# Supplementary material for: Species delimitation and coexistence in an ancient, depauperate vertebrate clade
Source: BMC Ecol Evol. 2022 Jul 12;22:90. doi: 10.1186/s12862-022-02043-4 (PMC9277872; doi:10.1186/s12862-022-02043-4)
Supplement: Supplementary file 2 — Additional file 2. Measurement data. [file 12862_2022_2043_MOESM2_ESM.csv]

image	specimen	Head_length	Head_height	Orbit_Height	Orbit_Length	Skull L/H	Orbit_L/H	Ridge_Number	Angular_foramina_count	Group
2522	YPM VPPU uncat	2.29	1.98			1.156565657			5	newarki
2397	YPM VPPU 14927	2.31	1.7	0.49	0.53	1.358823529	1.081632653			newarki
2386	YPM VPPU uncat	2.21	1.49	0.48		1.483221477	0		5	newarki
2372	YPM VPPU uncat	1.96	1.25			1.568			5	newarki
2373	YPM VPPU uncat	1.81	1.3			1.392307692				newarki
2358	YPM VPPU uncat	3.25	2.42			1.342975207			5	newarki
2364	YPM VPPU uncat	3.55	2.4			1.479166667			5	newarki
2500	YPM VPPU uncat	2.71	2.28			1.188596491				newarki
2377	YPM VPPU uncat	1.5	1.4			1.071428571			5	newarki
2369	YPM VPPU uncat	3.1	2.39			1.29707113				newarki
2513	YPM VPPU uncat	2.51	1.58			1.588607595			5	newarki
2388	YPM VPPU uncat	2.72	1.8			1.511111111				newarki
2362	YPM VPPU uncat	3.11	2.21			1.407239819				newarki
2384	YPM VPPU uncat	2.63	1.5			1.753333333				newarki
2378	YPM VPPU uncat	2	1.41			1.418439716			5	newarki
2366	YPM VPPU uncat	2.48	1.91	0.51	0.95	1.298429319	1.862745098			newarki
2516	YPM VPPU uncat									newarki
2368	YPM VPPU uncat	1.89	1.37	0.65	1.2	1.379562044	0.727272727			newarki
2387	YPM VPPU uncat	1.56	1.2			1.3				newarki
2376	YPM VPPU uncat									newarki
2518	YPM VPPU uncat									newarki
2360	YPM VPPU uncat	2.01	1.48			1.358108108				newarki
2523	YPM VPPU uncat									newarki
2389	YPM VPPU uncat	2.5	1.56			1.602564103				newarki
2520	YPM VPPU uncat	2.51	1.5			1.673333333				newarki
2370	YPM VPPU uncat	2.31	1.2			1.925			5	newarki
2405	YPM VPPU uncat	2.45	1.4			1.75				newarki
2385	YPM VPPU uncat	2.33	1.52			1.532894737				newarki
4ADC8DF6-8AB8-4C80-A7CF-8181099C36D2_1_105_c	YPM VPPU 14920	3.58	2.55	0.63	0.65	1.403921569	1.031746032	0	5	newarki
B10B36AD-B8C4-4CB5-BE31-9C56D39602B7_1_105_c	YPM VPPU 14558b	3.7	2.45	0.76	1	1.510204082	1.315789474	0	5	newarki
1E4345E4-1800-4FE6-9998-DC8ECE8FF663_1_105_c	YPM VPPU 29366	2.8	1.9			1.473684211		0	5	newarki
153B0ED6-7DB3-40EC-B6A7-D07CFA553B16_1_105_c	YPM VPPU 14941	3.27	2.1			1.557142857			5	newarki
FD15121D-045A-44D2-825D-39DC4E507C6B_1_105_c	YPM VPPU 14944	1.95	1.58	0.57	0.65	1.234177215	1.140350877		5	newarki
CA8E63E9-E6F9-4AF2-9A47-3184AF1C06B9_1_105_c	YPM VPPU 14929							6		newarki
IMG_2624.jpeg	YPM VPPU 14949	2.4	1.85	0.6	0.68	1.297297297	1.133333333	20	4	enigmaticus
IMG_2630.jpeg	YPM VPPU UNCAT	2.22	1.7			1.305882353		3		newarki
IMG_2689.jpeg	YPM VPPU 14939							28	4	enigmaticus
IMG_2641.jpeg	YPM VPPPU uncat	1.8	1.55	0.61	0.8	1.161290323	1.31147541	0		newarki
IMG_2645.jpeg	YPM VPPPU uncat	1.6	1.3	0.45	0.5	1.230769231	1.111111111		6	newarki
IMG_2485.jpg	YPM VPPU 14932	1.9	1.4			1.357142857				newarki
IMG_2579.jpeg	YPM VPPU 14918	1.2	0.95			1.263157895		0	5	newarki
IMG_2571.jpeg	YPM VPPU 14921							0	6	newarki
BA502C87-3E31-48D1-AC36-FCF874CF6881_1_105_c.jpeg	YPM VPPU 14933	1.75	1.45	0.4	0.51	1.206896552	1.275	0	5	newarki
IMG_2591	YPM VPPU 14924	1.85	1.41	0.6	0.91	1.312056738	1.516666667	20	4	enigmaticus
IMG_2600	YPM VPPU 14935									newarki
IMG_2616	YPM VPPU 14947	3.3	1.5	0.5	0.9	2.2	1.8	0	6	newarki
IMG_2597	YPM VPPU 14940	2.2						0		newarki
IMG_2666	YPM VP 7504	2.9	1.3	0.6	0.85	2.230769231	1.416666667	0		newarki
Schaeffer	AMNH 9450							0	5	newarki
Schaeffer	AMNH 9451								5	newarki
Schaeffer	AMNH 9454							20	4	enigmaticus
Schaeffer	AMNH 9452							6		newarki
Schaeffer	YPM VPPU 14558b							27		enigmaticus
IMG_2493	YPM VPPU 14926							0		newarki
Shainin	AMNH 15222							24		"milleri_grantonensis"
Shainin	Columbia Paleo	2.8								"milleri"
Schaeffer	AMNH 630	18						50		longicaudatus
IMG_2739	YPM VP 7516	12.4	7.5	2.2	2.5		1.136363636	50	0	longicaudatus
Schaeffer	YPM VPPU 14555							50		longicaudatus
IMG_2738	YPM VPPU uncat							50		longicaudatus
Schaeffer	USNM VP 18476							50		longicaudatus
IMG_2507	YPM VPPU uncat	2.7	0.75	0.35	0.7		2	0	5	Bergen
