# Supplementary material for: Species delimitation and coexistence in an ancient, depauperate vertebrate clade
Source: BMC Ecol Evol. 2022 Jul 12;22:90. doi: 10.1186/s12862-022-02043-4 (PMC9277872; doi:10.1186/s12862-022-02043-4)
Supplement: Supplementary file 3 — Additional file 3. Phylogenetic data. [file 12862_2022_2043_MOESM3_ESM.zip]

Archive with 50 entries (44 files):
- Phylogeny/
- __MACOSX/._Phylogeny
- Phylogeny/.DS_Store
- __MACOSX/Phylogeny/._.DS_Store
- Phylogeny/Bayesian time-calibrated/
- __MACOSX/Phylogeny/._Bayesian time-calibrated
- Phylogeny/parsimony/
- __MACOSX/Phylogeny/._parsimony
- Phylogeny/Bayesian time-calibrated/.DS_Store
- __MACOSX/Phylogeny/Bayesian time-calibrated/._.DS_Store
- Phylogeny/Bayesian time-calibrated/run2/
- __MACOSX/Phylogeny/Bayesian time-calibrated/._run2
- Phylogeny/Bayesian time-calibrated/coelotime1.xml
- __MACOSX/Phylogeny/Bayesian time-calibrated/._coelotime1.xml
- Phylogeny/Bayesian time-calibrated/coelocanths123sum.tre
- __MACOSX/Phylogeny/Bayesian time-calibrated/._coelocanths123sum.tre
- Phylogeny/Bayesian time-calibrated/run3/
- __MACOSX/Phylogeny/Bayesian time-calibrated/._run3
- Phylogeny/Bayesian time-calibrated/run1/
- __MACOSX/Phylogeny/Bayesian time-calibrated/._run1
- Phylogeny/Bayesian time-calibrated/coelacanths123.trees
- Phylogeny/parsimony/boots_pruned.tre
- __MACOSX/Phylogeny/parsimony/._boots_pruned.tre
- Phylogeny/parsimony/.DS_Store
- __MACOSX/Phylogeny/parsimony/._.DS_Store
- Phylogeny/parsimony/boots_all.tre
- __MACOSX/Phylogeny/parsimony/._boots_all.tre
- Phylogeny/parsimony/Screen Shot 2021-12-26 at 11.36.16 AM.png
- __MACOSX/Phylogeny/parsimony/._Screen Shot 2021-12-26 at 11.36.16 AM.png
- Phylogeny/parsimony/coelacanths_pruned.tnt
- __MACOSX/Phylogeny/parsimony/._coelacanths_pruned.tnt
- Phylogeny/parsimony/Screen Shot 2021-12-25 at 10.28.38 PM.png
- __MACOSX/Phylogeny/parsimony/._Screen Shot 2021-12-25 at 10.28.38 PM.png
- Phylogeny/parsimony/pruned.tre
- __MACOSX/Phylogeny/parsimony/._pruned.tre
- Phylogeny/parsimony/parsimony_all.tre
- __MACOSX/Phylogeny/parsimony/._parsimony_all.tre
- Phylogeny/parsimony/coelacanths.tnt
- __MACOSX/Phylogeny/parsimony/._coelacanths.tnt
- Phylogeny/Bayesian time-calibrated/run2/coelacanths.log
- Phylogeny/Bayesian time-calibrated/run2/coelacanths.trees
- Phylogeny/Bayesian time-calibrated/run2/coelotime1.xml.state
- Phylogeny/Bayesian time-calibrated/run3/.DS_Store
- __MACOSX/Phylogeny/Bayesian time-calibrated/run3/._.DS_Store
- Phylogeny/Bayesian time-calibrated/run3/coelacanths.log
- Phylogeny/Bayesian time-calibrated/run3/coelacanths.trees
- Phylogeny/Bayesian time-calibrated/run3/coelotime1.xml.state
- Phylogeny/Bayesian time-calibrated/run1/coelacanths.log
- Phylogeny/Bayesian time-calibrated/run1/coelacanths.trees
- Phylogeny/Bayesian time-calibrated/run1/coelotime1.xml.state
