# Supplementary material for: Species delimitation and coexistence in an ancient, depauperate vertebrate clade
Source: BMC Ecol Evol. 2022 Jul 12;22:90. doi: 10.1186/s12862-022-02043-4 (PMC9277872; doi:10.1186/s12862-022-02043-4)
Supplement: Supplementary file 3 — Additional file 3. Phylogenetic data. [file 12862_2022_2043_MOESM3_ESM.zip › Phylogeny/Bayesian time-calibrated/coelotime1.xml]

<?xml version="1.0" encoding="UTF-8" standalone="no"?><beast beautitemplate='Standard' beautistatus='' namespace="beast.core:beast.evolution.alignment:beast.evolution.tree.coalescent:beast.core.util:beast.evolution.nuc:beast.evolution.operators:beast.evolution.sitemodel:beast.evolution.substitutionmodel:beast.evolution.likelihood" required="" version="2.6">


    <data
id="coelacanths"
spec="Alignment"
dataType="standard">
                            <sequence id="seq_Actinopterygii" spec="Sequence" taxon="Actinopterygii" totalcount="5" value="?0000?0??0010000?00000211?00001111???00????????010?1004000?0000000000??1??00110000010000?100000000000000000000"/>
                            <sequence id="seq_Porolepiformes" spec="Sequence" taxon="Porolepiformes" totalcount="5" value="00100?0??0000000000000210?00011111??0000000000001001003000?00?0000100101?000?101000?0?0000000000?0000000000000"/>
                            <sequence id="seq_Diplocercides" spec="Sequence" taxon="Diplocercides" totalcount="5" value="001???11010000000010002110000111010000000000000010010030010000000000011101001101?010000??00010100000??0000???0"/>
                            <sequence id="seq_Rhabdoderma" spec="Sequence" taxon="Rhabdoderma" totalcount="5" value="100000100110010010110000100001110000000000001100100101410000100100101110110?0000?00010110100111000001100001000"/>
                            <sequence id="seq_Caridosuctor" spec="Sequence" taxon="Caridosuctor" totalcount="5" value="1000001101?0??001011000010000111??000000000??0001001014100001010001????????????????????101?0111010001100?0100?"/>
                            <sequence id="seq_Hadronector" spec="Sequence" taxon="Hadronector" totalcount="5" value="00100011?1?0??00001000101000011100??0000000?1?0?10010???0010000000?????????????????????101?011100000010??01000"/>
                            <sequence id="seq_Rebellatrix" spec="Sequence" taxon="Rebellatrix" totalcount="5" value="????????????????????????????????????????????????1?????????1????????????????????????????1011011100000010000?0??"/>
                            <sequence id="seq_Polyosteorhynchus" spec="Sequence" taxon="Polyosteorhynchus" totalcount="5" value="00?0001101???100?010101???000111?0000000000?1?00100101?0001010??000????????????????????1?110111?10001000?01000"/>
                            <sequence id="seq_Allenypterus" spec="Sequence" taxon="Allenypterus" totalcount="5" value="0?????1001?0??000010000000001?110000000001001??101010???0110001000?????????????????????10100101010000000001010"/>
                            <sequence id="seq_Lochmocercus" spec="Sequence" taxon="Lochmocercus" totalcount="5" value="??????????????????10100???000111??00000000?01000?001?0?00??000??000????????????????????101??10100000100??0?000"/>
                            <sequence id="seq_Coelacanthus" spec="Sequence" taxon="Coelacanthus" totalcount="5" value="00?11?110010010011?110?0?1101???00001??0010?1?1?100101410??01?110000???????????????????10100111010000100?01000"/>
                            <sequence id="seq_Spermatodus" spec="Sequence" taxon="Spermatodus" totalcount="5" value="1000001101100110?111?020?1001?110100000000?????010010141?000?1???01110101??0110??00?101????????????????0?0????"/>
                            <sequence id="seq_Whiteia" spec="Sequence" taxon="Whiteia" totalcount="5" value="00?00010011001101111100010001111000100000001110010011141101?111100001000111??00?11011111?100111{12}0{01}00010010{01}000"/>
                            <sequence id="seq_Laugia" spec="Sequence" taxon="Laugia" totalcount="5" value="1??0??0?0110010010110000?100100000000000000100111001014000001111000011101110110??00010110110111110110100?01100"/>
                            <sequence id="seq_Sassenia" spec="Sequence" taxon="Sassenia" totalcount="5" value="10????1?01100100?01??0201000111101000000000010001001?1?10??0111100??011011001?01?0011011???????????????0?0??00"/>
                            <sequence id="seq_Chinlea" spec="Sequence" taxon="Chinlea" totalcount="5" value="00?01?100010??0011?110????2011100?110000001?0???2000???11???1?11001????????????????????1?1?11111?000?101?1?00?"/>
                            <sequence id="seq_Holophagus" spec="Sequence" taxon="Holophagus" totalcount="5" value="10?01?1110101110?1111?20?100101100100000000?1??110001??110011110001???????11?????1??1??1?1101111?1100110?0100?"/>
                            <sequence id="seq_Undina" spec="Sequence" taxon="Undina" totalcount="5" value="00?00?1110101110211?1?2???01101100??0000000?101110001??1101?1100001010001011?01??1??111101?0111101000100101001"/>
                            <sequence id="seq_Coccoderma" spec="Sequence" taxon="Coccoderma" totalcount="5" value="10?011110?10010010110020101010100?001100000100110001?14100001111000????????????????????11110111000110100111100"/>
                            <sequence id="seq_Libys" spec="Sequence" taxon="Libys" totalcount="5" value="0???1?????10111??1111?30?110101000100010000?1???02?0?14110011?110001???????????????????11110111101100110101001"/>
                            <sequence id="seq_Mawsonia" spec="Sequence" taxon="Mawsonia" totalcount="5" value="1?????110010100131111020?120101000010000101?0001201011??1???10111{01}0{12}??101?11??????0???11?1?111110{01}00{01}101?110?0"/>
                            <sequence id="seq_Macropoma" spec="Sequence" taxon="Macropoma" totalcount="5" value="02?0?1111010111021111120?100101?00100011000110111010114?10111111000010001011?01?110?11111110111201000101101001"/>
                            <sequence id="seq_Latimeria" spec="Sequence" taxon="Latimeria" totalcount="5" value="0011111110101110211111001021111100100011000111111110114110111?110010100010110010110011110110111201000100100001"/>
                            <sequence id="seq_Miguashaia" spec="Sequence" taxon="Miguashaia" totalcount="5" value="00?0000?0?01??000000002?00000?1101??00000000000?10?1?0??001??0??0100???????????????????1?0??0000?000??0000??0?"/>
                            <sequence id="seq_Axelrodichthys" spec="Sequence" taxon="Axelrodichthys" totalcount="5" value="1?0010110010110101101020?12010100011010010110001201011401??01011110110001111?000110?11110111111{01}01001101?1100{01}"/>
                            <sequence id="seq_Holopterygius" spec="Sequence" taxon="Holopterygius" totalcount="5" value="?0?0????????????????????0?????????????????????????????00??0?????????00?????????00????????10?00101?1????00???1?"/>
                            <sequence id="seq_Garnbergia" spec="Sequence" taxon="Garnbergia" totalcount="5" value="??????11?0?0?????1??????????1?10001100?0000?????1?00???????????????????????????????????????????1?0??0100?0??0?"/>
                            <sequence id="seq_Parnaibaia" spec="Sequence" taxon="Parnaibaia" totalcount="5" value="0011??1000?0??1011?1??20002010?000110??000??????2?001??01???11111?00?????????1???????1?1?1?1111101000?01?010??"/>
                            <sequence id="seq_Swenzia" spec="Sequence" taxon="Swenzia" totalcount="5" value="01?0??1????011???1??11?01011111?001000110001101110?0?1??101?1?110??0??????????1??????????1?011??0??001?0?01???"/>
                            <sequence id="seq_Guizhoucoelacanthus" spec="Sequence" taxon="Guizhoucoelacanthus" totalcount="5" value="0000??1001?0??000111100000101?1?0001000000101?001000????000?1111000????????????????????1?10011020000010001??0?"/>
                            <sequence id="seq_Piveteauia" spec="Sequence" taxon="Piveteauia" totalcount="5" value="1?????????1011?0?1?1?1?0??00?11??0000???????01011??111??0???1???00?0?????????11????????1??10??1110010100?01?0?"/>
                            <sequence id="seq_Axelia" spec="Sequence" taxon="Axelia" totalcount="5" value="??????0?0110?110211?100???00???????????????????????1????0???1????001??????????????????????????????0????0?0???0"/>
                            <sequence id="seq_Wimania" spec="Sequence" taxon="Wimania" totalcount="5" value="??????0???1001??????????????1?0???01000?00????0???01???10??????????0???????????????????????0???????????0?0???0"/>
                            <sequence id="seq_Megalocoelacanthus" spec="Sequence" taxon="Megalocoelacanthus" totalcount="5" value="01?0011100101110?1111?30??101????????????????????2?011?01??11?1100011100111??01???0?1?11??1??????????????????1"/>
                            <sequence id="seq_Luopingcoelacanthus" spec="Sequence" taxon="Luopingcoelacanthus" totalcount="5" value="???01?110??01?10?1???????1001?100001000000???00110?111??1???1111000?100???????1??????1?10100111001000101?0100?"/>
                            <sequence id="seq_Yunnancoelacanthus" spec="Sequence" taxon="Yunnancoelacanthus" totalcount="5" value="??00??1001?0110101?????001001?10?010000000?????11?0??0??0??0?11??002????????????????1????1001?11?100?101?0?00?"/>
                            <sequence id="seq_Dobrogeria" spec="Sequence" taxon="Dobrogeria" totalcount="5" value="1?????????101110?1111??0?1001??1??11????????????1???1????01?1??1????1010111???????0??111?????????????????????0"/>
                            <sequence id="seq_Lualabaea" spec="Sequence" taxon="Lualabaea" totalcount="5" value="0??????????0??01??????????20????????????????????2????1??1?????1111???????????????????????????????1?????1?????1"/>
                            <sequence id="seq_Ticinepomis" spec="Sequence" taxon="Ticinepomis" totalcount="5" value="0??0??10??10?????0????????001?1?0???000?011????????0?131???11?110010?????????????????1?1?1?0111101000110000001"/>
                            <sequence id="seq_Foreyia" spec="Sequence" taxon="Foreyia" totalcount="5" value="00??111001?0??????1???4???0010110000000101100??11000?1411???11110010??0???????1?????1??101?011100100??11?00??1"/>
                            <sequence id="seq_Trachymetopon" spec="Sequence" taxon="Trachymetopon" totalcount="5" value="0????????010100101??10?0?1201?????1?????????????2??011??10001011010?11?0111????0?00?1?11?111111001000101101000"/>
                            <sequence id="seq_Atacamaia" spec="Sequence" taxon="Atacamaia" totalcount="5" value="21????0?01?0??10?1011?2?1?01???00?11???001120???1?01?????????1???????????????????????????????????????????????0"/>
                            <sequence id="seq_Gavinia" spec="Sequence" taxon="Gavinia" totalcount="5" value="?0?000?????1??????0?????????0?0?01??0??000??0?0010???0??0????10?????????????????????????????010?1?????00?0????"/>
                            <sequence id="seq_Serenichthys" spec="Sequence" taxon="Serenichthys" totalcount="5" value="00???010?1?0??00101???????0001110000000000001?001001?0??0????0???0?????????????????????100?010110000??00?0??0?"/>
                            <sequence id="seq_Styloichthys" spec="Sequence" taxon="Styloichthys" totalcount="5" value="1?????0???01??00?0????2101000?0?01??0?????????0010??00??0100?10?00??0?11??0???00?0?1000???????????????????????"/>
                            <sequence id="seq_Heptanema" spec="Sequence" taxon="Heptanema" totalcount="5" value="00????100?????????????????001?1??01?000?????????0??0???????????????????????????????????1?1?0111201000?0??01???"/>
                            <sequence id="seq_IMG_2380" spec="Sequence" taxon="IMG_2380" totalcount="5" value="00001?11?0????10211????0????111000100000?10????1010011?00000111100001?????????????????????????1?010???????????"/>
                            <sequence id="seq_YPM_14932" spec="Sequence" taxon="YPM_14932" totalcount="5" value="00001011?0????102?111000?1101110001???00???????????????00000111100001???????????????????01111111010001??000000"/>
                            <sequence id="seq_YPM_14933" spec="Sequence" taxon="YPM_14933" totalcount="5" value="00001011?0????1021111000?1101110001???0001001111010011?00000111100001???????????????????0111111101000101000000"/>
                            <sequence id="seq_YPM_29366" spec="Sequence" taxon="YPM_29366" totalcount="5" value="000010111010101021111000?11011100010000001001111010011?00000111100001???????????????????0111111101000101000000"/>
                            <sequence id="seq_YPM_14920" spec="Sequence" taxon="YPM_14920" totalcount="5" value="00001?111010101021111000?11011100010000001001111010011?000001?1100001?????????????????????????????????????????"/>
                            <sequence id="seq_YPM_14921" spec="Sequence" taxon="YPM_14921" totalcount="5" value="00001?1110101010211???00?11011100010000001001111010011?000001?1100001?????????????????????????????????????????"/>
                            <sequence id="seq_YPM_14558b" spec="Sequence" taxon="YPM_14558b" totalcount="5" value="00001?111010101021111000?11011100010000001001111010011?000001?1100001???????????????????0111111101000101000000"/>
                            <sequence id="seq_YPM_14918a" spec="Sequence" taxon="YPM_14918a" totalcount="5" value="00001?111010101021111000?11011100010000001001111010011?000001?110000100?1????00???0?11110111111101000101000000"/>
                            <sequence id="seq_YPM_14941" spec="Sequence" taxon="YPM_14941" totalcount="5" value="00001???????????????????????11100????00?????????????11?000001?11000010????????????????????????????????????????"/>
                            <sequence id="seq_YPM_14935" spec="Sequence" taxon="YPM_14935" totalcount="5" value="?0??????????????????????????????????????????????0???11?000001?11000010001?11?00???0???????????????????????????"/>
                            <sequence id="seq_YPM_14934" spec="Sequence" taxon="YPM_14934" totalcount="5" value="00001?111010101021111000?11011100010000001001111010011?000001?1100001?????????????????????????????????????????"/>
                            <sequence id="seq_YPM_14929" spec="Sequence" taxon="YPM_14929" totalcount="5" value="000010111010101021111000?11011100010000001001111010011?000001?1100001???????????????????0111111101000101000000"/>
                            <sequence id="seq_YPM_14949" spec="Sequence" taxon="YPM_14949" totalcount="5" value="000010??101?1010?1?????0??1011100010000001??1111210011?000000?1100001??????????????????????????????????1?0????"/>
                            <sequence id="seq_YPM_14924" spec="Sequence" taxon="YPM_14924" totalcount="5" value="00001011101??0102111??00?11011100010000001001111210011??00001?1100001?????????????????????????????????????????"/>
                            <sequence id="seq_YPM_14939" spec="Sequence" taxon="YPM_14939" totalcount="5" value="000???111010101021111000?110111000100000010011112100??????????????????????????????????????????????????????????"/>
                            <sequence id="seq_YPM_14957" spec="Sequence" taxon="YPM_14957" totalcount="5" value="000???111?10101021111000?1101?100010000001001111010011?000001?1100001?????????????????????????????????????????"/>
                            <sequence id="seq_YPM_7504" spec="Sequence" taxon="YPM_7504" totalcount="5" value="00001?111010101021111000?11011100010000001001111010011?000001?110000100?1????00???0?11110111111101000101000000"/>
                            <sequence id="seq_YPM_7516" spec="Sequence" taxon="YPM_7516" totalcount="5" value="00????1??01???1???????0?????1?100010????????????21??11???????????????000??111?0?????1?1?0????????????????0?0??"/>
                            <sequence id="seq_YPM_14955" spec="Sequence" taxon="YPM_14955" totalcount="5" value="????????????????????????????11100????00?????????2???????????????????????????????????1?1?0?????????????????????"/>
                            <userDataType id="StandardData.0" spec="beast.evolution.datatype.StandardData" ambiguities="12 01" nrOfStates="5"/>
                        </data>


    


    


    
<map name="Uniform" >beast.math.distributions.Uniform</map>
<map name="Exponential" >beast.math.distributions.Exponential</map>
<map name="LogNormal" >beast.math.distributions.LogNormalDistributionModel</map>
<map name="Normal" >beast.math.distributions.Normal</map>
<map name="Beta" >beast.math.distributions.Beta</map>
<map name="Gamma" >beast.math.distributions.Gamma</map>
<map name="LaplaceDistribution" >beast.math.distributions.LaplaceDistribution</map>
<map name="prior" >beast.math.distributions.Prior</map>
<map name="InverseGamma" >beast.math.distributions.InverseGamma</map>
<map name="OneOnX" >beast.math.distributions.OneOnX</map>


<run id="mcmc" spec="MCMC" chainLength="10000000" preBurnin="1000000">
    <state id="state" spec="State" storeEvery="5000">
        <tree id="Tree.t:coelacanths" spec="beast.evolution.tree.Tree" name="stateNode">
            <trait id="dateTrait.t:coelacanths" spec="beast.evolution.tree.TraitSet" traitname="date-backward">
                
                
                Actinopterygii=37.22,
Porolepiformes=39.33,
Diplocercides=33.09,
Rhabdoderma=24.72,
Caridosuctor=32.32,
Hadronector=32.32,
Rebellatrix=24.72,
Polyosteorhynchus=32.32,
Allenypterus=32.32,
Lochmocercus=32.32,
Coelacanthus=25.91,
Spermatodus=27.29,
Whiteia=24.72,
Laugia=24.72,
Sassenia=24.72,
Chinlea=22.7,
Holophagus=19.08,
Undina=14.5,
Coccoderma=14.5,
Libys=14.5,
Mawsonia=9.39,
Macropoma=8.98,
Latimeria=0.0,
Miguashaia=37.22,
Axelrodichthys=7.15,
Holopterygius=37.22,
Garnbergia=23.7,
Parnaibaia=13.98,
Swenzia=15.73,
Guizhoucoelacanthus=22.7,
Piveteauia=24.72,
Axelia=24.72,
Wimania=24.72,
Megalocoelacanthus=7.21,
Luopingcoelacanthus=24.2,
Yunnancoelacanthus=24.2,
Dobrogeria=24.72,
Lualabaea=15.21,
Ticinepomis=23.7,
Foreyia=23.7,
Trachymetopon=16.35,
Atacamaia=19.08,
Gavinia=38.27,
Serenichthys=25.83,
Styloichthys=41.08,
Heptanema=23.7,
IMG_2380=20.56,
YPM_14932=20.56,
YPM_14933=20.56,
YPM_29366=20.56,
YPM_14920=20.56,
YPM_14921=20.56,
YPM_14558b=20.56,
YPM_14918a=20.56,
YPM_14941=20.56,
YPM_14935=20.56,
YPM_14934=20.56,
YPM_14929=20.56,
YPM_14949=20.56,
YPM_14924=20.56,
YPM_14939=20.56,
YPM_14957=20.56,
YPM_7504=20.56,
YPM_7516=22.7,
YPM_14955=20.56                
                            
                            <taxa id="TaxonSet.coelacanths2" spec="TaxonSet">
                    <alignment id="coelacanths2" spec="FilteredAlignment" filter="3-16,18-22,24-26,28-43,45-48,51-54,56-67,69-95,97-110">
                        <data idref="coelacanths"/>
                        <userDataType id="morphDataType.coelacanths2" spec="beast.evolution.datatype.StandardData" ambiguities="12 01" nrOfStates="2"/>
                    </alignment>
                </taxa>
            </trait>
            <taxonset idref="TaxonSet.coelacanths2"/>
        </tree>
        <parameter id="diversificationRateFBD.t:coelacanths" spec="parameter.RealParameter" lower="0.0" name="stateNode">1.0</parameter>
        <parameter id="turnoverFBD.t:coelacanths" spec="parameter.RealParameter" lower="0.0" name="stateNode" upper="1.0">0.5</parameter>
        <parameter id="samplingProportionFBD.t:coelacanths" spec="parameter.RealParameter" lower="0.0" name="stateNode" upper="1.0">0.5</parameter>
        <parameter id="originFBD.t:coelacanths" spec="parameter.RealParameter" lower="0.0" name="stateNode" upper="Infinity">65.0</parameter>
        <parameter id="ucldMean.c:coelacanths" spec="parameter.RealParameter" name="stateNode">1.0</parameter>
        <parameter id="ucldStdev.c:coelacanths" spec="parameter.RealParameter" lower="0.0" name="stateNode">0.1</parameter>
        <stateNode id="rateCategories.c:coelacanths" spec="parameter.IntegerParameter" dimension="128">1</stateNode>
    </state>

    <init id="SimpleRandomTree.t:coelacanths" spec="beast.evolution.tree.SimpleRandomTree" estimate="false" initial="@Tree.t:coelacanths" taxa="@coelacanths2"/>

    <distribution id="posterior" spec="util.CompoundDistribution">
        <distribution id="prior" spec="util.CompoundDistribution">
            <distribution id="FBD.t:coelacanths" spec="beast.evolution.speciation.SABirthDeathModel" conditionOnRhoSampling="true" diversificationRate="@diversificationRateFBD.t:coelacanths" origin="@originFBD.t:coelacanths" samplingProportion="@samplingProportionFBD.t:coelacanths" tree="@Tree.t:coelacanths" turnover="@turnoverFBD.t:coelacanths">
                <parameter id="rFBD.t:coelacanths" spec="parameter.RealParameter" lower="0.0" name="removalProbability" upper="1.0">0.0</parameter>
                <parameter id="rhoFBD.t:coelacanths" spec="parameter.RealParameter" estimate="false" lower="0.0" name="rho" upper="1.0">1.0</parameter>
            </distribution>
            <prior id="diversificationRatePriorFBD.t:coelacanths" name="distribution" x="@diversificationRateFBD.t:coelacanths">
                <Uniform id="Uniform.3" name="distr" upper="Infinity"/>
            </prior>
            <prior id="originPriorFBD.t:coelacanths" name="distribution" x="@originFBD.t:coelacanths">
                <Uniform id="Uniform.2" name="distr" upper="Infinity"/>
            </prior>
            <prior id="samplingProportionPriorFBD.t:coelacanths" name="distribution" x="@samplingProportionFBD.t:coelacanths">
                <Uniform id="Uniform.5" name="distr"/>
            </prior>
            <prior id="turnoverPriorFBD.t:coelacanths" name="distribution" x="@turnoverFBD.t:coelacanths">
                <Uniform id="Uniform.4" name="distr"/>
            </prior>
            <prior id="MeanRatePrior.c:coelacanths" name="distribution" x="@ucldMean.c:coelacanths">
                <Uniform id="Uniform.8" name="distr" upper="Infinity"/>
            </prior>
            <prior id="ucldStdevPrior.c:coelacanths" name="distribution" x="@ucldStdev.c:coelacanths">
                <Gamma id="Gamma.6" name="distr">
                    <parameter id="RealParameter.21" spec="parameter.RealParameter" estimate="false" name="alpha">0.5396</parameter>
                    <parameter id="RealParameter.22" spec="parameter.RealParameter" estimate="false" name="beta">0.3819</parameter>
                </Gamma>
            </prior>
            <distribution id="Actinistia.prior" spec="beast.math.distributions.MRCAPrior" monophyletic="true" tree="@Tree.t:coelacanths">
                <taxonset id="Actinistia" spec="TaxonSet">
                    <taxon id="Allenypterus" spec="Taxon"/>
                    <taxon id="Atacamaia" spec="Taxon"/>
                    <taxon id="Axelia" spec="Taxon"/>
                    <taxon id="Axelrodichthys" spec="Taxon"/>
                    <taxon id="Caridosuctor" spec="Taxon"/>
                    <taxon id="Chinlea" spec="Taxon"/>
                    <taxon id="Coccoderma" spec="Taxon"/>
                    <taxon id="Coelacanthus" spec="Taxon"/>
                    <taxon id="Diplocercides" spec="Taxon"/>
                    <taxon id="Dobrogeria" spec="Taxon"/>
                    <taxon id="Foreyia" spec="Taxon"/>
                    <taxon id="Garnbergia" spec="Taxon"/>
                    <taxon id="Gavinia" spec="Taxon"/>
                    <taxon id="Guizhoucoelacanthus" spec="Taxon"/>
                    <taxon id="Hadronector" spec="Taxon"/>
                    <taxon id="Heptanema" spec="Taxon"/>
                    <taxon id="Holophagus" spec="Taxon"/>
                    <taxon id="Holopterygius" spec="Taxon"/>
                    <taxon id="IMG_2380" spec="Taxon"/>
                    <taxon id="Latimeria" spec="Taxon"/>
                    <taxon id="Laugia" spec="Taxon"/>
                    <taxon id="Libys" spec="Taxon"/>
                    <taxon id="Lochmocercus" spec="Taxon"/>
                    <taxon id="Lualabaea" spec="Taxon"/>
                    <taxon id="Luopingcoelacanthus" spec="Taxon"/>
                    <taxon id="Macropoma" spec="Taxon"/>
                    <taxon id="Mawsonia" spec="Taxon"/>
                    <taxon id="Megalocoelacanthus" spec="Taxon"/>
                    <taxon id="Miguashaia" spec="Taxon"/>
                    <taxon id="Parnaibaia" spec="Taxon"/>
                    <taxon id="Piveteauia" spec="Taxon"/>
                    <taxon id="Polyosteorhynchus" spec="Taxon"/>
                    <taxon id="Rebellatrix" spec="Taxon"/>
                    <taxon id="Rhabdoderma" spec="Taxon"/>
                    <taxon id="Sassenia" spec="Taxon"/>
                    <taxon id="Serenichthys" spec="Taxon"/>
                    <taxon id="Spermatodus" spec="Taxon"/>
                    <taxon id="Styloichthys" spec="Taxon"/>
                    <taxon id="Swenzia" spec="Taxon"/>
                    <taxon id="Ticinepomis" spec="Taxon"/>
                    <taxon id="Trachymetopon" spec="Taxon"/>
                    <taxon id="Undina" spec="Taxon"/>
                    <taxon id="Whiteia" spec="Taxon"/>
                    <taxon id="Wimania" spec="Taxon"/>
                    <taxon id="YPM_14558b" spec="Taxon"/>
                    <taxon id="YPM_14918a" spec="Taxon"/>
                    <taxon id="YPM_14920" spec="Taxon"/>
                    <taxon id="YPM_14921" spec="Taxon"/>
                    <taxon id="YPM_14924" spec="Taxon"/>
                    <taxon id="YPM_14929" spec="Taxon"/>
                    <taxon id="YPM_14932" spec="Taxon"/>
                    <taxon id="YPM_14933" spec="Taxon"/>
                    <taxon id="YPM_14934" spec="Taxon"/>
                    <taxon id="YPM_14935" spec="Taxon"/>
                    <taxon id="YPM_14939" spec="Taxon"/>
                    <taxon id="YPM_14941" spec="Taxon"/>
                    <taxon id="YPM_14949" spec="Taxon"/>
                    <taxon id="YPM_14955" spec="Taxon"/>
                    <taxon id="YPM_14957" spec="Taxon"/>
                    <taxon id="YPM_29366" spec="Taxon"/>
                    <taxon id="YPM_7504" spec="Taxon"/>
                    <taxon id="YPM_7516" spec="Taxon"/>
                    <taxon id="Yunnancoelacanthus" spec="Taxon"/>
                </taxonset>
            </distribution>
        </distribution>
        <distribution id="likelihood" spec="util.CompoundDistribution" useThreads="true">
            <distribution id="morphTreeLikelihood.coelacanths2" spec="TreeLikelihood" data="@coelacanths2" tree="@Tree.t:coelacanths">
                <siteModel id="morphSiteModel.s:coelacanths2" spec="SiteModel">
                    <parameter id="mutationRate.s:coelacanths2" spec="parameter.RealParameter" estimate="false" name="mutationRate">1.0</parameter>
                    <parameter id="gammaShape.s:coelacanths2" spec="parameter.RealParameter" estimate="false" name="shape">1.0</parameter>
                    <substModel id="LewisMK.s:coelacanths2" spec="LewisMK" datatype="@morphDataType.coelacanths2"/>
                </siteModel>
                <branchRateModel id="RelaxedClock.c:coelacanths" spec="beast.evolution.branchratemodel.UCRelaxedClockModel" clock.rate="@ucldMean.c:coelacanths" rateCategories="@rateCategories.c:coelacanths" tree="@Tree.t:coelacanths">
                    <LogNormal id="LogNormalDistributionModel.c:coelacanths" S="@ucldStdev.c:coelacanths" meanInRealSpace="true" name="distr">
                        <parameter id="RealParameter.20" spec="parameter.RealParameter" estimate="false" lower="0.0" name="M" upper="1.0">1.0</parameter>
                    </LogNormal>
                </branchRateModel>
            </distribution>
            <distribution id="morphTreeLikelihood.coelacanths3" spec="TreeLikelihood" branchRateModel="@RelaxedClock.c:coelacanths" tree="@Tree.t:coelacanths">
                <data
id="coelacanths3"
spec="FilteredAlignment"
data="@coelacanths"
filter="1-2,27,44,49-50,55,68,96">
                    <userDataType id="morphDataType.coelacanths3" spec="beast.evolution.datatype.StandardData" ambiguities="12 01" nrOfStates="3"/>
                </data>
                <siteModel id="morphSiteModel.s:coelacanths3" spec="SiteModel">
                    <parameter id="mutationRate.s:coelacanths3" spec="parameter.RealParameter" estimate="false" name="mutationRate">1.0</parameter>
                    <parameter id="gammaShape.s:coelacanths3" spec="parameter.RealParameter" estimate="false" name="shape">1.0</parameter>
                    <substModel id="LewisMK.s:coelacanths3" spec="LewisMK" datatype="@morphDataType.coelacanths3"/>
                </siteModel>
            </distribution>
            <distribution id="morphTreeLikelihood.coelacanths4" spec="TreeLikelihood" branchRateModel="@RelaxedClock.c:coelacanths" tree="@Tree.t:coelacanths">
                <data
id="coelacanths4"
spec="FilteredAlignment"
data="@coelacanths"
filter="17">
                    <userDataType id="morphDataType.coelacanths4" spec="beast.evolution.datatype.StandardData" ambiguities="12 01" nrOfStates="4"/>
                </data>
                <siteModel id="morphSiteModel.s:coelacanths4" spec="SiteModel">
                    <parameter id="mutationRate.s:coelacanths4" spec="parameter.RealParameter" estimate="false" name="mutationRate">1.0</parameter>
                    <parameter id="gammaShape.s:coelacanths4" spec="parameter.RealParameter" estimate="false" name="shape">1.0</parameter>
                    <substModel id="LewisMK.s:coelacanths4" spec="LewisMK" datatype="@morphDataType.coelacanths4"/>
                </siteModel>
            </distribution>
            <distribution id="morphTreeLikelihood.coelacanths5" spec="TreeLikelihood" branchRateModel="@RelaxedClock.c:coelacanths" tree="@Tree.t:coelacanths">
                <data
id="coelacanths5"
spec="FilteredAlignment"
data="@coelacanths"
filter="23">
                    <userDataType id="morphDataType.coelacanths5" spec="beast.evolution.datatype.StandardData" ambiguities="12 01" nrOfStates="5"/>
                </data>
                <siteModel id="morphSiteModel.s:coelacanths5" spec="SiteModel">
                    <parameter id="mutationRate.s:coelacanths5" spec="parameter.RealParameter" estimate="false" name="mutationRate">1.0</parameter>
                    <parameter id="gammaShape.s:coelacanths5" spec="parameter.RealParameter" estimate="false" name="shape">1.0</parameter>
                    <substModel id="LewisMK.s:coelacanths5" spec="LewisMK" datatype="@morphDataType.coelacanths5"/>
                </siteModel>
            </distribution>
        </distribution>
    </distribution>

    <operator id="originScalerFBD.t:coelacanths" spec="ScaleOperator" parameter="@originFBD.t:coelacanths" weight="3.0"/>

    <operator id="divRateScalerFBD.t:coelacanths" spec="ScaleOperator" parameter="@diversificationRateFBD.t:coelacanths" weight="10.0"/>

    <operator id="turnoverScalerFBD.t:coelacanths" spec="ScaleOperator" parameter="@turnoverFBD.t:coelacanths" weight="10.0"/>

    <operator id="samplingPScalerFBD.t:coelacanths" spec="ScaleOperator" parameter="@samplingProportionFBD.t:coelacanths" weight="10.0"/>

    <operator id="LeafToSAFBD.t:coelacanths" spec="LeafToSampledAncestorJump" tree="@Tree.t:coelacanths" weight="10.0"/>

    <operator id="SAUniformOperatorFBD.t:coelacanths" spec="SAUniform" tree="@Tree.t:coelacanths" weight="20.0"/>

    <operator id="SATreeRootScalerFBD.t:coelacanths" spec="SAScaleOperator" rootOnly="true" scaleFactor="0.95" tree="@Tree.t:coelacanths" weight="1.0"/>

    <operator id="SATreeScalerFBD.t:coelacanths" spec="SAScaleOperator" scaleFactor="0.95" tree="@Tree.t:coelacanths" weight="3.0"/>

    <operator id="ucldMeanScaler.c:coelacanths" spec="ScaleOperator" parameter="@ucldMean.c:coelacanths" scaleFactor="0.5" weight="1.0"/>

    <operator id="ucldStdevScaler.c:coelacanths" spec="ScaleOperator" parameter="@ucldStdev.c:coelacanths" scaleFactor="0.5" weight="3.0"/>

    <operator id="CategoriesRandomWalk.c:coelacanths" spec="IntRandomWalkOperator" parameter="@rateCategories.c:coelacanths" weight="10.0" windowSize="1"/>

    <operator id="CategoriesSwapOperator.c:coelacanths" spec="SwapOperator" intparameter="@rateCategories.c:coelacanths" weight="10.0"/>

    <operator id="CategoriesUniform.c:coelacanths" spec="UniformOperator" parameter="@rateCategories.c:coelacanths" weight="10.0"/>

    <operator id="relaxedUpDownOperator.c:coelacanths" spec="UpDownOperator" scaleFactor="0.75" weight="3.0">
        <up idref="ucldMean.c:coelacanths"/>
        <down idref="Tree.t:coelacanths"/>
    </operator>

    <operator id="SAWilsonBaldingFBD.t:coelacanths" spec="SAWilsonBalding" tree="@Tree.t:coelacanths" weight="10.0"/>

    <operator id="SAWideFBD.t:coelacanths" spec="SAExchange" isNarrow="false" tree="@Tree.t:coelacanths" weight="10.0"/>

    <operator id="SANarrowFBD.t:coelacanths" spec="SAExchange" tree="@Tree.t:coelacanths" weight="10.0"/>

    <logger id="tracelog" spec="Logger" fileName="coelacanths.log" logEvery="1000" model="@posterior" sanitiseHeaders="true" sort="smart">
        <log idref="posterior"/>
        <log idref="likelihood"/>
        <log idref="prior"/>
        <log id="TreeHeight.t:coelacanths" spec="beast.evolution.tree.TreeHeightLogger" tree="@Tree.t:coelacanths"/>
        <log idref="morphTreeLikelihood.coelacanths2"/>
        <log idref="morphTreeLikelihood.coelacanths4"/>
        <log idref="morphTreeLikelihood.coelacanths5"/>
        <log idref="morphTreeLikelihood.coelacanths3"/>
        <log idref="FBD.t:coelacanths"/>
        <log idref="diversificationRateFBD.t:coelacanths"/>
        <log idref="turnoverFBD.t:coelacanths"/>
        <log idref="samplingProportionFBD.t:coelacanths"/>
        <log idref="originFBD.t:coelacanths"/>
        <log id="SACountFBD.t:coelacanths" spec="beast.evolution.tree.SampledAncestorLogger" tree="@Tree.t:coelacanths"/>
        <log idref="ucldMean.c:coelacanths"/>
        <log idref="ucldStdev.c:coelacanths"/>
        <log id="rate.c:coelacanths" spec="beast.evolution.branchratemodel.RateStatistic" branchratemodel="@RelaxedClock.c:coelacanths" tree="@Tree.t:coelacanths"/>
        <log idref="Actinistia.prior"/>
    </logger>

    <logger id="screenlog" spec="Logger" logEvery="1000">
        <log idref="posterior"/>
        <log idref="likelihood"/>
        <log idref="prior"/>
    </logger>

    <logger id="treelog.t:coelacanths" spec="Logger" fileName="$(tree).trees" logEvery="1000" mode="tree">
        <log id="TreeWithMetaDataLogger.t:coelacanths" spec="beast.evolution.tree.TreeWithMetaDataLogger" branchratemodel="@RelaxedClock.c:coelacanths" tree="@Tree.t:coelacanths"/>
    </logger>

</run>

</beast>
