# Supplementary material for: Species delimitation and coexistence in an ancient, depauperate vertebrate clade
Source: BMC Ecol Evol. 2022 Jul 12;22:90. doi: 10.1186/s12862-022-02043-4 (PMC9277872; doi:10.1186/s12862-022-02043-4)
Supplement: Supplementary file 3 — Additional file 3. Phylogenetic data. [file 12862_2022_2043_MOESM3_ESM.zip › Phylogeny/Bayesian time-calibrated/coelocanths123sum.tre]

#NEXUS
Begin taxa;
	Dimensions ntax=65;
		Taxlabels
			Actinopterygii
			Allenypterus
			Atacamaia
			Axelia
			Axelrodichthys
			Caridosuctor
			Chinlea
			Coccoderma
			Coelacanthus
			Diplocercides
			Dobrogeria
			Foreyia
			Garnbergia
			Gavinia
			Guizhoucoelacanthus
			Hadronector
			Heptanema
			Holophagus
			Holopterygius
			IMG_2380
			Latimeria
			Laugia
			Libys
			Lochmocercus
			Lualabaea
			Luopingcoelacanthus
			Macropoma
			Mawsonia
			Megalocoelacanthus
			Miguashaia
			Parnaibaia
			Piveteauia
			Polyosteorhynchus
			Porolepiformes
			Rebellatrix
			Rhabdoderma
			Sassenia
			Serenichthys
			Spermatodus
			Styloichthys
			Swenzia
			Ticinepomis
			Trachymetopon
			Undina
			Whiteia
			Wimania
			YPM_14558b
			YPM_14918a
			YPM_14920
			YPM_14921
			YPM_14924
			YPM_14929
			YPM_14932
			YPM_14933
			YPM_14934
			YPM_14935
			YPM_14939
			YPM_14941
			YPM_14949
			YPM_14955
			YPM_14957
			YPM_29366
			YPM_7504
			YPM_7516
			Yunnancoelacanthus
			;
End;
Begin trees;
	Translate
		1 Actinopterygii,
		2 Allenypterus,
		3 Atacamaia,
		4 Axelia,
		5 Axelrodichthys,
		6 Caridosuctor,
		7 Chinlea,
		8 Coccoderma,
		9 Coelacanthus,
		10 Diplocercides,
		11 Dobrogeria,
		12 Foreyia,
		13 Garnbergia,
		14 Gavinia,
		15 Guizhoucoelacanthus,
		16 Hadronector,
		17 Heptanema,
		18 Holophagus,
		19 Holopterygius,
		20 IMG_2380,
		21 Latimeria,
		22 Laugia,
		23 Libys,
		24 Lochmocercus,
		25 Lualabaea,
		26 Luopingcoelacanthus,
		27 Macropoma,
		28 Mawsonia,
		29 Megalocoelacanthus,
		30 Miguashaia,
		31 Parnaibaia,
		32 Piveteauia,
		33 Polyosteorhynchus,
		34 Porolepiformes,
		35 Rebellatrix,
		36 Rhabdoderma,
		37 Sassenia,
		38 Serenichthys,
		39 Spermatodus,
		40 Styloichthys,
		41 Swenzia,
		42 Ticinepomis,
		43 Trachymetopon,
		44 Undina,
		45 Whiteia,
		46 Wimania,
		47 YPM_14558b,
		48 YPM_14918a,
		49 YPM_14920,
		50 YPM_14921,
		51 YPM_14924,
		52 YPM_14929,
		53 YPM_14932,
		54 YPM_14933,
		55 YPM_14934,
		56 YPM_14935,
		57 YPM_14939,
		58 YPM_14941,
		59 YPM_14949,
		60 YPM_14955,
		61 YPM_14957,
		62 YPM_29366,
		63 YPM_7504,
		64 YPM_7516,
		65 Yunnancoelacanthus
;
tree TREE1 = ((1[&height=37.21999999998115,height_95%_HPD={37.21999999999999,37.22},height_median=37.22,height_range={37.21999999999999,37.220000000000006},length=3.6392899221824533,length_95%_HPD={2.1099999999999994,5.765059563283607},length_median=3.39533988799014,length_range={2.1099999999999994,11.817919207541252},rate=0.02006750033494051,rate_95%_HPD={0.0027541962005931276,0.0432150345565916…
End;
