# Supplementary material for: Species delimitation and coexistence in an ancient, depauperate vertebrate clade
Source: BMC Ecol Evol. 2022 Jul 12;22:90. doi: 10.1186/s12862-022-02043-4 (PMC9277872; doi:10.1186/s12862-022-02043-4)
Supplement: Supplementary file 3 — Additional file 3. Phylogenetic data. [file 12862_2022_2043_MOESM3_ESM.zip › Phylogeny/parsimony/boots_pruned.tre]

#NEXUS

begin trees ; 
tree tagged_tree = [&U] 
(Actinopterygii,(Porolepiformes,(Miguashaia,((Diplocercides,(Serenichthys,(Lochmocercus,((Rhabdoderma,(Caridosuctor,(((Coelacanthus,(Guizhoucoelacanthus,((Whiteia,(Dobrogeria,Heptanema,(((Yunnancoelacanthus,(Chinlea,(Parnaibaia,(Lualabaea,Trachymetopon,(Mawsonia,Axelrodichthys)/48)/62)/10)/43)/?,(Luopingcoelacanthus,Atacamaia)/?)/?,(Garnbergia,((((Holophagus,(Undina,(Macropoma,(Latimeria,Swenzia)/77)/61)/?)/12,(Ticinepomis,Foreyia)/59)/2,(Libys,Megalocoelacanthus)/69)/1,(IMG_2380,YPM_14932,YPM_14933,YPM_29366,YPM_14920,YPM_14921,YPM_14558b,YPM_14918a,YPM_14941,YPM_14935,YPM_14934,YPM_14929,YPM_14949,YPM_14924,YPM_14939,YPM_14957,YPM_7504,YPM_7516)/34)/?)/?)/?)/?)/?,(Axelia,Wimania)/?)/?)/?)/?,(Piveteauia,(Laugia,Coccoderma)/12)/?)/?,(Spermatodus,Sassenia)/?)/27)/?)/28,(Polyosteorhynchus,(Hadronector,Rebellatrix)/7)/3)/13)/8,(Allenypterus,Holopterygius)/21)/29)/53,(Gavinia,Styloichthys)/65)/24)/51)/100)/;
tree tnt_1 = [&U] 
(Actinopterygii ,(Porolepiformes ,(Miguashaia ,((Diplocercides ,(Serenichthys ,((Lochmocercus ,(((Rhabdoderma ,Caridosuctor ),(Spermatodus ,Whiteia ,Sassenia ,Garnbergia ,Piveteauia ,Axelia ,Wimania ,Luopingcoelacanthus ,Dobrogeria ,Atacamaia ,(Coelacanthus ,Guizhoucoelacanthus ),(Laugia ,Coccoderma ),(Yunnancoelacanthus ,((Chinlea ,(Parnaibaia ,(Trachymetopon ,(Lualabaea ,(Mawsonia ,Axelrodichthys ))))),(YPM_14941 ,(IMG_2380 ,YPM_14932 ,YPM_14933 ,YPM_29366 ,YPM_14920 ,YPM_14921 ,YPM_14558b ,YPM_14918a ,YPM_14935 ,YPM_14934 ,YPM_14929 ,YPM_14957 ,YPM_7504 ,(YPM_14949 ,YPM_14924 ,YPM_14939 ,YPM_7516 ))))),(Heptanema ,((((Holophagus ,Undina ),(Macropoma ,(Latimeria ,Swenzia ))),(Ticinepomis ,Foreyia )),(Libys ,Megalocoelacanthus ))))),(Polyosteorhynchus ,(Hadronector ,Rebellatrix )))),(Allenypterus ,Holopterygius )))),(Gavinia ,Styloichthys )))));

end ; 
