# Supplementary material for: Species delimitation and coexistence in an ancient, depauperate vertebrate clade
Source: BMC Ecol Evol. 2022 Jul 12;22:90. doi: 10.1186/s12862-022-02043-4 (PMC9277872; doi:10.1186/s12862-022-02043-4)
Supplement: Supplementary file 3 — Additional file 3. Phylogenetic data. [file 12862_2022_2043_MOESM3_ESM.zip › Phylogeny/parsimony/boots_all.tre]

#NEXUS

begin trees ; 
tree tagged_tree = [&U] 
(Actinopterygii,(Porolepiformes,(Miguashaia,((Diplocercides,(Serenichthys,(Lochmocercus,(((Rhabdoderma,Caridosuctor)21,(Coelacanthus,Whiteia,Garnbergia,Guizhoucoelacanthus,Piveteauia,Axelia,Luopingcoelacanthus,Dobrogeria,Atacamaia,Heptanema,(Spermatodus,Sassenia)3,(Wimania,(Laugia,Coccoderma)12)4,(Yunnancoelacanthus,((YPM_14955,(Chinlea,(Parnaibaia,(Trachymetopon,(Lualabaea,(Mawsonia,Axelrodichthys)50)20)56)8)25)1,(IMG_2380,YPM_14932,YPM_14933,YPM_29366,YPM_14920,YPM_14921,YPM_14558b,YPM_14918a,YPM_14941,YPM_14935,YPM_14934,YPM_14929,YPM_14957,YPM_7504,(YPM_14949,YPM_14924,YPM_14939,YPM_7516)10)5)9)3,((((Holophagus,Undina)2,(Macropoma,(Latimeria,Swenzia)67)52)14,(Ticinepomis,Foreyia)63)7,(Libys,Megalocoelacanthus)76)16)16)19,(Polyosteorhynchus,(Hadronector,Rebellatrix)8)8)12)4,(Allenypterus,Holopterygius)24)37)54,(Gavinia,Styloichthys)68)28)56)100);
tree tnt_1 = [&U] 
(Actinopterygii ,(Porolepiformes ,(Miguashaia ,((Diplocercides ,(Serenichthys ,(Lochmocercus ,(((Rhabdoderma ,Caridosuctor ),(Coelacanthus ,Whiteia ,Garnbergia ,Guizhoucoelacanthus ,Piveteauia ,Axelia ,Luopingcoelacanthus ,Dobrogeria ,Atacamaia ,Heptanema ,(Spermatodus ,Sassenia ),(Wimania ,(Laugia ,Coccoderma )),(Yunnancoelacanthus ,((YPM_14955 ,(Chinlea ,(Parnaibaia ,(Trachymetopon ,(Lualabaea ,(Mawsonia ,Axelrodichthys )))))),(IMG_2380 ,YPM_14932 ,YPM_14933 ,YPM_29366 ,YPM_14920 ,YPM_14921 ,YPM_14558b ,YPM_14918a ,YPM_14941 ,YPM_14935 ,YPM_14934 ,YPM_14929 ,YPM_14957 ,YPM_7504 ,(YPM_14949 ,YPM_14924 ,YPM_14939 ,YPM_7516 )))),((((Holophagus ,Undina ),(Macropoma ,(Latimeria ,Swenzia ))),(Ticinepomis ,Foreyia )),(Libys ,Megalocoelacanthus )))),(Polyosteorhynchus ,(Hadronector ,Rebellatrix )))),(Allenypterus ,Holopterygius ))),(Gavinia ,Styloichthys )))));

end ; 
