# Supplementary material for: Species delimitation and coexistence in an ancient, depauperate vertebrate clade
Source: BMC Ecol Evol. 2022 Jul 12;22:90. doi: 10.1186/s12862-022-02043-4 (PMC9277872; doi:10.1186/s12862-022-02043-4)
Supplement: Supplementary file 3 — Additional file 3. Phylogenetic data. [file 12862_2022_2043_MOESM3_ESM.zip › Phylogeny/parsimony/coelacanths_pruned.tnt]

xread 110 64
Actinopterygii   ?0000?0??0010000?00000211?00001111???00????????010?1004000?0000000000??1??00110000010000?100000000000000000000 
Porolepiformes   00100?0??0000000000000210?00011111??0000000000001001003000?00?0000100101?000?101000?0?0000000000?0000000000000 
Diplocercides    001???11010000000010002110000111010000000000000010010030010000000000011101001101?010000??00010100000??0000???0 
Rhabdoderma      100000100110010010110000100001110000000000001100100101410000100100101110110?0000?00010110100111000001100001000 
Caridosuctor     1000001101?0??001011000010000111??000000000??0001001014100001010001????????????????????101?0111010001100?0100? 
Hadronector      00100011?1?0??00001000101000011100??0000000?1?0?10010???0010000000?????????????????????101?011100000010??01000 
Rebellatrix      ????????????????????????????????????????????????1?????????1????????????????????????????1011011100000010000?0?? 
Polyosteorhynchus 00?0001101???100?010101???000111?0000000000?1?00100101?0001010??000????????????????????1?110111?10001000?01000 
Allenypterus     0?????1001?0??000010000000001?110000000001001??101010???0110001000?????????????????????10100101010000000001010 
Lochmocercus     ??????????????????10100???000111??00000000?01000?001?0?00??000??000????????????????????101??10100000100??0?000 
Coelacanthus     00?11?110010010011?110?0?1101???00001??0010?1?1?100101410??01?110000???????????????????10100111010000100?01000 
Spermatodus      1000001101100110?111?020?1001?110100000000?????010010141?000?1???01110101??0110??00?101????????????????0?0???? 
Whiteia          00?00010011001101111100010001111000100000001110010011141101?111100001000111??00?11011111?100111[12]0[01]00010010[01]000 
Laugia           1??0??0?0110010010110000?100100000000000000100111001014000001111000011101110110??00010110110111110110100?01100 
Sassenia         10????1?01100100?01??0201000111101000000000010001001?1?10??0111100??011011001?01?0011011???????????????0?0??00 
Chinlea          00?01?100010??0011?110????2011100?110000001?0???2000???11???1?11001????????????????????1?1?11111?000?101?1?00? 
Holophagus       10?01?1110101110?1111?20?100101100100000000?1??110001??110011110001???????11?????1??1??1?1101111?1100110?0100? 
Undina           00?00?1110101110211?1?2???01101100??0000000?101110001??1101?1100001010001011?01??1??111101?0111101000100101001 
Coccoderma       10?011110?10010010110020101010100?001100000100110001?14100001111000????????????????????11110111000110100111100 
Libys            0???1?????10111??1111?30?110101000100010000?1???02?0?14110011?110001???????????????????11110111101100110101001 
Mawsonia         1?????110010100131111020?120101000010000101?0001201011??1???10111[01]0[12]??101?11??????0???11?1?111110[01]00[01]101?110?0 
Macropoma        02?0?1111010111021111120?100101?00100011000110111010114?10111111000010001011?01?110?11111110111201000101101001 
Latimeria        0011111110101110211111001021111100100011000111111110114110111?110010100010110010110011110110111201000100100001 
Miguashaia       00?0000?0?01??000000002?00000?1101??00000000000?10?1?0??001??0??0100???????????????????1?0??0000?000??0000??0? 
Axelrodichthys   1?0010110010110101101020?12010100011010010110001201011401??01011110110001111?000110?11110111111[01]01001101?1100[01]
Holopterygius    ?0?0????????????????????0?????????????????????????????00??0?????????00?????????00????????10?00101?1????00???1? 
Garnbergia       ??????11?0?0?????1??????????1?10001100?0000?????1?00???????????????????????????????????????????1?0??0100?0??0? 
Parnaibaia       0011??1000?0??1011?1??20002010?000110??000??????2?001??01???11111?00?????????1???????1?1?1?1111101000?01?010?? 
Swenzia          01?0??1????011???1??11?01011111?001000110001101110?0?1??101?1?110??0??????????1??????????1?011??0??001?0?01??? 
Guizhoucoelacanthus 0000??1001?0??000111100000101?1?0001000000101?001000????000?1111000????????????????????1?10011020000010001??0? 
Piveteauia       1?????????1011?0?1?1?1?0??00?11??0000???????01011??111??0???1???00?0?????????11????????1??10??1110010100?01?0? 
Axelia           ??????0?0110?110211?100???00???????????????????????1????0???1????001??????????????????????????????0????0?0???0 
Wimania          ??????0???1001??????????????1?0???01000?00????0???01???10??????????0???????????????????????0???????????0?0???0 
Megalocoelacanthus 01?0011100101110?1111?30??101????????????????????2?011?01??11?1100011100111??01???0?1?11??1??????????????????1 
Luopingcoelacanthus ???01?110??01?10?1???????1001?100001000000???00110?111??1???1111000?100???????1??????1?10100111001000101?0100? 
Yunnancoelacanthus ??00??1001?0110101?????001001?10?010000000?????11?0??0??0??0?11??002????????????????1????1001?11?100?101?0?00? 
Dobrogeria       1?????????101110?1111??0?1001??1??11????????????1???1????01?1??1????1010111???????0??111?????????????????????0 
Lualabaea        0??????????0??01??????????20????????????????????2????1??1?????1111???????????????????????????????1?????1?????1 
Ticinepomis      0??0??10??10?????0????????001?1?0???000?011????????0?131???11?110010?????????????????1?1?1?0111101000110000001 
Foreyia          00??111001?0??????1???4???0010110000000101100??11000?1411???11110010??0???????1?????1??101?011100100??11?00??1 
Trachymetopon    0????????010100101??10?0?1201?????1?????????????2??011??10001011010?11?0111????0?00?1?11?111111001000101101000 
Atacamaia        21????0?01?0??10?1011?2?1?01???00?11???001120???1?01?????????1???????????????????????????????????????????????0 
Gavinia          ?0?000?????1??????0?????????0?0?01??0??000??0?0010???0??0????10?????????????????????????????010?1?????00?0???? 
Serenichthys     00???010?1?0??00101???????0001110000000000001?001001?0??0????0???0?????????????????????100?010110000??00?0??0? 
Styloichthys     1?????0???01??00?0????2101000?0?01??0?????????0010??00??0100?10?00??0?11??0???00?0?1000??????????????????????? 
Heptanema        00????100?????????????????001?1??01?000?????????0??0???????????????????????????????????1?1?0111201000?0??01??? 
IMG_2380		 00001?11?0????10211????0????111000100000?10????1010011?00000111100001?????????????????????????1?010???????????
YPM_14932		 00001011?0????102?111000?1101110001???00???????????????00000111100001???????????????????01111111010001??000000
YPM_14933		 00001011?0????1021111000?1101110001???0001001111010011?00000111100001???????????????????0111111101000101000000
YPM_29366		 000010111010101021111000?11011100010000001001111010011?00000111100001???????????????????0111111101000101000000
YPM_14920        00001?111010101021111000?11011100010000001001111010011?000001?1100001?????????????????????????????????????????
YPM_14921		 00001?1110101010211???00?11011100010000001001111010011?000001?1100001?????????????????????????????????????????
YPM_14558b		 00001?111010101021111000?11011100010000001001111010011?000001?1100001???????????????????0111111101000101000000
YPM_14918a       00001?111010101021111000?11011100010000001001111010011?000001?110000100?1????00???0?11110111111101000101000000
YPM_14941        00001???????????????????????11100????00?????????????11?000001?11000010????????????????????????????????????????
YPM_14935		 ?0??????????????????????????????????????????????0???11?000001?11000010001?11?00???0???????????????????????????
YPM_14934        00001?111010101021111000?11011100010000001001111010011?000001?1100001?????????????????????????????????????????
YPM_14929        000010111010101021111000?11011100010000001001111010011?000001?1100001???????????????????0111111101000101000000
YPM_14949        000010??101?1010?1?????0??1011100010000001??1111210011?000000?1100001??????????????????????????????????1?0????
YPM_14924        00001011101??0102111??00?11011100010000001001111210011??00001?1100001?????????????????????????????????????????
YPM_14939        000???111010101021111000?110111000100000010011112100??????????????????????????????????????????????????????????
YPM_14957        000???111?10101021111000?1101?100010000001001111010011?000001?1100001?????????????????????????????????????????
YPM_7504         00001?111010101021111000?11011100010000001001111010011?000001?110000100?1????00???0?11110111111101000101000000
YPM_7516         00????1??01???1???????0?????1?100010????????????21??11???????????????000??111?0?????1?1?0????????????????0?0??

;
proc ; 
