# Supplementary material for: Species delimitation and coexistence in an ancient, depauperate vertebrate clade
Source: BMC Ecol Evol. 2022 Jul 12;22:90. doi: 10.1186/s12862-022-02043-4 (PMC9277872; doi:10.1186/s12862-022-02043-4)
Supplement: Supplementary file 3 — Additional file 3. Phylogenetic data. [file 12862_2022_2043_MOESM3_ESM.zip › Phylogeny/parsimony/pruned.tre]

#NEXUS

begin trees ; 
tree tagged_tree = [&U] 
(Actinopterygii,(Porolepiformes,(Miguashaia,((Diplocercides,(Serenichthys,(Lochmocercus,((Rhabdoderma,(Caridosuctor,(((Coelacanthus,(Guizhoucoelacanthus,((Whiteia,(Dobrogeria,Heptanema,(((Yunnancoelacanthus,(Chinlea,(Parnaibaia,(Lualabaea,Trachymetopon,(Mawsonia,Axelrodichthys))))),(Luopingcoelacanthus,Atacamaia)),(Garnbergia,((((Holophagus,(Undina,(Macropoma,(Latimeria,Swenzia)))),(Ticinepomis,Foreyia)),(Libys,Megalocoelacanthus)),(IMG_2380,YPM_14932,YPM_14933,YPM_29366,YPM_14920,YPM_14921,YPM_14558b,YPM_14918a,YPM_14941,YPM_14935,YPM_14934,YPM_14929,YPM_14949,YPM_14924,YPM_14939,YPM_14957,YPM_7504,YPM_7516)))))),(Axelia,Wimania)))),(Piveteauia,(Laugia,Coccoderma))),(Spermatodus,Sassenia)))),(Polyosteorhynchus,(Hadronector,Rebellatrix)))),(Allenypterus,Holopterygius))),(Gavinia,Styloichthys)))));
tree tnt_1 = [&U] 
(Actinopterygii ,(Porolepiformes ,(Miguashaia ,((Diplocercides ,(Serenichthys ,((Lochmocercus ,((Rhabdoderma ,(Caridosuctor ,(((Coelacanthus ,(Guizhoucoelacanthus ,((Whiteia ,((((Yunnancoelacanthus ,(Chinlea ,(Parnaibaia ,(Lualabaea ,(Trachymetopon ,(Mawsonia ,Axelrodichthys )))))),(Luopingcoelacanthus ,Atacamaia )),(Garnbergia ,((((Holophagus ,(Undina ,(Macropoma ,(Latimeria ,Swenzia )))),(Ticinepomis ,Foreyia )),(Libys ,Megalocoelacanthus )),(YPM_29366 ,(YPM_14941 ,(YPM_14933 ,(YPM_14558b ,(YPM_7504 ,((YPM_14934 ,(IMG_2380 ,(YPM_14929 ,(YPM_14939 ,(YPM_14949 ,(YPM_14924 ,YPM_7516 )))))),(YPM_14957 ,(YPM_14918a ,(YPM_14920 ,(YPM_14935 ,(YPM_14932 ,YPM_14921 )))))))))))))),(Dobrogeria ,Heptanema ))),(Axelia ,Wimania )))),(Piveteauia ,(Laugia ,Coccoderma ))),(Spermatodus ,Sassenia )))),(Polyosteorhynchus ,(Hadronector ,Rebellatrix )))),(Allenypterus ,Holopterygius )))),(Gavinia ,Styloichthys )))));
tree tnt_2 = [&U] 
(Actinopterygii ,(Porolepiformes ,(Miguashaia ,((Diplocercides ,((Lochmocercus ,((Rhabdoderma ,(Caridosuctor ,(((Coelacanthus ,(Guizhoucoelacanthus ,((Whiteia ,(Dobrogeria ,(Heptanema ,(((Yunnancoelacanthus ,(Chinlea ,(Parnaibaia ,(Lualabaea ,(Trachymetopon ,(Mawsonia ,Axelrodichthys )))))),(Luopingcoelacanthus ,Atacamaia )),(Garnbergia ,((((Holophagus ,(Undina ,(Macropoma ,(Latimeria ,Swenzia )))),(Ticinepomis ,Foreyia )),(Libys ,Megalocoelacanthus )),(YPM_14932 ,(YPM_14935 ,(YPM_14941 ,(YPM_7504 ,(IMG_2380 ,(YPM_14933 ,(YPM_14920 ,(YPM_14934 ,((YPM_14918a ,((YPM_14929 ,(YPM_29366 ,YPM_14558b )),(YPM_14949 ,(YPM_14924 ,(YPM_14939 ,YPM_7516 ))))),(YPM_14921 ,YPM_14957 )))))))))))))))),(Axelia ,Wimania )))),(Piveteauia ,(Laugia ,Coccoderma ))),(Spermatodus ,Sassenia )))),(Polyosteorhynchus ,(Hadronector ,Rebellatrix )))),(Serenichthys ,(Allenypterus ,Holopterygius )))),(Gavinia ,Styloichthys )))));
tree tnt_3 = [&U] 
(Actinopterygii ,(Porolepiformes ,(Miguashaia ,((Diplocercides ,(Serenichthys ,((Lochmocercus ,((Rhabdoderma ,(Caridosuctor ,(((Coelacanthus ,(Guizhoucoelacanthus ,((Whiteia ,(Dobrogeria ,(Heptanema ,(((Yunnancoelacanthus ,(Chinlea ,(Parnaibaia ,(Lualabaea ,(Trachymetopon ,(Mawsonia ,Axelrodichthys )))))),(Luopingcoelacanthus ,Atacamaia )),(Garnbergia ,((((Holophagus ,(Undina ,(Macropoma ,(Latimeria ,Swenzia )))),(Ticinepomis ,Foreyia )),(Libys ,Megalocoelacanthus )),(YPM_14941 ,(YPM_7516 ,(YPM_14924 ,(YPM_14939 ,(YPM_14949 ,(YPM_14920 ,(YPM_14921 ,(YPM_14935 ,(YPM_14933 ,(YPM_29366 ,(YPM_14934 ,((IMG_2380 ,(YPM_14932 ,(YPM_14929 ,YPM_7504 ))),(YPM_14957 ,(YPM_14558b ,YPM_14918a )))))))))))))))))))),(Axelia ,Wimania )))),(Piveteauia ,(Laugia ,Coccoderma ))),(Spermatodus ,Sassenia )))),(Polyosteorhynchus ,(Hadronector ,Rebellatrix )))),(Allenypterus ,Holopterygius )))),(Gavinia ,Styloichthys )))));
tree tnt_4 = [&U] 
(Actinopterygii ,(Porolepiformes ,(Miguashaia ,((Diplocercides ,(Serenichthys ,((Lochmocercus ,((Rhabdoderma ,(Caridosuctor ,(((Coelacanthus ,(Guizhoucoelacanthus ,((Whiteia ,((((Yunnancoelacanthus ,(Chinlea ,(Parnaibaia ,((Mawsonia ,Axelrodichthys ),(Lualabaea ,Trachymetopon ))))),(Luopingcoelacanthus ,Atacamaia )),(Garnbergia ,((((Holophagus ,(Undina ,(Macropoma ,(Latimeria ,Swenzia )))),(Ticinepomis ,Foreyia )),(Libys ,Megalocoelacanthus )),((YPM_14558b ,(YPM_29366 ,(YPM_14918a ,(IMG_2380 ,((YPM_7504 ,(YPM_14929 ,(YPM_14941 ,(YPM_14957 ,(YPM_14932 ,(YPM_14934 ,(YPM_14920 ,YPM_14935 ))))))),(YPM_14933 ,YPM_14921 )))))),(YPM_7516 ,(YPM_14949 ,(YPM_14924 ,YPM_14939 ))))))),(Dobrogeria ,Heptanema ))),(Axelia ,Wimania )))),(Piveteauia ,(Laugia ,Coccoderma ))),(Spermatodus ,Sassenia )))),(Polyosteorhynchus ,(Hadronector ,Rebellatrix )))),(Allenypterus ,Holopterygius )))),(Gavinia ,Styloichthys )))));
tree tnt_5 = [&U] 
(Actinopterygii ,(Porolepiformes ,(Miguashaia ,((Diplocercides ,((Lochmocercus ,((Rhabdoderma ,(Caridosuctor ,(((Coelacanthus ,(Guizhoucoelacanthus ,((Whiteia ,(Dobrogeria ,(Heptanema ,(((Yunnancoelacanthus ,(Chinlea ,(Parnaibaia ,(Lualabaea ,(Trachymetopon ,(Mawsonia ,Axelrodichthys )))))),(Luopingcoelacanthus ,Atacamaia )),(Garnbergia ,((((Holophagus ,(Undina ,(Macropoma ,(Latimeria ,Swenzia )))),(Ticinepomis ,Foreyia )),(Libys ,Megalocoelacanthus )),(YPM_14935 ,(YPM_14918a ,(YPM_14933 ,(YPM_14920 ,((YPM_14957 ,(IMG_2380 ,(YPM_29366 ,(YPM_14921 ,(YPM_14932 ,(YPM_14941 ,(YPM_14939 ,(YPM_14924 ,(YPM_14949 ,YPM_7516 ))))))))),(YPM_14929 ,(YPM_14558b ,(YPM_14934 ,YPM_7504 )))))))))))))),(Axelia ,Wimania )))),(Piveteauia ,(Laugia ,Coccoderma ))),(Spermatodus ,Sassenia )))),(Polyosteorhynchus ,(Hadronector ,Rebellatrix )))),(Serenichthys ,(Allenypterus ,Holopterygius )))),(Gavinia ,Styloichthys )))));
tree tnt_6 = [&U] 
(Actinopterygii ,(Porolepiformes ,(Miguashaia ,((Diplocercides ,(Serenichthys ,((Lochmocercus ,((Rhabdoderma ,(Caridosuctor ,(((Coelacanthus ,(Guizhoucoelacanthus ,((Whiteia ,(Dobrogeria ,(Heptanema ,(((Yunnancoelacanthus ,(Chinlea ,(Parnaibaia ,(Trachymetopon ,(Lualabaea ,(Mawsonia ,Axelrodichthys )))))),(Luopingcoelacanthus ,Atacamaia )),(Garnbergia ,((((Holophagus ,(Undina ,(Macropoma ,(Latimeria ,Swenzia )))),(Ticinepomis ,Foreyia )),(Libys ,Megalocoelacanthus )),(YPM_14939 ,(YPM_14949 ,(YPM_7516 ,(YPM_14924 ,(YPM_14921 ,(YPM_14941 ,(YPM_14920 ,(YPM_7504 ,(YPM_29366 ,((YPM_14933 ,((YPM_14918a ,(IMG_2380 ,YPM_14957 )),(YPM_14558b ,(YPM_14934 ,YPM_14929 )))),(YPM_14932 ,YPM_14935 ))))))))))))))))),(Axelia ,Wimania )))),(Piveteauia ,(Laugia ,Coccoderma ))),(Spermatodus ,Sassenia )))),(Polyosteorhynchus ,(Hadronector ,Rebellatrix )))),(Allenypterus ,Holopterygius )))),(Gavinia ,Styloichthys )))));
tree tnt_7 = [&U] 
(Actinopterygii ,(Porolepiformes ,(Miguashaia ,((Diplocercides ,((Lochmocercus ,((Rhabdoderma ,(Caridosuctor ,(((Coelacanthus ,(Guizhoucoelacanthus ,((Whiteia ,(Heptanema ,(Dobrogeria ,(((Yunnancoelacanthus ,(Chinlea ,(Parnaibaia ,(Lualabaea ,(Trachymetopon ,(Mawsonia ,Axelrodichthys )))))),(Luopingcoelacanthus ,Atacamaia )),(Garnbergia ,((((Holophagus ,(Undina ,(Macropoma ,(Latimeria ,Swenzia )))),(Ticinepomis ,Foreyia )),(Libys ,Megalocoelacanthus )),(YPM_14933 ,((YPM_14920 ,(YPM_14918a ,(IMG_2380 ,(YPM_14957 ,(YPM_29366 ,(YPM_7504 ,(YPM_14932 ,YPM_14935 ))))))),(YPM_14929 ,(YPM_14558b ,((YPM_14921 ,YPM_14934 ),(YPM_14924 ,(YPM_7516 ,(YPM_14949 ,(YPM_14941 ,YPM_14939 ))))))))))))))),(Axelia ,Wimania )))),(Piveteauia ,(Laugia ,Coccoderma ))),(Spermatodus ,Sassenia )))),(Polyosteorhynchus ,(Hadronector ,Rebellatrix )))),(Serenichthys ,(Allenypterus ,Holopterygius )))),(Gavinia ,Styloichthys )))));
tree tnt_8 = [&U] 
(Actinopterygii ,(Porolepiformes ,(Miguashaia ,((Diplocercides ,(Serenichthys ,((Lochmocercus ,((Rhabdoderma ,(Caridosuctor ,(((Coelacanthus ,(Guizhoucoelacanthus ,((Whiteia ,(Heptanema ,(Dobrogeria ,(((Yunnancoelacanthus ,(Chinlea ,(Parnaibaia ,(Lualabaea ,(Trachymetopon ,(Mawsonia ,Axelrodichthys )))))),(Luopingcoelacanthus ,Atacamaia )),(Garnbergia ,((((Holophagus ,(Undina ,(Macropoma ,(Latimeria ,Swenzia )))),(Ticinepomis ,Foreyia )),(Libys ,Megalocoelacanthus )),(YPM_14933 ,(YPM_14957 ,(YPM_29366 ,(YPM_14918a ,(IMG_2380 ,(YPM_14934 ,(YPM_14935 ,((YPM_14932 ,(YPM_14921 ,YPM_7504 )),(YPM_14920 ,(YPM_14929 ,(YPM_14558b ,(YPM_14949 ,(YPM_14941 ,(YPM_14924 ,(YPM_14939 ,YPM_7516 ))))))))))))))))))))),(Axelia ,Wimania )))),(Piveteauia ,(Laugia ,Coccoderma ))),(Spermatodus ,Sassenia )))),(Polyosteorhynchus ,(Hadronector ,Rebellatrix )))),(Allenypterus ,Holopterygius )))),(Gavinia ,Styloichthys )))));
tree tnt_9 = [&U] 
(Actinopterygii ,(Porolepiformes ,(Miguashaia ,((Diplocercides ,((Lochmocercus ,((Rhabdoderma ,(Caridosuctor ,(((Coelacanthus ,(Guizhoucoelacanthus ,((Whiteia ,(Dobrogeria ,(Heptanema ,(((Yunnancoelacanthus ,(Chinlea ,(Parnaibaia ,(Trachymetopon ,(Lualabaea ,(Mawsonia ,Axelrodichthys )))))),(Luopingcoelacanthus ,Atacamaia )),(Garnbergia ,((((Holophagus ,(Undina ,(Macropoma ,(Latimeria ,Swenzia )))),(Ticinepomis ,Foreyia )),(Libys ,Megalocoelacanthus )),(YPM_14939 ,(YPM_14924 ,((YPM_14921 ,((IMG_2380 ,YPM_14957 ),((YPM_14920 ,(YPM_14934 ,(YPM_7504 ,((YPM_14932 ,(YPM_14935 ,YPM_14929 )),(YPM_14933 ,(YPM_14558b ,YPM_14941 )))))),(YPM_29366 ,YPM_14918a )))),(YPM_14949 ,YPM_7516 )))))))))),(Axelia ,Wimania )))),(Piveteauia ,(Laugia ,Coccoderma ))),(Spermatodus ,Sassenia )))),(Polyosteorhynchus ,(Hadronector ,Rebellatrix )))),(Serenichthys ,(Allenypterus ,Holopterygius )))),(Gavinia ,Styloichthys )))));
tree tnt_10 = [&U] 
(Actinopterygii ,(Porolepiformes ,(Miguashaia ,((Diplocercides ,((Lochmocercus ,((Rhabdoderma ,(Caridosuctor ,(((Coelacanthus ,(Guizhoucoelacanthus ,((Whiteia ,(Dobrogeria ,(Heptanema ,(((Yunnancoelacanthus ,(Chinlea ,(Parnaibaia ,(Trachymetopon ,(Lualabaea ,(Mawsonia ,Axelrodichthys )))))),(Luopingcoelacanthus ,Atacamaia )),(Garnbergia ,((((Holophagus ,(Undina ,(Macropoma ,(Latimeria ,Swenzia )))),(Ticinepomis ,Foreyia )),(Libys ,Megalocoelacanthus )),(YPM_14939 ,((YPM_7516 ,(YPM_14921 ,((YPM_14933 ,(YPM_14920 ,(YPM_7504 ,((YPM_14918a ,(IMG_2380 ,(YPM_29366 ,(YPM_14932 ,YPM_14957 )))),(YPM_14558b ,YPM_14929 ))))),(YPM_14935 ,YPM_14934 )))),(YPM_14924 ,(YPM_14941 ,YPM_14949 )))))))))),(Axelia ,Wimania )))),(Piveteauia ,(Laugia ,Coccoderma ))),(Spermatodus ,Sassenia )))),(Polyosteorhynchus ,(Hadronector ,Rebellatrix )))),(Serenichthys ,(Allenypterus ,Holopterygius )))),(Gavinia ,Styloichthys )))));
tree tnt_11 = [&U] 
(Actinopterygii ,(Porolepiformes ,(Miguashaia ,((Diplocercides ,(Serenichthys ,((Lochmocercus ,((Rhabdoderma ,(Caridosuctor ,(((Coelacanthus ,(Guizhoucoelacanthus ,((Whiteia ,(Heptanema ,(Dobrogeria ,(((Yunnancoelacanthus ,(Chinlea ,(Parnaibaia ,(Lualabaea ,(Trachymetopon ,(Mawsonia ,Axelrodichthys )))))),(Luopingcoelacanthus ,Atacamaia )),(Garnbergia ,((((Holophagus ,(Undina ,(Macropoma ,(Latimeria ,Swenzia )))),(Ticinepomis ,Foreyia )),(Libys ,Megalocoelacanthus )),(YPM_7516 ,((YPM_14935 ,(YPM_14941 ,(YPM_14957 ,((YPM_14921 ,(IMG_2380 ,(YPM_14933 ,(YPM_14934 ,(YPM_14929 ,YPM_7504 ))))),(YPM_14558b ,(YPM_29366 ,(YPM_14920 ,YPM_14918a ))))))),(YPM_14932 ,(YPM_14924 ,(YPM_14949 ,YPM_14939 ))))))))))),(Axelia ,Wimania )))),(Piveteauia ,(Laugia ,Coccoderma ))),(Spermatodus ,Sassenia )))),(Polyosteorhynchus ,(Hadronector ,Rebellatrix )))),(Allenypterus ,Holopterygius )))),(Gavinia ,Styloichthys )))));
tree tnt_12 = [&U] 
(Actinopterygii ,(Porolepiformes ,(Miguashaia ,((Diplocercides ,(Serenichthys ,((Lochmocercus ,((Rhabdoderma ,(Caridosuctor ,(((Coelacanthus ,(Guizhoucoelacanthus ,((Whiteia ,(Dobrogeria ,(Heptanema ,(((Yunnancoelacanthus ,(Chinlea ,(Parnaibaia ,(Trachymetopon ,(Lualabaea ,(Mawsonia ,Axelrodichthys )))))),(Luopingcoelacanthus ,Atacamaia )),(Garnbergia ,((((Holophagus ,(Undina ,(Macropoma ,(Latimeria ,Swenzia )))),(Ticinepomis ,Foreyia )),(Libys ,Megalocoelacanthus )),(YPM_14921 ,((((IMG_2380 ,(YPM_14934 ,YPM_14929 )),((YPM_14933 ,(YPM_14935 ,(YPM_14558b ,YPM_14957 ))),(YPM_29366 ,YPM_14918a ))),(YPM_14920 ,YPM_7504 )),(YPM_14939 ,(YPM_14924 ,(YPM_14932 ,(YPM_14949 ,(YPM_14941 ,YPM_7516 ))))))))))))),(Axelia ,Wimania )))),(Piveteauia ,(Laugia ,Coccoderma ))),(Spermatodus ,Sassenia )))),(Polyosteorhynchus ,(Hadronector ,Rebellatrix )))),(Allenypterus ,Holopterygius )))),(Gavinia ,Styloichthys )))));
tree tnt_13 = [&U] 
(Actinopterygii ,(Porolepiformes ,(Miguashaia ,((Diplocercides ,(Serenichthys ,((Lochmocercus ,((Rhabdoderma ,(Caridosuctor ,(((Coelacanthus ,(Guizhoucoelacanthus ,((Whiteia ,((((Yunnancoelacanthus ,(Chinlea ,(Parnaibaia ,(Lualabaea ,(Trachymetopon ,(Mawsonia ,Axelrodichthys )))))),(Luopingcoelacanthus ,Atacamaia )),(Garnbergia ,((((Holophagus ,(Undina ,(Macropoma ,(Latimeria ,Swenzia )))),(Ticinepomis ,Foreyia )),(Libys ,Megalocoelacanthus )),(YPM_29366 ,(YPM_14941 ,(YPM_14933 ,(YPM_14558b ,(YPM_7504 ,((YPM_14934 ,(IMG_2380 ,(YPM_14929 ,(YPM_14939 ,(YPM_14932 ,(YPM_14949 ,(YPM_14924 ,YPM_7516 ))))))),(YPM_14957 ,(YPM_14918a ,(YPM_14920 ,(YPM_14921 ,YPM_14935 ))))))))))))),(Dobrogeria ,Heptanema ))),(Axelia ,Wimania )))),(Piveteauia ,(Laugia ,Coccoderma ))),(Spermatodus ,Sassenia )))),(Polyosteorhynchus ,(Hadronector ,Rebellatrix )))),(Allenypterus ,Holopterygius )))),(Gavinia ,Styloichthys )))));
tree tnt_14 = [&U] 
(Actinopterygii ,(Porolepiformes ,(Miguashaia ,((Diplocercides ,((Lochmocercus ,((Rhabdoderma ,(Caridosuctor ,(((Coelacanthus ,(Guizhoucoelacanthus ,((Whiteia ,(Dobrogeria ,(Heptanema ,(((Yunnancoelacanthus ,(Chinlea ,(Parnaibaia ,(Lualabaea ,(Trachymetopon ,(Mawsonia ,Axelrodichthys )))))),(Luopingcoelacanthus ,Atacamaia )),(Garnbergia ,((((Holophagus ,(Undina ,(Macropoma ,(Latimeria ,Swenzia )))),(Ticinepomis ,Foreyia )),(Libys ,Megalocoelacanthus )),(YPM_14935 ,(YPM_14941 ,(YPM_7504 ,(IMG_2380 ,(YPM_14933 ,(YPM_14920 ,(YPM_14934 ,((YPM_14918a ,((YPM_14949 ,(YPM_14932 ,(YPM_14924 ,(YPM_14939 ,YPM_7516 )))),(YPM_14929 ,(YPM_29366 ,YPM_14558b )))),(YPM_14921 ,YPM_14957 ))))))))))))))),(Axelia ,Wimania )))),(Piveteauia ,(Laugia ,Coccoderma ))),(Spermatodus ,Sassenia )))),(Polyosteorhynchus ,(Hadronector ,Rebellatrix )))),(Serenichthys ,(Allenypterus ,Holopterygius )))),(Gavinia ,Styloichthys )))));
tree tnt_15 = [&U] 
(Actinopterygii ,(Porolepiformes ,(Miguashaia ,((Diplocercides ,(Serenichthys ,((Lochmocercus ,((Rhabdoderma ,(Caridosuctor ,(((Coelacanthus ,(Guizhoucoelacanthus ,((Whiteia ,(Dobrogeria ,(Heptanema ,(((Yunnancoelacanthus ,(Chinlea ,(Parnaibaia ,(Lualabaea ,(Trachymetopon ,(Mawsonia ,Axelrodichthys )))))),(Luopingcoelacanthus ,Atacamaia )),(Garnbergia ,((((Holophagus ,(Undina ,(Macropoma ,(Latimeria ,Swenzia )))),(Ticinepomis ,Foreyia )),(Libys ,Megalocoelacanthus )),(YPM_14932 ,(YPM_14941 ,(YPM_7516 ,(YPM_14924 ,(YPM_14939 ,(YPM_14949 ,(YPM_14920 ,(YPM_14921 ,(YPM_14935 ,(YPM_14933 ,(YPM_29366 ,(YPM_14934 ,((IMG_2380 ,(YPM_14929 ,YPM_7504 )),(YPM_14957 ,(YPM_14558b ,YPM_14918a ))))))))))))))))))))),(Axelia ,Wimania )))),(Piveteauia ,(Laugia ,Coccoderma ))),(Spermatodus ,Sassenia )))),(Polyosteorhynchus ,(Hadronector ,Rebellatrix )))),(Allenypterus ,Holopterygius )))),(Gavinia ,Styloichthys )))));
tree tnt_16 = [&U] 
(Actinopterygii ,(Porolepiformes ,(Miguashaia ,((Diplocercides ,((Lochmocercus ,((Rhabdoderma ,(Caridosuctor ,(((Coelacanthus ,(Guizhoucoelacanthus ,((Whiteia ,(Dobrogeria ,(Heptanema ,(((Yunnancoelacanthus ,(Chinlea ,(Parnaibaia ,(Lualabaea ,(Trachymetopon ,(Mawsonia ,Axelrodichthys )))))),(Luopingcoelacanthus ,Atacamaia )),(Garnbergia ,((((Holophagus ,(Undina ,(Macropoma ,(Latimeria ,Swenzia )))),(Ticinepomis ,Foreyia )),(Libys ,Megalocoelacanthus )),(YPM_14935 ,(YPM_14918a ,(YPM_14933 ,(YPM_14920 ,((YPM_14957 ,(IMG_2380 ,(YPM_29366 ,YPM_14921 ))),((YPM_14929 ,(YPM_14939 ,((YPM_14932 ,YPM_14941 ),(YPM_14924 ,(YPM_14949 ,YPM_7516 ))))),(YPM_14558b ,(YPM_14934 ,YPM_7504 )))))))))))))),(Axelia ,Wimania )))),(Piveteauia ,(Laugia ,Coccoderma ))),(Spermatodus ,Sassenia )))),(Polyosteorhynchus ,(Hadronector ,Rebellatrix )))),(Serenichthys ,(Allenypterus ,Holopterygius )))),(Gavinia ,Styloichthys )))));
tree tnt_17 = [&U] 
(Actinopterygii ,(Porolepiformes ,(Miguashaia ,((Diplocercides ,((Lochmocercus ,((Rhabdoderma ,(Caridosuctor ,(((Coelacanthus ,(Guizhoucoelacanthus ,((Whiteia ,(Dobrogeria ,(Heptanema ,(((Yunnancoelacanthus ,(Chinlea ,(Parnaibaia ,(Trachymetopon ,(Lualabaea ,(Mawsonia ,Axelrodichthys )))))),(Luopingcoelacanthus ,Atacamaia )),(Garnbergia ,((((Holophagus ,(Undina ,(Macropoma ,(Latimeria ,Swenzia )))),(Ticinepomis ,Foreyia )),(Libys ,Megalocoelacanthus )),(YPM_14932 ,(YPM_14939 ,(YPM_14924 ,((YPM_14921 ,((IMG_2380 ,YPM_14957 ),((YPM_14920 ,(YPM_14934 ,(YPM_7504 ,((YPM_14933 ,(YPM_14558b ,YPM_14941 )),(YPM_14935 ,YPM_14929 ))))),(YPM_29366 ,YPM_14918a )))),(YPM_14949 ,YPM_7516 ))))))))))),(Axelia ,Wimania )))),(Piveteauia ,(Laugia ,Coccoderma ))),(Spermatodus ,Sassenia )))),(Polyosteorhynchus ,(Hadronector ,Rebellatrix )))),(Serenichthys ,(Allenypterus ,Holopterygius )))),(Gavinia ,Styloichthys )))));
tree tnt_18 = [&U] 
(Actinopterygii ,(Porolepiformes ,(Miguashaia ,((Diplocercides ,((Lochmocercus ,((Rhabdoderma ,(Caridosuctor ,(((Coelacanthus ,(Guizhoucoelacanthus ,((Whiteia ,(Dobrogeria ,(Heptanema ,(((Yunnancoelacanthus ,(Chinlea ,(Parnaibaia ,(Trachymetopon ,(Lualabaea ,(Mawsonia ,Axelrodichthys )))))),(Luopingcoelacanthus ,Atacamaia )),(Garnbergia ,((((Holophagus ,(Undina ,(Macropoma ,(Latimeria ,Swenzia )))),(Ticinepomis ,Foreyia )),(Libys ,Megalocoelacanthus )),(YPM_14932 ,(YPM_14939 ,((YPM_7516 ,(YPM_14921 ,((YPM_14933 ,(YPM_14920 ,(YPM_7504 ,((YPM_14918a ,(IMG_2380 ,(YPM_29366 ,YPM_14957 ))),(YPM_14558b ,YPM_14929 ))))),(YPM_14935 ,YPM_14934 )))),(YPM_14924 ,(YPM_14941 ,YPM_14949 ))))))))))),(Axelia ,Wimania )))),(Piveteauia ,(Laugia ,Coccoderma ))),(Spermatodus ,Sassenia )))),(Polyosteorhynchus ,(Hadronector ,Rebellatrix )))),(Serenichthys ,(Allenypterus ,Holopterygius )))),(Gavinia ,Styloichthys )))));
tree tnt_19 = [&U] 
(Actinopterygii ,(Porolepiformes ,(Miguashaia ,((Diplocercides ,(Serenichthys ,(Lochmocercus ,((Rhabdoderma ,(Caridosuctor ,(((Coelacanthus ,(Guizhoucoelacanthus ,((Whiteia ,(Dobrogeria ,Heptanema ,(((Yunnancoelacanthus ,(Chinlea ,(Parnaibaia ,(Lualabaea ,Trachymetopon ,(Mawsonia ,Axelrodichthys ))))),(Luopingcoelacanthus ,Atacamaia )),(Garnbergia ,((((Holophagus ,(Undina ,(Macropoma ,(Latimeria ,Swenzia )))),(Ticinepomis ,Foreyia )),(Libys ,Megalocoelacanthus )),(IMG_2380 ,YPM_14932 ,YPM_14933 ,YPM_29366 ,YPM_14920 ,YPM_14921 ,YPM_14558b ,YPM_14918a ,YPM_14941 ,YPM_14935 ,YPM_14934 ,YPM_14929 ,YPM_14949 ,YPM_14924 ,YPM_14939 ,YPM_14957 ,YPM_7504 ,YPM_7516 )))))),(Axelia ,Wimania )))),(Piveteauia ,(Laugia ,Coccoderma ))),(Spermatodus ,Sassenia )))),(Polyosteorhynchus ,(Hadronector ,Rebellatrix )))),(Allenypterus ,Holopterygius ))),(Gavinia ,Styloichthys )))));

end ; 
