# Supplementary material for: Species delimitation and coexistence in an ancient, depauperate vertebrate clade
Source: BMC Ecol Evol. 2022 Jul 12;22:90. doi: 10.1186/s12862-022-02043-4 (PMC9277872; doi:10.1186/s12862-022-02043-4)
Supplement: Supplementary file 3 — Additional file 3. Phylogenetic data. [file 12862_2022_2043_MOESM3_ESM.zip › Phylogeny/parsimony/parsimony_all.tre]

#NEXUS

begin trees ; 
tree tnt_1 = [&U] 
(Actinopterygii ,(Porolepiformes ,(Miguashaia ,((Diplocercides ,(Serenichthys ,((Lochmocercus ,((Rhabdoderma ,(Caridosuctor ,(((Coelacanthus ,(Guizhoucoelacanthus ,((Whiteia ,(Heptanema ,(Dobrogeria ,(((Yunnancoelacanthus ,(Chinlea ,(Parnaibaia ,(Trachymetopon ,(Lualabaea ,(Mawsonia ,Axelrodichthys )))))),(Luopingcoelacanthus ,Atacamaia )),(Garnbergia ,((((Holophagus ,(Undina ,(Macropoma ,(Latimeria ,Swenzia )))),(Ticinepomis ,Foreyia )),(Libys ,Megalocoelacanthus )),(YPM_14941 ,(YPM_14955 ,(YPM_14939 ,(((YPM_14934 ,(YPM_14558b ,(YPM_14933 ,(YPM_14932 ,(YPM_14929 ,(IMG_2380 ,YPM_14918a )))))),(YPM_7504 ,(YPM_14921 ,(YPM_14935 ,(YPM_14920 ,(YPM_29366 ,YPM_14957 )))))),(YPM_14949 ,(YPM_14924 ,YPM_7516 )))))))))))),(Axelia ,Wimania )))),(Piveteauia ,(Laugia ,Coccoderma ))),(Spermatodus ,Sassenia )))),(Polyosteorhynchus ,(Hadronector ,Rebellatrix )))),(Allenypterus ,Holopterygius )))),(Gavinia ,Styloichthys )))));
tree tnt_2 = [&U] 
(Actinopterygii ,(Porolepiformes ,(Miguashaia ,((Diplocercides ,(Serenichthys ,((Lochmocercus ,((Rhabdoderma ,(Caridosuctor ,(((Coelacanthus ,(Guizhoucoelacanthus ,((Whiteia ,(Heptanema ,(Dobrogeria ,(((Yunnancoelacanthus ,(Chinlea ,(Parnaibaia ,(Trachymetopon ,(Lualabaea ,(Mawsonia ,Axelrodichthys )))))),(Luopingcoelacanthus ,Atacamaia )),(Garnbergia ,((((Holophagus ,(Undina ,(Macropoma ,(Latimeria ,Swenzia )))),(Ticinepomis ,Foreyia )),(Libys ,Megalocoelacanthus )),(YPM_14932 ,(YPM_14941 ,(YPM_14955 ,(YPM_14939 ,(((YPM_14934 ,(YPM_14558b ,(YPM_14933 ,(YPM_14929 ,(IMG_2380 ,YPM_14918a ))))),(YPM_7504 ,(YPM_14921 ,(YPM_14935 ,(YPM_14920 ,(YPM_29366 ,YPM_14957 )))))),(YPM_14949 ,(YPM_14924 ,YPM_7516 ))))))))))))),(Axelia ,Wimania )))),(Piveteauia ,(Laugia ,Coccoderma ))),(Spermatodus ,Sassenia )))),(Polyosteorhynchus ,(Hadronector ,Rebellatrix )))),(Allenypterus ,Holopterygius )))),(Gavinia ,Styloichthys )))));
tree tnt_3 = [&U] 
(Actinopterygii ,(Porolepiformes ,(Miguashaia ,((Diplocercides ,(Serenichthys ,((Lochmocercus ,((Rhabdoderma ,(Caridosuctor ,(((Coelacanthus ,(Guizhoucoelacanthus ,((Whiteia ,(Heptanema ,(Dobrogeria ,(((Yunnancoelacanthus ,(Chinlea ,(Parnaibaia ,(Trachymetopon ,(Lualabaea ,(Mawsonia ,Axelrodichthys )))))),(Luopingcoelacanthus ,Atacamaia )),(Garnbergia ,((((Holophagus ,(Undina ,(Macropoma ,(Latimeria ,Swenzia )))),(Ticinepomis ,Foreyia )),(Libys ,Megalocoelacanthus )),(YPM_14941 ,(YPM_14955 ,(YPM_14939 ,((YPM_14932 ,((YPM_14934 ,(YPM_14558b ,(YPM_14933 ,(YPM_14929 ,(IMG_2380 ,YPM_14918a ))))),(YPM_7504 ,(YPM_14921 ,(YPM_14935 ,(YPM_14920 ,(YPM_29366 ,YPM_14957 ))))))),(YPM_14949 ,(YPM_14924 ,YPM_7516 )))))))))))),(Axelia ,Wimania )))),(Piveteauia ,(Laugia ,Coccoderma ))),(Spermatodus ,Sassenia )))),(Polyosteorhynchus ,(Hadronector ,Rebellatrix )))),(Allenypterus ,Holopterygius )))),(Gavinia ,Styloichthys )))));
tree tnt_4 = [&U] 
(Actinopterygii ,(Porolepiformes ,(Miguashaia ,((Diplocercides ,(Serenichthys ,((Lochmocercus ,((Rhabdoderma ,(Caridosuctor ,(((Coelacanthus ,(Guizhoucoelacanthus ,((Whiteia ,(Heptanema ,(Dobrogeria ,(((Yunnancoelacanthus ,(Chinlea ,(Parnaibaia ,(Trachymetopon ,(Lualabaea ,(Mawsonia ,Axelrodichthys )))))),(Luopingcoelacanthus ,Atacamaia )),(Garnbergia ,((((Holophagus ,(Undina ,(Macropoma ,(Latimeria ,Swenzia )))),(Ticinepomis ,Foreyia )),(Libys ,Megalocoelacanthus )),(YPM_14955 ,(YPM_14939 ,(((YPM_14934 ,(YPM_14558b ,(YPM_14933 ,(YPM_14932 ,(YPM_14929 ,(IMG_2380 ,YPM_14918a )))))),(YPM_14941 ,(YPM_7504 ,(YPM_14921 ,(YPM_14935 ,(YPM_14920 ,(YPM_29366 ,YPM_14957 ))))))),(YPM_14949 ,(YPM_14924 ,YPM_7516 ))))))))))),(Axelia ,Wimania )))),(Piveteauia ,(Laugia ,Coccoderma ))),(Spermatodus ,Sassenia )))),(Polyosteorhynchus ,(Hadronector ,Rebellatrix )))),(Allenypterus ,Holopterygius )))),(Gavinia ,Styloichthys )))));
tree tnt_5 = [&U] 
(Actinopterygii ,(Porolepiformes ,(Miguashaia ,((Diplocercides ,(Serenichthys ,((Lochmocercus ,((Rhabdoderma ,(Caridosuctor ,(((Coelacanthus ,(Guizhoucoelacanthus ,((Whiteia ,(Heptanema ,(Dobrogeria ,(((Yunnancoelacanthus ,(YPM_14955 ,(Chinlea ,(Parnaibaia ,(Trachymetopon ,(Lualabaea ,(Mawsonia ,Axelrodichthys ))))))),(Luopingcoelacanthus ,Atacamaia )),(Garnbergia ,((((Holophagus ,(Undina ,(Macropoma ,(Latimeria ,Swenzia )))),(Ticinepomis ,Foreyia )),(Libys ,Megalocoelacanthus )),(YPM_14941 ,(YPM_14939 ,(((YPM_14934 ,(YPM_14558b ,(YPM_14933 ,(YPM_14932 ,(YPM_14929 ,(IMG_2380 ,YPM_14918a )))))),(YPM_7504 ,(YPM_14921 ,(YPM_14935 ,(YPM_14920 ,(YPM_29366 ,YPM_14957 )))))),(YPM_14949 ,(YPM_14924 ,YPM_7516 ))))))))))),(Axelia ,Wimania )))),(Piveteauia ,(Laugia ,Coccoderma ))),(Spermatodus ,Sassenia )))),(Polyosteorhynchus ,(Hadronector ,Rebellatrix )))),(Allenypterus ,Holopterygius )))),(Gavinia ,Styloichthys )))));
tree tnt_6 = [&U] 
(Actinopterygii ,(Porolepiformes ,(Miguashaia ,((Diplocercides ,((Lochmocercus ,((Rhabdoderma ,(Caridosuctor ,(((Coelacanthus ,(Guizhoucoelacanthus ,((Whiteia ,(Heptanema ,(Dobrogeria ,(((Yunnancoelacanthus ,(Chinlea ,(Parnaibaia ,(Trachymetopon ,(Lualabaea ,(Mawsonia ,Axelrodichthys )))))),(Luopingcoelacanthus ,Atacamaia )),(Garnbergia ,((((Holophagus ,(Undina ,(Macropoma ,(Latimeria ,Swenzia )))),(Ticinepomis ,Foreyia )),(Libys ,Megalocoelacanthus )),(YPM_14941 ,(YPM_14955 ,(YPM_14939 ,(((YPM_14934 ,(YPM_14558b ,(YPM_14933 ,(YPM_14932 ,(YPM_14929 ,(IMG_2380 ,YPM_14918a )))))),(YPM_7504 ,(YPM_14921 ,(YPM_14935 ,(YPM_14920 ,(YPM_29366 ,YPM_14957 )))))),(YPM_14949 ,(YPM_14924 ,YPM_7516 )))))))))))),(Axelia ,Wimania )))),(Piveteauia ,(Laugia ,Coccoderma ))),(Spermatodus ,Sassenia )))),(Polyosteorhynchus ,(Hadronector ,Rebellatrix )))),(Serenichthys ,(Allenypterus ,Holopterygius )))),(Gavinia ,Styloichthys )))));
tree tnt_7 = [&U] 
(Actinopterygii ,(Porolepiformes ,(Miguashaia ,((Diplocercides ,((Lochmocercus ,((Rhabdoderma ,(Caridosuctor ,(((Coelacanthus ,(Guizhoucoelacanthus ,((Whiteia ,(Heptanema ,(Dobrogeria ,(((Yunnancoelacanthus ,(Chinlea ,(Parnaibaia ,(Trachymetopon ,(Lualabaea ,(Mawsonia ,Axelrodichthys )))))),(Luopingcoelacanthus ,Atacamaia )),(Garnbergia ,((((Holophagus ,(Undina ,(Macropoma ,(Latimeria ,Swenzia )))),(Ticinepomis ,Foreyia )),(Libys ,Megalocoelacanthus )),(YPM_14932 ,(YPM_14941 ,(YPM_14955 ,(YPM_14939 ,(((YPM_14934 ,(YPM_14558b ,(YPM_14933 ,(YPM_14929 ,(IMG_2380 ,YPM_14918a ))))),(YPM_7504 ,(YPM_14921 ,(YPM_14935 ,(YPM_14920 ,(YPM_29366 ,YPM_14957 )))))),(YPM_14949 ,(YPM_14924 ,YPM_7516 ))))))))))))),(Axelia ,Wimania )))),(Piveteauia ,(Laugia ,Coccoderma ))),(Spermatodus ,Sassenia )))),(Polyosteorhynchus ,(Hadronector ,Rebellatrix )))),(Serenichthys ,(Allenypterus ,Holopterygius )))),(Gavinia ,Styloichthys )))));
tree tnt_8 = [&U] 
(Actinopterygii ,(Porolepiformes ,(Miguashaia ,((Diplocercides ,(Serenichthys ,((Lochmocercus ,((Rhabdoderma ,(Caridosuctor ,(((Coelacanthus ,(Guizhoucoelacanthus ,((Whiteia ,(Heptanema ,(Dobrogeria ,(((Yunnancoelacanthus ,(Chinlea ,(Parnaibaia ,(Trachymetopon ,(Lualabaea ,(Mawsonia ,Axelrodichthys )))))),(Luopingcoelacanthus ,Atacamaia )),(Garnbergia ,((((Holophagus ,(Undina ,(Macropoma ,(Latimeria ,Swenzia )))),(Ticinepomis ,Foreyia )),(Libys ,Megalocoelacanthus )),(YPM_14932 ,(YPM_14955 ,(YPM_14939 ,(((YPM_14941 ,(YPM_14934 ,(YPM_14558b ,(YPM_14933 ,(YPM_14929 ,(IMG_2380 ,YPM_14918a )))))),(YPM_7504 ,(YPM_14921 ,(YPM_14935 ,(YPM_14920 ,(YPM_29366 ,YPM_14957 )))))),(YPM_14949 ,(YPM_14924 ,YPM_7516 )))))))))))),(Axelia ,Wimania )))),(Piveteauia ,(Laugia ,Coccoderma ))),(Spermatodus ,Sassenia )))),(Polyosteorhynchus ,(Hadronector ,Rebellatrix )))),(Allenypterus ,Holopterygius )))),(Gavinia ,Styloichthys )))));
tree tnt_9 = [&U] 
(Actinopterygii ,(Porolepiformes ,(Miguashaia ,((Diplocercides ,(Serenichthys ,((Lochmocercus ,((Rhabdoderma ,(Caridosuctor ,(((Coelacanthus ,(Guizhoucoelacanthus ,((Whiteia ,(Heptanema ,(Dobrogeria ,(((Yunnancoelacanthus ,(YPM_14955 ,(Chinlea ,(Parnaibaia ,(Trachymetopon ,(Lualabaea ,(Mawsonia ,Axelrodichthys ))))))),(Luopingcoelacanthus ,Atacamaia )),(Garnbergia ,((((Holophagus ,(Undina ,(Macropoma ,(Latimeria ,Swenzia )))),(Ticinepomis ,Foreyia )),(Libys ,Megalocoelacanthus )),(YPM_14932 ,(YPM_14941 ,(YPM_14939 ,(((YPM_14934 ,(YPM_14558b ,(YPM_14933 ,(YPM_14929 ,(IMG_2380 ,YPM_14918a ))))),(YPM_7504 ,(YPM_14921 ,(YPM_14935 ,(YPM_14920 ,(YPM_29366 ,YPM_14957 )))))),(YPM_14949 ,(YPM_14924 ,YPM_7516 )))))))))))),(Axelia ,Wimania )))),(Piveteauia ,(Laugia ,Coccoderma ))),(Spermatodus ,Sassenia )))),(Polyosteorhynchus ,(Hadronector ,Rebellatrix )))),(Allenypterus ,Holopterygius )))),(Gavinia ,Styloichthys )))));
tree tnt_10 = [&U] 
(Actinopterygii ,(Porolepiformes ,(Miguashaia ,((Diplocercides ,(Serenichthys ,((Lochmocercus ,((Rhabdoderma ,(Caridosuctor ,(((Coelacanthus ,(Guizhoucoelacanthus ,((Whiteia ,(Heptanema ,(Dobrogeria ,(((Yunnancoelacanthus ,(Chinlea ,(Parnaibaia ,(Trachymetopon ,(Lualabaea ,(Mawsonia ,Axelrodichthys )))))),(Luopingcoelacanthus ,Atacamaia )),(Garnbergia ,((((Holophagus ,(Undina ,(Macropoma ,(Latimeria ,Swenzia )))),(Ticinepomis ,Foreyia )),(Libys ,Megalocoelacanthus )),(((YPM_14934 ,(YPM_14558b ,(YPM_14933 ,(YPM_14929 ,(IMG_2380 ,YPM_14918a ))))),((YPM_7504 ,(YPM_14921 ,(YPM_14935 ,(YPM_14920 ,(YPM_29366 ,YPM_14957 ))))),((YPM_14949 ,(YPM_14924 ,YPM_7516 )),(YPM_14939 ,YPM_14955 )))),(YPM_14932 ,YPM_14941 )))))))),(Axelia ,Wimania )))),(Piveteauia ,(Laugia ,Coccoderma ))),(Spermatodus ,Sassenia )))),(Polyosteorhynchus ,(Hadronector ,Rebellatrix )))),(Allenypterus ,Holopterygius )))),(Gavinia ,Styloichthys )))));
tree tnt_11 = [&U] 
(Actinopterygii ,(Porolepiformes ,(Miguashaia ,((Diplocercides ,((Lochmocercus ,((Rhabdoderma ,(Caridosuctor ,(((Coelacanthus ,(Guizhoucoelacanthus ,((Whiteia ,(Heptanema ,(Dobrogeria ,(((Yunnancoelacanthus ,(Chinlea ,(Parnaibaia ,(Trachymetopon ,(Lualabaea ,(Mawsonia ,Axelrodichthys )))))),(Luopingcoelacanthus ,Atacamaia )),(Garnbergia ,((((Holophagus ,(Undina ,(Macropoma ,(Latimeria ,Swenzia )))),(Ticinepomis ,Foreyia )),(Libys ,Megalocoelacanthus )),(YPM_14941 ,(YPM_14955 ,(YPM_14939 ,((YPM_14932 ,((YPM_14934 ,(YPM_14558b ,(YPM_14933 ,(YPM_14929 ,(IMG_2380 ,YPM_14918a ))))),(YPM_7504 ,(YPM_14921 ,(YPM_14935 ,(YPM_14920 ,(YPM_29366 ,YPM_14957 ))))))),(YPM_14949 ,(YPM_14924 ,YPM_7516 )))))))))))),(Axelia ,Wimania )))),(Piveteauia ,(Laugia ,Coccoderma ))),(Spermatodus ,Sassenia )))),(Polyosteorhynchus ,(Hadronector ,Rebellatrix )))),(Serenichthys ,(Allenypterus ,Holopterygius )))),(Gavinia ,Styloichthys )))));
tree tnt_12 = [&U] 
(Actinopterygii ,(Porolepiformes ,(Miguashaia ,((Diplocercides ,(Serenichthys ,((Lochmocercus ,((Rhabdoderma ,(Caridosuctor ,(((Coelacanthus ,(Guizhoucoelacanthus ,((Whiteia ,(Heptanema ,(Dobrogeria ,(((Yunnancoelacanthus ,(YPM_14955 ,(Chinlea ,(Parnaibaia ,(Trachymetopon ,(Lualabaea ,(Mawsonia ,Axelrodichthys ))))))),(Luopingcoelacanthus ,Atacamaia )),(Garnbergia ,((((Holophagus ,(Undina ,(Macropoma ,(Latimeria ,Swenzia )))),(Ticinepomis ,Foreyia )),(Libys ,Megalocoelacanthus )),(YPM_14941 ,(YPM_14939 ,((YPM_14932 ,((YPM_14934 ,(YPM_14558b ,(YPM_14933 ,(YPM_14929 ,(IMG_2380 ,YPM_14918a ))))),(YPM_7504 ,(YPM_14921 ,(YPM_14935 ,(YPM_14920 ,(YPM_29366 ,YPM_14957 ))))))),(YPM_14949 ,(YPM_14924 ,YPM_7516 ))))))))))),(Axelia ,Wimania )))),(Piveteauia ,(Laugia ,Coccoderma ))),(Spermatodus ,Sassenia )))),(Polyosteorhynchus ,(Hadronector ,Rebellatrix )))),(Allenypterus ,Holopterygius )))),(Gavinia ,Styloichthys )))));
tree tnt_13 = [&U] 
(Actinopterygii ,(Porolepiformes ,(Miguashaia ,((Diplocercides ,((Lochmocercus ,((Rhabdoderma ,(Caridosuctor ,(((Coelacanthus ,(Guizhoucoelacanthus ,((Whiteia ,(Heptanema ,(Dobrogeria ,(((Yunnancoelacanthus ,(Chinlea ,(Parnaibaia ,(Trachymetopon ,(Lualabaea ,(Mawsonia ,Axelrodichthys )))))),(Luopingcoelacanthus ,Atacamaia )),(Garnbergia ,((((Holophagus ,(Undina ,(Macropoma ,(Latimeria ,Swenzia )))),(Ticinepomis ,Foreyia )),(Libys ,Megalocoelacanthus )),(YPM_14955 ,(YPM_14939 ,(((YPM_14934 ,(YPM_14558b ,(YPM_14933 ,(YPM_14932 ,(YPM_14929 ,(IMG_2380 ,YPM_14918a )))))),(YPM_14941 ,(YPM_7504 ,(YPM_14921 ,(YPM_14935 ,(YPM_14920 ,(YPM_29366 ,YPM_14957 ))))))),(YPM_14949 ,(YPM_14924 ,YPM_7516 ))))))))))),(Axelia ,Wimania )))),(Piveteauia ,(Laugia ,Coccoderma ))),(Spermatodus ,Sassenia )))),(Polyosteorhynchus ,(Hadronector ,Rebellatrix )))),(Serenichthys ,(Allenypterus ,Holopterygius )))),(Gavinia ,Styloichthys )))));
tree tnt_14 = [&U] 
(Actinopterygii ,(Porolepiformes ,(Miguashaia ,((Diplocercides ,(Serenichthys ,((Lochmocercus ,((Rhabdoderma ,(Caridosuctor ,(((Coelacanthus ,(Guizhoucoelacanthus ,((Whiteia ,(Heptanema ,(Dobrogeria ,(((Yunnancoelacanthus ,(YPM_14955 ,(Chinlea ,(Parnaibaia ,(Trachymetopon ,(Lualabaea ,(Mawsonia ,Axelrodichthys ))))))),(Luopingcoelacanthus ,Atacamaia )),(Garnbergia ,((((Holophagus ,(Undina ,(Macropoma ,(Latimeria ,Swenzia )))),(Ticinepomis ,Foreyia )),(Libys ,Megalocoelacanthus )),(YPM_14939 ,(((YPM_14934 ,(YPM_14558b ,(YPM_14933 ,(YPM_14932 ,(YPM_14929 ,(IMG_2380 ,YPM_14918a )))))),(YPM_14941 ,(YPM_7504 ,(YPM_14921 ,(YPM_14935 ,(YPM_14920 ,(YPM_29366 ,YPM_14957 ))))))),(YPM_14949 ,(YPM_14924 ,YPM_7516 )))))))))),(Axelia ,Wimania )))),(Piveteauia ,(Laugia ,Coccoderma ))),(Spermatodus ,Sassenia )))),(Polyosteorhynchus ,(Hadronector ,Rebellatrix )))),(Allenypterus ,Holopterygius )))),(Gavinia ,Styloichthys )))));
tree tnt_15 = [&U] 
(Actinopterygii ,(Porolepiformes ,(Miguashaia ,((Diplocercides ,((Lochmocercus ,((Rhabdoderma ,(Caridosuctor ,(((Coelacanthus ,(Guizhoucoelacanthus ,((Whiteia ,(Heptanema ,(Dobrogeria ,(((Yunnancoelacanthus ,(YPM_14955 ,(Chinlea ,(Parnaibaia ,(Trachymetopon ,(Lualabaea ,(Mawsonia ,Axelrodichthys ))))))),(Luopingcoelacanthus ,Atacamaia )),(Garnbergia ,((((Holophagus ,(Undina ,(Macropoma ,(Latimeria ,Swenzia )))),(Ticinepomis ,Foreyia )),(Libys ,Megalocoelacanthus )),(YPM_14941 ,(YPM_14939 ,(((YPM_14934 ,(YPM_14558b ,(YPM_14933 ,(YPM_14932 ,(YPM_14929 ,(IMG_2380 ,YPM_14918a )))))),(YPM_7504 ,(YPM_14921 ,(YPM_14935 ,(YPM_14920 ,(YPM_29366 ,YPM_14957 )))))),(YPM_14949 ,(YPM_14924 ,YPM_7516 ))))))))))),(Axelia ,Wimania )))),(Piveteauia ,(Laugia ,Coccoderma ))),(Spermatodus ,Sassenia )))),(Polyosteorhynchus ,(Hadronector ,Rebellatrix )))),(Serenichthys ,(Allenypterus ,Holopterygius )))),(Gavinia ,Styloichthys )))));
tree tnt_16 = [&U] 
(Actinopterygii ,(Porolepiformes ,(Miguashaia ,((Diplocercides ,((Lochmocercus ,((Rhabdoderma ,(Caridosuctor ,(((Coelacanthus ,(Guizhoucoelacanthus ,((Whiteia ,(Heptanema ,(Dobrogeria ,(((Yunnancoelacanthus ,(Chinlea ,(Parnaibaia ,(Trachymetopon ,(Lualabaea ,(Mawsonia ,Axelrodichthys )))))),(Luopingcoelacanthus ,Atacamaia )),(Garnbergia ,((((Holophagus ,(Undina ,(Macropoma ,(Latimeria ,Swenzia )))),(Ticinepomis ,Foreyia )),(Libys ,Megalocoelacanthus )),(YPM_14932 ,(YPM_14955 ,(YPM_14939 ,(((YPM_14941 ,(YPM_14934 ,(YPM_14558b ,(YPM_14933 ,(YPM_14929 ,(IMG_2380 ,YPM_14918a )))))),(YPM_7504 ,(YPM_14921 ,(YPM_14935 ,(YPM_14920 ,(YPM_29366 ,YPM_14957 )))))),(YPM_14949 ,(YPM_14924 ,YPM_7516 )))))))))))),(Axelia ,Wimania )))),(Piveteauia ,(Laugia ,Coccoderma ))),(Spermatodus ,Sassenia )))),(Polyosteorhynchus ,(Hadronector ,Rebellatrix )))),(Serenichthys ,(Allenypterus ,Holopterygius )))),(Gavinia ,Styloichthys )))));
tree tnt_17 = [&U] 
(Actinopterygii ,(Porolepiformes ,(Miguashaia ,((Diplocercides ,((Lochmocercus ,((Rhabdoderma ,(Caridosuctor ,(((Coelacanthus ,(Guizhoucoelacanthus ,((Whiteia ,(Heptanema ,(Dobrogeria ,(((Yunnancoelacanthus ,(YPM_14955 ,(Chinlea ,(Parnaibaia ,(Trachymetopon ,(Lualabaea ,(Mawsonia ,Axelrodichthys ))))))),(Luopingcoelacanthus ,Atacamaia )),(Garnbergia ,((((Holophagus ,(Undina ,(Macropoma ,(Latimeria ,Swenzia )))),(Ticinepomis ,Foreyia )),(Libys ,Megalocoelacanthus )),(YPM_14932 ,(YPM_14941 ,(YPM_14939 ,(((YPM_14934 ,(YPM_14558b ,(YPM_14933 ,(YPM_14929 ,(IMG_2380 ,YPM_14918a ))))),(YPM_7504 ,(YPM_14921 ,(YPM_14935 ,(YPM_14920 ,(YPM_29366 ,YPM_14957 )))))),(YPM_14949 ,(YPM_14924 ,YPM_7516 )))))))))))),(Axelia ,Wimania )))),(Piveteauia ,(Laugia ,Coccoderma ))),(Spermatodus ,Sassenia )))),(Polyosteorhynchus ,(Hadronector ,Rebellatrix )))),(Serenichthys ,(Allenypterus ,Holopterygius )))),(Gavinia ,Styloichthys )))));
tree tnt_18 = [&U] 
(Actinopterygii ,(Porolepiformes ,(Miguashaia ,((Diplocercides ,((Lochmocercus ,((Rhabdoderma ,(Caridosuctor ,(((Coelacanthus ,(Guizhoucoelacanthus ,((Whiteia ,(Heptanema ,(Dobrogeria ,(((Yunnancoelacanthus ,(Chinlea ,(Parnaibaia ,(Trachymetopon ,(Lualabaea ,(Mawsonia ,Axelrodichthys )))))),(Luopingcoelacanthus ,Atacamaia )),(Garnbergia ,((((Holophagus ,(Undina ,(Macropoma ,(Latimeria ,Swenzia )))),(Ticinepomis ,Foreyia )),(Libys ,Megalocoelacanthus )),(((YPM_14934 ,(YPM_14558b ,(YPM_14933 ,(YPM_14929 ,(IMG_2380 ,YPM_14918a ))))),((YPM_7504 ,(YPM_14921 ,(YPM_14935 ,(YPM_14920 ,(YPM_29366 ,YPM_14957 ))))),((YPM_14949 ,(YPM_14924 ,YPM_7516 )),(YPM_14939 ,YPM_14955 )))),(YPM_14932 ,YPM_14941 )))))))),(Axelia ,Wimania )))),(Piveteauia ,(Laugia ,Coccoderma ))),(Spermatodus ,Sassenia )))),(Polyosteorhynchus ,(Hadronector ,Rebellatrix )))),(Serenichthys ,(Allenypterus ,Holopterygius )))),(Gavinia ,Styloichthys )))));
tree tnt_19 = [&U] 
(Actinopterygii ,(Porolepiformes ,(Miguashaia ,((Diplocercides ,(Serenichthys ,((Lochmocercus ,((Rhabdoderma ,(Caridosuctor ,(((Coelacanthus ,(Guizhoucoelacanthus ,((Whiteia ,(Heptanema ,(Dobrogeria ,(((Yunnancoelacanthus ,(YPM_14955 ,(Chinlea ,(Parnaibaia ,(Trachymetopon ,(Lualabaea ,(Mawsonia ,Axelrodichthys ))))))),(Luopingcoelacanthus ,Atacamaia )),(Garnbergia ,((((Holophagus ,(Undina ,(Macropoma ,(Latimeria ,Swenzia )))),(Ticinepomis ,Foreyia )),(Libys ,Megalocoelacanthus )),(YPM_14932 ,(YPM_14939 ,(((YPM_14941 ,(YPM_14934 ,(YPM_14558b ,(YPM_14933 ,(YPM_14929 ,(IMG_2380 ,YPM_14918a )))))),(YPM_7504 ,(YPM_14921 ,(YPM_14935 ,(YPM_14920 ,(YPM_29366 ,YPM_14957 )))))),(YPM_14949 ,(YPM_14924 ,YPM_7516 ))))))))))),(Axelia ,Wimania )))),(Piveteauia ,(Laugia ,Coccoderma ))),(Spermatodus ,Sassenia )))),(Polyosteorhynchus ,(Hadronector ,Rebellatrix )))),(Allenypterus ,Holopterygius )))),(Gavinia ,Styloichthys )))));
tree tnt_20 = [&U] 
(Actinopterygii ,(Porolepiformes ,(Miguashaia ,((Diplocercides ,(Serenichthys ,((Lochmocercus ,((Rhabdoderma ,(Caridosuctor ,(((Coelacanthus ,(Guizhoucoelacanthus ,((Whiteia ,(Heptanema ,(Dobrogeria ,(((Yunnancoelacanthus ,(YPM_14955 ,(Chinlea ,(Parnaibaia ,(Trachymetopon ,(Lualabaea ,(Mawsonia ,Axelrodichthys ))))))),(Luopingcoelacanthus ,Atacamaia )),(Garnbergia ,((((Holophagus ,(Undina ,(Macropoma ,(Latimeria ,Swenzia )))),(Ticinepomis ,Foreyia )),(Libys ,Megalocoelacanthus )),(((YPM_14934 ,(YPM_14558b ,(YPM_14933 ,(YPM_14929 ,(IMG_2380 ,YPM_14918a ))))),((YPM_7504 ,(YPM_14921 ,(YPM_14935 ,(YPM_14920 ,(YPM_29366 ,YPM_14957 ))))),(YPM_14939 ,(YPM_14949 ,(YPM_14924 ,YPM_7516 ))))),(YPM_14932 ,YPM_14941 )))))))),(Axelia ,Wimania )))),(Piveteauia ,(Laugia ,Coccoderma ))),(Spermatodus ,Sassenia )))),(Polyosteorhynchus ,(Hadronector ,Rebellatrix )))),(Allenypterus ,Holopterygius )))),(Gavinia ,Styloichthys )))));
tree tnt_21 = [&U] 
(Actinopterygii ,(Porolepiformes ,(Miguashaia ,((Diplocercides ,(Serenichthys ,((Lochmocercus ,((Rhabdoderma ,(Caridosuctor ,(((Coelacanthus ,(Guizhoucoelacanthus ,((Whiteia ,(Heptanema ,(Dobrogeria ,(((Yunnancoelacanthus ,(Chinlea ,(Parnaibaia ,(Trachymetopon ,(Lualabaea ,(Mawsonia ,Axelrodichthys )))))),(Luopingcoelacanthus ,Atacamaia )),(Garnbergia ,((((Holophagus ,(Undina ,(Macropoma ,(Latimeria ,Swenzia )))),(Ticinepomis ,Foreyia )),(Libys ,Megalocoelacanthus )),(YPM_14941 ,((YPM_14934 ,(YPM_14558b ,(YPM_14933 ,(YPM_14929 ,(IMG_2380 ,YPM_14918a ))))),(((YPM_14932 ,(YPM_14939 ,YPM_14955 )),(YPM_14949 ,(YPM_14924 ,YPM_7516 ))),(YPM_7504 ,(YPM_14921 ,(YPM_14935 ,(YPM_14920 ,(YPM_29366 ,YPM_14957 )))))))))))))),(Axelia ,Wimania )))),(Piveteauia ,(Laugia ,Coccoderma ))),(Spermatodus ,Sassenia )))),(Polyosteorhynchus ,(Hadronector ,Rebellatrix )))),(Allenypterus ,Holopterygius )))),(Gavinia ,Styloichthys )))));
tree tnt_22 = [&U] 
(Actinopterygii ,(Porolepiformes ,(Miguashaia ,((Diplocercides ,(Serenichthys ,((Lochmocercus ,((Rhabdoderma ,(Caridosuctor ,(((Coelacanthus ,(Guizhoucoelacanthus ,((Whiteia ,(Heptanema ,(Dobrogeria ,(((Yunnancoelacanthus ,(Chinlea ,(Parnaibaia ,(Trachymetopon ,(Lualabaea ,(Mawsonia ,Axelrodichthys )))))),(Luopingcoelacanthus ,Atacamaia )),(Garnbergia ,((((Holophagus ,(Undina ,(Macropoma ,(Latimeria ,Swenzia )))),(Ticinepomis ,Foreyia )),(Libys ,Megalocoelacanthus )),(YPM_14932 ,((YPM_14934 ,(YPM_14558b ,(YPM_14933 ,(YPM_14929 ,(IMG_2380 ,YPM_14918a ))))),((YPM_7504 ,(YPM_14921 ,(YPM_14935 ,(YPM_14920 ,(YPM_29366 ,YPM_14957 ))))),((YPM_14941 ,(YPM_14949 ,(YPM_14924 ,YPM_7516 ))),(YPM_14939 ,YPM_14955 ))))))))))),(Axelia ,Wimania )))),(Piveteauia ,(Laugia ,Coccoderma ))),(Spermatodus ,Sassenia )))),(Polyosteorhynchus ,(Hadronector ,Rebellatrix )))),(Allenypterus ,Holopterygius )))),(Gavinia ,Styloichthys )))));
tree tnt_23 = [&U] 
(Actinopterygii ,(Porolepiformes ,(Miguashaia ,((Diplocercides ,(Serenichthys ,((Lochmocercus ,((Rhabdoderma ,(Caridosuctor ,(((Coelacanthus ,(Guizhoucoelacanthus ,((Whiteia ,(Heptanema ,(Dobrogeria ,(((Yunnancoelacanthus ,(Chinlea ,(Parnaibaia ,(Trachymetopon ,(Lualabaea ,(Mawsonia ,Axelrodichthys )))))),(Luopingcoelacanthus ,Atacamaia )),(Garnbergia ,((((Holophagus ,(Undina ,(Macropoma ,(Latimeria ,Swenzia )))),(Ticinepomis ,Foreyia )),(Libys ,Megalocoelacanthus )),((YPM_14934 ,(YPM_14558b ,(YPM_14933 ,(YPM_14929 ,(IMG_2380 ,YPM_14918a ))))),((((YPM_14932 ,YPM_14941 ),(YPM_14939 ,YPM_14955 )),(YPM_14949 ,(YPM_14924 ,YPM_7516 ))),(YPM_7504 ,(YPM_14921 ,(YPM_14935 ,(YPM_14920 ,(YPM_29366 ,YPM_14957 ))))))))))))),(Axelia ,Wimania )))),(Piveteauia ,(Laugia ,Coccoderma ))),(Spermatodus ,Sassenia )))),(Polyosteorhynchus ,(Hadronector ,Rebellatrix )))),(Allenypterus ,Holopterygius )))),(Gavinia ,Styloichthys )))));
tree tnt_24 = [&U] 
(Actinopterygii ,(Porolepiformes ,(Miguashaia ,((Diplocercides ,((Lochmocercus ,((Rhabdoderma ,(Caridosuctor ,(((Coelacanthus ,(Guizhoucoelacanthus ,((Whiteia ,(Heptanema ,(Dobrogeria ,(((Yunnancoelacanthus ,(YPM_14955 ,(Chinlea ,(Parnaibaia ,(Trachymetopon ,(Lualabaea ,(Mawsonia ,Axelrodichthys ))))))),(Luopingcoelacanthus ,Atacamaia )),(Garnbergia ,((((Holophagus ,(Undina ,(Macropoma ,(Latimeria ,Swenzia )))),(Ticinepomis ,Foreyia )),(Libys ,Megalocoelacanthus )),(YPM_14941 ,(YPM_14939 ,((YPM_14932 ,((YPM_14934 ,(YPM_14558b ,(YPM_14933 ,(YPM_14929 ,(IMG_2380 ,YPM_14918a ))))),(YPM_7504 ,(YPM_14921 ,(YPM_14935 ,(YPM_14920 ,(YPM_29366 ,YPM_14957 ))))))),(YPM_14949 ,(YPM_14924 ,YPM_7516 ))))))))))),(Axelia ,Wimania )))),(Piveteauia ,(Laugia ,Coccoderma ))),(Spermatodus ,Sassenia )))),(Polyosteorhynchus ,(Hadronector ,Rebellatrix )))),(Serenichthys ,(Allenypterus ,Holopterygius )))),(Gavinia ,Styloichthys )))));
tree tnt_25 = [&U] 
(Actinopterygii ,(Porolepiformes ,(Miguashaia ,((Diplocercides ,((Lochmocercus ,((Rhabdoderma ,(Caridosuctor ,(((Coelacanthus ,(Guizhoucoelacanthus ,((Whiteia ,(Heptanema ,(Dobrogeria ,(((Yunnancoelacanthus ,(YPM_14955 ,(Chinlea ,(Parnaibaia ,(Trachymetopon ,(Lualabaea ,(Mawsonia ,Axelrodichthys ))))))),(Luopingcoelacanthus ,Atacamaia )),(Garnbergia ,((((Holophagus ,(Undina ,(Macropoma ,(Latimeria ,Swenzia )))),(Ticinepomis ,Foreyia )),(Libys ,Megalocoelacanthus )),(YPM_14939 ,(((YPM_14934 ,(YPM_14558b ,(YPM_14933 ,(YPM_14932 ,(YPM_14929 ,(IMG_2380 ,YPM_14918a )))))),(YPM_14941 ,(YPM_7504 ,(YPM_14921 ,(YPM_14935 ,(YPM_14920 ,(YPM_29366 ,YPM_14957 ))))))),(YPM_14949 ,(YPM_14924 ,YPM_7516 )))))))))),(Axelia ,Wimania )))),(Piveteauia ,(Laugia ,Coccoderma ))),(Spermatodus ,Sassenia )))),(Polyosteorhynchus ,(Hadronector ,Rebellatrix )))),(Serenichthys ,(Allenypterus ,Holopterygius )))),(Gavinia ,Styloichthys )))));
tree tnt_26 = [&U] 
(Actinopterygii ,(Porolepiformes ,(Miguashaia ,((Diplocercides ,((Lochmocercus ,((Rhabdoderma ,(Caridosuctor ,(((Coelacanthus ,(Guizhoucoelacanthus ,((Whiteia ,(Heptanema ,(Dobrogeria ,(((Yunnancoelacanthus ,(YPM_14955 ,(Chinlea ,(Parnaibaia ,(Trachymetopon ,(Lualabaea ,(Mawsonia ,Axelrodichthys ))))))),(Luopingcoelacanthus ,Atacamaia )),(Garnbergia ,((((Holophagus ,(Undina ,(Macropoma ,(Latimeria ,Swenzia )))),(Ticinepomis ,Foreyia )),(Libys ,Megalocoelacanthus )),(YPM_14932 ,(YPM_14939 ,(((YPM_14941 ,(YPM_14934 ,(YPM_14558b ,(YPM_14933 ,(YPM_14929 ,(IMG_2380 ,YPM_14918a )))))),(YPM_7504 ,(YPM_14921 ,(YPM_14935 ,(YPM_14920 ,(YPM_29366 ,YPM_14957 )))))),(YPM_14949 ,(YPM_14924 ,YPM_7516 ))))))))))),(Axelia ,Wimania )))),(Piveteauia ,(Laugia ,Coccoderma ))),(Spermatodus ,Sassenia )))),(Polyosteorhynchus ,(Hadronector ,Rebellatrix )))),(Serenichthys ,(Allenypterus ,Holopterygius )))),(Gavinia ,Styloichthys )))));
tree tnt_27 = [&U] 
(Actinopterygii ,(Porolepiformes ,(Miguashaia ,((Diplocercides ,((Lochmocercus ,((Rhabdoderma ,(Caridosuctor ,(((Coelacanthus ,(Guizhoucoelacanthus ,((Whiteia ,(Heptanema ,(Dobrogeria ,(((Yunnancoelacanthus ,(YPM_14955 ,(Chinlea ,(Parnaibaia ,(Trachymetopon ,(Lualabaea ,(Mawsonia ,Axelrodichthys ))))))),(Luopingcoelacanthus ,Atacamaia )),(Garnbergia ,((((Holophagus ,(Undina ,(Macropoma ,(Latimeria ,Swenzia )))),(Ticinepomis ,Foreyia )),(Libys ,Megalocoelacanthus )),(((YPM_14934 ,(YPM_14558b ,(YPM_14933 ,(YPM_14929 ,(IMG_2380 ,YPM_14918a ))))),((YPM_7504 ,(YPM_14921 ,(YPM_14935 ,(YPM_14920 ,(YPM_29366 ,YPM_14957 ))))),(YPM_14939 ,(YPM_14949 ,(YPM_14924 ,YPM_7516 ))))),(YPM_14932 ,YPM_14941 )))))))),(Axelia ,Wimania )))),(Piveteauia ,(Laugia ,Coccoderma ))),(Spermatodus ,Sassenia )))),(Polyosteorhynchus ,(Hadronector ,Rebellatrix )))),(Serenichthys ,(Allenypterus ,Holopterygius )))),(Gavinia ,Styloichthys )))));
tree tnt_28 = [&U] 
(Actinopterygii ,(Porolepiformes ,(Miguashaia ,((Diplocercides ,((Lochmocercus ,((Rhabdoderma ,(Caridosuctor ,(((Coelacanthus ,(Guizhoucoelacanthus ,((Whiteia ,(Heptanema ,(Dobrogeria ,(((Yunnancoelacanthus ,(Chinlea ,(Parnaibaia ,(Trachymetopon ,(Lualabaea ,(Mawsonia ,Axelrodichthys )))))),(Luopingcoelacanthus ,Atacamaia )),(Garnbergia ,((((Holophagus ,(Undina ,(Macropoma ,(Latimeria ,Swenzia )))),(Ticinepomis ,Foreyia )),(Libys ,Megalocoelacanthus )),(YPM_14941 ,((YPM_14934 ,(YPM_14558b ,(YPM_14933 ,(YPM_14929 ,(IMG_2380 ,YPM_14918a ))))),(((YPM_14932 ,(YPM_14939 ,YPM_14955 )),(YPM_14949 ,(YPM_14924 ,YPM_7516 ))),(YPM_7504 ,(YPM_14921 ,(YPM_14935 ,(YPM_14920 ,(YPM_29366 ,YPM_14957 )))))))))))))),(Axelia ,Wimania )))),(Piveteauia ,(Laugia ,Coccoderma ))),(Spermatodus ,Sassenia )))),(Polyosteorhynchus ,(Hadronector ,Rebellatrix )))),(Serenichthys ,(Allenypterus ,Holopterygius )))),(Gavinia ,Styloichthys )))));
tree tnt_29 = [&U] 
(Actinopterygii ,(Porolepiformes ,(Miguashaia ,((Diplocercides ,((Lochmocercus ,((Rhabdoderma ,(Caridosuctor ,(((Coelacanthus ,(Guizhoucoelacanthus ,((Whiteia ,(Heptanema ,(Dobrogeria ,(((Yunnancoelacanthus ,(Chinlea ,(Parnaibaia ,(Trachymetopon ,(Lualabaea ,(Mawsonia ,Axelrodichthys )))))),(Luopingcoelacanthus ,Atacamaia )),(Garnbergia ,((((Holophagus ,(Undina ,(Macropoma ,(Latimeria ,Swenzia )))),(Ticinepomis ,Foreyia )),(Libys ,Megalocoelacanthus )),(YPM_14932 ,((YPM_14934 ,(YPM_14558b ,(YPM_14933 ,(YPM_14929 ,(IMG_2380 ,YPM_14918a ))))),((YPM_7504 ,(YPM_14921 ,(YPM_14935 ,(YPM_14920 ,(YPM_29366 ,YPM_14957 ))))),((YPM_14941 ,(YPM_14949 ,(YPM_14924 ,YPM_7516 ))),(YPM_14939 ,YPM_14955 ))))))))))),(Axelia ,Wimania )))),(Piveteauia ,(Laugia ,Coccoderma ))),(Spermatodus ,Sassenia )))),(Polyosteorhynchus ,(Hadronector ,Rebellatrix )))),(Serenichthys ,(Allenypterus ,Holopterygius )))),(Gavinia ,Styloichthys )))));
tree tnt_30 = [&U] 
(Actinopterygii ,(Porolepiformes ,(Miguashaia ,((Diplocercides ,((Lochmocercus ,((Rhabdoderma ,(Caridosuctor ,(((Coelacanthus ,(Guizhoucoelacanthus ,((Whiteia ,(Heptanema ,(Dobrogeria ,(((Yunnancoelacanthus ,(Chinlea ,(Parnaibaia ,(Trachymetopon ,(Lualabaea ,(Mawsonia ,Axelrodichthys )))))),(Luopingcoelacanthus ,Atacamaia )),(Garnbergia ,((((Holophagus ,(Undina ,(Macropoma ,(Latimeria ,Swenzia )))),(Ticinepomis ,Foreyia )),(Libys ,Megalocoelacanthus )),((YPM_14934 ,(YPM_14558b ,(YPM_14933 ,(YPM_14929 ,(IMG_2380 ,YPM_14918a ))))),((((YPM_14932 ,YPM_14941 ),(YPM_14939 ,YPM_14955 )),(YPM_14949 ,(YPM_14924 ,YPM_7516 ))),(YPM_7504 ,(YPM_14921 ,(YPM_14935 ,(YPM_14920 ,(YPM_29366 ,YPM_14957 ))))))))))))),(Axelia ,Wimania )))),(Piveteauia ,(Laugia ,Coccoderma ))),(Spermatodus ,Sassenia )))),(Polyosteorhynchus ,(Hadronector ,Rebellatrix )))),(Serenichthys ,(Allenypterus ,Holopterygius )))),(Gavinia ,Styloichthys )))));
tree tnt_31 = [&U] 
(Actinopterygii ,(Porolepiformes ,(Miguashaia ,((Diplocercides ,(Serenichthys ,((Lochmocercus ,((Rhabdoderma ,(Caridosuctor ,(((Coelacanthus ,(Guizhoucoelacanthus ,((Whiteia ,(Heptanema ,(Dobrogeria ,(((Yunnancoelacanthus ,(YPM_14955 ,(Chinlea ,(Parnaibaia ,(Trachymetopon ,(Lualabaea ,(Mawsonia ,Axelrodichthys ))))))),(Luopingcoelacanthus ,Atacamaia )),(Garnbergia ,((((Holophagus ,(Undina ,(Macropoma ,(Latimeria ,Swenzia )))),(Ticinepomis ,Foreyia )),(Libys ,Megalocoelacanthus )),(YPM_14941 ,((YPM_14934 ,(YPM_14558b ,(YPM_14933 ,(YPM_14929 ,(IMG_2380 ,YPM_14918a ))))),((YPM_14939 ,(YPM_14932 ,(YPM_14949 ,(YPM_14924 ,YPM_7516 )))),(YPM_7504 ,(YPM_14921 ,(YPM_14935 ,(YPM_14920 ,(YPM_29366 ,YPM_14957 )))))))))))))),(Axelia ,Wimania )))),(Piveteauia ,(Laugia ,Coccoderma ))),(Spermatodus ,Sassenia )))),(Polyosteorhynchus ,(Hadronector ,Rebellatrix )))),(Allenypterus ,Holopterygius )))),(Gavinia ,Styloichthys )))));
tree tnt_32 = [&U] 
(Actinopterygii ,(Porolepiformes ,(Miguashaia ,((Diplocercides ,(Serenichthys ,((Lochmocercus ,((Rhabdoderma ,(Caridosuctor ,(((Coelacanthus ,(Guizhoucoelacanthus ,((Whiteia ,(Heptanema ,(Dobrogeria ,(((Yunnancoelacanthus ,(YPM_14955 ,(Chinlea ,(Parnaibaia ,(Trachymetopon ,(Lualabaea ,(Mawsonia ,Axelrodichthys ))))))),(Luopingcoelacanthus ,Atacamaia )),(Garnbergia ,((((Holophagus ,(Undina ,(Macropoma ,(Latimeria ,Swenzia )))),(Ticinepomis ,Foreyia )),(Libys ,Megalocoelacanthus )),(YPM_14932 ,((YPM_14934 ,(YPM_14558b ,(YPM_14933 ,(YPM_14929 ,(IMG_2380 ,YPM_14918a ))))),((YPM_7504 ,(YPM_14921 ,(YPM_14935 ,(YPM_14920 ,(YPM_29366 ,YPM_14957 ))))),((YPM_14941 ,YPM_14939 ),(YPM_14949 ,(YPM_14924 ,YPM_7516 )))))))))))),(Axelia ,Wimania )))),(Piveteauia ,(Laugia ,Coccoderma ))),(Spermatodus ,Sassenia )))),(Polyosteorhynchus ,(Hadronector ,Rebellatrix )))),(Allenypterus ,Holopterygius )))),(Gavinia ,Styloichthys )))));
tree tnt_33 = [&U] 
(Actinopterygii ,(Porolepiformes ,(Miguashaia ,((Diplocercides ,(Serenichthys ,((Lochmocercus ,((Rhabdoderma ,(Caridosuctor ,(((Coelacanthus ,(Guizhoucoelacanthus ,((Whiteia ,(Heptanema ,(Dobrogeria ,(((Yunnancoelacanthus ,(YPM_14955 ,(Chinlea ,(Parnaibaia ,(Trachymetopon ,(Lualabaea ,(Mawsonia ,Axelrodichthys ))))))),(Luopingcoelacanthus ,Atacamaia )),(Garnbergia ,((((Holophagus ,(Undina ,(Macropoma ,(Latimeria ,Swenzia )))),(Ticinepomis ,Foreyia )),(Libys ,Megalocoelacanthus )),((YPM_14934 ,(YPM_14558b ,(YPM_14933 ,(YPM_14929 ,(IMG_2380 ,YPM_14918a ))))),(((YPM_14939 ,(YPM_14932 ,YPM_14941 )),(YPM_14949 ,(YPM_14924 ,YPM_7516 ))),(YPM_7504 ,(YPM_14921 ,(YPM_14935 ,(YPM_14920 ,(YPM_29366 ,YPM_14957 ))))))))))))),(Axelia ,Wimania )))),(Piveteauia ,(Laugia ,Coccoderma ))),(Spermatodus ,Sassenia )))),(Polyosteorhynchus ,(Hadronector ,Rebellatrix )))),(Allenypterus ,Holopterygius )))),(Gavinia ,Styloichthys )))));
tree tnt_34 = [&U] 
(Actinopterygii ,(Porolepiformes ,(Miguashaia ,((Diplocercides ,((Lochmocercus ,((Rhabdoderma ,(Caridosuctor ,(((Coelacanthus ,(Guizhoucoelacanthus ,((Whiteia ,(Heptanema ,(Dobrogeria ,(((Yunnancoelacanthus ,(YPM_14955 ,(Chinlea ,(Parnaibaia ,(Trachymetopon ,(Lualabaea ,(Mawsonia ,Axelrodichthys ))))))),(Luopingcoelacanthus ,Atacamaia )),(Garnbergia ,((((Holophagus ,(Undina ,(Macropoma ,(Latimeria ,Swenzia )))),(Ticinepomis ,Foreyia )),(Libys ,Megalocoelacanthus )),(YPM_14941 ,((YPM_14934 ,(YPM_14558b ,(YPM_14933 ,(YPM_14929 ,(IMG_2380 ,YPM_14918a ))))),((YPM_14939 ,(YPM_14932 ,(YPM_14949 ,(YPM_14924 ,YPM_7516 )))),(YPM_7504 ,(YPM_14921 ,(YPM_14935 ,(YPM_14920 ,(YPM_29366 ,YPM_14957 )))))))))))))),(Axelia ,Wimania )))),(Piveteauia ,(Laugia ,Coccoderma ))),(Spermatodus ,Sassenia )))),(Polyosteorhynchus ,(Hadronector ,Rebellatrix )))),(Serenichthys ,(Allenypterus ,Holopterygius )))),(Gavinia ,Styloichthys )))));
tree tnt_35 = [&U] 
(Actinopterygii ,(Porolepiformes ,(Miguashaia ,((Diplocercides ,((Lochmocercus ,((Rhabdoderma ,(Caridosuctor ,(((Coelacanthus ,(Guizhoucoelacanthus ,((Whiteia ,(Heptanema ,(Dobrogeria ,(((Yunnancoelacanthus ,(YPM_14955 ,(Chinlea ,(Parnaibaia ,(Trachymetopon ,(Lualabaea ,(Mawsonia ,Axelrodichthys ))))))),(Luopingcoelacanthus ,Atacamaia )),(Garnbergia ,((((Holophagus ,(Undina ,(Macropoma ,(Latimeria ,Swenzia )))),(Ticinepomis ,Foreyia )),(Libys ,Megalocoelacanthus )),(YPM_14932 ,((YPM_14934 ,(YPM_14558b ,(YPM_14933 ,(YPM_14929 ,(IMG_2380 ,YPM_14918a ))))),((YPM_7504 ,(YPM_14921 ,(YPM_14935 ,(YPM_14920 ,(YPM_29366 ,YPM_14957 ))))),((YPM_14941 ,YPM_14939 ),(YPM_14949 ,(YPM_14924 ,YPM_7516 )))))))))))),(Axelia ,Wimania )))),(Piveteauia ,(Laugia ,Coccoderma ))),(Spermatodus ,Sassenia )))),(Polyosteorhynchus ,(Hadronector ,Rebellatrix )))),(Serenichthys ,(Allenypterus ,Holopterygius )))),(Gavinia ,Styloichthys )))));
tree tnt_36 = [&U] 
(Actinopterygii ,(Porolepiformes ,(Miguashaia ,((Diplocercides ,((Lochmocercus ,((Rhabdoderma ,(Caridosuctor ,(((Coelacanthus ,(Guizhoucoelacanthus ,((Whiteia ,(Heptanema ,(Dobrogeria ,(((Yunnancoelacanthus ,(YPM_14955 ,(Chinlea ,(Parnaibaia ,(Trachymetopon ,(Lualabaea ,(Mawsonia ,Axelrodichthys ))))))),(Luopingcoelacanthus ,Atacamaia )),(Garnbergia ,((((Holophagus ,(Undina ,(Macropoma ,(Latimeria ,Swenzia )))),(Ticinepomis ,Foreyia )),(Libys ,Megalocoelacanthus )),((YPM_14934 ,(YPM_14558b ,(YPM_14933 ,(YPM_14929 ,(IMG_2380 ,YPM_14918a ))))),(((YPM_14939 ,(YPM_14932 ,YPM_14941 )),(YPM_14949 ,(YPM_14924 ,YPM_7516 ))),(YPM_7504 ,(YPM_14921 ,(YPM_14935 ,(YPM_14920 ,(YPM_29366 ,YPM_14957 ))))))))))))),(Axelia ,Wimania )))),(Piveteauia ,(Laugia ,Coccoderma ))),(Spermatodus ,Sassenia )))),(Polyosteorhynchus ,(Hadronector ,Rebellatrix )))),(Serenichthys ,(Allenypterus ,Holopterygius )))),(Gavinia ,Styloichthys )))));
tree tnt_37 = [&U] 
(Actinopterygii ,(Porolepiformes ,(Miguashaia ,((Diplocercides ,(Serenichthys ,(Lochmocercus ,((Rhabdoderma ,(Caridosuctor ,(((Coelacanthus ,(Guizhoucoelacanthus ,((Whiteia ,(Dobrogeria ,Heptanema ,(Chinlea ,Garnbergia ,Yunnancoelacanthus ,IMG_2380 ,YPM_14932 ,YPM_14933 ,YPM_29366 ,YPM_14920 ,YPM_14921 ,YPM_14558b ,YPM_14918a ,YPM_14941 ,YPM_14935 ,YPM_14934 ,YPM_14929 ,YPM_14949 ,YPM_14924 ,YPM_14939 ,YPM_14957 ,YPM_7504 ,YPM_7516 ,YPM_14955 ,(((Holophagus ,(Undina ,(Macropoma ,(Latimeria ,Swenzia )))),(Ticinepomis ,Foreyia )),(Libys ,Megalocoelacanthus )),(Parnaibaia ,(Lualabaea ,Trachymetopon ,(Mawsonia ,Axelrodichthys ))),(Luopingcoelacanthus ,Atacamaia )))),(Axelia ,Wimania )))),(Piveteauia ,(Laugia ,Coccoderma ))),(Spermatodus ,Sassenia )))),(Polyosteorhynchus ,(Hadronector ,Rebellatrix )))),(Allenypterus ,Holopterygius ))),(Gavinia ,Styloichthys )))));

end ; 
