# Supplementary material for: Species delimitation and coexistence in an ancient, depauperate vertebrate clade
Source: BMC Ecol Evol. 2022 Jul 12;22:90. doi: 10.1186/s12862-022-02043-4 (PMC9277872; doi:10.1186/s12862-022-02043-4)
Supplement: Supplementary file 3 — Additional file 3. Phylogenetic data. [file 12862_2022_2043_MOESM3_ESM.zip › Phylogeny/Bayesian time-calibrated/run2/coelacanths.log]

#
#model:
#
#<?xml version="1.0" encoding="UTF-8" standalone="no"?><input id="posterior" spec="beast.core.util.CompoundDistribution">
#    <distribution id="prior" spec="beast.core.util.CompoundDistribution">
#        <distribution conditionOnRhoSampling="true" id="FBD.t:coelacanths" spec="beast.evolution.speciation.SABirthDeathModel">
#            <parameter id="originFBD.t:coelacanths" lower="0.0" name="origin" spec="beast.core.parameter.RealParameter" upper="Infinity">65.0</parameter>
#            <parameter id="diversificationRateFBD.t:coelacanths" lower="0.0" name="diversificationRate" spec="beast.core.parameter.RealParameter">1.0</parameter>
#            <parameter id="turnoverFBD.t:coelacanths" lower="0.0" name="turnover" spec="beast.core.parameter.RealParameter" upper="1.0">0.5</parameter>
#            <parameter id="samplingProportionFBD.t:coelacanths" lower="0.0" name="samplingProportion" spec="beast.core.parameter.RealParameter" upper="1.0">0.5</parameter>
#            <parameter id="rFBD.t:coelacanths" lower="0.0" name="removalProbability" spec="beast.core.parameter.RealParameter" upper="1.0">0.0</parameter>
#            <parameter estimate="false" id="rhoFBD.t:coelacanths" lower="0.0" name="rho" spec="beast.core.parameter.RealParameter" upper="1.0">1.0</parameter>
#            <tree id="Tree.t:coelacanths" spec="beast.evolution.tree.Tree">
#                <trait id="dateTrait.t:coelacanths" spec="beast.evolution.tree.TraitSet" traitname="date-backward">
#                Actinopterygii=37.22,
#Porolepiformes=39.33,
#Diplocercides=33.09,
#Rhabdoderma=24.72,
#Caridosuctor=32.32,
#Hadronector=32.32,
#Rebellatrix=24.72,
#Polyosteorhynchus=32.32,
#Allenypterus=32.32,
#Lochmocercus=32.32,
#Coelacanthus=25.91,
#Spermatodus=27.29,
#Whiteia=24.72,
#Laugia=24.72,
#Sassenia=24.72,
#Chinlea=22.7,
#Holophagus=19.08,
#Undina=14.5,
#Coccoderma=14.5,
#Libys=14.5,
#Mawsonia=9.39,
#Macropoma=8.98,
#Latimeria=0.0,
#Miguashaia=37.22,
#Axelrodichthys=7.15,
#Holopterygius=37.22,
#Garnbergia=23.7,
#Parnaibaia=13.98,
#Swenzia=15.73,
#Guizhoucoelacanthus=22.7,
#Piveteauia=24.72,
#Axelia=24.72,
#Wimania=24.72,
#Megalocoelacanthus=7.21,
#Luopingcoelacanthus=24.2,
#Yunnancoelacanthus=24.2,
#Dobrogeria=24.72,
#Lualabaea=15.21,
#Ticinepomis=23.7,
#Foreyia=23.7,
#Trachymetopon=16.35,
#Atacamaia=19.08,
#Gavinia=38.27,
#Serenichthys=25.83,
#Styloichthys=41.08,
#Heptanema=23.7,
#IMG_2380=20.56,
#YPM_14932=20.56,
#YPM_14933=20.56,
#YPM_29366=20.56,
#YPM_14920=20.56,
#YPM_14921=20.56,
#YPM_14558b=20.56,
#YPM_14918a=20.56,
#YPM_14941=20.56,
#YPM_14935=20.56,
#YPM_14934=20.56,
#YPM_14929=20.56,
#YPM_14949=20.56,
#YPM_14924=20.56,
#YPM_14939=20.56,
#YPM_14957=20.56,
#YPM_7504=20.56,
#YPM_7516=22.7,
#YPM_14955=20.56                
#                                <taxa id="TaxonSet.coelacanths2" spec="beast.evolution.alignment.TaxonSet">
#                        <alignment filter="3-16,18-22,24-26,28-43,45-48,51-54,56-67,69-95,97-110" id="coelacanths2" spec="beast.evolution.alignment.FilteredAlignment">
#                            <userDataType ambiguities="12 01" id="morphDataType.coelacanths2" nrOfStates="2" spec="beast.evolution.datatype.StandardData"/>
#                        </alignment>
#                    </taxa>
#                </trait>
#                <taxonset idref="TaxonSet.coelacanths2"/>
#            </tree>
#        </distribution>
#        <prior id="diversificationRatePriorFBD.t:coelacanths" name="distribution" x="@diversificationRateFBD.t:coelacanths">
#            <Uniform id="Uniform.3" name="distr" upper="Infinity"/>
#        </prior>
#        <prior id="originPriorFBD.t:coelacanths" name="distribution" x="@originFBD.t:coelacanths">
#            <Uniform id="Uniform.2" name="distr" upper="Infinity"/>
#        </prior>
#        <prior id="samplingProportionPriorFBD.t:coelacanths" name="distribution" x="@samplingProportionFBD.t:coelacanths">
#            <Uniform id="Uniform.5" name="distr"/>
#        </prior>
#        <prior id="turnoverPriorFBD.t:coelacanths" name="distribution" x="@turnoverFBD.t:coelacanths">
#            <Uniform id="Uniform.4" name="distr"/>
#        </prior>
#        <prior id="MeanRatePrior.c:coelacanths" name="distribution">
#            <parameter id="ucldMean.c:coelacanths" name="x" spec="beast.core.parameter.RealParameter">1.0</parameter>
#            <Uniform id="Uniform.8" name="distr" upper="Infinity"/>
#        </prior>
#        <prior id="ucldStdevPrior.c:coelacanths" name="distribution">
#            <parameter id="ucldStdev.c:coelacanths" lower="0.0" name="x" spec="beast.core.parameter.RealParameter">0.1</parameter>
#            <Gamma id="Gamma.6" name="distr">
#                <parameter estimate="false" id="RealParameter.21" name="alpha" spec="beast.core.parameter.RealParameter">0.5396</parameter>
#                <parameter estimate="false" id="RealParameter.22" name="beta" spec="beast.core.parameter.RealParameter">0.3819</parameter>
#            </Gamma>
#        </prior>
#        <distribution id="Actinistia.prior" monophyletic="true" spec="beast.math.distributions.MRCAPrior" tree="@Tree.t:coelacanths">
#            <taxonset id="Actinistia" spec="beast.evolution.alignment.TaxonSet">
#                <taxon id="Allenypterus" spec="beast.evolution.alignment.Taxon"/>
#                <taxon id="Atacamaia" spec="beast.evolution.alignment.Taxon"/>
#                <taxon id="Axelia" spec="beast.evolution.alignment.Taxon"/>
#                <taxon id="Axelrodichthys" spec="beast.evolution.alignment.Taxon"/>
#                <taxon id="Caridosuctor" spec="beast.evolution.alignment.Taxon"/>
#                <taxon id="Chinlea" spec="beast.evolution.alignment.Taxon"/>
#                <taxon id="Coccoderma" spec="beast.evolution.alignment.Taxon"/>
#                <taxon id="Coelacanthus" spec="beast.evolution.alignment.Taxon"/>
#                <taxon id="Diplocercides" spec="beast.evolution.alignment.Taxon"/>
#                <taxon id="Dobrogeria" spec="beast.evolution.alignment.Taxon"/>
#                <taxon id="Foreyia" spec="beast.evolution.alignment.Taxon"/>
#                <taxon id="Garnbergia" spec="beast.evolution.alignment.Taxon"/>
#                <taxon id="Gavinia" spec="beast.evolution.alignment.Taxon"/>
#                <taxon id="Guizhoucoelacanthus" spec="beast.evolution.alignment.Taxon"/>
#                <taxon id="Hadronector" spec="beast.evolution.alignment.Taxon"/>
#                <taxon id="Heptanema" spec="beast.evolution.alignment.Taxon"/>
#                <taxon id="Holophagus" spec="beast.evolution.alignment.Taxon"/>
#                <taxon id="Holopterygius" spec="beast.evolution.alignment.Taxon"/>
#                <taxon id="IMG_2380" spec="beast.evolution.alignment.Taxon"/>
#                <taxon id="Latimeria" spec="beast.evolution.alignment.Taxon"/>
#                <taxon id="Laugia" spec="beast.evolution.alignment.Taxon"/>
#                <taxon id="Libys" spec="beast.evolution.alignment.Taxon"/>
#                <taxon id="Lochmocercus" spec="beast.evolution.alignment.Taxon"/>
#                <taxon id="Lualabaea" spec="beast.evolution.alignment.Taxon"/>
#                <taxon id="Luopingcoelacanthus" spec="beast.evolution.alignment.Taxon"/>
#                <taxon id="Macropoma" spec="beast.evolution.alignment.Taxon"/>
#                <taxon id="Mawsonia" spec="beast.evolution.alignment.Taxon"/>
#                <taxon id="Megalocoelacanthus" spec="beast.evolution.alignment.Taxon"/>
#                <taxon id="Miguashaia" spec="beast.evolution.alignment.Taxon"/>
#                <taxon id="Parnaibaia" spec="beast.evolution.alignment.Taxon"/>
#                <taxon id="Piveteauia" spec="beast.evolution.alignment.Taxon"/>
#                <taxon id="Polyosteorhynchus" spec="beast.evolution.alignment.Taxon"/>
#                <taxon id="Rebellatrix" spec="beast.evolution.alignment.Taxon"/>
#                <taxon id="Rhabdoderma" spec="beast.evolution.alignment.Taxon"/>
#                <taxon id="Sassenia" spec="beast.evolution.alignment.Taxon"/>
#                <taxon id="Serenichthys" spec="beast.evolution.alignment.Taxon"/>
#                <taxon id="Spermatodus" spec="beast.evolution.alignment.Taxon"/>
#                <taxon id="Styloichthys" spec="beast.evolution.alignment.Taxon"/>
#                <taxon id="Swenzia" spec="beast.evolution.alignment.Taxon"/>
#                <taxon id="Ticinepomis" spec="beast.evolution.alignment.Taxon"/>
#                <taxon id="Trachymetopon" spec="beast.evolution.alignment.Taxon"/>
#                <taxon id="Undina" spec="beast.evolution.alignment.Taxon"/>
#                <taxon id="Whiteia" spec="beast.evolution.alignment.Taxon"/>
#                <taxon id="Wimania" spec="beast.evolution.alignment.Taxon"/>
#                <taxon id="YPM_14558b" spec="beast.evolution.alignment.Taxon"/>
#                <taxon id="YPM_14918a" spec="beast.evolution.alignment.Taxon"/>
#                <taxon id="YPM_14920" spec="beast.evolution.alignment.Taxon"/>
#                <taxon id="YPM_14921" spec="beast.evolution.alignment.Taxon"/>
#                <taxon id="YPM_14924" spec="beast.evolution.alignment.Taxon"/>
#                <taxon id="YPM_14929" spec="beast.evolution.alignment.Taxon"/>
#                <taxon id="YPM_14932" spec="beast.evolution.alignment.Taxon"/>
#                <taxon id="YPM_14933" spec="beast.evolution.alignment.Taxon"/>
#                <taxon id="YPM_14934" spec="beast.evolution.alignment.Taxon"/>
#                <taxon id="YPM_14935" spec="beast.evolution.alignment.Taxon"/>
#                <taxon id="YPM_14939" spec="beast.evolution.alignment.Taxon"/>
#                <taxon id="YPM_14941" spec="beast.evolution.alignment.Taxon"/>
#                <taxon id="YPM_14949" spec="beast.evolution.alignment.Taxon"/>
#                <taxon id="YPM_14955" spec="beast.evolution.alignment.Taxon"/>
#                <taxon id="YPM_14957" spec="beast.evolution.alignment.Taxon"/>
#                <taxon id="YPM_29366" spec="beast.evolution.alignment.Taxon"/>
#                <taxon id="YPM_7504" spec="beast.evolution.alignment.Taxon"/>
#                <taxon id="YPM_7516" spec="beast.evolution.alignment.Taxon"/>
#                <taxon id="Yunnancoelacanthus" spec="beast.evolution.alignment.Taxon"/>
#            </taxonset>
#        </distribution>
#    </distribution>
#    <distribution id="likelihood" spec="beast.core.util.CompoundDistribution" useThreads="true">
#        <distribution data="@coelacanths2" id="morphTreeLikelihood.coelacanths2" spec="beast.evolution.likelihood.TreeLikelihood" tree="@Tree.t:coelacanths">
#            <siteModel id="morphSiteModel.s:coelacanths2" spec="beast.evolution.sitemodel.SiteModel">
#                <parameter estimate="false" id="mutationRate.s:coelacanths2" name="mutationRate" spec="beast.core.parameter.RealParameter">1.0</parameter>
#                <parameter estimate="false" id="gammaShape.s:coelacanths2" name="shape" spec="beast.core.parameter.RealParameter">1.0</parameter>
#                <substModel datatype="@morphDataType.coelacanths2" id="LewisMK.s:coelacanths2" spec="beast.evolution.substitutionmodel.LewisMK"/>
#            </siteModel>
#            <branchRateModel clock.rate="@ucldMean.c:coelacanths" id="RelaxedClock.c:coelacanths" spec="beast.evolution.branchratemodel.UCRelaxedClockModel" tree="@Tree.t:coelacanths">
#                <LogNormal S="@ucldStdev.c:coelacanths" id="LogNormalDistributionModel.c:coelacanths" meanInRealSpace="true" name="distr">
#                    <parameter estimate="false" id="RealParameter.20" lower="0.0" name="M" spec="beast.core.parameter.RealParameter" upper="1.0">1.0</parameter>
#                </LogNormal>
#                <rateCategories dimension="128" id="rateCategories.c:coelacanths" spec="beast.core.parameter.IntegerParameter">1</rateCategories>
#            </branchRateModel>
#        </distribution>
#        <distribution branchRateModel="@RelaxedClock.c:coelacanths" id="morphTreeLikelihood.coelacanths3" spec="beast.evolution.likelihood.TreeLikelihood" tree="@Tree.t:coelacanths">
#            <data data="@coelacanths" filter="1-2,27,44,49-50,55,68,96" id="coelacanths3" spec="beast.evolution.alignment.FilteredAlignment">
#                <userDataType ambiguities="12 01" id="morphDataType.coelacanths3" nrOfStates="3" spec="beast.evolution.datatype.StandardData"/>
#            </data>
#            <siteModel id="morphSiteModel.s:coelacanths3" spec="beast.evolution.sitemodel.SiteModel">
#                <parameter estimate="false" id="mutationRate.s:coelacanths3" name="mutationRate" spec="beast.core.parameter.RealParameter">1.0</parameter>
#                <parameter estimate="false" id="gammaShape.s:coelacanths3" name="shape" spec="beast.core.parameter.RealParameter">1.0</parameter>
#                <substModel datatype="@morphDataType.coelacanths3" id="LewisMK.s:coelacanths3" spec="beast.evolution.substitutionmodel.LewisMK"/>
#            </siteModel>
#        </distribution>
#        <distribution branchRateModel="@RelaxedClock.c:coelacanths" id="morphTreeLikelihood.coelacanths4" spec="beast.evolution.likelihood.TreeLikelihood" tree="@Tree.t:coelacanths">
#            <data data="@coelacanths" filter="17" id="coelacanths4" spec="beast.evolution.alignment.FilteredAlignment">
#                <userDataType ambiguities="12 01" id="morphDataType.coelacanths4" nrOfStates="4" spec="beast.evolution.datatype.StandardData"/>
#            </data>
#            <siteModel id="morphSiteModel.s:coelacanths4" spec="beast.evolution.sitemodel.SiteModel">
#                <parameter estimate="false" id="mutationRate.s:coelacanths4" name="mutationRate" spec="beast.core.parameter.RealParameter">1.0</parameter>
#                <parameter estimate="false" id="gammaShape.s:coelacanths4" name="shape" spec="beast.core.parameter.RealParameter">1.0</parameter>
#                <substModel datatype="@morphDataType.coelacanths4" id="LewisMK.s:coelacanths4" spec="beast.evolution.substitutionmodel.LewisMK"/>
#            </siteModel>
#        </distribution>
#        <distribution branchRateModel="@RelaxedClock.c:coelacanths" id="morphTreeLikelihood.coelacanths5" spec="beast.evolution.likelihood.TreeLikelihood" tree="@Tree.t:coelacanths">
#            <data data="@coelacanths" filter="23" id="coelacanths5" spec="beast.evolution.alignment.FilteredAlignment">
#                <userDataType ambiguities="12 01" id="morphDataType.coelacanths5" nrOfStates="5" spec="beast.evolution.datatype.StandardData"/>
#            </data>
#            <siteModel id="morphSiteModel.s:coelacanths5" spec="beast.evolution.sitemodel.SiteModel">
#                <parameter estimate="false" id="mutationRate.s:coelacanths5" name="mutationRate" spec="beast.core.parameter.RealParameter">1.0</parameter>
#                <parameter estimate="false" id="gammaShape.s:coelacanths5" name="shape" spec="beast.core.parameter.RealParameter">1.0</parameter>
#                <substModel datatype="@morphDataType.coelacanths5" id="LewisMK.s:coelacanths5" spec="beast.evolution.substitutionmodel.LewisMK"/>
#            </siteModel>
#        </distribution>
#    </distribution>
#</input>
#
Sample	posterior	likelihood	prior	TreeHeight	morphTreeLikelihood.coelacanths2	morphTreeLikelihood.coelacanths3	morphTreeLikelihood.coelacanths4	morphTreeLikelihood.coelacanths5	FBD	diversificationRateFBD	turnoverFBD	samplingProportionFBD	originFBD	SACountFBD	ucldMean	ucldStdev	rate.mean	rate.variance	rate.coefficientOfVariation	mrca.date-backward(Actinistia)
0	-1620.712161744188	-1395.9058071426173	-224.80635460157086	41.471325755954204	-1133.93511830289	-185.0395419147532	-28.284226173996554	-48.64692075097748	-222.39836960171812	0.02010015519744702	0.995939523496927	0.006204134978760564	41.7088905389643	3	0.04277969389671396	0.9387768521706847	0.03622863739862981	0.005139097803427562	1.2745502632575225	41.385558879243746
1000	-1616.5228309482723	-1395.4269483450428	-221.09588260322946	41.471325755954204	-1127.8408651187835	-186.11718231431925	-33.14598586655539	-48.32291504538477	-218.68881928227017	0.03144512310174513	0.995939523496927	0.0018042443594825965	41.73704033874284	1	0.05316968982603658	0.9384803960594158	0.03879523106526616	0.006701258073574379	1.316595775635612	41.385558879243746
2000	-1612.2206610232354	-1394.1548181616513	-218.06584286158412	41.471325755954204	-1130.0910002928686	-189.60616259252384	-31.756561693932554	-42.70109358232651	-215.51759647871845	0.04501787550018569	0.995939523496927	0.001379476340148506	41.73704033874284	0	0.05884605650398281	0.9840596947937575	0.04212807002549435	0.00808454961834962	1.3902405948090761	41.45687422063701
3000	-1622.1186632034687	-1394.4207840390136	-227.69787916445506	42.33317764382223	-1125.6087006996243	-189.9484087701827	-35.66672195446399	-43.196952614742465	-225.19057628176483	0.027990270854705603	0.995939523496927	0.00298095984699403	43.24355049292078	2	0.04965073976833714	0.9708073262699926	0.035928751722349515	0.005931969585196308	1.3684037840169048	41.39770178317424
4000	-1636.377351128766	-1408.605345215433	-227.7720059133328	41.40665659445703	-1137.2844448514275	-192.05006323816184	-35.0063297181956	-44.26450740764843	-225.26473957395257	0.02969179312123249	0.995939523496927	0.002614511594404901	43.67747777609309	3	0.04965073976833714	0.9707955104101158	0.034605510691016646	0.005549262753002888	1.3977430876101287	41.36743023173283
5000	-1621.9692985899355	-1395.1049018377505	-226.8643967521851	41.407406322401584	-1128.675211963018	-191.13639611037178	-33.221211832207004	-42.072081932153594	-224.5241861905951	0.04093179584747407	0.995939523496927	0.0011090272656756556	44.10642469564244	2	0.0496498407855131	0.9170172076911977	0.04057749562751123	0.0045223651967797335	1.191462743028899	41.26697411564779
6000	-1632.7534113621748	-1405.606390859833	-227.14702050234172	41.90833897958022	-1139.1000570292374	-185.60449858309136	-36.65724677403569	-44.244588473468674	-224.5388398075972	0.05231875848270386	0.995939523496927	6.401761430823006E-4	43.200406972474504	0	0.0496498407855131	1.0035076399707354	0.03872948372329606	0.0055128518608476736	1.3466118458358618	41.27669591165441
7000	-1623.3965443650393	-1395.9527228361462	-227.44382152889312	41.868245997519104	-1127.1218164682655	-188.96616816866856	-38.384790866929364	-41.479947332283125	-224.70270879183522	0.10003906327630159	0.995939523496927	2.6495501825853155E-4	43.63499291411014	0	0.04741192732260292	1.046841182375466	0.03926884207679742	0.005235740573787968	1.3536662763314755	41.40545532614729
8000	-1615.5297695683298	-1383.2462474107372	-232.28352215759256	42.10639917134753	-1116.0543130355636	-188.09616311375808	-36.742616624340776	-42.35315463707454	-229.88234115310107	0.0360021552410141	0.9961066122494867	0.0018018224131405533	42.10689658651771	0	0.04519759968480294	0.9365887095043318	0.03622304180726686	0.00332669013657116	1.2210381086983653	42.00147132380417
9000	-1618.6504222749213	-1393.0582691933512	-225.59215308157016	42.10639917134753	-1127.4918220846848	-186.76433401877233	-34.60145617094996	-44.20065691894409	-222.97764875063913	0.03359561832300066	0.9961066122494867	0.0014724148505908358	44.58699198985439	0	0.04519759968480294	1.0055628985554315	0.03522603180276259	0.004929399788404205	1.3485150371605312	42.08908779123238
10000	-1623.8993708413793	-1394.2176923857735	-229.68167845560583	42.2412906569094	-1128.7119288018305	-189.70003303065673	-34.7955578069172	-41.01017274636921	-227.30302379765376	0.027158938835250265	0.9964244745299213	0.00240192368167049	46.50803845041334	2	0.05440722047429689	0.9293500898058417	0.042168583999051726	0.005897459089222493	1.230149994699503	41.89809657593212
11000	-1621.7885624530354	-1393.5138806634948	-228.2746817895407	41.994046922077054	-1123.0896178265973	-191.2247713086013	-37.123627454644385	-42.075864073651836	-225.6761166397665	0.04164419640161898	0.9964244745299213	9.050279147377685E-4	43.28767511569947	0	0.04144047865772059	1.0003836739801737	0.034438717421625804	0.005113210822778608	1.4053555434668858	41.77734073564354
12000	-1626.8998038495088	-1399.0893588094539	-227.81044504005487	42.21336514012756	-1128.7445080007044	-190.9916674417819	-37.11064533764479	-42.24253802932279	-225.21187989028067	0.04659790866819149	0.9964244745299213	5.49703162130331E-4	46.66688442752141	0	0.04144047865772059	1.0003836739801737	0.03464965111051381	0.0040204639732216345	1.3036685974895035	41.77734073564354
13000	-1621.0518004461671	-1392.109204618079	-228.94259582808817	41.948261989851915	-1123.8662846988395	-190.33840106326693	-34.928538156599096	-42.975980699373494	-226.3710669601772	0.02332610032613291	0.9967060139855286	0.0022770613526763325	42.539460546193794	1	0.040826308898341615	0.9916077702717694	0.03270294539794067	0.003916697474127711	1.2931490839941417	41.77734073564354
14000	-1620.3667507629593	-1391.8392263429787	-228.52752441998052	41.948261989851915	-1115.8387881199612	-199.07672425583323	-34.50909724257407	-42.41461672461006	-225.78495650977158	0.024012958164906832	0.9967060139855286	0.002066099382104671	42.33221442896374	1	0.03547766648757662	1.0473170112527743	0.03254747569987414	0.0029305604338372283	1.1889872106337758	41.903984989564634
15000	-1641.6969173061689	-1409.5179597575052	-232.17895754866362	41.948261989851915	-1132.8010476074396	-196.512108193557	-34.9447889317758	-45.2600150247328	-229.86057676200716	0.03856205007323038	0.9967060139855286	9.442609655868825E-4	45.139619995833286	1	0.03547766648757662	0.9100260256242827	0.03310721049068306	0.0017444428543342667	0.9971879963148184	41.83751368927099
16000	-1641.3484690965215	-1398.4320555601364	-242.916413536385	42.271262221410595	-1129.3133396278195	-192.21042261118703	-33.88382797011717	-43.02446535101292	-240.38184339892842	0.026614654143530935	0.9967060139855286	0.0012026898876720058	43.04938555025203	3	0.03547766648757662	0.979629998871643	0.031286477377660715	0.002341051504556649	1.143100042611216	41.83288116199608
17000	-1640.4134946081458	-1396.157004795594	-244.25648981255173	42.36371623953886	-1124.747307316416	-190.6028167559894	-36.06208921485616	-44.74479150833248	-241.2973277608302	0.023252569433670538	0.9967060139855286	0.0016809042383896292	42.373477543777376	1	0.03860697117737715	1.1184762379908006	0.02799726106482759	0.0038230683826914924	1.4062791341345398	42.281649614866126
18000	-1645.7787622165454	-1398.6373141611214	-247.14144805542404	42.29494789166421	-1136.6798139526475	-188.4845081221142	-34.76015128818948	-38.712840798170106	-244.40958960897098	0.022355922175366805	0.9967060139855286	0.0018088058701992778	43.76272824386033	1	0.04151614300066299	1.0438158391308165	0.028238674635369575	0.003575794600593651	1.3294922490184407	42.281649614866126
19000	-1642.3998701771498	-1396.7619209962995	-245.63794918085026	42.424198818317684	-1130.7927175814925	-189.1066874310842	-35.91196146916997	-40.950554514553104	-243.08076434799543	0.015671129266890987	0.9967060139855286	0.004693396084642702	43.76272824386033	2	0.04319702641850538	0.9869564684349228	0.02926346932127737	0.003512504552991016	1.2976726207319693	42.281649614866126
20000	-1646.836897947546	-1404.274728999645	-242.56216894790109	42.424198818317684	-1133.1610542268818	-196.31772721816762	-32.97114030388561	-41.82480725070985	-239.8642042249814	0.01295429871332133	0.9967060139855286	0.005847516206547126	43.76272824386033	2	0.04319702641850538	1.032746389613062	0.0293751282952099	0.004291467233740898	1.3494607226500333	42.38750101412937
21000	-1646.907724967419	-1394.3819373375288	-252.52578762989006	42.51189115689185	-1128.7786919442713	-190.21689905041342	-33.56532919670082	-41.821017146143184	-249.82782290697037	0.017673035197910008	0.9967060139855286	0.003081369478620959	45.17739255443571	2	0.04319702641850538	1.032746389613062	0.03147930552897904	0.005254331577017907	1.476370618008081	42.41785723591847
22000	-1643.8675651795447	-1398.1846923059613	-245.6828728735833	42.51189115689185	-1132.469157166795	-190.28250484029067	-32.76376896914309	-42.66926132973278	-243.23870403207286	0.012591369447981855	0.9967060139855286	0.00556287811435772	46.12750342671531	1	0.04319702641850538	0.9504269097760599	0.03169124716326825	0.0035887333972453093	1.2787667885656677	42.3802815005017
23000	-1652.2834174373204	-1401.4687804844598	-250.81463695286052	44.0128398431207	-1131.3702789432732	-191.12342656308135	-36.13775314272607	-42.837321835379115	-248.5367190120291	0.012644223800878505	0.9967060139855286	0.006015051607718652	49.07841809189044	2	0.03209343385133344	0.8970904831077277	0.030580723616289676	0.0018371186121622102	1.1556039238820977	42.3802815005017
24000	-1651.6813334171234	-1396.8494466254106	-254.83188679171275	43.52918485224374	-1123.6561072714853	-195.715412117102	-35.02403035249204	-42.45389688433124	-252.55396885088132	0.009132917244801175	0.9967060139855286	0.012734091381929172	47.14230586210892	2	0.031418059788467866	0.8970904831077277	0.02675708420339448	0.0016723317242616506	1.1056679630215642	43.40438199108933
25000	-1650.0567959581708	-1393.9702890984956	-256.0865068596751	43.60930223541297	-1123.1180398372946	-195.61561181374523	-33.62269491910141	-41.613942528354386	-253.4028604185017	0.004880681487921404	0.9973274205735925	0.02092487074970139	44.17729812485755	2	0.031418059788467866	1.028075302020955	0.02572251113580958	0.0018406161494360148	1.2274704316306888	43.40438199108933
26000	-1649.9806470404392	-1389.9668793832511	-260.013767657188	43.687753513366985	-1116.0506212266039	-197.05356599314084	-35.50286116008579	-41.35983100342069	-257.44839248495424	0.007452781753668173	0.9973274205735925	0.006676612126305443	46.738846413742316	4	0.03512903225746176	0.9896119237063522	0.029119104160372247	0.001853591731003174	1.2196781281252416	42.994016466200826
27000	-1651.5395726346333	-1393.599777276082	-257.9397953585512	43.10039103476868	-1124.643102765586	-190.68269038527356	-36.05975430251742	-42.214229822704965	-255.58519720661337	0.007762831497692073	0.9973274205735925	0.007482088286117534	47.743174361024224	4	0.03512903225746176	0.9216296635422736	0.029601608962631552	0.0014284091278657038	1.0497252350076554	42.93139293065203
28000	-1634.2382105625557	-1380.5911475187258	-253.64706304382977	43.965802475707115	-1114.8287222536283	-188.76373130404684	-35.17339934216004	-41.825294618890595	-251.17231998148785	0.007336977307702706	0.9973274205735925	0.00955966567302472	44.29291852945747	2	0.03464715489572795	0.9602882746352832	0.02706763352003204	0.0017687129802989442	1.1150716264454927	42.93139293065203
29000	-1635.3612168450175	-1392.929334864822	-242.4318819801954	43.03148694258167	-1122.8710749960144	-190.72467659152824	-36.321444712826626	-43.01213856445297	-240.13498386980777	0.008262607371751619	0.9973274205735925	0.00805274199431454	43.3048887117454	2	0.03542020060881768	0.9031544846490532	0.02762754719921239	0.001515719327238459	1.0158604196431282	42.949051432135406
30000	-1630.2876287729512	-1389.5873245055284	-240.7003042674228	43.03148694258167	-1131.514649104043	-183.64279692367842	-32.838264766623816	-41.5916137111832	-238.36542582545601	0.018002726226896075	0.9970960725192558	0.0030968720583484156	43.3048887117454	2	0.0464512576931073	0.9153087520655332	0.03487353843222869	0.00300567269743365	1.1447192536424184	42.814679106374975
31000	-1635.2112191938256	-1394.2587603607317	-240.95245883309386	43.13942827685824	-1133.7614510974743	-186.66735015409827	-32.59112798531221	-41.238831123846886	-238.81734538321595	0.015285275236383872	0.9975804389844879	0.0027300259609025455	45.768932370498966	1	0.04421226597727173	0.8516857361635773	0.03297745088563129	0.0023402311265867757	1.064597717724904	43.1100909037358
32000	-1625.4939288155126	-1388.1494561914026	-237.34447262410995	43.14993292255124	-1127.2820306487492	-184.9670892819384	-33.935760245432	-41.96457601528307	-234.86944109360843	0.009808633137636802	0.9975804389844879	0.005219024482336551	43.39595377623251	1	0.04421226597727173	0.9603813918805733	0.032314602453143486	0.002571625301170292	1.169162509573802	43.1100909037358
33000	-1630.1239418930893	-1385.8379858575433	-244.285956035546	43.24364363888612	-1124.7699407172345	-185.70195034261582	-31.610686144272524	-43.755408653420496	-241.72195593902887	0.007345429110855588	0.9975804389844879	0.010565514683229037	44.891072006736586	1	0.04421226597727173	0.9891660241956757	0.032659489994822384	0.0026568999481888377	1.2249257056169436	42.93002996802975
34000	-1640.7690956758331	-1394.0392685641807	-246.72982711165244	43.66279248594341	-1126.152419803923	-192.0165039497025	-30.135915338071324	-45.73442947248365	-244.03650190986127	0.009853587457491117	0.9975804389844879	0.004798416367588797	45.22784426564839	0	0.04432618429129776	1.0312324895507987	0.030082182974419953	0.0028498195035394926	1.3054324928503598	43.03456550790418
35000	-1642.1283507292983	-1393.7188756677679	-248.40947506153054	43.48355789117368	-1123.912449037584	-191.85720300942836	-33.05698414213114	-44.89223947862434	-245.6906615833707	0.009618032575778639	0.9975804389844879	0.005516765726611993	44.2464057597238	1	0.04287879175961049	1.0395534232404982	0.030950884313439952	0.002243140027184804	1.3549852407307352	43.074600720873455
36000	-1641.6116014014426	-1392.846524423583	-248.7650769778596	43.44447272979794	-1129.5100644234644	-186.86604808765898	-32.327063238106554	-44.1433486743531	-246.194060532111	0.011311446609719935	0.9975804389844879	0.003275339907501798	44.04299577286809	1	0.04119064330446376	0.9914415517303181	0.03178355196890152	0.001806066665624423	1.2926039019612576	43.074600720873455
37000	-1654.431740148036	-1406.4693148146275	-247.96242533340848	43.343670701440665	-1136.7416307149826	-193.74172573113236	-33.66961724699459	-42.31634112151772	-245.4837555336921	0.009444706271718555	0.9975804389844879	0.008610284600784163	45.222739444626704	2	0.045550025726891624	0.9615559415615134	0.032056806125796686	0.0014401828701570603	1.0382320207859634	42.973560760105634
38000	-1649.476390022236	-1399.1654118633041	-250.310978158932	43.343670701440665	-1137.7795186993665	-187.66895472097667	-35.06617194028386	-38.65076650267724	-247.68485890841575	0.0062614590398938985	0.9975804389844879	0.011220446184509495	43.35460995141912	4	0.04431557181876191	1.0093395163387113	0.03512271898863984	0.0019030521426568194	1.092811138144469	42.73831674396326
39000	-1643.9802324386994	-1388.4953918685967	-255.4848405701028	43.056902954463	-1125.9394884937972	-188.03608582292424	-34.706104597795054	-39.81371295408027	-252.68149795613334	0.005135948793958001	0.9975804389844879	0.013142884167942077	48.66922521260258	2	0.04431557181876191	1.067217294894459	0.032411946829720914	0.0014964114431108948	1.065539033410565	42.73831674396326
40000	-1643.1629926731066	-1392.1877001932494	-250.97529247985733	42.9027128023919	-1122.821476018631	-194.00300874927615	-34.38655723373871	-40.976658191603306	-248.18110854109239	0.008174747364775916	0.9975804389844879	0.007361791932452675	45.49633366303763	2	0.04111474297170146	1.0642149395867149	0.02929253150610582	0.0016585400314034866	1.1957597902004835	42.76871734318245
41000	-1620.7504392009232	-1376.786148494138	-243.9642907067854	42.348502101035294	-1112.6081366314813	-192.61256818719477	-31.790516187750683	-39.77492748771125	-240.81592212180337	0.023215532871509268	0.9975804389844879	0.0010785035491766189	43.431413054981086	1	0.044392037199585094	1.1811481829893733	0.028653423214654486	0.0017546632259001652	1.2097543997593236	42.234768310642664
42000	-1635.818095520785	-1386.7765969735608	-249.0414985472241	42.91818213705152	-1118.9712016000947	-195.7997600624376	-35.34183154193531	-36.663803769093136	-245.52020496771803	0.013122357311846727	0.9975804389844879	0.0031979209501556654	44.764377556303536	0	0.04829859175640589	1.3059125787144017	0.02670824376264804	0.002454121150242386	1.3167642534315884	42.78017727234617
43000	-1638.9891931158481	-1396.27081411783	-242.7183789980181	44.22567970327261	-1129.16598973081	-194.15570295756513	-35.524178404283376	-37.42494302517142	-239.19708541851202	0.02276649400414563	0.9975804389844879	8.92854920686739E-4	44.764377556303536	0	0.05186524034436931	1.3059125787144017	0.03028631424853097	0.0036673065110230073	1.3676522901692978	42.7110476703096
44000	-1636.8217941011237	-1392.5395321785709	-244.28226192255278	43.181356462890506	-1125.8266529381024	-191.50183230699395	-34.81583197573179	-40.39521495774277	-240.60563286948616	0.021753591544752614	0.9975804389844879	0.0011807718727323525	45.428917253760176	0	0.05186524034436931	1.3583173609861585	0.02961864722615385	0.003653853514536327	1.309231138526121	42.56048542923903
45000	-1640.571542796748	-1390.9929746857342	-249.5785681110138	43.181356462890506	-1135.9012041166948	-185.37727248564488	-32.421332897119115	-37.293165186275395	-245.90193905794717	0.00969302247720086	0.9975804389844879	0.006778931385522393	43.21544209536989	3	0.054578035124902495	1.3583173609861585	0.03303947414718204	0.0030577686026996777	1.2191687488124305	42.46174798609524
46000	-1641.9437410602566	-1391.8459239128242	-250.09781714743235	44.74585332210538	-1128.6023192108985	-188.98636943142225	-33.8550732761267	-40.402161994376904	-246.88227461289932	0.01377637572275231	0.9975804389844879	0.00229077075192605	45.662957453631094	2	0.03964844809188912	1.2035049683437562	0.030071713163646374	0.002135161489726401	1.2255446709294227	43.92186010981824
47000	-1658.027234645862	-1403.003183833449	-255.02405081241315	44.27790893618927	-1137.4652224456675	-189.41299445583928	-34.30949051240496	-41.81547641953734	-252.02333771574868	0.016352770115873907	0.9975804389844879	0.0015731908612243689	48.19072733344455	1	0.04172789478690239	1.1322002656870782	0.027536643425259712	0.0016223098821921951	1.0782834946498043	44.197809169613166
48000	-1669.4076862405445	-1410.7712376967047	-258.63644854383995	45.735006213624615	-1144.911852621993	-191.73865976493403	-33.63929239146454	-40.481432918313125	-255.64021419782898	0.01631838922156822	0.9975804389844879	0.0018897131023554118	47.60210632561055	1	0.04172789478690239	1.1307198799889993	0.0296087890373684	0.0016208858686456082	1.0925421967320739	42.87381367590222
49000	-1664.7784193584282	-1402.8682263059293	-261.91019305249887	44.219115278654286	-1138.0439073133116	-191.7373913794653	-31.580146721401537	-41.50678089175079	-258.93424267166415	0.026308200829325362	0.9975804389844879	7.456404008743305E-4	44.83462837484756	2	0.04107037781044293	1.1240185842504842	0.031308754992860184	0.0014786224544277606	1.0736586487336988	43.77269382685029
50000	-1658.5235224320213	-1398.355645629011	-260.1678768030104	44.38939890187635	-1135.7649408229884	-188.2985109221547	-31.87944913471075	-42.4127447491571	-256.8848555758589	0.012837897928268529	0.9975804389844879	0.00268425497123465	44.948202074473194	2	0.04389475089468061	1.2260166104117591	0.031858227849668255	0.002584012810273503	1.251069197916448	43.26113708449993
51000	-1653.8868292128934	-1395.8119208860123	-258.07490832688114	44.37205300368738	-1131.9920596283907	-191.28141239080725	-29.948257698146953	-42.590191168667396	-254.99757871596165	0.007057145315885721	0.9975804389844879	0.009965332416801283	45.16686913011207	2	0.044318210763188565	1.1575645944340562	0.0330351013180968	0.0025009613249434614	1.1786692690152527	43.32267385953046
52000	-1674.7876118387658	-1413.9647691630246	-260.82284267574113	45.622471344919795	-1151.4746524015793	-188.38859063090482	-32.13188046789644	-41.96964566264388	-257.37100502727765	0.008189834999968145	0.9975911512361862	0.007383460811781712	49.355134047641826	3	0.04521209136119624	1.2825599810337849	0.030142655114265702	0.002292396842643605	1.1697288664423124	43.28725644725814
53000	-1654.9113666962833	-1405.1717456040556	-249.73962109222768	44.55646482681024	-1138.242290083338	-191.06449033392718	-31.797079403163835	-44.06788578362645	-246.65387888970187	0.01669364547956063	0.9975911512361862	0.0017546868906105535	47.304020266620455	1	0.04315854242918609	1.1603541560800508	0.032677809172444734	0.0032837441634436244	1.3196102922048878	43.041311098198264
54000	-1653.172591237872	-1403.2696555546063	-249.90293568326578	43.82431319238207	-1139.3389417560522	-188.2629328861089	-31.751566341225118	-43.91621457121999	-246.95394450955658	0.02225748799085357	0.9975911512361862	0.001084980436668643	44.99067067072777	0	0.04310377594850911	1.1151203285612095	0.03227904155046229	0.0019950837381830064	1.0665605218441363	43.06022830698264
55000	-1656.2519196573849	-1407.5377737268655	-248.71414593051932	42.95383369202149	-1146.8872779585663	-186.40086155401096	-32.128317701355485	-42.1213165129326	-245.85312421651972	0.01808710902725881	0.9975911512361862	0.0013700833049091162	48.283965051435075	1	0.04310377594850911	1.0861526481303527	0.03428640405548427	0.0018023706903750878	1.023687155727058	42.220537261433854
56000	-1649.7248333892612	-1400.4838906358214	-249.24094275343987	42.7034302318804	-1148.8376060399717	-178.60196800298	-30.93998521790722	-42.1043313749627	-246.11781891549262	0.01865923908240034	0.9975911512361862	0.0016795255271965428	47.65049208730512	1	0.048040504629363344	1.172760296869279	0.035543503888659386	0.0019300787002361334	0.9847698433897983	42.497468396230666
57000	-1643.480663484757	-1401.7384649702876	-241.74219851446938	43.51760246422218	-1142.390391079364	-188.47260040104712	-29.070191982262486	-41.80528150761401	-238.7268133188162	0.01589098947377687	0.9975911512361862	0.0024299639419136506	43.55081649744813	0	0.048040504629363344	1.1370517337787467	0.036277204157384904	0.001839412156147441	0.9506401979112035	41.92795007881764
58000	-1649.6622554943665	-1405.5581163849	-244.10413910946656	42.54827421591066	-1138.4937014958296	-190.92194054841607	-30.875826958608805	-45.266647382045484	-241.10376854226917	0.009670841868411417	0.9975911512361862	0.005857167394044543	42.72788271473672	0	0.04209876349467336	1.1320870383709565	0.03128895910978621	0.001397628106149205	0.9554026872393153	42.023755874287765
59000	-1640.9491105930829	-1394.87477200011	-246.074338592973	42.68461392583146	-1133.447920729643	-184.30099478311496	-34.1392258056089	-42.98663068174305	-242.84807502322465	0.013457969177124647	0.9978959199843631	0.0026521115010968463	44.39136078118283	0	0.037358232743970717	1.2070780880682908	0.027448915286848143	0.0019147398749900023	1.1429836236720037	42.473463391552656
60000	-1652.662653462271	-1401.9027729114268	-250.7598805508442	42.82980299839876	-1147.106603052502	-180.31149929532256	-33.011527989091405	-41.47314257451085	-247.45044668985446	0.010659709198477146	0.9978959199843631	0.004308285996323062	45.27735844429043	1	0.040250645769996166	1.2348423966110305	0.031987765948304964	0.002814470137281041	1.2465550584153269	42.668068019821256
61000	-1655.8947706094107	-1402.341490241632	-253.5532803677785	42.92897165226543	-1146.8278001236563	-182.68630735369317	-33.03209760531658	-39.795285158966216	-250.9968424995142	0.009943145347549521	0.9978959199843631	0.0037972211297530108	44.104060343032536	4	0.041353079582129436	0.9867143427538961	0.03142698868178538	0.0018819121534443804	1.0090266346358299	42.773918429696955
62000	-1640.4803573583981	-1389.2508574660455	-251.22949989235252	42.92897165226543	-1133.2748214322226	-181.48899123041838	-33.152495305722816	-41.334549497681685	-248.3105244218962	0.006395194502180162	0.9978959199843631	0.008939351712444145	43.120833560225755	2	0.041353079582129436	1.1052246054913104	0.029518439346580095	0.0023419499177806573	1.178058329725286	42.773918429696955
63000	-1640.2892794740067	-1389.2893161759125	-250.99996329809414	42.976182444324365	-1129.8394822310727	-184.0500466779585	-33.77945050537564	-41.62033676150564	-248.0955618654386	0.007797741950480747	0.9978959199843631	0.005598712644626396	44.833796469350766	2	0.041353079582129436	1.10042413567379	0.029936927359468256	0.002255099114478226	1.137947804552811	42.24302182960196
64000	-1653.0137750230988	-1400.2449685682163	-252.76880645488257	43.08292914458265	-1138.2465125463154	-184.75407389666583	-35.08195410748287	-42.162428017751964	-249.45076355268557	0.005372839600400608	0.9978959199843631	0.01591371386165313	44.1730759981823	1	0.041353079582129436	1.2377208142153544	0.03179830086171007	0.0022037020194383607	1.1621097564692118	42.24302182960196
65000	-1644.7850877923606	-1394.9800248696079	-249.80506292275282	43.094208172157046	-1130.47301501558	-188.0415432578081	-34.984782472984435	-41.4806841232353	-247.11000443432448	0.0069125872636697306	0.9978959199843631	0.007821563312582484	45.17379141239664	2	0.041353079582129436	1.0317980322325808	0.032393913234457374	0.001680723952337439	0.953489761834631	42.35491501966225
66000	-1648.3824102229296	-1403.6568742261481	-244.72553599678145	42.76811298789964	-1139.2797864720487	-186.19370416837592	-35.951357360211254	-42.232026225512215	-242.00932299244698	0.017622468882353796	0.9978959199843631	0.001416609130322429	43.58453748975468	2	0.041353079582129436	1.0387040254519067	0.03240620355564441	0.0014265868980655328	0.9520500006363145	42.45201405529172
67000	-1650.0688895220992	-1404.7106174749363	-245.3582720471629	42.76811298789964	-1135.839526949602	-188.22232809729735	-37.580916043754094	-43.06784638428275	-242.5981588029963	0.01065087052453924	0.9978959199843631	0.0031790352720758885	43.23083941358082	1	0.041353079582129436	1.0530566217995023	0.03079994138598905	0.001928160544590279	1.0890535712408296	42.74769227312288
68000	-1650.6758677864777	-1397.2588397715685	-253.4170280149093	43.03934074940948	-1133.4368022864164	-189.82109769818103	-33.49736977006908	-40.50357001690201	-250.67547600830198	0.009429699997833763	0.9978959199843631	0.003454947214076155	44.34519925918922	1	0.04048991044715747	1.0469848163952875	0.03169913102755938	0.0016415630858698262	1.0932296199912501	42.74769227312288
69000	-1645.3597706172586	-1390.9443774823594	-254.41539313489915	43.37193441288765	-1127.1220450533945	-188.25084694801427	-33.86113099357433	-41.71035448737633	-251.73867760858175	0.005034724487766235	0.9978959199843631	0.011254083831721075	43.70690542214629	4	0.038775870263295764	1.0258153241958616	0.030201165061732677	0.0018322687704667338	1.138585799883964	42.352926371615894
70000	-1654.3832679178145	-1398.7998713959553	-255.5833965218593	43.189032907625126	-1137.6939962422764	-181.64067646497753	-35.95180030908401	-43.51339837961721	-252.68081721735481	0.004982307300819858	0.9978959199843631	0.012803359386954207	43.26660717791146	3	0.038775870263295764	1.0998241563185203	0.02992152822707551	0.002115038833378585	1.2350488149601766	42.352926371615894
71000	-1645.1691244308718	-1392.7673753208992	-252.40174910997249	44.00150657044964	-1123.8119816321803	-192.42033659740346	-34.16029863042813	-42.37475846088719	-249.37902842407667	0.009921846212604933	0.9978959199843631	0.0034856158155085184	44.99790939303101	2	0.03948771993913263	1.1394783241593807	0.02880135629112152	0.002378331937484071	1.2973609583064132	41.877755934703316
72000	-1651.2898751866824	-1400.3509427900633	-250.9389323966191	43.69490322609147	-1130.6276507379696	-193.94455448739802	-34.22136199976867	-41.55737556492676	-248.41783844672406	0.008502272202212903	0.9978959199843631	0.00483865899347098	43.7361767791862	2	0.03405585269119324	0.9752680804324094	0.02766388159085011	0.001427187826955672	1.1002277116202883	42.005304293443274
73000	-1663.2228477023095	-1410.7700685369289	-252.45277916538075	45.05962225829975	-1135.8348785350747	-197.54115284238966	-36.1822405483093	-41.21179661115535	-250.2150582680722	0.008261579509456716	0.9978959199843631	0.006317620068734945	46.76912287752727	1	0.03401156693046305	0.884270110547073	0.027022543169271208	0.0013745156729082302	1.0467922369617604	42.20438581129715
74000	-1653.9523151332864	-1400.3947397627674	-253.557575370519	43.55123621838784	-1133.0065432359302	-191.72888688218117	-34.71115005811623	-40.948159586539795	-251.0555001545116	0.013582046785046629	0.9978959199843631	0.002703150622395354	49.32678086221705	1	0.031238307329545526	0.9691172445167977	0.027493110416136706	0.0016890241106560966	1.2442335311564998	42.221960573042466
75000	-1666.8192819712467	-1416.391079805504	-250.42820216574273	43.79960048957795	-1146.673498648338	-190.7456742736885	-34.71682211557021	-44.25508476790711	-248.04422713343484	0.0077068363379432	0.9978959199843631	0.00638256806249581	44.61409872703465	3	0.031238307329545526	0.9310589355684403	0.02843078067282503	0.001143057620581513	1.045729619512311	41.891033479385314
76000	-1650.8692689393308	-1408.0187879106463	-242.85048102868453	42.96761643072565	-1133.605454882511	-195.55854035709464	-37.14802098236208	-41.70677168867852	-240.15697097578757	0.011590017046869891	0.9978959199843631	0.002866382262971699	47.58238297841882	1	0.031041364008991684	1.0312928012494027	0.02599311829226113	0.0016080412640191448	1.216180583585782	41.891033479385314
77000	-1637.0407619956084	-1393.8654143660387	-243.17534762956967	43.152166183815865	-1129.2025665494828	-188.7768253362419	-35.41320182806472	-40.4728206522494	-240.7150778314844	0.008744124644105324	0.9978959199843631	0.005676871720606176	43.504239481066676	2	0.03159877495912265	0.9556181170800095	0.027434924648235364	0.0014102481269441633	1.099083562466	42.824014521342576
78000	-1642.778743654607	-1400.6285654935652	-242.1501781610419	43.22621250323997	-1137.5184436270758	-191.94575319851464	-35.356146144590646	-35.808222523384025	-240.17428932033707	0.014120790004320745	0.9978959199843631	0.0018396463049263994	45.49571000719767	2	0.03159877495912265	0.8015461550693044	0.027795973841075468	8.37033683705429E-4	0.8702746301761939	43.028886381634514
79000	-1637.0488387015168	-1390.511330083141	-246.53750861837574	43.27163155425408	-1131.2422084644418	-187.4233564591685	-33.90172269062235	-37.94404246890846	-244.10346549102374	0.009880233570034477	0.9978959199843631	0.0038824543593391223	47.75051195690603	2	0.03583212370521485	0.9471644797188811	0.02957250694893774	0.0015502061198844359	0.9840673309394058	41.741833438928765
80000	-1626.0644573589593	-1379.1903032131177	-246.87415414584166	41.952406061968915	-1115.2993276915895	-190.90005190398134	-33.74068773674892	-39.25023588079788	-243.89872870570053	0.012506469629310908	0.9978959199843631	0.0024523103643696005	45.09495305526447	0	0.03583212370521485	1.123845228929134	0.02649306923532679	0.002304001626021556	1.3049099291869584	41.821564096015656
81000	-1639.374035687918	-1395.0946517251941	-244.27938396272395	42.15704373066921	-1128.758665383431	-196.90268702167054	-33.6910663725258	-35.74223294756688	-240.67409228465934	0.01083670004754847	0.9978959199843631	0.0035147266062096776	42.800004836888185	1	0.04138625369834384	1.3342207861092865	0.030334900587907096	0.004576874289916368	1.5369090830476337	42.13190445211312
82000	-1641.7020381933933	-1398.532653115455	-243.1693850779382	42.196981566526304	-1127.1593455786235	-199.67219661451446	-34.68246716825452	-37.01864375406258	-240.02043989141544	0.016256230938248892	0.9978959199843631	0.0014636348882423819	45.39571299165379	0	0.03765882050865002	1.1813398567131164	0.029439006514526425	0.004021848167629609	1.4537408262530276	41.5291490985312
83000	-1628.7716038590734	-1388.4778468279517	-240.2937570311216	41.51279493520679	-1128.7760398829644	-190.8406149718468	-33.530775658588254	-35.33041631455226	-237.33699891630124	0.015485093814698005	0.9978959199843631	0.0018651342605260697	45.765268899134384	0	0.039674207043462376	1.1176829286003276	0.0295757332721446	0.0033958606897614234	1.4223315780982944	41.40815314945671
84000	-1627.151963674103	-1381.4676417575718	-245.68432191653113	41.51279493520679	-1118.2428849192452	-190.09488020302817	-35.4764015697803	-37.65347506551807	-242.42234094159122	0.015486750153381728	0.9978959199843631	0.0018799472947437122	41.607289846788234	1	0.039674207043462376	1.2189916992888397	0.026342105717510934	0.004212841696175288	1.6091697077268037	41.38056438671364
85000	-1634.6223442169517	-1381.8710299459885	-252.75131427096315	42.72543106974171	-1118.5212269067063	-189.55999982868377	-34.676000470346914	-39.11380274025163	-249.49665510389954	0.013873077873372506	0.9978959199843631	0.0015672564205952684	45.94750542132586	1	0.039674207043462376	1.216548290613215	0.025543229836866903	0.0035100496874433816	1.539668134529984	41.51157883484415
86000	-1630.5879517476662	-1375.4237750881002	-255.16417665956604	42.75541171996981	-1112.7477039699108	-187.7296517266817	-33.71591421944538	-41.23050517206228	-252.18792127280022	0.009533512593781615	0.9978959199843631	0.0028146619681516057	42.92193436745859	2	0.039674207043462376	1.1241193104351368	0.027820131118583755	0.00281060844002684	1.3295489778689904	41.522529155460425
87000	-1633.699438591031	-1381.8816451951984	-251.8177933958325	43.07122774927359	-1114.38983086337	-192.40917728681657	-34.1079967396304	-40.97464030538151	-248.66881712113099	0.007124630164340809	0.9978959199843631	0.007094982172882217	45.561516592182144	1	0.043657892189045915	1.181350191151334	0.031701535584417545	0.003949630719716124	1.4398252652268813	41.522529155460425
88000	-1631.009942745272	-1387.2221669540463	-243.7877757912257	43.07122774927359	-1116.3029537043494	-194.44779689577734	-33.919934546729095	-42.55148180719036	-240.38449449647254	0.01460290198396107	0.9980645294493901	0.001505495779564884	43.67543488164596	1	0.046538769728955785	1.2662645683804734	0.03144703485030424	0.0050963944967035435	1.6011984564509565	41.81093556046363
89000	-1630.7853659354837	-1384.497567771131	-246.28779816435278	42.036635027164046	-1119.7151883559968	-190.03330323199168	-33.757874565480705	-40.991201617661524	-243.13378032597728	0.01737414137967507	0.9980645294493901	0.0011934354038851621	48.48567337498398	0	0.04609311645120249	1.1830262797551057	0.03246566614912179	0.004049913697260287	1.4758263705882875	41.8150972593065
90000	-1629.7230426676847	-1384.2186013977707	-245.50444126991385	42.97879236425441	-1117.7845229753102	-193.17633225874528	-34.243056148119706	-39.01469001559551	-242.17495900110498	0.019564290998154682	0.9980645294493901	8.107231903523587E-4	47.56087191430793	0	0.04609311645120249	1.2415468341777747	0.0325407657423311	0.004873260975729612	1.5566395146662246	41.678737598680094
91000	-1623.9239724703712	-1381.0787744024046	-242.84519806796663	42.84853740437923	-1110.7859804375569	-195.57200846090356	-33.19233034934204	-41.528455154602234	-239.11914528888943	0.021695317780521275	0.9980645294493901	6.872470386519652E-4	45.378260941271655	0	0.044545888208034005	1.3750407484791782	0.029207724756381594	0.0036146603847229996	1.439958813788746	41.678737598680094
92000	-1620.19187587246	-1381.5771887108392	-238.61468716162094	41.84665439323676	-1116.6720417415004	-190.9633308584271	-33.52144292165281	-40.42037318925901	-235.27628414488453	0.01817562951783867	0.9980645294493901	0.001092570122112116	42.24360644118161	0	0.044545888208034005	1.2445314906610163	0.03396718305907584	0.003088728351515198	1.2125057862886666	41.60108585220993
93000	-1620.5798446152985	-1381.2455366927695	-239.33430792252904	42.10477085647593	-1113.4114520607025	-191.45504328909334	-36.26390311906434	-40.11513822390947	-235.7679932082674	0.009776490953523353	0.9980918254123153	0.004570490637056824	42.516067747334034	0	0.037767566385276403	1.3210762860204128	0.027777535836092767	0.004460794695622702	1.6317929412235568	41.62096666366816
94000	-1628.4833373741149	-1384.6904965430201	-243.79284083109468	42.22015515253294	-1121.4573723049089	-190.71111341757972	-33.285048978224914	-39.23696184230658	-240.0656326029989	0.01128979258102693	0.9980918254123153	0.0021967803154620707	45.4239580033568	1	0.04554744507825977	1.3754319930472696	0.03202578617326414	0.007211997314615483	1.8320391625719215	41.91529326864095
95000	-1635.5590154659951	-1392.9380292943665	-242.62098617162863	42.42912278539653	-1123.5034643971483	-195.07752775548846	-33.09958790437694	-41.257449237352766	-239.26376103092596	0.012440747637736293	0.9980918254123153	0.0028029130565024683	44.006441396085826	2	0.0375968087808815	1.250831800736998	0.02745361853684446	0.0053083149226722404	1.7053289822573114	42.07691977881551
96000	-1631.4390713204104	-1388.857224612958	-242.58184670745254	41.896663206360685	-1120.8405491711985	-196.97490835506625	-33.60710908607854	-37.4346580006147	-239.50421915901865	0.008010616236536787	0.9982248802427275	0.004531385936283359	44.97876962108502	1	0.0375968087808815	1.1576633734947144	0.029923969557524126	0.004605174063239284	1.5165174102932069	41.729764305583515
97000	-1621.6060691185116	-1388.3282813979852	-233.27778772052645	41.853106873404066	-1124.38879792559	-192.55224833032474	-35.28792249109594	-36.09931265097419	-230.38574658977512	0.026577714794332175	0.9982248802427275	5.774718471047741E-4	42.38350079838943	0	0.0380654464941496	1.0963550961834503	0.030176925724844587	0.005295013387792819	1.4807296860947914	41.68638148296247
98000	-1620.630229511874	-1382.4492746250367	-238.18095488683733	42.255676340705456	-1114.8097058704343	-194.28332964525598	-35.97872921938231	-37.37750988996419	-234.92058234057484	0.014708098147863561	0.9982248802427275	0.0011731595410940134	42.38350079838943	1	0.04241367720480029	1.2184548869738145	0.030979677012630345	0.006884960868550349	1.6333970271545695	41.68638148296247
99000	-1637.3949702976054	-1401.6043242772087	-235.79064602039676	42.3095290167021	-1143.9240917203545	-185.83821430213774	-35.48693214657557	-36.355086108141045	-232.95952867481742	0.010657060687156336	0.9982248802427275	0.0036736547080653092	42.593419806028415	2	0.04241367720480029	1.0763295677341873	0.03900403513082374	0.004581176183668799	1.3410753466480838	41.789177129768845
100000	-1625.340024809659	-1394.8045617261093	-230.5354630835498	42.32708234791566	-1134.2715016044915	-185.87835375240127	-34.760541769414715	-39.89416459980193	-227.47793746141647	0.016696262044438297	0.9982248802427275	0.001181736159627639	43.85210767857422	0	0.04241367720480029	1.15100122288398	0.03089694066943091	0.0035411523020535377	1.2697017756116293	41.704498359667774
101000	-1632.5311062849337	-1396.7924347701867	-235.7386715147469	41.94108463236175	-1133.375606611628	-187.6123867575683	-34.823148539049555	-40.98129286194083	-232.39830691460858	0.013167532509675688	0.9982248802427275	0.001664808079005415	43.44334171974454	1	0.04241367720480029	1.2451879058192097	0.02964396053993896	0.0041757146929761405	1.534792576345573	41.9379669624761
102000	-1631.8239026837107	-1395.514817628548	-236.30908505516285	41.94108463236175	-1135.4753065959085	-184.7223061461559	-36.497044843623726	-38.820160042859655	-233.25366851259798	0.016243567486352643	0.9982248802427275	0.0012093400711817093	45.701101549874316	1	0.04241367720480029	1.1503025300141487	0.033294341502270265	0.0034754447679506396	1.3234761955828196	41.90376362191963
103000	-1629.4328405205285	-1392.5058934610486	-236.92694705948006	42.111886380616006	-1126.1795164671785	-193.50122216058733	-34.890017648093895	-37.93513718518903	-233.20674711577996	0.013389672944971067	0.9982248802427275	0.001744307440974286	42.661668740656964	0	0.0454126077217227	1.3730591241450758	0.030635559879109056	0.004578160121183999	1.53680800390736	41.90298479152083
104000	-1624.1684127254293	-1388.3157520152683	-235.85266071016102	41.93140300106895	-1129.1547930083716	-185.20337628154235	-35.62752531338901	-38.33005741196538	-232.47245139455904	0.019543550258807912	0.9982248802427275	7.353322088882765E-4	42.16665292530053	0	0.04279227913957707	1.2585305738334636	0.03159108431557072	0.003982081919761989	1.3736148327148117	41.86062314935152
105000	-1640.7026650158255	-1401.3170166596478	-239.38564835617774	41.90393608101801	-1134.797663914078	-192.74746509698838	-34.55275363921697	-39.219134009364474	-235.64805172840778	0.015243140665408562	0.9982248802427275	0.0013793082819103556	42.595943097265085	0	0.04141116948987158	1.3789501567035556	0.0275982838610396	0.0035245540716165643	1.4373407919283934	41.83320259322808
106000	-1636.4604808722618	-1395.5489601483587	-240.911520723903	42.26159266112896	-1140.1821544215627	-185.1110199176713	-33.317016869851294	-36.93876893927331	-236.82943850354144	0.010247865415224457	0.9982248802427275	0.0032742225618170944	43.31454331548247	0	0.04712311564306606	1.4961648033571584	0.03131891987566955	0.005476970134715501	1.6284553574537477	41.76696885115614
107000	-1638.3590741124826	-1389.044621781431	-249.3144523310516	42.34357678708932	-1131.406248168718	-185.73728233403082	-32.59210119397734	-39.308990084704604	-245.23237011069003	0.011201909412676295	0.9982248802427275	0.0019257269082202028	45.3265881201474	1	0.047714155810503624	1.4961648033571584	0.029021765094440804	0.0055344809045718745	1.568110329311873	41.41200262117546
108000	-1648.9115580247253	-1397.6712460042959	-251.2403120204294	43.85088626178562	-1136.1574993162037	-186.5911218280633	-33.926056588871724	-40.99656827115714	-247.04309442142304	0.010459975413532703	0.9982248802427275	0.0027351490156386003	45.7884568849256	1	0.04736371831246168	1.535564710195181	0.028717418548931846	0.005505346022639521	1.7366433127936927	41.34280784492132
109000	-1645.672596607519	-1398.864168287652	-246.80842831986686	42.218831391367246	-1135.1691662928397	-186.2699582827075	-34.96560344574888	-42.45944026635602	-242.56300062303623	0.007945209244156416	0.9982248802427275	0.005188624864257903	43.646441000102776	0	0.04062110804680998	1.5520936473340614	0.028095044025037885	0.0049199835846660545	1.6638079851917886	41.510437761843775
110000	-1645.4503118206815	-1403.5995688538246	-241.85074296685676	42.218831391367246	-1136.906657592799	-190.50997567131094	-35.267358882409695	-40.915576707304844	-238.11148636129383	0.010315665950120763	0.9982248802427275	0.0027719918196003	44.14227334155195	1	0.03842923035617999	1.3795124234914644	0.028693961692683477	0.004821398065069755	1.6463184819957228	41.749800982329
111000	-1633.0179951230818	-1391.4959957882513	-241.52199933483055	42.218831391367246	-1126.5931349672885	-187.0134637614252	-36.16164869714228	-41.72774836239535	-237.80555295435542	0.008920611606616814	0.9981471291723333	0.004298060474355502	42.57143736352045	0	0.0386364960770651	1.371788431884946	0.03060133066984951	0.0031533178122841745	1.3937342287754781	41.749800982329
112000	-1648.176974496208	-1398.984383579475	-249.19259091673297	42.86541101060884	-1137.07171632416	-186.81214601551707	-34.017316138282645	-41.08320510151518	-245.06099432792962	0.012297071726737724	0.9981471291723333	0.001511773191070971	43.31858270271557	1	0.03750780269073811	1.5130958110404695	0.027794161139373948	0.0043952322536919735	1.6532753564636808	41.45668126424331
113000	-1646.8786428929209	-1400.6514516371963	-246.22719125572465	43.16333567461753	-1141.0903730336938	-185.58993167760534	-32.960173393872886	-41.01097353202401	-242.13527508811524	0.017827350334825694	0.9981862524758622	0.0010560491491904045	46.24509017702365	0	0.04919096845335715	1.4995258466699086	0.0307241012864376	0.008692583231499665	1.7667305651148706	41.50254980132306
114000	-1640.5906685591092	-1387.6991076459615	-252.89156091314774	42.56659769426713	-1127.0065159586272	-188.34409202661067	-32.80599215030415	-39.54250751041942	-248.77416961119775	0.014067122677747734	0.9981862524758622	0.0013212291824365916	55.24460332869115	0	0.04897923756787368	1.508236400356232	0.03034136793036023	0.008201499630356197	1.7215607109569935	41.36116004326049
115000	-1634.3690908393237	-1386.354675730493	-248.01441510883078	43.22933177855291	-1124.9670182765126	-192.1216701685673	-32.93936485935718	-36.326622426055835	-243.84444618357148	0.014093278654675122	0.9981862524758622	0.0014337453193003788	45.881751153709175	2	0.050490070986492164	1.5262304985489945	0.03203414333500347	0.008324557392738149	1.7277034069785178	41.358932725477
116000	-1628.4759401561807	-1380.9550997397255	-247.52084041645517	41.71699354623395	-1128.13109104729	-182.5139197043322	-33.132105358863356	-37.17798362923978	-243.72339038036932	0.008994816386353879	0.9981862524758622	0.00273550869289803	42.477687132137376	2	0.05610408487870581	1.399239920767998	0.034009423734721024	0.007638625243358329	1.6125314154134258	41.53743472940728
117000	-1629.8793511877602	-1383.8748444285127	-246.00450675924765	41.498621301627765	-1129.2165619501723	-182.11847214408132	-33.761556166140345	-38.77825416811889	-242.31009814488473	0.007616975425302612	0.9981862524758622	0.005750539151973928	42.06886859449316	1	0.054050986594787485	1.364330699552744	0.0318826610213797	0.005812061681027655	1.5057329265168675	41.40720332592987
118000	-1631.293228837993	-1384.581995396449	-246.71123344154404	41.72843006188995	-1126.9238119959534	-185.6550878356818	-34.57885077423454	-37.42424479057922	-242.57940461084098	0.007646054720175942	0.9981862524758622	0.00460926904087478	43.27430768241797	2	0.05491928841127675	1.5131752709580062	0.0311762519110592	0.00653753676555103	1.6006438084082277	41.32186286371363
119000	-1624.103614388956	-1381.0728178891218	-243.03079649983417	42.029077923894484	-1116.019788836587	-189.60654014182157	-33.85375894154503	-41.592729969168104	-238.84284917298822	0.013603884382160078	0.9981862524758622	0.0013733966431586126	42.64709546846501	1	0.05796976713439109	1.532388460070936	0.02983188764781773	0.006554280928644696	1.5705276549539091	41.48701466977145
120000	-1615.063216438726	-1372.4699626541424	-242.59325378458365	42.54199008925708	-1108.1205755603812	-187.6989906297873	-35.555445390635406	-41.0949510733385	-238.29945894635182	0.012239372236400925	0.9981862524758622	0.0022618535442262017	42.56468252723388	1	0.05796976713439109	1.5686944463718306	0.030898227084283126	0.005812536622690275	1.5208410545453923	41.47208292112171
121000	-1627.2811737392012	-1381.9006528490577	-245.38052089014354	42.54199008925708	-1123.9221144057972	-183.71396685952521	-35.27547088878019	-38.989100694955056	-241.10022887204343	0.0074074139895053195	0.9981862524758622	0.007667572461724215	43.53791722309238	2	0.07225633149453267	1.5640581473318111	0.03464039807501014	0.008740664634493854	1.5040135011128926	41.47208292112171
122000	-1625.4107853846922	-1386.9191882358223	-238.4915971488698	42.54199008925708	-1128.4139760008522	-183.20550432895016	-34.299469567769435	-41.00023833825044	-234.3550288767327	0.008102106553327047	0.9981862524758622	0.0041202518193843695	43.53791722309238	0	0.0642325629034851	1.514796932031887	0.03304438708052253	0.005917900211019126	1.408217833388361	41.47208292112171
123000	-1628.3218913795258	-1386.6593835306753	-241.6625078488504	42.43955586460302	-1134.6675406303577	-177.90412640468773	-33.89269009878061	-40.195026396849144	-237.72279518128528	0.006331858676578954	0.9981862524758622	0.007747471244374468	43.1795859249208	1	0.061903974538933676	1.4475962608541793	0.0333847462962829	0.005507237820607203	1.3403230717289698	41.47208292112171
124000	-1627.8279956474933	-1387.3498764575572	-240.47811918993605	42.061801547885736	-1127.3820318440323	-185.3573256691529	-33.724702289344705	-40.88581665502722	-236.33592376882106	0.007056535662977653	0.9981862524758622	0.005029979611304811	43.228075028755086	1	0.06179744070215438	1.5167225681486924	0.03118940920230122	0.00609348847209849	1.411265338469818	41.57047815580666
125000	-1618.863991423549	-1379.513286763206	-239.3507046603428	41.82091961533478	-1115.4853913774866	-187.9028800438101	-34.88230162421717	-41.242713717692155	-235.15759776538172	0.009390806386663685	0.9981862524758622	0.003822817656009709	42.50954765025494	1	0.07182795129134957	1.5341561865154816	0.02921579639869753	0.00901702097214232	1.5586784699454963	41.57047815580666
126000	-1630.47548257975	-1385.961415159364	-244.51406742038597	41.90446281584812	-1114.47177706358	-193.6269019887812	-34.22697829557186	-43.63575781143099	-240.6307843299339	0.007539048736938794	0.9981862524758622	0.004149588955926294	42.171889390468216	1	0.07182795129134957	1.4283937702897038	0.03228440164571461	0.008188676116905354	1.4787903413206884	41.84423007130059
127000	-1638.5941298429375	-1393.5568549624306	-245.03727488050677	42.15493736274114	-1127.1650141467398	-188.05761587328766	-35.39681178268285	-42.937413159720336	-241.31140606844656	0.01097409116719201	0.9981862524758622	0.0031893409226835165	42.171889390468216	1	0.07109811618611028	1.3749784568943364	0.030245011244512867	0.007486025242333339	1.4019004597004958	41.94506488268557
128000	-1619.030357668436	-1380.26190545886	-238.76845220957594	42.15493736274114	-1116.1160506748643	-186.91765460344504	-34.85132473209649	-42.376875448453916	-235.04258339751573	0.009725566164508205	0.9981862524758622	0.0034734012602591854	44.58740648199425	1	0.060309165395059025	1.3749784568943364	0.029862925339668053	0.0056708793479093925	1.3800505032142052	42.05068161975619
129000	-1619.1939407433763	-1381.2193190589664	-237.9746216844099	42.37932853868976	-1119.5091904518233	-183.9862456546116	-36.55424968579906	-41.16963326673242	-234.16984135520906	0.0110895591634878	0.9981862524758622	0.00225046724908422	43.044225493811815	0	0.0615267996158565	1.4017271011369619	0.030399424603144588	0.005743144664736457	1.430928697862551	41.98266658060159
130000	-1630.3768213318867	-1395.6188947359055	-234.75792659598122	43.27166530903189	-1138.5272355928723	-182.48109055098192	-35.19246867592296	-39.41809991612831	-231.46652640665113	0.007600827120699574	0.9981862524758622	0.006927018688807594	44.17609931522168	1	0.0590128559802283	1.2288155842505761	0.032196852968885886	0.003580508470459307	1.187893482294487	42.0750632538654
131000	-1615.4981945006873	-1383.0955402982127	-232.40265420247474	42.52913868795654	-1124.2744393281573	-183.12216116115093	-36.01871481957696	-39.6802249893275	-228.4626453242853	0.01917306236853814	0.9981862524758622	0.0011491372215403392	46.15080025781289	0	0.0590128559802283	1.4476971321688632	0.03069867501968548	0.0075548456734826075	1.5422658680899641	41.98428033420564
132000	-1617.1850014522013	-1390.8600458910573	-226.3249555611439	42.80168929765173	-1126.6461230693546	-190.48833824090892	-33.664349971170175	-40.061234609623696	-222.91670737167723	0.0288252805380363	0.9981862524758622	4.727261341414203E-4	43.74441893515838	0	0.0590128559802283	1.2679302849294847	0.03387519487844674	0.005767484205507962	1.3652108699120558	42.27305352590646
133000	-1615.8481087899818	-1381.351411299494	-234.49669749048792	43.15827899107463	-1121.2760296501888	-184.56853510784268	-35.63068629720157	-39.876160244261	-230.76446612847775	0.016834510668648092	0.9981862524758622	0.0013332553564794427	44.09673349147096	0	0.05483164877033117	1.3771330141691729	0.028900201617851243	0.0054917681589316805	1.5775124330929626	42.00750635062713
134000	-1610.5456031126528	-1378.2984662291196	-232.24713688353324	43.15827899107463	-1115.024138169521	-187.9912652302912	-35.61336885125904	-39.66969397804839	-228.7780101251215	0.044773191680244774	0.9981862524758622	1.616912656430022E-4	43.36688219873238	0	0.05483164877033117	1.2883682335648388	0.031241938854248884	0.004140222307406216	1.330869428875824	41.6127333700233
135000	-1616.9956259244045	-1385.6440718958575	-231.35155402854713	42.597752867907474	-1121.3866708352991	-188.66388864004358	-34.506922261813365	-41.0865901587014	-227.96441079758404	0.03924271288677097	0.9981862524758622	2.335934393333086E-4	46.52088296322149	0	0.048877125984485424	1.2608542933018643	0.030956344078218394	0.004289274540257242	1.3779546118341446	41.58494851618135
136000	-1610.7359931273736	-1380.7965433287497	-229.93944979862383	41.75178948450761	-1111.5509922888612	-193.2557997889372	-34.161576103923856	-41.82817514702771	-226.5177903400025	0.029336479696170446	0.9981862524758622	3.8184317250140317E-4	44.52826650854707	0	0.05705893372653039	1.2724292686257512	0.032269499488108165	0.006023779113599945	1.477872853805528	41.40573627821218
137000	-1617.4769333216716	-1386.425945182042	-231.05098813962962	41.56061827681496	-1121.426699879689	-190.27663837561298	-33.119929487967305	-41.60267743877257	-227.45738187054837	0.03254588184480063	0.9981862524758622	4.4038332432606825E-4	43.588498375255334	0	0.06427644968841557	1.3302784304172248	0.035696606384657735	0.006536150274221018	1.5750923485180761	41.462846736308975
138000	-1624.6070620868338	-1391.0846783638483	-233.52238372298555	41.56061827681496	-1131.2165052492608	-186.6792063924634	-32.63729614646942	-40.55167057565466	-229.97246805466762	0.03410955258114584	0.9981862524758622	2.9647790109514974E-4	42.0178800845427	1	0.06427644968841557	1.3155504818099963	0.03445764238296762	0.006025523213053521	1.5327126833785694	41.431048716542506
139000	-1627.8157677616352	-1392.3063755802336	-235.50939218140164	41.56061827681496	-1125.481589995179	-188.64182097350414	-34.31838062809513	-43.864583983455404	-231.50022588066025	0.044754106243610745	0.9981862524758622	2.0534071351526107E-4	44.53369121604452	1	0.06427644968841557	1.471268590359315	0.031088289051702987	0.008305256311189457	1.6955923428429598	41.431048716542506
140000	-1611.7923187157558	-1378.0150916632463	-233.77722705250937	42.93741873131233	-1115.9480671747122	-187.29215414050847	-32.763972988229746	-42.01089735979582	-230.14710675686882	0.027498027216809336	0.9981862524758622	4.256910060166899E-4	43.84552904768127	0	0.05711374637335332	1.3426018175472638	0.028861029671477016	0.005289674353853352	1.5202043097105207	41.431048716542506
141000	-1619.5905639591463	-1386.0699042338795	-233.52065972526688	42.71123972550995	-1123.0987228515487	-190.10261885806173	-33.05000121406608	-39.81856131020291	-230.191360031897	0.04473444431862862	0.9981862524758622	1.6807619279288766E-4	44.217655288808196	1	0.05711374637335332	1.2414857583367434	0.030905295439094205	0.0064890574197153045	1.621938149097204	41.431048716542506
142000	-1614.236551255046	-1381.5834295022948	-232.6531217527512	43.06469721077632	-1112.222119608546	-190.8873307890515	-35.946628690162	-42.52735041453534	-229.37744791191662	0.03988031019475482	0.9981862524758622	2.5836203161930726E-4	43.2662267382915	1	0.05574384777811844	1.2235628914607384	0.029974296480094788	0.0076340910148480325	1.626495153493327	41.60782462497779
143000	-1621.6739407946593	-1385.7075067495598	-235.96643404509962	43.06469721077632	-1118.9521320282865	-189.8259804606459	-35.17768760503661	-41.75170665559057	-232.83977910847554	0.021989862676940065	0.9981862524758622	5.512514713595176E-4	45.09631982343256	1	0.05574384777811844	1.1739330809817696	0.03444001216500903	0.006413378078418324	1.5009663387222203	41.60782462497779
144000	-1621.3578281031016	-1383.8695021167468	-237.48832598635474	43.12771441478266	-1125.5296149580943	-184.89519027765294	-32.11216361602942	-41.332533264970266	-234.23463528594397	0.01380395712100245	0.9981862524758622	0.001844459048794303	43.38712932517139	2	0.06123338557195248	1.2162251435861604	0.03412817780035724	0.008438800924675822	1.6167734994734213	41.53204931836675
145000	-1618.8469293889343	-1374.4649525950606	-244.38197679387383	42.635462622577855	-1108.4044104505115	-192.55390798880856	-33.57372184924258	-39.93291230649816	-240.57574513520868	0.0083838026727351	0.9981862524758622	0.00475811969969075	43.158551536361365	0	0.05690990475523595	1.402219597974734	0.03038684236531278	0.009747438710781549	1.879222760486966	41.60097071487318
146000	-1614.8381161691395	-1378.893265344354	-235.9448508247856	41.736372175366284	-1111.8049590930284	-190.5520839097421	-34.527760551514326	-42.00846179006905	-232.27460434444137	0.014595225303845294	0.9981862524758622	0.0014588432113009872	42.87871353575631	1	0.05610955847750399	1.3561594131434143	0.02997456682902954	0.008709075314575446	1.813659798812946	41.62790340247867
147000	-1616.6612909484948	-1383.1664038869258	-233.49488706156905	41.736372175366284	-1118.93175463859	-189.7654127184746	-34.2998620221609	-40.16937450770014	-229.87063047881722	0.017186926281538225	0.9981862524758622	0.0014264622397547994	41.86334265775061	1	0.052035384709663714	1.3406219410369273	0.02991866408798711	0.007362250731982298	1.720369956929491	41.62790340247867
148000	-1609.8456310528777	-1380.487239186097	-229.35839186678083	41.601376469376824	-1117.1782177935677	-188.83622996610853	-33.15681121093848	-41.31598021548231	-226.2255713181028	0.026587810400803744	0.9981862524758622	5.39986810618551E-4	42.52341709371377	1	0.052035384709663714	1.1759812320625587	0.03184044252166217	0.005469542186510668	1.538491903707158	41.52753538363539
149000	-1614.6936982929174	-1383.5147892242805	-231.17890906863693	42.15154335354464	-1119.623736723406	-188.77342291782725	-33.98651013368781	-41.13111944935969	-228.02692513618234	0.019649820958114267	0.9981862524758622	0.0010100691562929657	43.52685235071821	0	0.052690806361378954	1.1823500623348429	0.031016650137737398	0.0054290021879891065	1.5437301264938175	41.71934716803527
150000	-1622.6363809642892	-1389.6839369428344	-232.95244402145485	42.03311548868425	-1123.9214197879057	-190.69901049490423	-35.18401658432243	-39.87949007570172	-229.9940194701082	0.014713391972742757	0.9981862524758622	0.0016572555193925713	42.21458226993358	0	0.0497077626086724	1.1182328516010633	0.03101443460136357	0.0044428507238073855	1.4930189789105885	41.80862619275636
151000	-1626.2982094307783	-1394.5038305413543	-231.79437888942402	42.49852700943907	-1121.495312617726	-196.61141548252894	-33.961234850487735	-42.43586759061157	-228.64103779508127	0.013039152722795667	0.9983773421166072	0.0020089505428543828	45.084835172922595	0	0.04901244403932914	1.1828012755417068	0.031069508206818357	0.005244073781262198	1.5594816223896675	41.80862619275636
152000	-1624.1519548704202	-1392.0992021938557	-232.05275267656447	41.78692926945015	-1124.1293923679125	-193.6531409367248	-33.00942694269759	-41.30724194652086	-228.8902389278365	0.02132363995477946	0.9983773421166072	7.860702354702767E-4	47.09381478315834	0	0.04901244403932914	1.1858514750853066	0.03716953886171557	0.005064632729350257	1.439507975832119	41.638692623941814
153000	-1644.442219259587	-1408.5046996850558	-235.93751957453125	41.695876087329076	-1140.1019115191639	-193.57758862149055	-33.729422924779165	-41.09577661962219	-233.48072860284003	0.01558287666834509	0.9983222383220994	0.0015790137925321937	44.63549895067886	0	0.042680532783928776	0.9544961147989928	0.03514630340857023	0.0022913023060834267	1.1354305740906856	41.656333417465476
154000	-1638.0229852060847	-1404.0330794244614	-233.98990578162326	41.666455512993444	-1135.5533939248758	-190.0435245328162	-37.278184384612175	-41.15797658215739	-231.6863285748218	0.027019410181281383	0.9983222383220994	4.4567744480114384E-4	43.44150799188612	0	0.042680532783928776	0.905289982128155	0.033144036241590354	0.002269647466582992	1.1551919265357504	41.656333417465476
155000	-1630.4421373426542	-1396.7555408106452	-233.68659653200902	42.68346606724728	-1131.6669291769067	-191.46791046564312	-35.203344001225	-38.41735716687024	-231.79722666188474	0.0291246371152807	0.9983222383220994	3.6708337598645685E-4	42.90765642232957	0	0.04319860235933363	0.7745324327959975	0.0332883584832937	0.001459145713081372	0.9462310358801658	42.08964238687734
156000	-1631.1033924335939	-1384.6417550840897	-246.46163734950412	43.68476602348944	-1123.9938216092924	-185.82930947297683	-33.90622462674128	-40.912399375079254	-243.74825305497393	0.021682497692628443	0.9983222383220994	7.544174362547795E-4	45.50518621218811	1	0.04319860235933363	1.0377801926767256	0.030170357216225956	0.0033077046655430125	1.4025866594319834	42.08964238687734
157000	-1624.8957442474477	-1384.2754827626168	-240.62026148483105	42.96554327646064	-1119.1711957321613	-186.95523550068546	-34.36265114439902	-43.786400385371124	-238.00325264601312	0.03178741921095281	0.9983222383220994	3.0595702206206044E-4	43.151973349355316	1	0.04039124058398355	1.0063770670482992	0.03019128827846906	0.0027773976548108865	1.306342967699266	42.023847131821924
158000	-1624.416367224486	-1391.3924932007953	-233.0238740236907	42.26100149564652	-1127.6956320011748	-187.88153743459586	-33.45952535134671	-42.35579841367811	-230.40686518487277	0.04162780945532419	0.9983222383220994	1.6619871839990087E-4	46.84959778463153	0	0.04668296561593321	1.0063770670482992	0.03561786024923251	0.0039161283460071705	1.2801908722398485	41.801839738782455
159000	-1610.8886281392795	-1376.3973407040999	-234.4912874351797	41.91204299294664	-1114.3247388514806	-184.5972836238814	-34.27796137997929	-43.19735684875858	-231.40357728832072	0.041320785005171376	0.9983222383220994	2.117712495180724E-4	42.998883533758246	0	0.04668296561593321	1.1610068413811365	0.03154201980486313	0.005845441067918354	1.6140923377690464	41.85982597180289
160000	-1625.6693851597495	-1385.8251224581475	-239.844262701602	42.760976148178834	-1119.932975959397	-189.23369571220923	-33.455207718237176	-43.2032430683039	-237.05615070478405	0.019762445328206597	0.9983222383220994	4.628051351084337E-4	44.4374566099949	0	0.040450411726471965	1.0622251246162988	0.03249361473517959	0.0038114648521359695	1.3751810248424874	42.0413830322109
161000	-1634.67793358635	-1395.7608759522204	-238.91705763412952	42.7485827763533	-1119.7084814340171	-196.40818755889913	-33.765327846235145	-45.878879113069075	-236.4194312195842	0.018181516648471046	0.9983222383220994	8.118320740630854E-4	42.94249973521901	1	0.035138187085525456	0.9676793228326098	0.02859209556959038	0.002402178491664766	1.3232669780226336	42.163014298363265
162000	-1630.9576713335305	-1389.9481049634373	-241.009566370093	42.80578045293105	-1120.4231470111863	-192.40888417615045	-33.07352256053632	-44.04255121556433	-238.52920113451242	0.016561867621467777	0.9983222383220994	9.207750582517004E-4	43.87533958904869	0	0.030690317885464117	0.9621033582900669	0.027598359496425712	0.002367458612400808	1.3459276250165915	42.16340469949097
163000	-1622.2223284487593	-1380.358467869426	-241.8638605793333	42.81420142602364	-1111.7221730889262	-191.12714335712977	-34.52696579406708	-42.98218562930298	-239.0272311717298	0.022081891895286237	0.9983222383220994	5.545187646208369E-4	43.48679646727218	0	0.030690317885464117	1.078139247310535	0.029497358978132618	0.0035779266190522287	1.5096146094788616	42.23790682744332
164000	-1624.5822562893154	-1384.574218919795	-240.00803736952037	42.70793360203225	-1116.1311623268045	-188.56767822531086	-35.406597532849425	-44.46878083483016	-236.92648846989806	0.010175360013034498	0.9983222383220994	0.0022304256023268987	43.65275416328949	1	0.030690317885464117	1.1589635730635974	0.02863134795663069	0.003971524293760883	1.5296401224265832	41.88491206699072
165000	-1629.9160352281926	-1386.6794429757304	-243.23659225246234	42.48275971126992	-1125.84845683534	-181.01853658748342	-34.76540818770125	-45.04704136520582	-240.53839541716908	0.006296528444640194	0.9983222383220994	0.007037905419448105	43.25771836432392	1	0.03128384848023365	1.0328221375854165	0.031756312310734	0.0034785830685265854	1.407909741728608	41.542388902280656
166000	-1633.3812524105713	-1388.5399744503432	-244.8412779602282	42.47206980054402	-1124.003420319596	-185.68928065934216	-36.82484650853847	-42.02242696286661	-241.70232694002405	0.010698682051410025	0.9983222383220994	0.002204674263043792	45.88815614971	1	0.03113585602509173	1.178018169953908	0.02796425778587381	0.005691511252944215	1.724555793828558	41.67546165667118
167000	-1649.8100127579767	-1401.4519743897886	-248.35803836818815	42.729248408874746	-1140.453605230886	-185.25356586261034	-33.25538800407283	-42.48941529221932	-245.35688234937786	0.007562980561045259	0.9983222383220994	0.0048170943144936655	44.852283759167804	1	0.03269852555439286	1.1323466812910579	0.025255889050142546	0.003957715988720675	1.6245435540168156	41.64719680956173
168000	-1643.5631892157392	-1392.4642596547155	-251.0989295610236	42.146203471119776	-1129.710544106927	-187.02217097712546	-32.981337077268186	-42.75020749339494	-247.94658766441285	0.0036595480497460084	0.9983222383220994	0.02002624739404055	42.78875829311373	1	0.03851831408400806	1.1824690718794488	0.030602521248760336	0.0055233004092543865	1.6397995553397697	41.49276713047586
169000	-1644.5732407227508	-1391.4002664874863	-253.1729742352645	42.341263470432054	-1129.9506974090825	-186.2032122161824	-29.055776390539357	-46.19058047168192	-250.1104064143116	0.003588300884465199	0.9983222383220994	0.016215798826519696	45.2822472019737	2	0.03615370459855483	1.1526718230301451	0.027259842113286935	0.0041853878910464055	1.5133190770500584	41.3549293003
170000	-1645.7931024209022	-1394.660791841196	-251.13231057970626	42.28645242657127	-1126.1721409081852	-193.43056840992088	-29.840942306622548	-45.21714021646742	-248.39315620376263	0.003699563319246368	0.9984784514387929	0.01538190328727672	43.42213292016364	2	0.03746274558099327	1.0462008645362055	0.029284892166215413	0.0033982072028975623	1.3822121366853313	41.4087042689536
171000	-1632.9636485247886	-1386.4083625989172	-246.5552859258714	42.232654681134626	-1126.7898406369422	-188.6510617306141	-30.74089826926824	-40.22656196209259	-243.37373371034215	0.004919453834809269	0.9984784514387929	0.007295869851680985	42.69569359260488	2	0.036770300851633006	1.1921856010373943	0.028537728806042034	0.005020141379948318	1.6717688215158066	41.32951822016655
172000	-1632.8553621893316	-1381.7903487903325	-251.06501339899918	42.39495325875995	-1123.8179958163253	-185.21067196685294	-31.020939846161024	-41.740741160993174	-248.37431537962618	0.0033267117429107247	0.9984784514387929	0.016655380420120467	42.69569359260488	4	0.03954033659583912	1.0303753696431739	0.0330878909470533	0.0032622474480204144	1.2650393826515292	41.5649025633169
173000	-1647.1498354566247	-1395.8780697299271	-251.27176572669762	42.39495325875995	-1132.2386418504202	-186.82741364407636	-33.45174415294759	-43.36027008248288	-248.50974485999873	0.006163682471307913	0.9984784514387929	0.003868337603030576	44.352782691478076	4	0.03281332715989637	1.053680933632763	0.026199866511710915	0.002171342408586016	1.2981523715573506	41.701203627552175
174000	-1642.6297942790839	-1389.3506362291057	-253.27915804997824	42.70972775517607	-1124.956098771258	-189.78960791255702	-34.364239330788244	-40.24069021450232	-250.39562639943517	0.006114134933790826	0.9984784514387929	0.007811744580165867	43.6857284643563	3	0.034363419416926916	1.093554967706156	0.0286825535723332	0.002633191337894754	1.2946822888332368	41.701203627552175
175000	-1645.5081230070018	-1395.1170944160106	-250.39102859099128	42.7213536927724	-1134.5376685685442	-184.98890818194036	-35.0573202434209	-40.533197422105054	-247.91178610763083	0.004565785194593497	0.9984784514387929	0.009243751304769492	43.31015249477114	2	0.03202333156827116	0.9617408423781881	0.027321305138038543	0.0017044802889704866	1.1538514108997462	41.63003941108539
176000	-1655.2982326350063	-1407.2443490048115	-248.05388363019486	42.7213536927724	-1141.5719631682948	-188.51713269031924	-35.960219064756934	-41.19503408144049	-245.37622135005492	0.0051614019012258105	0.9984784514387929	0.009977438575082783	44.72381923801376	1	0.03179242699837068	1.0261239912925815	0.02861458285033396	0.002150955683985825	1.1696743295297967	42.06378048377472
177000	-1651.7571201987764	-1400.445584852809	-251.3115353459676	42.97873038883506	-1144.517382179245	-182.71087536307965	-33.02942893596873	-40.18789837451549	-248.26542094654116	0.004545192371344581	0.9984784514387929	0.01200138743595492	47.06492836826626	3	0.039439666281060805	1.1472216013644125	0.032594148979641205	0.004558029488194587	1.4948167880477545	42.00194148624937
178000	-1644.0112776621618	-1399.545275807483	-244.4660018546788	42.97873038883506	-1142.5208662455213	-181.4646779683329	-31.959394338773198	-43.60033725485565	-241.31219406401067	0.004705749755955678	0.9984784514387929	0.0076002522698899715	43.113716367578824	2	0.040284686535391113	1.1829564423897259	0.030808719477714762	0.002234968143151012	1.2152050016800644	42.06323379156685
179000	-1639.1997754962003	-1396.3991070985423	-242.800668397658	42.421435359399204	-1131.4340724233393	-188.03181409962932	-33.125200064142774	-43.80802051143079	-239.1174614889225	0.007174136375446808	0.9984784514387929	0.005199091271289498	42.570685907962456	2	0.040227244403934916	1.36054174518984	0.027250316627796107	0.00311536910903611	1.473961438230414	41.97048868085712
180000	-1632.4017622209726	-1390.9315793450608	-241.47018287591175	42.55284876890276	-1127.3005600006886	-184.91407989434953	-34.1290680166774	-44.58787143334529	-238.44055444105095	0.010781563473253885	0.9984784514387929	0.0028212853411876343	42.63018073968717	1	0.040574855428350196	1.1417640488949892	0.030594507881151225	0.0021987456806439663	1.1863705823245791	41.99887217137925
181000	-1625.5806557796977	-1391.8416351472592	-233.73902063243844	42.742729267290194	-1124.5450841761108	-185.95731503264196	-36.60085916845096	-44.73837677005543	-230.73468982628827	0.01615659142848631	0.9984784514387929	7.220179178202052E-4	43.15369826424911	0	0.040574855428350196	1.1333962368136188	0.03190530413883606	0.002107348164655585	1.1150018625082423	42.11579262085101
182000	-1631.4403239580197	-1394.7415062684333	-236.6988176895863	43.261500762344674	-1123.7289895986457	-191.66558975272164	-34.859782778628414	-44.487144138437436	-233.76849100155636	0.015419995667366692	0.9986673942402042	8.560190522780818E-4	44.5580702634468	0	0.040574855428350196	1.108965511278993	0.030443574358197167	0.0022376693739245886	1.1313883760550103	42.484038247493714
183000	-1631.425995372997	-1391.7201337972067	-239.70586157579032	43.261500762344674	-1124.0522633479716	-189.0324230390101	-35.039014790953345	-43.59643261927153	-236.88063872440642	0.010153188924922433	0.9986673942402042	0.001274649247636146	43.345380806639824	1	0.040574855428350196	1.0743948035096134	0.02945576874484456	0.002082175422917704	1.1444162961563356	42.57547166369754
184000	-1626.3401680090283	-1390.2681069954115	-236.0720610136167	42.675708047040715	-1129.2838200083804	-187.01879501965004	-33.58483647636872	-40.38065549101234	-233.45168853419327	0.02453777960665355	0.9986673942402042	3.133900320236731E-4	42.95058936848651	1	0.04208801236317535	1.0074706775877957	0.030347492936844654	0.0028151874146047314	1.183419992566879	41.98311796031898
185000	-1636.1661905786038	-1389.0700508057887	-247.0961397728151	42.352381456341604	-1131.9525042547614	-184.75736818076328	-34.77795601225189	-37.58222235801217	-244.41922263197964	0.022742065823173334	0.9986673942402042	2.2995582162828478E-4	43.04760142114895	2	0.040749883424275955	1.0258810547886268	0.03093115999159986	0.002061926358467051	1.0720232622185883	42.33876109876826
186000	-1650.0657905999394	-1406.17680040478	-243.88899019515955	42.379627444408555	-1135.9742878015454	-189.9397821176504	-37.81741548031054	-42.44531500527368	-241.45421193811148	0.012777659769199382	0.9986673942402042	0.0010496612410391907	42.58724309800013	1	0.028506357872206026	0.9474012739719996	0.025501874619065244	9.346505515038721E-4	0.9661726545098872	42.29697000712231
187000	-1638.6514971443844	-1393.7596156209866	-244.89188152339773	41.96568755083296	-1124.7942209373373	-189.5832161274598	-36.563286909719515	-42.81889164647017	-242.730257492382	0.01944359264129849	0.9986673942402042	5.535230348638223E-4	43.961250920052514	2	0.028506357872206026	0.8600846933066305	0.025187935368773152	7.935903396721133E-4	0.9075971031611398	41.836076199148216
188000	-1632.6238665608907	-1386.7520935908788	-245.8717729700119	41.96647662991004	-1121.4444231874982	-186.57047875364648	-36.569366300338665	-42.16782534939534	-243.31206350839784	0.019176326749225654	0.9986673942402042	4.7948647218563374E-4	44.57815146126369	1	0.03702546355338379	0.9877748835394702	0.027483200719636253	0.0019931256232487873	1.2082567228474212	41.62809636438395
189000	-1633.676300107607	-1382.033149800495	-251.64315030711182	41.96647662991004	-1119.815073029259	-185.7061589505745	-32.50805134027804	-44.003866480383316	-248.88997562958778	0.02335781129452365	0.9986673942402042	2.551695069003158E-4	43.221701691684544	1	0.03518102881161369	1.05078626873871	0.027160146985066597	0.0021333952549015805	1.2485535762609685	41.85473195353002
190000	-1644.6988645144525	-1393.7899171750214	-250.90894733943097	43.06331576003249	-1130.3520956326252	-185.95751653750386	-33.1779713285452	-44.302333676347175	-248.69016335707897	0.018215353349908144	0.9986673942402042	3.578644962934663E-4	44.62412401409315	1	0.03122736063440383	0.8782410219367365	0.0257441570418659	0.0014065211323211035	1.0924201669345805	41.85473195353002
191000	-1645.7317830445277	-1387.779754464054	-257.9520285804738	42.203450152327925	-1125.5233277792956	-186.68839840263746	-31.98403379111024	-43.58399449101056	-255.42960559608497	0.0406160912835202	0.9986673942402042	1.1713124404970244E-4	47.26759361884777	1	0.031529566838744603	0.9756981249703088	0.02948892096963312	0.0016001948013722512	1.1241500469098413	41.85473195353002
192000	-1639.9359763663115	-1392.195304274285	-247.74067209202633	42.411176389540934	-1129.2507394187992	-187.45820643930972	-32.084455532735014	-43.40190288344088	-246.052451216491	0.038235563890649436	0.9986673942402042	8.97894115044381E-5	45.575973760575316	0	0.028094533706357686	0.7124130433251397	0.027197514022581755	6.900216579360632E-4	0.8595342734135478	41.99373290967404
193000	-1642.6302102515092	-1400.1926315542248	-242.4375786972845	42.39422976417548	-1133.3126974625313	-191.47744257019082	-33.869582231555256	-41.5329092899474	-240.83857745132576	0.029823284552032533	0.9986673942402042	1.845260146380568E-4	44.295478999004146	0	0.029339581982563177	0.6851904569322219	0.030651885103681876	7.124494418188496E-4	0.8289328645616526	42.04868548601491
194000	-1650.7642584320904	-1400.6513726694031	-250.11288576268726	42.39422976417548	-1129.9887025302437	-193.66142492231813	-33.27046726891923	-43.73077794792221	-248.12218752497168	0.01225548150622634	0.9986673942402042	9.852477425674033E-4	46.38003679791512	1	0.026998973470376768	0.8061868244314453	0.02614889122723086	7.477266289324227E-4	0.9351231354072455	42.15190761194587
195000	-1635.8748250836968	-1385.4248643200292	-250.44996076366766	43.29799837028727	-1113.2785169338808	-194.3776677458792	-33.8378412906544	-43.93083834961491	-247.9918980411073	0.02308072335232006	0.9986673942402042	3.103915211690943E-4	43.55300019637511	0	0.027667699819896443	0.9549062602133771	0.026461138868117642	9.876860839655385E-4	1.0285010412947284	43.29089566300474
196000	-1652.8807486252413	-1399.6056485006575	-253.2751001245837	43.29799837028727	-1127.1493407274527	-197.81680019270863	-33.91991522923319	-40.71959235126325	-251.11985730985919	0.015833736707951265	0.9986673942402042	8.058670507425577E-4	43.917802090149166	0	0.031171682620867273	0.8580617445031891	0.02784967623367703	0.0010811763935229014	0.932764346299177	43.29089566300474
197000	-1643.234962160718	-1390.8166113549555	-252.41835080576237	43.28088346388796	-1129.0295343615603	-189.59067594502295	-33.38781668317762	-38.80858436519472	-249.9076380240255	0.011226863576131157	0.998895870017781	6.172365041047252E-4	46.60279176516387	0	0.031184009088990553	0.9719099749698434	0.02760304834801151	0.0015151014683849086	1.0941369019584872	43.273783564175645
198000	-1637.0005681957218	-1390.893587995943	-246.10698019977863	44.2877229522705	-1129.421221099784	-186.9404987886028	-35.057356251018874	-39.474511856537404	-244.02112550142996	0.009230228696059693	0.998895870017781	0.0011033177655361563	44.50271205554994	0	0.030136992975246395	0.8361175415877585	0.025234774729162218	9.049095757378567E-4	0.9575264488501053	43.240230273729054
199000	-1651.7199947145666	-1396.444565412675	-255.27542930189162	43.333539635446265	-1122.3407096587273	-198.48092786181596	-36.029441616762945	-39.59348627536877	-252.82282746485595	0.014825875275406896	0.998895870017781	3.8824440709435014E-4	45.105498636895604	2	0.03328235041488743	0.9531452938689132	0.026355631031967888	0.0019430386531934572	1.251507196488458	43.240230273729054
200000	-1648.7371670405464	-1402.8874004967654	-245.84976654378093	43.325610134433624	-1132.3843993416865	-194.77811500819763	-33.8222262635828	-41.90265988329864	-243.29526056646438	0.012140854250082276	0.998895870017781	7.869872574455869E-4	43.412515751650545	0	0.03610827462982482	0.9860881694613685	0.029246294652234054	0.0015537556703415216	1.2012378909232546	43.23231784717385
201000	-1645.1826918294414	-1397.7271244639162	-247.4555673655251	43.39306296748189	-1131.0073637153014	-192.97828219699892	-33.09475879002843	-40.64671976158752	-244.75537140760608	0.00615825185689071	0.998895870017781	0.0027565397819502304	46.08387331675006	0	0.03908493028681843	1.0334745683290325	0.028256143434738014	0.0027847632252379047	1.4639378358599986	43.0688297820284
202000	-1652.211675877906	-1399.2701373815128	-252.9415384963931	42.9861939360758	-1130.7336781139204	-192.69602008470673	-34.02592152836175	-41.814517654523875	-250.0972000961203	0.004737823920892174	0.998895870017781	0.005626928453559383	43.08740844737486	1	0.03579763628906034	1.0806709212675953	0.02583868086194766	0.0019920299962103987	1.3626721114612834	42.5999532826008
203000	-1645.7974552669755	-1391.508221901522	-254.2892333654535	42.9861939360758	-1129.8563458735562	-186.70553155613072	-34.18138119064968	-40.764963281185324	-250.73519805175107	0.003496047358424801	0.998895870017781	0.006954131031915347	43.08740844737486	1	0.04190507303901986	1.3169383764199858	0.027589122692197123	0.004100989035433673	1.7340103124548754	42.80759378080401
204000	-1655.7319977351997	-1401.8489159096716	-253.88308182552805	43.0077043042491	-1137.4442696180658	-188.41267947550543	-32.99551034419546	-42.99645647190482	-250.69439968325418	0.005610419488593403	0.998895870017781	0.003056036834826581	43.6044821523856	1	0.03983686348998393	1.1945588541823904	0.02868647076478754	0.0016032892086901218	1.152924035106996	42.35036461862332
205000	-1650.7906426507457	-1393.4599095348651	-257.33073311588055	43.263324488552776	-1129.3437693522324	-189.0372433712039	-33.11488856500193	-41.96400824642705	-254.5190106263188	0.006894528472610816	0.998895870017781	0.0016584373693585928	47.13952140501049	0	0.03827083470602437	1.0699653948619403	0.027508228931441392	0.001335311828386066	1.045019318302885	42.38444348095685
206000	-1652.7450952606737	-1394.243573482866	-258.50152177780785	43.189214279911596	-1123.9067053900255	-191.3627926342605	-33.88950006676606	-45.08457539181385	-255.52840498141202	0.007419802607301189	0.998895870017781	0.0017421893575868897	46.306196267102905	0	0.03827083470602437	1.1230828701780033	0.027103135090100903	0.00135625306003431	1.1492262682329542	42.38444348095685
207000	-1649.7347967644516	-1393.4328223174168	-256.3019744470348	43.24646976622991	-1124.1846790588888	-191.6953874144331	-34.101617095258916	-43.45113874883605	-253.3985404982718	0.012115044339465681	0.998895870017781	4.864387697349253E-4	45.649904717302064	0	0.03827083470602437	1.100105562804769	0.027787294480174165	0.00130724419277614	1.142356324252117	42.73939873175545
208000	-1640.636046921751	-1385.8658033029972	-254.77024361875368	44.025181656632974	-1115.7581302217288	-192.90456507744057	-34.007755792384714	-43.195352211443165	-251.51449607526965	0.010990700256528612	0.998895870017781	0.001140108430639346	44.10541621296565	0	0.0353241256087087	1.2169114607143963	0.02678400055400523	0.00135249796044616	1.1745045492285069	42.33499578790009
209000	-1640.3761140687163	-1387.4511091362142	-252.92500493250216	44.025181656632974	-1120.8510130125624	-187.66790312870123	-34.78751753592173	-44.14467545902869	-249.79268778829478	0.010603234027706769	0.998895870017781	9.223415281247046E-4	44.84718858505604	1	0.03809361450960059	1.17581398900822	0.030491918215394768	0.001384195451549274	1.138583450899221	42.4264521314801
210000	-1637.2344548309327	-1389.437316895101	-247.79713793583159	43.20229505606117	-1118.7333268194761	-192.10016353942518	-34.41522034056347	-44.188606195636225	-244.72242713441813	0.006807014998414253	0.998895870017781	0.0027326075167131278	44.209774298259966	1	0.03809361450960059	1.1566963946355304	0.029233585085110706	0.001375562795589343	1.110061832893776	42.36478964206887
211000	-1633.1804747225933	-1388.2518424239315	-244.92863229866168	43.20229505606117	-1119.4253721856894	-190.25431878272073	-34.1933623836136	-44.378789071907626	-241.25343698559118	0.006506987445432732	0.998895870017781	0.002522608594533139	44.80874422871372	0	0.04513132101788954	1.3578325792315222	0.029262312631642477	0.0023563615219350993	1.24289396086604	42.36478964206887
212000	-1632.3629258565718	-1383.307040841958	-249.05588501461378	42.7584494539526	-1118.1049884933473	-186.96561393007102	-33.154553343043546	-45.08188507549638	-245.04453419736245	0.005527130369688782	0.998895870017781	0.003572265604087107	45.13029941395958	1	0.04513132101788954	1.4720138197071932	0.029536640052135417	0.0022392213469182324	1.3014608300104356	42.370107167121084
213000	-1638.6435432930912	-1390.242001687785	-248.40154160530625	43.35947559690667	-1125.539660649671	-186.78113516248908	-33.39925091346013	-44.52195496216462	-244.7789578280729	0.0060367810189184395	0.998895870017781	0.0024582896629023803	44.87701223125862	1	0.04817141464459105	1.3400571821142304	0.03145525912056163	0.0024238978294876135	1.2338530621167074	41.9707698450036
214000	-1641.678996284022	-1394.3975035287795	-247.28149275524265	42.69393965614756	-1131.5774707759106	-184.23560501226726	-33.329656870617214	-45.25477086998451	-243.6607767897477	0.0053625941600374365	0.998895870017781	0.004447870563741538	44.37088570073514	1	0.04817141464459105	1.3394266194073587	0.03321783663296815	0.0023827784290897575	1.2224443388047437	41.9928466417013
215000	-1640.4756516967104	-1396.4259817938585	-244.0496699028521	42.75127201398562	-1140.131053804426	-182.12803127253062	-31.17585408790231	-42.99104262899965	-240.4097502093895	0.005890360404347075	0.998895870017781	0.003215162952471803	43.10629310299029	1	0.06221408235875833	1.3459113282767174	0.034159633082576704	0.003149844720864493	1.1873369039206396	41.54111202372985
216000	-1628.5550213928454	-1379.4779801995362	-249.07704119330916	43.05449431887887	-1120.592797239524	-183.7267267402542	-32.569595803006756	-42.588860416751324	-245.49097006673588	0.004019808477764869	0.998895870017781	0.00805174452456411	43.650843881784176	2	0.056775126426205434	1.3277369902889213	0.03309813364808933	0.002490518076170789	1.1947432282917994	42.240984792756876
217000	-1629.781694017959	-1381.0159677332717	-248.7657262846872	43.05449431887887	-1121.381975634478	-183.45886697719345	-32.73908957380961	-43.436035547790325	-244.88240418245286	0.006259582922740366	0.998895870017781	0.003649568735896595	43.29068506631373	1	0.05625348387172807	1.428407035970667	0.030119940587791882	0.0020978294836875907	1.2157826338330222	42.81492203925861
218000	-1631.9240009308858	-1382.8301597561258	-249.09384117476003	43.05449431887887	-1122.487266297158	-183.401709408176	-31.954766281743023	-44.98641776904877	-245.18255829793392	0.0036384049089971337	0.998895870017781	0.007268791405830411	44.82119657460983	0	0.05625348387172807	1.437918360055455	0.03133603695973972	0.0021470932243993135	1.1857268149117444	42.92256914678365
219000	-1629.1645841699078	-1381.4055506105658	-247.759033559342	43.3496884562583	-1120.8186145601146	-183.50237331390213	-33.28582878284859	-43.79873395370061	-243.50819739931904	0.005666743737448927	0.998895870017781	0.0028015658227298467	46.54736229577274	0	0.05625348387172807	1.5539490753869531	0.030876685239331375	0.0021879227386432084	1.2226326559189624	42.92256914678365
220000	-1644.623005551364	-1393.7462724021827	-250.87673314918132	43.36247670486837	-1127.4221568433131	-188.8318694835785	-34.356544573619125	-43.13570150167196	-247.34952955280093	0.007238283537868915	0.998895870017781	0.0017121527572575266	44.84797422808077	1	0.048437404110390624	1.3079019685203512	0.03160665224884516	0.0015752650289076401	1.061979902344713	43.1004426701697
221000	-1640.7632498865576	-1379.9713605866664	-260.79188929989124	43.35645769333303	-1122.159893355321	-181.1699520040806	-34.4934524008986	-42.148062826366285	-256.76138576963666	0.004046469151728781	0.998895870017781	0.006374377747370128	44.07885152014965	3	0.04592739645927538	1.4785493259274103	0.029945887305054653	0.005899228304960548	1.968950036714089	42.70221336650327
222000	-1654.8494564740226	-1392.8084365172608	-262.0410199567617	43.99360349328917	-1128.3704525840149	-185.57928993935383	-35.346636359678435	-43.51205763421361	-257.85719797743917	0.004004015195676617	0.998895870017781	0.0066366151071630235	45.17796488413298	3	0.04778706409256643	1.5309752202743192	0.029114303114066115	0.0020004701657028528	1.2354352435178315	42.32644587688697
223000	-1652.4516036029604	-1390.6027900660163	-261.84881353694414	43.77479736052082	-1131.679790262033	-180.5173113965633	-36.94301510186455	-41.4626733055554	-257.5293289555902	0.0033480026331478533	0.998895870017781	0.008027842316771505	44.641859857344365	3	0.05366403305591343	1.5775190295449861	0.030164270111403383	0.0028340314854688026	1.293758665399787	43.41015662369646
224000	-1642.4872073510564	-1384.429147058931	-258.05806029212545	43.69245652246039	-1123.032530440228	-183.33553727109094	-35.1107765896732	-42.95030275793892	-254.17568996989573	0.0022295984750738515	0.998895870017781	0.021015313012126065	45.71660400506117	3	0.04359804849308145	1.4280833937582387	0.028416170716788706	0.0014073190949317636	1.1449112618899924	42.716694981102805
225000	-1639.1656544914997	-1381.954660563055	-257.2109939284447	43.792224005550466	-1119.6981389721027	-185.2848082346902	-35.28751481588599	-41.68419854037618	-253.45505264872378	0.003251019686440897	0.998895870017781	0.009647958002233508	46.5247587944115	2	0.04359804849308145	1.3851652833476942	0.03055000305663397	0.0015507181262709448	1.0840171658495097	43.26375155957296
226000	-1641.9917125514953	-1382.5147229654378	-259.4769895860575	43.64993132015966	-1125.1225190765429	-184.40835275902947	-35.72328960929316	-37.260561520572374	-256.0548375192526	0.003382171942233415	0.998895870017781	0.005841140808896375	46.67131768724174	4	0.04359804849308145	1.2725945572672812	0.030546123031225458	0.0014779092378779438	1.0141150209770704	43.21895287049152
227000	-1635.6372127576747	-1383.859683137137	-251.77752962053773	43.611118338091984	-1126.0289096940285	-181.90999773863848	-35.47051780045167	-40.450257904018365	-248.56632218508324	0.0023826250993903876	0.998895870017781	0.01821199317339976	45.15919384792972	3	0.0433552915682404	1.2020605446606183	0.029266326302295895	0.0011167270024925447	0.9276009806460375	43.52227947885837
228000	-1650.737168536399	-1396.4823820821532	-254.25478645424565	43.62469201136412	-1138.7254892908788	-181.1262293753401	-34.38982195927833	-42.24084145665589	-251.1836440089409	0.0022606501458654546	0.9991329793117881	0.011426422637927888	45.52199079533726	1	0.0433552915682404	1.1555135351821078	0.027872116639063003	0.0010409541333170767	0.9066665562931947	43.30662438423099
229000	-1649.181325854857	-1399.9629960235247	-249.2183298313324	43.62469201136412	-1135.6073827104217	-183.88314626144287	-34.681028116802075	-45.79143893485815	-245.98142559629414	0.0029408908594199946	0.9991329793117881	0.00803080665606236	44.665821688087085	2	0.04849695083599146	1.2106257522266224	0.031634520731609474	0.0012369671781274644	0.9231554811923287	43.30662438423099
230000	-1642.6718285759523	-1394.3370626514175	-248.3347659245349	43.62469201136412	-1132.4800359534106	-186.71380837594742	-33.72820345249618	-41.41501486956332	-245.93457790853662	0.0034643857088300003	0.9991329793117881	0.005539769824386096	47.72806103784094	2	0.04209403478782336	0.9362694351243456	0.028968200181034735	7.853090656214724E-4	0.8084066068548765	43.07338236106735
231000	-1646.3351920021692	-1397.1127979497328	-249.22239405243644	43.53969727504762	-1125.20702677534	-193.2329751792278	-34.734152047923445	-43.938643947241324	-246.62576875181395	0.007666864656552959	0.9991329793117881	0.0012768483794391187	44.838615101925086	2	0.04093010378811729	0.9997536185870437	0.025942357636068593	0.0010809355910319674	0.9462812930022482	43.29029078463763
232000	-1648.8008046342024	-1398.7753956037766	-250.0254090304258	43.50045781549753	-1129.666852279643	-189.89460697916644	-36.713310338417465	-42.50062600654976	-247.21243047499124	0.008286093988786217	0.9991329793117881	7.535324789300211E-4	43.86869759682136	0	0.04093010378811729	1.0703773956178109	0.024230526367740306	0.0011736120017227876	1.0540019700551413	43.416285491523475
233000	-1663.2809072584098	-1409.932322065343	-253.3485851930668	43.73979078181021	-1139.2581175402138	-192.1490215302296	-32.51566947848047	-46.00951351641899	-249.79481571032147	0.005277987594148525	0.9991329793117881	0.001775057427523722	45.50471876679052	1	0.047932684989283776	1.3168488136651006	0.023956596597617282	0.0015811342656638781	1.2001513751279207	43.480248366564595
234000	-1648.3273059023525	-1398.502679929031	-249.82462597332136	45.52297694087161	-1131.6991658873662	-192.4663804283116	-32.977140109659416	-41.359993503693886	-246.88428296173623	0.005076216126085526	0.9991329793117881	0.0023202291446570724	47.23816502310073	0	0.05075059197498744	1.1122679248225762	0.027788940342098514	0.002319731405317081	1.186377968250123	43.480248366564595
235000	-1631.5562104282253	-1384.2669883819256	-247.2892220462998	44.14676234178327	-1115.6841587691015	-190.6140495071548	-34.59833141173631	-43.37044869393307	-244.0624883513052	0.00603490666083004	0.9991329793117881	0.0019038677213288554	44.482589983723436	0	0.055462310795570395	1.207234802821686	0.02753854764280185	0.005869163692727247	1.7210891584248416	43.480248366564595
236000	-1643.5699265704652	-1393.6659005128454	-249.90402605761983	44.68475935101407	-1131.1804645276343	-185.6005645260738	-35.82303630183686	-41.061835157300216	-247.41793026617432	0.011547124204930176	0.9991329793117881	4.2754493426349293E-4	45.72911645642373	1	0.04648123252311019	0.9639539772528839	0.029143062383977906	0.0023119701338725793	1.2139159590403807	44.014525348170366
237000	-1650.9440798355176	-1398.9971332660464	-251.94694656947124	44.68475935101407	-1126.2831750577761	-196.53877112608077	-34.10937660823101	-42.0658104739584	-249.10385867742895	0.006216979822237673	0.9991329793117881	0.00162727705712937	46.939553146786636	2	0.04648123252311019	1.0802601912580065	0.02770889103345143	0.002947140038315697	1.4153986762443607	44.61620969883744
238000	-1670.649758512588	-1412.7463557670324	-257.9034027455558	44.68475935101407	-1131.2592553382415	-202.3493079121476	-35.14193098227507	-43.99586153436833	-254.5164720741284	0.005714016141856822	0.9991329793117881	0.0016881706265006872	48.428226851054056	2	0.0494649014785037	1.2607830517638656	0.023823153405152873	0.007580106860958055	1.8895213113013491	44.4243058028389
239000	-1665.510258818003	-1406.8660387344162	-258.6442200835867	44.61148377105443	-1123.7342349336411	-204.3580416410709	-33.93759871462788	-44.83616344507616	-255.32424568101425	0.00818816050087785	0.9991329793117881	7.142282687577931E-4	45.09177343661668	3	0.05486844832007813	1.2383667224340957	0.029189925612907355	0.009366719545050502	1.8054114152108327	44.35135188388961
240000	-1652.1207119459802	-1395.1068577752787	-257.01385417070156	44.70904368222588	-1121.2218027189294	-198.46296320751057	-32.278693331801165	-43.143398517037745	-253.53039147306944	0.008845935192161187	0.9991329793117881	0.0010228753374821233	45.83323644764869	3	0.05486844832007813	1.2931867594142528	0.027474935659806313	0.006311959999884645	1.7351599599106966	44.422028450740946
241000	-1645.4387291046007	-1394.2303354924754	-251.2083936121253	45.19240523268126	-1120.8866285111883	-197.11708274730054	-33.52232709240224	-42.704297141584206	-247.86912653824876	0.014037055530123854	0.9991329793117881	3.350801282243349E-4	45.25509226505615	2	0.04743295818237325	1.2448206294499768	0.024284438691445434	0.004744596077768269	1.6646592868390018	44.64183832462712
242000	-1652.1453012172517	-1399.1844788729381	-252.96082234431356	45.47372414003385	-1131.4784938972182	-191.70413530989202	-32.50129465249215	-43.500555013335735	-250.25340933816406	0.009802372388949092	0.9991329793117881	7.261509264963453E-4	45.55668073952534	2	0.040691004005947454	1.0358304116130659	0.026052953544725255	0.0030957205208383574	1.404721730661725	45.210527450271805
243000	-1652.1989530619242	-1399.2388640298893	-252.96008903203474	46.379737405189815	-1128.8037902889491	-194.3171819760472	-31.04061089036103	-45.07728087453192	-249.9167149807005	0.007133377193411644	0.9991329793117881	0.0012603060265896466	46.58898213510961	1	0.045075978873355765	1.146314190132716	0.02482515834529126	0.0015232787351218595	1.1452450512647232	45.8143689582759
244000	-1664.6848211874453	-1405.8718088125738	-258.81301237487156	46.2494070741035	-1131.9574188374067	-197.4674275625309	-32.58660103387531	-43.86036137876094	-255.65468169975668	0.00404963616915659	0.9991329793117881	0.0032816041311893025	46.86951964624843	2	0.045075978873355765	1.184460344014755	0.02322204278336982	0.001515368712437255	1.210170550463483	46.015820476582846
245000	-1658.1883752899284	-1398.6843159789873	-259.504059310941	46.44882788885439	-1132.0604566051309	-195.00437345922694	-31.152524046555385	-40.46696186807402	-256.4908523679375	0.0030827094622736958	0.9991329793117881	0.005876635808646465	47.48281335774883	2	0.048171516925759536	1.1363312981764073	0.03375220623728439	0.0024142997906576942	1.2419435901284503	46.223104655166935
246000	-1678.6546992937263	-1416.4334561716173	-262.22124312210894	46.38386340480666	-1149.8601273181612	-194.63904990623192	-30.600001440031214	-41.33427750719278	-259.30217262773624	0.002932445723812186	0.9991329793117881	0.007133781339485477	50.12050604351716	1	0.046988278489579774	1.1052559143639213	0.029615212290398443	0.00252270292507801	1.2019424076261562	46.20210377063448
247000	-1665.5890925265935	-1405.7318832414971	-259.8572092850964	46.98271634156696	-1138.7209246265927	-192.44518707396662	-33.03336051068464	-41.53241103025327	-257.0436577129804	0.003500482432722031	0.9991329793117881	0.003006460533273648	47.12729563019176	2	0.046988278489579774	1.0705653576088865	0.0268590554429468	0.002107676082702351	1.2198436246352808	45.81648211283474
248000	-1660.5605503589545	-1396.310761630698	-264.2497887282565	46.55383564777124	-1136.8048854506922	-185.33566730171478	-32.22819670045149	-41.94201217783959	-261.11549583597207	0.0021885035440235654	0.9991329793117881	0.009127029776486812	51.78243772361868	4	0.0512590754734192	1.1764703977203281	0.025391620495598233	0.0029079207679072417	1.379008038544755	45.81648211283474
249000	-1656.3986728907375	-1399.8556415131516	-256.54303137758603	46.55383564777124	-1136.5865741165849	-190.14637130559973	-32.37089875049869	-40.75179734046812	-254.04957372619975	0.0020902529401702987	0.9991329793117881	0.011248077658997355	46.68782004116593	4	0.04971467598474057	0.9663322119604941	0.028057583037646945	0.0019026179241772257	1.1216060460498465	45.80756321463826
250000	-1663.837354603234	-1405.2709811664308	-258.5663734368031	47.147465534878826	-1144.4285493381308	-185.8415460898646	-33.21486708121485	-41.7860186572206	-256.1378957042182	0.002406196612497747	0.9991329793117881	0.00904614500600788	52.62266429516265	4	0.051992226625396556	0.9453720990403647	0.030903969039440517	0.001186142859290365	0.8536537222535426	45.735598244532206
251000	-1654.1248093890295	-1397.4819456950925	-256.642863693937	45.720443749589855	-1133.1516946492827	-189.12507006282024	-33.86366099144282	-41.34151999154664	-253.6644603129296	0.003689239472488226	0.9991329793117881	0.005295424645143891	46.75288573180713	3	0.051960782118109686	1.124828705840648	0.028360751768089894	0.0014745202359445187	0.9973814920623134	45.71278291485386
252000	-1655.2810382866003	-1398.0046062383417	-257.2764320482586	46.52898131249061	-1131.5704616918783	-190.12912374327612	-34.04782229589861	-42.25719850728866	-254.55022445246695	0.002625453347263301	0.9991329793117881	0.008370313651573213	51.239562624469436	3	0.050378701503681456	1.0419691264102229	0.027348057001545814	0.0012727472178511788	0.9346622707211707	44.301284553074154
253000	-1654.824759554057	-1404.1078170578771	-250.71694249617994	44.55362920290967	-1133.8559533944829	-191.16007879977263	-35.7106051005663	-43.38117976305526	-247.99073490038833	0.0019196082111175075	0.9991329793117881	0.01808868455929743	47.532862224294085	3	0.050378701503681456	1.0419691264102229	0.026998905949399514	0.0013986373315927464	0.975549034372461	44.28109442833863
254000	-1670.1798505534514	-1411.936959874848	-258.24289067860326	44.56614583212137	-1146.0024499792196	-191.62350475567	-32.1507728575137	-42.1602322824449	-255.7637210222135	0.0015588205878278685	0.9991329793117881	0.02084780862937009	49.78684873086846	5	0.051744341003333104	0.9617173286264754	0.031181798056842538	0.0017709396964692402	1.0191498454204442	44.53475529371885
255000	-1671.4059123557054	-1415.2362724920774	-256.16963986362794	45.017428925204094	-1146.4185760244573	-192.47455827754396	-33.24562805248705	-43.09751013758907	-253.52863018462872	0.0016444868054495913	0.9991329793117881	0.021202552818059342	46.3254004170551	4	0.04885268793202705	1.0141842399779661	0.028950195962568523	0.0024410666029087073	1.2510813401522836	43.49707628894008
256000	-1674.9288741878308	-1420.333265872013	-254.59560831581783	44.80106126666725	-1150.0371559348723	-194.296388642988	-33.64085288279665	-42.35886841135608	-251.9603125638351	0.0018609306824964582	0.9991329793117881	0.013689420722740443	47.3543596170085	2	0.0440114144204902	1.0123247607307198	0.026075377664610704	0.0018241597734030553	1.1368359941342454	44.17194192389488
257000	-1665.1052336722225	-1408.839323520258	-256.26591015196465	44.762132982510174	-1143.0937232118279	-190.52404897001566	-33.154994638772834	-42.06655669964141	-253.5247026705505	0.0016800421560869666	0.9991329793117881	0.01856902505641209	45.28909029789021	4	0.05178939469776699	1.046872162003967	0.03164979039298128	0.0023705893595673587	1.0641193672793932	44.17194192389488
258000	-1672.0128809704931	-1413.2573551525566	-258.7555258179366	44.762132982510174	-1142.3402989704805	-194.77361284586658	-32.11055608053278	-44.032887255676435	-255.84084199233678	0.0021419048281507503	0.9991329793117881	0.012069198052992232	47.04310938079002	4	0.048374502594666635	1.1038107035950953	0.026386223283588823	0.0028075537423170307	1.2968110368552972	44.67667267986121
259000	-1669.493368896492	-1411.9565137215293	-257.53685517496285	46.20143751131084	-1147.5544016878398	-189.3285682738327	-30.67631202886282	-44.39723173099408	-255.0494720733471	0.0023508616458403396	0.9991329793117881	0.01021555673941435	47.10175881030197	3	0.048374502594666635	0.9643697751519738	0.028334264878138792	0.0027049658407716903	1.239402206903252	42.749900258225345
260000	-1661.335653277827	-1405.6114554502788	-255.7241978275482	44.5299790952216	-1142.3685497854506	-189.2986812419437	-27.719483749173637	-46.224740673710755	-252.5950638498964	0.0019373811181922003	0.9991329793117881	0.01974546751786896	48.03951028444271	3	0.048374502594666635	1.1747565363101289	0.03102840762787355	0.004655867366897377	1.6432001280682236	42.918404705300546
261000	-1662.6627530328115	-1410.7695555780879	-251.89319745472346	43.07691723991627	-1150.2370216835627	-188.63942786608118	-27.151695782376613	-44.74141024606734	-248.3224841700782	0.0034256251914041415	0.9991329793117881	0.005141251290368261	43.12554825573867	2	0.05491011387313758	1.3225588861477542	0.03590472628925801	0.012331629955385467	2.0326300293822976	42.778202858864894
262000	-1655.0349356044603	-1403.1078392993575	-251.92709630510276	44.32670627150645	-1135.9821335279753	-193.86426884900644	-32.66455480628139	-40.59688211609432	-248.54707903190808	0.003880472479567988	0.9991329793117881	0.003737610593125577	44.88088934853447	2	0.04862917690269261	1.2584662233445698	0.030657311582944668	0.010001674000905913	2.091776613616847	43.6706981326569
263000	-1648.1748703465162	-1396.4625847978982	-251.7122855486179	43.83392851432919	-1135.8970081792193	-183.90116444606105	-33.496737162807776	-43.16767500981029	-249.31850235987287	0.00477854572685266	0.9991329793117881	0.0027755994285770195	44.2897132544043	3	0.03541572816993506	0.9342105127754763	0.028773965426919745	0.0022538500824276324	1.2770185300562624	43.048081494000364
264000	-1652.8336902009835	-1405.4543173256382	-247.3793728753454	44.079082544159625	-1144.5309528486491	-186.3064803720692	-33.62397124714307	-40.99291285777678	-244.93873445235653	0.0033007234755388633	0.9991329793117881	0.004906295519436014	44.580907425281936	2	0.03541572816993506	0.949289236002046	0.030144075933635783	0.0023678769561446544	1.2194708640595648	43.048081494000364
265000	-1658.9176451397173	-1413.2544663450392	-245.66317879467815	44.079082544159625	-1148.0834708987313	-188.2215352133019	-33.8797225679148	-43.06973766509119	-243.1273026743626	0.004543368818362677	0.9991329793117881	0.0043091505125605264	44.185305514282845	2	0.0365358102959562	0.9800528716933508	0.028203540124389415	0.0017315231047901286	1.158815838121784	42.271810742328384
266000	-1660.3930462558822	-1412.337149534519	-248.05589672136315	42.717986500484926	-1154.885279280204	-187.95971371840295	-31.579570210835332	-37.912586325076646	-245.3716244098361	0.004460714127718516	0.9991329793117881	0.0023912151981315528	47.26338625511938	0	0.0398186066989899	1.0282794166359044	0.03260736273638012	0.0025977668154763714	1.2985971507923384	41.77167437333168
267000	-1657.8928335885696	-1412.235128740565	-245.6577048480046	42.97900062186837	-1147.0511873437263	-190.34018220118887	-34.80616285949293	-40.037596336157016	-243.2136935991506	0.005632597676843424	0.9991329793117881	0.0025459598655466716	43.26794425175356	0	0.03412797166763593	0.950376121165955	0.029397774253452934	0.0016014098439406815	1.1679712549533185	41.87595464174674
268000	-1669.6550125402234	-1416.9110359316473	-252.74397660857605	42.97900062186837	-1157.3182258762124	-186.83516070256442	-32.081621150882405	-40.67602820198805	-250.10530028020216	0.005355238936836594	0.9991329793117881	0.0021636302273537957	45.051456782921015	1	0.03412797166763593	1.0134248383766298	0.031776394319757685	0.0016783699525994519	1.0461117522399712	41.87595464174674
269000	-1663.330454603928	-1412.492888585572	-250.83756601835603	42.78707952627153	-1152.6971613316757	-187.54752771343746	-32.63694295817467	-39.61125658228423	-248.31964474539728	0.0065997890976996565	0.9991426641802821	0.0012459798786117805	42.81122266675756	1	0.03396755236836131	0.9742415933716967	0.03368559901600198	0.001286494372175064	0.9736407605983801	42.245482741932996
270000	-1667.7126009170395	-1415.2142103904039	-252.49839052663557	42.73647596076559	-1150.7696883190374	-191.46478855732255	-32.17254987411932	-40.80718363992443	-250.07561352886026	0.006632984324848991	0.9991426641802821	0.0014971840042907391	44.72384071034455	2	0.03654145352398715	0.9435366833636963	0.030397754618527086	0.0011832743874648957	0.9679541147729072	42.21020413477636
271000	-1669.904721352407	-1415.8074962047513	-254.09722514765576	43.25119133420684	-1155.0070736659231	-190.0361822309638	-30.96194298728414	-39.80229732058016	-251.56109280420168	0.005609713112179275	0.9991426641802821	0.001999126523934159	44.95727964959707	4	0.033658019528130176	0.9801358391344804	0.0267264976714484	9.706198723297458E-4	1.0268927740182838	42.88313723716284
272000	-1666.5424686167682	-1411.3328688027102	-255.20959981405795	43.834592454380946	-1151.5779642252967	-186.05639461514212	-33.19107827140413	-40.507431690867215	-252.48878084102492	0.003791226346857575	0.9991426641802821	0.0037930659784339467	44.047821711136365	2	0.036285051626552635	1.0402085504929353	0.02885014823887322	0.0010291118594447043	0.9391624608637918	43.01145731789906
273000	-1675.7566494710381	-1416.4100953837622	-259.346554087276	43.945944466171944	-1157.1624278743213	-186.3857749110796	-31.967504613389007	-40.89438798497216	-256.9247727654254	0.002124785236107013	0.9991426641802821	0.013755288833475954	45.538791738557336	3	0.03680998444864093	0.9432161717685421	0.02752949438591515	7.16660366347585E-4	0.8440268963631994	42.972177721890375
274000	-1669.9582832712513	-1406.3443125161548	-263.6139707550965	43.91553591106507	-1142.5045430748783	-188.53750702640355	-34.70978426705238	-40.5924781478206	-260.9758538984278	0.0023070622184115154	0.9991426641802821	0.014484207751505078	44.4442050006428	4	0.03680998444864093	1.0132427677789846	0.027501649093362966	8.86523685682497E-4	0.947008205907062	42.73198064799413
275000	-1671.2397905812297	-1412.819108201248	-258.4206823799819	43.515098569931	-1148.3778043419677	-187.8970771928051	-32.963405517961775	-43.58082114851335	-255.5890167046355	0.0028952462420004507	0.9991426641802821	0.006336812454755044	45.1705273680081	4	0.03680998444864093	1.076509572207741	0.026731816756942514	9.678980946041215E-4	0.9855223747145401	42.9212668456891
276000	-1673.1404405469402	-1415.7135878727047	-257.4268526742354	43.26980623184541	-1153.964785417629	-185.55933390874264	-34.18165864685079	-42.00780989948217	-255.02840663606594	0.00753355190044055	0.9991426641802821	0.0010612989344144397	48.82720267063084	2	0.03680998444864093	0.9357093807052428	0.027755658513918063	7.326698852956117E-4	0.8699389188616586	42.257487731691434
277000	-1658.2937474052037	-1407.2907459409491	-251.0030014642546	42.50567595308364	-1148.5260968440264	-184.95115581231883	-31.06376954021484	-42.749723744389065	-248.67316446132494	0.004961274506536798	0.9991426641802821	0.002837815683818427	42.66862620257285	2	0.03643233761361369	0.9136939053649418	0.02683646015284958	7.870064949348312E-4	0.8179764350287082	42.257487731691434
278000	-1661.1365408332492	-1418.476853113136	-242.65968772011317	42.45949728562946	-1154.7647954450954	-186.4640875838939	-33.368032285430424	-43.8799377987164	-240.53027401677127	0.00529205059155679	0.9991426641802821	0.0024572144032901605	42.549658898479514	1	0.03449110991695785	0.8498818104212866	0.026940090141998118	6.807881317218447E-4	0.7857705344910567	42.117130165404554
279000	-1647.576863322517	-1398.8216100759178	-248.7552532465994	42.45949728562946	-1143.00822865574	-182.27759219218723	-31.907612772692634	-41.62817645529798	-246.40072494041692	0.0032958521589093754	0.9991426641802821	0.005907674427288308	43.87254699980339	2	0.04296560388574153	0.9216072630279128	0.030302135251020695	0.0011151537611168206	0.8692294489274576	42.117130165404554
280000	-1654.6503433479902	-1406.3565386824273	-248.29380466556296	42.1448158433222	-1141.8299123269646	-186.3911786060827	-32.13045604445854	-46.00499170492147	-245.70391149777907	0.007035486427476615	0.9991426641802821	0.0018962823628179027	43.54602018216445	2	0.04296560388574153	0.9975675092667684	0.02879875420062049	0.0011219440409563483	0.9109250833349436	41.90590613027892
281000	-1656.102059253343	-1412.0774355335752	-244.02462371976785	42.25366713879503	-1148.2173867866536	-188.7545733974916	-30.554301551969125	-44.55117379746103	-241.15810623237422	0.0043196776124661196	0.9991426641802821	0.00450818049648182	42.69021406494994	1	0.045226188152435516	1.087959270329164	0.030119412926813194	0.0020706235807750376	1.1326480245860606	42.00137554133498
282000	-1637.7954846986634	-1398.2381365521821	-239.55734814648113	42.21378738405075	-1143.4789277679083	-187.07608062569255	-29.749299453429735	-37.93382870515147	-237.13165220156475	0.006371597501922029	0.9991426641802821	0.0017067611493752988	42.456500060282856	1	0.04449122110504436	0.9444764012835352	0.03267647316576085	0.0017582736741458304	0.9702847898997535	41.961733903840916
283000	-1632.666856500356	-1392.4839086471316	-240.1829478532245	42.22687241770554	-1130.704188241362	-189.8640139590918	-33.22021306383387	-38.695493382843814	-237.89483604816016	0.00811846946414049	0.9991426641802821	0.0015286585589985896	42.456500060282856	1	0.042130111855408124	0.9003465055847066	0.030839176707366932	0.0018171226563939772	1.0188736961489029	42.20172787141352
284000	-1630.1625646070136	-1389.3689256874186	-240.79363891959488	42.22687241770554	-1129.6356393729952	-188.1044477910098	-34.15899540443216	-37.46984311898165	-238.06747579327094	0.00605163657149325	0.9991426641802821	0.001322809822113702	42.96378776856147	1	0.04725212232887866	1.0419545955441454	0.030666031395213688	0.003228005417025592	1.238837096893312	42.09965215398133
285000	-1637.0745358788156	-1391.8214211718225	-245.25311470699307	42.22687241770554	-1130.089385821048	-192.5515243414222	-33.353343271761176	-35.82716773759135	-243.02293266784028	0.0031025918866715626	0.9991426641802821	0.007015460048349162	42.307158058902445	2	0.03743074732295917	0.881869085642633	0.027800059761663595	0.001364764074460291	0.9655176345031243	42.06458394519402
286000	-1638.6653482488587	-1395.1704286077895	-243.49491964106903	42.35220481017835	-1134.5036225505	-193.03242484214792	-32.08106234476221	-35.5533188703793	-241.6380216744344	0.0033765310767099144	0.9991426641802821	0.005124113953644762	43.17692037333454	2	0.03743074732295917	0.7644380128446081	0.030809158138184856	0.0010684416328025205	0.8763033702985589	42.29564666073183
287000	-1631.4851712092373	-1392.6471285959246	-238.83804261331264	42.33791883822156	-1134.8787898288629	-191.16900177422332	-31.32254938972884	-35.27678760310966	-236.73414441883264	0.004048785175116459	0.9990068215482798	0.0054356577287314875	44.02686083930801	2	0.039952710827508384	0.8418144214268297	0.032311909881145746	0.0016333943269448785	1.010009238758707	42.28137976660442
288000	-1641.3898270453008	-1401.740906602316	-239.64892044298475	42.33791883822156	-1137.65933030477	-190.95852427139067	-35.54213025242985	-37.58092177372566	-237.30137641676347	0.00440709382657586	0.9990068215482798	0.004694824531652863	43.965955887593616	1	0.03908366279764176	0.9193677474068525	0.026767041135036376	0.0018757841951967948	1.1103020609271759	42.06920231234723
289000	-1642.1961377949447	-1409.9630093056471	-232.23312848929757	42.33791883822156	-1137.513235916	-199.7511279638917	-34.815090064383554	-37.88355536137176	-230.5918172100648	0.00517840115128526	0.9990068215482798	0.0034799339765791627	43.39322302927994	0	0.03666526445565829	0.6980734482923077	0.028948756101219584	8.407883396043868E-4	0.7512602855187044	42.06920231234723
290000	-1645.745964393228	-1415.6367199303118	-230.10924446291608	42.10545591017959	-1148.8109858769162	-194.5982426461733	-34.897670279433505	-37.32982112778878	-228.67267142265828	0.007350077851406884	0.9990068215482798	0.0019613776470763446	42.27750573234677	0	0.03595834891881573	0.636202062768983	0.0313839937080232	5.606774679797348E-4	0.6465830871694475	42.088832899603034
291000	-1636.9919152467855	-1402.1293348345332	-234.86258041225224	42.92115473466314	-1128.5425179565846	-197.63926514679665	-36.3984800264855	-39.549071704666545	-232.53699959739276	0.018364059056967596	0.9990068215482798	4.559827354201957E-4	43.587789885829935	0	0.03811502605212674	0.9123309444516178	0.028389853289993713	0.001171517813381634	0.9508253898893892	41.931491100519466
292000	-1645.67780862986	-1398.8757257525476	-246.80208287731227	42.92115473466314	-1131.6290302251516	-194.27006028147298	-33.49968180879163	-39.4769534371314	-244.65573733543812	0.006755750391969057	0.9990068215482798	0.0027619454039689902	44.44098293992917	3	0.04013081236093038	0.8552425189760351	0.032750145640270914	0.0013978834143346687	0.9419887882424507	42.55292822589987
293000	-1645.3948913244521	-1400.6183247575855	-244.7765665668666	42.92115473466314	-1133.3454034576255	-194.23248939183767	-33.54749809844849	-39.492933809674064	-242.3213956928635	0.0028595365582824413	0.9990068215482798	0.013797243062334562	42.97164548516712	2	0.04157953348579488	0.9539736656647047	0.02914971309024668	0.002012103143330306	1.1432743938979484	41.936711022636636
294000	-1642.5433972221663	-1403.2779589462032	-239.2654382759631	42.94982655696777	-1139.1916084084303	-192.95060272139608	-32.359556741461894	-38.77619107491498	-236.78261994369552	0.005345923834074159	0.9990068215482798	0.0036538008282268933	42.97164548516712	2	0.044733410010256325	0.9628954912297653	0.03151161655041503	0.0024519154766283685	1.1633346270332718	42.72978866066687
295000	-1651.4026798228917	-1408.1438244294309	-243.25885539346095	42.945558822569794	-1131.436622543637	-201.54943198874372	-32.70781523753226	-42.44995465951796	-240.97232680157512	0.004102434084469357	0.9990068215482798	0.004676663988508187	43.876759008448644	4	0.044733410010256325	0.8998406848824534	0.02920448894491728	0.0020613413570673526	1.074189620026078	42.72554279046193
296000	-1657.9747641519473	-1419.2100630108525	-238.76470114109472	43.68168947948858	-1151.779866279424	-192.04892633807094	-34.149374592185836	-41.231895801171866	-236.5414188217746	0.004294083625079594	0.9990068215482798	0.005519792878866288	44.64036185914483	3	0.04702726822642026	0.8796725695765986	0.028794929505915716	0.0027160690988260604	1.183044588723917	42.123581824301226
297000	-1634.0107363254554	-1395.3054636611894	-238.70527266426592	42.39149425441071	-1123.298992712316	-196.13177667722522	-32.282818450840345	-43.59187582080796	-236.07627607449407	0.004733205390239662	0.9990068215482798	0.004747592096999428	42.517620703599846	1	0.04317195122676179	1.0102754144572077	0.029292323812954164	0.0020385811946887367	1.2024858891318024	42.364596293523746
298000	-1633.0755533273918	-1392.8040405767672	-240.27151275062454	42.35014726949583	-1128.2075244558591	-191.65896790247587	-32.174011356998925	-40.763536861433074	-237.9227052743974	0.00323575587458418	0.9990068215482798	0.010679539218332477	44.9901915534355	2	0.04521106250317181	0.9197728090149314	0.035134089553119315	0.0025821471002854795	1.1766759255944828	42.04883594054932
299000	-1634.8016831883042	-1395.9556462731875	-238.84603691511668	42.35014726949583	-1130.8496860249013	-192.1197535210483	-32.18707762161247	-40.7991291056256	-236.7612393350319	0.002638326765042962	0.9990068215482798	0.010849832210319432	44.530900332409715	1	0.04521106250317181	0.83578398547422	0.035276044946286764	0.001889446407851537	1.0213967472184124	42.02893412699157
300000	-1630.1899659976718	-1388.110868544923	-242.07909745274873	42.35014726949583	-1125.144793119737	-189.44615299632716	-31.21823236320015	-42.30169006565902	-239.65346014181785	0.005110501466982871	0.9990068215482798	0.004483021550326424	47.81062801435859	2	0.04973054273246172	0.944457523372198	0.03684020649614932	0.0036370764601833137	1.2390332365441044	41.91608514978368
301000	-1642.3145329775941	-1406.0121158844522	-236.30241709314194	42.1864021544356	-1135.2078661507112	-194.0051726397624	-31.463840458095127	-45.33523663588367	-234.3270060230983	0.003285659915683402	0.9990068215482798	0.013801931165886265	42.46470966445896	1	0.04162110416582438	0.8013965211409505	0.031096950459984632	0.002128983305066268	1.1055184170466321	42.14727451860943
302000	-1641.8910261564006	-1411.8698849804036	-230.02114117599683	43.14936341479522	-1139.8651397844378	-197.8770132998847	-29.61299040670004	-44.51474148938111	-227.52023931624487	0.004025405613371951	0.9990068215482798	0.0058119102691719104	44.034198047609614	1	0.04621484866178046	0.9687379657138792	0.03485651884041919	0.004176866805985752	1.30759332123969	42.90070345362177
303000	-1640.935227804958	-1413.350127179055	-227.58510062590287	43.048275031753874	-1138.0717102851165	-199.90955184900594	-30.98426054684115	-44.38460449809152	-225.0739936196861	0.005378200169536346	0.9990068215482798	0.0029767650022900585	43.89850076591772	0	0.04783355207607967	0.9720374665100796	0.03364313653848438	0.004324390130759133	1.2909131099950608	42.92426119835487
304000	-1640.9894264435645	-1410.3490699767617	-230.6403564668029	43.146897396204956	-1133.2504161457373	-203.43412682233347	-30.23270955191019	-43.431817456780884	-228.0925545228261	0.007178687256385236	0.9990068215482798	0.0020803135750089292	43.89850076591772	0	0.04783355207607967	0.9839156946711846	0.029289693911888022	0.004532185734442541	1.3705753788775032	42.80722779309641
305000	-1638.2100956623171	-1401.7199495101513	-236.49014615216575	43.146897396204956	-1130.4440318265854	-198.63421838955762	-30.29326059334207	-42.348438700666264	-233.80540971300806	0.009261381367442728	0.9990068215482798	0.0010137962190380862	43.40546732599973	1	0.04832827911932336	1.028430786042261	0.031380050526143004	0.0053477237787437504	1.4665542928081128	42.80722779309641
306000	-1633.790679881897	-1397.5016638229085	-236.28901605898835	42.840565600303115	-1123.9784468691141	-198.33788771506656	-32.128355926168474	-43.05697331255933	-233.76926857251158	0.005344058274404682	0.9990068215482798	0.004661326552390973	43.98206780679717	1	0.044941623149563896	0.974832425836967	0.02987696752103482	0.0039013690253666875	1.3642215275753413	42.519434743727665
307000	-1636.5770864283086	-1402.150207124025	-234.42687930428352	42.09627216420654	-1129.4763226138066	-195.58957017436404	-31.843823730258265	-45.24049060559615	-231.96700803150685	0.007394095752102788	0.9990068215482798	0.0016446707634830114	42.17834363328178	1	0.04677839217705525	0.9554895730238073	0.030628783860853295	0.004860150183175007	1.367400830645317	42.01028111422008
308000	-1640.908097541871	-1404.6003272184278	-236.30777032344332	42.20321787140434	-1142.076046457482	-186.67131993576007	-31.65897772034504	-44.19398310484049	-233.64355469684492	0.009049826917987166	0.9990068215482798	0.001239667271957857	47.03279692888457	0	0.052259087052815054	1.0217412987708516	0.03722195513837807	0.007082416908466266	1.4144385430301265	42.1170083608944
309000	-1639.155555686224	-1404.4392429886884	-234.7163126975355	42.27560971497683	-1134.5893383407545	-189.89940924189779	-32.32846995547387	-47.622025450562376	-232.11568755807076	0.00899091566618475	0.9990068215482798	0.0010263188470127683	43.52699190461862	0	0.044843070886480166	1.0010528154967568	0.03213922856420577	0.0035811356065248946	1.3088092656656247	42.1170083608944
310000	-1639.9496450323236	-1406.246645336024	-233.70299969629966	42.67829820332445	-1133.3939915356702	-193.44106775934577	-32.382003297840946	-47.02958274316691	-230.69584330816707	0.008206124594490022	0.9990068215482798	0.001307972226267578	45.79917133531418	0	0.04907724711210483	1.1343304580543438	0.03284185369725773	0.00531184516810009	1.4032933905267588	42.1261514395416
311000	-1648.0870533822672	-1415.331033643968	-232.7560197382992	42.910463577143034	-1136.15090054612	-198.64049696349332	-32.40785847262716	-48.13177766172752	-229.72951450028427	0.007128911410737202	0.9990068215482798	0.0017708985494980995	43.05176395708548	0	0.05563938109832479	1.140730529626118	0.037538916581840095	0.007060257394340308	1.455445375561523	42.188574630785396
312000	-1628.237683213539	-1400.8099783005207	-227.42770491301826	42.910463577143034	-1126.6430386021927	-194.18251713403848	-33.88419120519579	-46.10023135909363	-224.9612116987036	0.013064189569994085	0.9990068215482798	6.207941052695112E-4	43.11845826373686	0	0.04640099332272761	0.9576258238499571	0.03272425224848279	0.0029749320337739632	1.2353500105933441	42.188574630785396
313000	-1640.8213409091918	-1406.4062586997939	-234.41508220939787	42.99510639333106	-1133.0581675961378	-193.9374265932614	-33.091016726939344	-46.31964778345547	-231.64722071765908	0.011751465676783007	0.9990068215482798	7.048780170368129E-4	43.35601279226518	0	0.0468436582194529	1.0555927366123816	0.033231262874584805	0.004159648230842993	1.3449089386275925	42.2717934886122
314000	-1642.1834864694843	-1405.9508505845602	-236.232635884924	42.66733465753721	-1133.928581328333	-192.66797595176783	-34.108309865287055	-45.245983439172235	-233.54940131487314	0.007791989140755377	0.9990068215482798	0.0012623502044819632	43.35601279226518	0	0.049714688754903674	1.0279409820387264	0.035050635165692824	0.005112428334487755	1.3441653379121339	42.2717934886122
315000	-1642.887137201143	-1406.8942430632003	-235.9928941379428	42.80733102078825	-1131.157298546411	-197.10945759943317	-34.7762222207652	-43.851264696590725	-233.1309488373596	0.0050649448988917736	0.9990068215482798	0.002932486798394905	43.03704887309121	0	0.042167412292248706	1.0864562289473407	0.03288533598027071	0.004509530261713594	1.4440667925214876	42.54688319464713
316000	-1643.3850656732072	-1409.0739155509539	-234.31115012225342	42.80733102078825	-1138.1571951709384	-193.8492222065767	-33.35603529756703	-43.711462875871675	-231.55372303781093	0.0051718341175266596	0.9990068215482798	0.003383014261454917	44.832907692905465	0	0.04157017497153401	1.0521776061731714	0.03339254677413129	0.0042205318846494245	1.3777868784009837	42.5107896175983
317000	-1637.2101299178844	-1398.4547042865017	-238.75542563138265	43.137867036005055	-1132.2306371902293	-187.77097627778096	-33.037048893294745	-45.41604192519656	-235.9321633191372	0.004551836685595017	0.9990068215482798	0.0042246226503837	43.675826552768044	1	0.04178622905045282	1.0737513994546029	0.029735424958990578	0.004106558624125562	1.3716160946020068	42.36942362961916
318000	-1646.1736029406807	-1402.489830984482	-243.68377195619854	43.209875236596545	-1129.576915828735	-194.2183337112844	-32.90876191466404	-45.78581952979863	-240.8551465961466	0.005526544620858707	0.9990068215482798	0.003196542066269871	43.44969330677287	0	0.04189402470195247	1.0755115575555174	0.028723401308499295	0.0035583129132272674	1.3524056491101761	42.79113794349606
319000	-1645.0781164841003	-1401.497993122485	-243.5801233616153	42.956935826737514	-1127.1372805369276	-195.8080047259912	-32.13994864097409	-46.4127592185922	-240.72259568798876	0.006834171267662222	0.9990068215482798	0.0018245753445750774	43.85570737077516	0	0.03713250183929352	1.0850042719779105	0.025035110680047466	0.002973907232291873	1.3493686807984913	42.79355001261356
320000	-1636.554671125783	-1392.5757183611042	-243.97895276467872	42.926386128428774	-1122.3739835686897	-191.83996101745723	-33.37721087903303	-44.984562895924235	-240.93985609747313	0.006897213420156059	0.9990068215482798	0.0021783762180352982	44.23207587798369	2	0.04517844498349212	1.1448980112310227	0.029570898003100518	0.006346251440219425	1.5463533671325715	42.76311650944848
321000	-1645.2833925140958	-1403.3801326334342	-241.90325988066172	43.57390822889809	-1132.803354805584	-191.20740794140826	-35.178296416392406	-44.19107347004954	-238.859518482287	0.005392780672855103	0.9990068215482798	0.002634587385320047	44.01898813011008	1	0.04517844498349212	1.1464358241860837	0.029769359597156913	0.005955089601859168	1.5809313252418515	42.76311650944848
322000	-1646.5087329959701	-1399.6728390316503	-246.83589396431998	43.6019418037136	-1128.1180477848814	-193.33553080845178	-32.95438562086417	-45.26487481745299	-243.6359355959586	0.003075944219252061	0.9990068215482798	0.008772787533566315	45.37251807895525	2	0.044132581963441685	1.1983134707272813	0.029173495137022477	0.006496335908936783	1.626868234391287	42.838358286096906
323000	-1640.7411840565096	-1397.5924176942847	-243.14876636222488	43.6019418037136	-1125.5514458461523	-191.33990818035835	-36.19040368828476	-44.51065997948912	-239.84632083708647	0.0031808100132745287	0.9990068215482798	0.007852197809000974	45.61271877870426	2	0.04302977375112155	1.2325064735866396	0.030320904869106127	0.00736989082186088	1.6818698178789677	42.838358286096906
324000	-1649.7298935382946	-1399.5141711032031	-250.2157224350916	43.71893757597661	-1133.253311730052	-188.53449701650115	-31.751364308068894	-45.97499804858122	-246.7536016987569	0.0031983564989075397	0.9990068215482798	0.0100398893786746	45.37188249271567	4	0.04383563447038314	1.2860141897048074	0.03154089513167809	0.008705937811685965	1.8079168379320918	43.58309928131918
325000	-1649.709278938887	-1399.0338904833843	-250.67538845550277	43.76427587235372	-1139.0748944756388	-185.19875918967983	-33.222877638497465	-41.537359179568384	-247.4745627396771	0.001688746663147574	0.9990068215482798	0.031972625189049156	44.60824225871624	3	0.04383563447038314	1.1986023316904417	0.03113620976806643	0.0050108626993176884	1.5351384195628077	43.62829670792213
326000	-1651.0057624252913	-1396.932465441877	-254.07329698341428	43.76427587235372	-1136.2021164259336	-188.72778647994198	-30.958981516141662	-41.043581019859595	-250.9255485485115	0.001328304253853959	0.9990068215482798	0.045381464899335894	44.14388319189048	3	0.04070804477937599	1.1809420373708621	0.03255554225106084	0.004960851617054646	1.625273672662547	43.62829670792213
327000	-1644.8915775375244	-1388.679260307794	-256.2123172297303	43.864451103824464	-1132.3437670135577	-185.48869299100005	-30.126785855649263	-40.720014447586955	-252.7932610379269	0.001984487009892001	0.9990068215482798	0.018621115677990633	44.50163257809577	2	0.038823497302611094	1.2715558176349613	0.029486571814608457	0.00508574588515144	1.6247914582263152	43.345077832601646
328000	-1644.4657860597824	-1396.2536341449716	-248.21215191481087	43.864451103824464	-1137.291037472869	-184.51855964221795	-30.600644482239254	-43.84339254764535	-245.4269366402986	0.0033480933104022056	0.9990068215482798	0.009389515536823535	43.887422734726016	2	0.03857587315631691	1.0612760361932978	0.028753259144998978	0.0033191062895203726	1.3424594562693768	42.89118383947697
329000	-1646.095097295227	-1397.0337907743722	-249.06130652085497	43.36040245004123	-1139.680509168446	-185.61010031844782	-29.638649582327197	-42.10453170515113	-245.67476340462423	0.004237348413461599	0.9990068215482798	0.005293648246623871	46.468533676144126	1	0.044180284292606405	1.2606531598790738	0.031241725364102964	0.004285740933515844	1.5507164903176218	42.766196880814
330000	-1640.2345033094289	-1399.4955112333905	-240.73899207603836	44.32516320259359	-1132.7911868853325	-192.93274586589996	-31.650304295690034	-42.12127418646784	-238.14248581601137	0.005393232462246666	0.9990068215482798	0.0030420787084480885	46.43849968774179	0	0.04078839226360791	0.999714956601935	0.030677611485650444	0.0020488072752315608	1.129148950735765	43.403300737499194
331000	-1629.0659159822621	-1388.5889533364355	-240.47696264582657	43.927820270827084	-1129.856902990271	-186.85669694242748	-29.498628768584386	-42.376724635152414	-237.58058446505413	0.007421687829323351	0.9990068215482798	0.0017364668441282795	44.4442478199281	0	0.04083478453716723	1.097782625963263	0.03198968082496004	0.0028727038338370796	1.2550294045901567	43.82772432656244
332000	-1648.856011514841	-1401.4270374001603	-247.42897411468067	43.92507870224269	-1144.3652682340546	-184.94322931782386	-29.010516799045032	-43.10802304923676	-244.9505147770729	0.004299150935237907	0.9990068215482798	0.004329932914510859	50.15826754952665	0	0.038629404474060706	0.9614879916116936	0.031702159388909044	0.0020715521997095674	1.1124628986125515	43.61557149619241
333000	-1636.9052059882808	-1395.440792170203	-241.46441381807793	43.30199010758604	-1129.1080946658649	-190.09082090708216	-32.84732576623616	-43.39455083101982	-239.05106232128838	0.006271563175914243	0.9990068215482798	0.002644404881913041	43.95455139986278	0	0.03204679938840541	0.9405032679321927	0.025693154754493366	0.0014755698095672547	1.1234363212541556	42.75744855861171
334000	-1641.9937150995	-1398.8549608358558	-243.13875426364407	43.30199010758604	-1139.4788419846473	-187.6305411573512	-31.272692572835723	-40.4728851210217	-240.24459390227156	0.011893435316901022	0.9990068215482798	5.357904483321974E-4	44.95748507835679	0	0.03920202403101221	1.0970526038848116	0.031179173732681534	0.0024715582785813876	1.1803945152172641	42.93893827178775
335000	-1635.996342823056	-1398.0504250776733	-237.94591774538273	43.11968567810006	-1141.4348972632133	-183.80493451798839	-33.17371655022046	-39.63687674625117	-235.3683794809789	0.011497453146500589	0.9990068215482798	5.755526601804782E-4	44.07921471413977	0	0.03640816314997348	0.9935573999438648	0.03071548132695033	0.0017761229013009926	1.0538845711257054	43.0633105751861
336000	-1639.282473326782	-1399.9926421467037	-239.28983118007838	43.11968567810006	-1141.3634770212477	-183.64233532421088	-33.26754761924612	-41.71928218199869	-236.8974219941061	0.014181843190500996	0.9990068215482798	5.685156950045307E-4	44.83328059309323	0	0.03640816314997348	0.9337689136624613	0.02999420456644375	0.0015379808003941186	0.9998826365496054	43.0633105751861
337000	-1640.3228193922148	-1400.754870646003	-239.56794874621195	42.6627364444072	-1144.8550009605456	-184.12525959060875	-32.38771609546007	-39.38689399938857	-236.85469924319443	0.005320183611760653	0.9990068215482798	0.0026348640675491124	44.494529563648555	0	0.03562232079655297	1.0377361738773754	0.02964189934471273	0.0022379481954476195	1.1840513060434312	41.97398820146412
338000	-1645.805062038203	-1403.5769586242661	-242.22810341393682	42.69802039035532	-1141.899428230166	-189.28982889015435	-31.806965946669685	-40.58073555727629	-239.1971010954581	0.005006216402119087	0.9990068215482798	0.003378840482503656	48.41106824773659	1	0.039454778718153616	1.1422187300426623	0.03157828102293247	0.0037286874364244617	1.339795286083203	42.30691087218927
339000	-1637.773255534663	-1397.2797248058084	-240.49353072885435	43.014734749183546	-1136.430453789603	-189.44419330144936	-31.96115265516635	-39.443925059589695	-237.89758721340266	0.008928121466527876	0.9990068215482798	0.001115292872721997	46.768812217765465	1	0.03600947695231979	0.9995321915386388	0.031576910686344745	0.0022327732373367414	1.1268104336925693	42.335375819201
340000	-1657.830570125804	-1413.7616764538695	-244.0688936719343	45.93811853430276	-1147.5108556968316	-194.04469012457704	-32.55864419842663	-39.64748643403403	-241.6352025184438	0.00999322426713502	0.9990068215482798	8.683704781228246E-4	49.544948977421065	1	0.032229818270613865	0.9470511079204728	0.031163475721123414	0.001596208838769224	1.034307119044769	42.338168544701624
341000	-1644.9216662559456	-1405.455372655441	-239.4662936005047	42.774713436186495	-1133.143338043029	-199.61238392602513	-33.18714135462536	-39.512509331761564	-236.92257459416922	0.010807966493104018	0.9990068215482798	6.025134765400333E-4	43.13336015071345	0	0.03290467449183073	0.982592954807514	0.02928526797841632	0.0017514972226337284	1.0975086260424702	42.14994333007048
342000	-1654.434582325041	-1409.4230313251953	-245.01155099984558	42.24893824480302	-1142.1680970346038	-192.89103923198397	-33.28327571573954	-41.08061934286803	-242.2908240431519	0.026296302976228293	0.9990068215482798	1.1762690974282949E-4	49.37272422531936	0	0.03558823699857465	1.040178490564905	0.0304503847830123	0.002238980276396413	1.1513693253748694	42.14994333007048
343000	-1657.6654559651267	-1416.2819872786356	-241.38346868649106	43.238689127214556	-1156.5260880301491	-186.76624079856208	-33.335397042069346	-39.65426140785508	-239.3731568506928	0.028883944816110573	0.9990068215482798	8.311711602565478E-5	43.642575341129636	0	0.03558823699857465	0.8123403001378968	0.0312327642575806	0.0012151516650882237	0.901985573469878	41.95031515294841
344000	-1662.5551997886932	-1422.12285715532	-240.43234263337334	43.09112182008415	-1163.904391694618	-184.64761847482941	-33.48548303704911	-40.08536394882338	-238.0246038574986	0.027598360835983615	0.9990068215482798	1.2304883340773416E-4	44.306124889525556	0	0.03558823699857465	0.9386976532910231	0.030594948835760916	0.0017280842136252145	1.0809052988666668	42.99333752506067
345000	-1659.8700865083185	-1419.6333669284093	-240.23671957990933	44.500545182173965	-1158.4836387690639	-184.82782877613846	-31.722059864989635	-44.599839518217415	-238.17147686806055	0.021360555605353392	0.9990068215482798	2.0725300861958778E-4	44.67157779947805	0	0.033324747073407976	0.8296179583163102	0.02991984138625802	0.0011191642858168756	0.9085856947334705	43.60245786786919
346000	-1643.0244807126976	-1401.7525461045511	-241.2719346081464	43.74367903695929	-1140.0593034868152	-187.00003849080272	-30.614666991481357	-44.078537135451924	-238.94688855206937	0.013182969071672605	0.9990068215482798	4.5312427615761897E-4	43.93195473428257	1	0.033324747073407976	0.9121597216643148	0.030425640706584378	0.0016163748758479836	1.0552496033875534	43.60245786786919
347000	-1646.6136967254445	-1405.3941836749511	-241.21951305049325	44.62939120160768	-1145.1936946701308	-185.4755835974853	-29.19464694303805	-45.53025846429695	-238.53162054593074	0.009744131644274342	0.9990068215482798	9.301493038980022E-4	45.497706579297486	1	0.033324747073407976	1.0294601834251051	0.029808427751455552	0.0021898765930883288	1.161137970605996	42.13472889876257
348000	-1641.1346492526088	-1401.346125811792	-239.78852344081687	42.508108623164674	-1140.976142899124	-187.81352181897984	-27.894798129985055	-44.66166296370336	-237.52960903477816	0.007708898422571045	0.9990068215482798	0.0012744946281590902	46.69202271775697	1	0.034056960222598985	0.8910257390696753	0.03215274520066102	0.0020532837780192145	1.0701798087816699	42.13472889876257
349000	-1647.9344565656854	-1412.3993032121825	-235.53515335350286	43.70743466524182	-1142.5695894158891	-193.31365325297045	-29.584330492673626	-46.93173005064928	-233.28508981115945	0.008066811500465105	0.9990068215482798	0.001923059710515297	43.91427403426176	0	0.0318506438780085	0.888203410326862	0.029990011866765053	0.0011716339054216043	0.9279815979198661	41.791068358155016
350000	-1650.071364371946	-1412.4665911886411	-237.60477318330473	42.85117620656772	-1141.6754086293408	-194.36510329029224	-28.489935451486602	-47.93614381752151	-234.74725058076837	0.006071642967313214	0.9990068215482798	0.0029739478918193295	45.098704931409024	1	0.03634382954941662	1.0850026054004451	0.033205000513464276	0.0024448035346692934	1.193430035214391	41.791068358155016
351000	-1652.0675852320494	-1417.7959699951439	-234.2716152369056	42.18958593149723	-1149.8743624095644	-192.56174095340333	-30.73448645059943	-44.62538018157665	-231.75885769128968	0.0056377159427696685	0.9990068215482798	0.003912819809271883	43.5769333295117	2	0.03634382954941662	0.9725712760090798	0.03265232431446266	0.0023183515534542388	1.152873949185387	41.93279782786144
352000	-1646.2538208790165	-1410.789739532081	-235.46408134693536	42.172608776334556	-1143.2136422675376	-188.85135757082227	-32.488618715231404	-46.23612097848964	-233.34631790341513	0.0040472467810914745	0.9989550625926306	0.0073195743565991345	42.86663907235509	2	0.03634382954941662	0.8461966366004309	0.030175592146741786	0.002065734690582964	1.1041613406240194	42.03534151174774
353000	-1654.434844894095	-1413.7552614852627	-240.67958340883223	42.42545738093323	-1146.137789311481	-187.3097359462059	-33.641771732478595	-46.66596449509736	-238.3917743550931	0.003876985946536058	0.9989550625926306	0.004748988716178873	44.20305663073221	1	0.03900432442174666	0.9002497759865357	0.029838529556765345	0.0023113822872330245	1.1191339648152492	42.01771733842427
354000	-1645.3155419432112	-1403.7409824538688	-241.57455948934245	42.90906303236166	-1142.0059693266362	-187.103484161228	-33.43424871324876	-41.19728025275605	-239.56657019448747	0.003721221926361628	0.9989550625926306	0.007104395309525298	44.735003147679116	3	0.03499027551863134	0.8116112020391657	0.030314366018593403	0.0014500814708551415	1.0313534003236775	41.874567069612986
355000	-1641.8469937440016	-1399.9286095070909	-241.91838423691067	42.63649507985678	-1143.3387170061828	-187.4916250231034	-31.064339196020025	-38.03392828178473	-240.05675937755586	0.003340731732360321	0.9989550625926306	0.012069965334335719	42.9083260648518	3	0.03407557794521458	0.7659059092045241	0.030026418250648095	0.0012603319118039305	0.9467770141227765	42.4446082182195
356000	-1645.1603666271835	-1401.4200251248403	-243.74034150234317	42.63649507985678	-1140.0576711017911	-191.5359479822456	-31.121156686941394	-38.70524935386215	-241.3098096716105	0.0048841917950833555	0.9989550625926306	0.004666081138388022	47.51361081381061	2	0.03407557794521458	0.946033576118619	0.0299558321029699	0.001540644340981117	1.049318135660181	42.454695417829065
357000	-1647.5005454550064	-1401.520982371502	-245.97956308350444	42.63649507985678	-1140.0071387362605	-194.48292840253026	-30.086984723421526	-36.94393050928997	-243.3694207244295	0.003636754879118906	0.9989550625926306	0.00793090678855862	43.06550775366541	3	0.03424267878562516	1.0041451376798967	0.028094722075605382	0.0019179053235613842	1.1770214517215731	42.47643224921478
358000	-1653.0026766687365	-1408.3171517243773	-244.6855249443593	42.13539257700747	-1147.376793251194	-191.51554607038057	-30.79374646296586	-38.63106593983694	-242.6621255796161	0.004756259302822081	0.9989550625926306	0.005129417515675427	42.25672680183364	2	0.03422753079125555	0.8164509439025222	0.0287578031017871	0.0011110140530523295	0.883711756996894	41.866904449687574
359000	-1646.8678935646205	-1402.2036578649063	-244.66423569971428	42.0171419371287	-1144.5777080025305	-186.58506999769565	-32.6703524425574	-38.37052742212279	-242.48647858899994	0.0068616538446766295	0.9989550625926306	0.0023860220612096808	44.716206011386106	2	0.034578060368622786	0.8652027374922101	0.028444244935439747	0.0012052990641308239	0.9382829343886308	41.866904449687574
360000	-1636.864877790724	-1390.1395958667829	-246.72528192394108	42.0171419371287	-1137.6841114073677	-182.72131159810525	-33.02637928289197	-36.70779357841794	-243.99084005893963	0.003245125142741226	0.9989550625926306	0.011037884250086233	43.337443255413	3	0.04132695179626999	1.0446602640508384	0.029957723668921757	0.0026871150875456096	1.2467271796420807	41.95736821259516
361000	-1638.059523261324	-1393.741798178359	-244.31772508296513	42.0171419371287	-1147.4909866844798	-177.95020424979248	-33.162816936240446	-35.13779030784612	-241.76153351472203	0.0029655153090343534	0.9989550625926306	0.00991811455765472	45.22983916938186	1	0.04132695179626999	0.9866345075250351	0.02957855670075871	0.002295602719500221	1.2128430287033392	41.99105089551682
362000	-1637.5973862814853	-1404.9830316078685	-232.61435467361682	41.99960090217015	-1148.7629345509981	-188.1861702281662	-34.37890460171364	-33.655022226990376	-229.63412037666018	0.008933117943814541	0.9989550625926306	0.0012171135437095706	42.446903847371374	0	0.044555194100401985	1.1254334308962608	0.03118902516577572	0.003142363187477283	1.2128949659744306	41.628745528776115
363000	-1640.6952287839213	-1401.5146399077523	-239.1805888761689	42.3189900219927	-1143.2722921112838	-190.89164256633393	-31.809649079652402	-35.54105615048206	-236.10018605456185	0.01059896276371851	0.9989550625926306	7.364699600885834E-4	42.446233863432234	1	0.046441719048889954	1.1585835489171585	0.02970067879242237	0.0035095898076314986	1.2888838131388907	41.628745528776115
364000	-1643.9732070296793	-1402.4413385180958	-241.53186851158353	42.44497161045697	-1145.4368798683745	-188.82484715528108	-33.82285285554278	-34.35675863889736	-238.7346450555704	0.015410071077521306	0.9989550625926306	5.663861225010097E-4	44.614836481706014	0	0.046441719048889954	1.0652112074899698	0.03129094751919941	0.0036010363456395454	1.2606131809477175	41.852666690092825
365000	-1643.3790564490132	-1401.816263690907	-241.5627927581064	42.44497161045697	-1136.9187452480508	-198.86981054618178	-31.48015233847079	-34.547555558203676	-238.42896782130572	0.014223883042818724	0.9989550625926306	3.2323230774991524E-4	42.72999364432783	0	0.046441719048889954	1.176314923160296	0.029705591345121962	0.004749760263327365	1.5031772092921025	42.06555916199237
366000	-1656.040786249535	-1411.7686850351988	-244.27210121433603	41.89932289076511	-1151.0758894132937	-193.01005073727617	-31.10758363108051	-36.5751612535482	-241.4344375234976	0.02715916937200397	0.9989550625926306	1.3958555016518786E-4	44.502172039726716	1	0.041743985002720266	1.0784788630620226	0.029142835630026603	0.003326624744951548	1.3744706415364771	41.81787230998861
367000	-1653.8850034112475	-1413.2874115645436	-240.59759184670372	41.90289573520588	-1155.2724354386962	-188.5044955418121	-32.74220024271664	-36.768280341318835	-238.33951394100743	0.012620124325699917	0.9989550625926306	5.302130278747891E-4	42.1818852495618	1	0.041743985002720266	0.8907589359310775	0.030741056108751812	0.0019472304463848302	1.0409362661725237	41.821438208965
368000	-1647.9003103138218	-1410.3259202640304	-237.5743900497915	41.90289573520588	-1155.8484479078718	-184.3137860282552	-31.792597445400006	-38.3710888825036	-234.9043415740615	0.007783263033971072	0.9989550625926306	0.0018328877227417068	42.208012002310724	0	0.04447037593161035	1.0236420723484503	0.02989121995548994	0.0021626459113191173	1.1627915223237957	41.821438208965
369000	-1644.037807486267	-1403.250771299497	-240.78703618676997	41.916196769738576	-1139.917676807568	-185.2449258184027	-33.18310581884414	-44.90506285468257	-238.44433771623198	0.014100584850655294	0.9989550625926306	5.167429303875937E-4	42.407969936831414	1	0.04447037593161035	0.917814529835809	0.029880607676388254	0.0015431155693112722	0.9990745511812279	41.71515082511682
370000	-1670.3150008282971	-1426.1688023255685	-244.14619850272857	41.916196769738576	-1152.1572666223924	-196.15192574292703	-35.5223839288465	-42.33722603140258	-241.7011996041545	0.009659720245410624	0.9989550625926306	9.798192562168399E-4	42.33545283758874	1	0.041873093914150485	0.950694425709061	0.02704674531330661	0.0014347543420836994	1.0508486767718241	41.88829650616315
371000	-1656.5202419910042	-1403.2255914045124	-253.2946505864919	41.916196769738576	-1138.0168701720174	-191.09548197824515	-33.26437356460624	-40.848865689643674	-251.2830114880555	0.00665373402859483	0.9989550625926306	0.0014324452856687815	43.199316523874614	2	0.041873093914150485	0.8127570101811683	0.031399087617250625	0.0012862720240104765	0.9787623459619266	41.88829650616315
372000	-1669.8696573122572	-1415.4579106409653	-254.4117466712918	41.916196769738576	-1155.232591455421	-188.43067148223523	-33.74713084902748	-38.04751685428165	-252.495985264176	0.0090140676818316	0.9989550625926306	0.001032438875637287	43.277273131007625	3	0.03897180578195199	0.7827546674158674	0.028463849941047534	8.767521287536121E-4	0.9207901997046015	41.89909839971624
373000	-1667.3440474166337	-1410.3076569140442	-257.0363905025895	42.097993463617804	-1146.9403611484931	-189.72754681655522	-32.79893028462035	-40.84081866437526	-254.68517265236127	0.007786990130053118	0.9989550625926306	0.0013710921271295191	42.57901016243261	1	0.04067223002320635	0.920545653430044	0.02976719710965486	0.0014818955864601762	1.176266365099208	41.77237222018029
374000	-1672.1081592514538	-1412.7651309969222	-259.34302825453165	42.493319052641645	-1147.7741878505915	-192.66793887363312	-31.840715910617902	-40.48228836207962	-257.5799795453083	0.004214370154023175	0.9989550625926306	0.005662874854043119	43.02597845149247	2	0.03497724141821208	0.7354049341277376	0.028733127064307248	6.249734408661252E-4	0.8209831345562102	41.77237222018029
375000	-1664.7146565569594	-1412.8272933816063	-251.88736317535307	42.493319052641645	-1143.4400377146396	-190.70851360485625	-34.052555504078484	-44.62618655803179	-250.1243144661297	0.0043765307412240734	0.9989550625926306	0.004333626849729951	44.08585113711867	0	0.033809077695749847	0.7354049341277376	0.02742854525736339	6.588663527126419E-4	0.8250759130016946	42.36629808398756
376000	-1670.959374354311	-1417.3425728848079	-253.61680146950312	43.48693248943614	-1147.882946176204	-194.05543355135467	-31.909640070738202	-43.494553086510834	-251.56081994029202	0.0074230592953470715	0.9987837693505072	0.0015234829453571106	44.78938180298928	0	0.03202571536112885	0.8267005163671123	0.02494112228643605	5.582920079572966E-4	0.8266853835854381	43.238209779282926
377000	-1669.3557875338936	-1413.8148993679615	-255.5408881659321	44.01043754490731	-1143.5453131498077	-196.01168462272852	-29.016984684934904	-45.24091691049045	-253.00819149883742	0.007735770691771666	0.9987837693505072	0.002398530963733584	46.98439059182486	2	0.036078350833019905	0.9790234240267237	0.024989959980165875	8.145700946443447E-4	0.9341957227271044	43.238209779282926
378000	-1655.74054287808	-1399.4252615323896	-256.31528134569044	44.01043754490731	-1141.1214270006947	-187.4949329761789	-30.037041393270535	-40.77186016224549	-253.97433789253148	0.006015196003814218	0.9987837693505072	0.003020384948740591	49.265841668575376	2	0.04149751792787403	0.9172520723418947	0.02962394586008685	6.830952503472542E-4	0.7692400689296897	43.238209779282926
379000	-1660.459547397083	-1409.6229285999561	-250.836618797127	43.128226871993526	-1152.0880232921193	-186.3455590136885	-29.64414974904424	-41.54519654510416	-248.47229312014116	0.0078332229660154	0.9987837693505072	0.0019449600457663683	46.118398423986704	1	0.04602685662329045	0.9247502679925454	0.03337888773732041	8.850460554544582E-4	0.7861526800662646	43.05146325470269
380000	-1661.1559484472364	-1412.0254322220737	-249.1305162251626	43.096966271207414	-1143.768347282512	-192.6460087897094	-31.388455943129937	-44.222620206722375	-246.85711303540555	0.012225113538427273	0.9987837693505072	8.22173592076374E-4	44.02049289851415	0	0.043229423611008	0.8956490441460461	0.028666049573574184	9.857792227207748E-4	0.8475650782743331	42.97855339849012
381000	-1650.733923735215	-1402.621568997128	-248.1123547380871	43.1025108527331	-1135.0585678028272	-190.8275958922438	-30.828789575304945	-45.906615726752015	-246.201606476517	0.02917314028850614	0.9987837693505072	1.5757437741499352E-4	44.63644002716634	1	0.033653614536548714	0.7811916025786995	0.024469697401318394	7.402640537869534E-4	0.8566959752530547	42.53643892983008
382000	-1654.8473365249592	-1410.7560991976668	-244.09123732729256	43.10797001083766	-1146.6814434924893	-188.81201106263867	-32.30185453299374	-42.96079010954517	-242.3825312606578	0.023104414585596426	0.9987837693505072	2.5852552094609964E-4	44.58295752525255	0	0.04313437180127797	0.7186931667482462	0.03080585701270094	0.0013596135979408199	0.8831578443935687	42.541826391969266
383000	-1655.8522551674546	-1407.0780190656924	-248.7742361017623	43.123938310037765	-1133.4143928425137	-194.964477372532	-34.64501526835992	-44.054133582286745	-246.83821397715988	0.01930185582429567	0.9987837693505072	3.494008245519974E-4	44.47099828647448	1	0.038838038616517113	0.7890776395992377	0.02734280608798713	0.0015568900174426877	1.0154252102431431	43.11650447682191
384000	-1655.4815465346894	-1408.9057912500805	-246.57575528460902	43.521176326095436	-1146.5511457156201	-187.2643999018554	-35.331113586543516	-39.75913204606148	-244.55053773401534	0.01750371860617983	0.9987837693505072	3.739934569329447E-4	44.847128634132496	1	0.04234548197195952	0.8170223063717547	0.02706816040804626	0.0016181748154281712	0.9864166612749253	43.04363212893197
385000	-1653.8940826386497	-1411.333593809394	-242.56048882925566	43.52216763958177	-1144.7813034376445	-189.44273605518424	-34.49017433969211	-42.61937997687301	-240.63163746783428	0.016073021405913962	0.9987837693505072	4.658133487315831E-4	44.28767815393588	0	0.04374843149935123	0.7868387224767576	0.02875591497213378	0.001190878211754594	0.862964811908453	42.90841771776913
386000	-1646.5517315985016	-1398.6345675098166	-247.91716408868513	43.09656654925084	-1134.1216957911524	-189.10563045723865	-34.02343013927533	-41.38381112215011	-245.7145805556992	0.010167218616506823	0.9987837693505072	9.711346918476703E-4	43.50006872275887	1	0.048205397243031904	0.8730886333035931	0.030299501393236117	0.0018392045594355902	0.9780497977517352	43.064786912138366
387000	-1642.9089620843772	-1388.3152935525925	-254.59366853178466	43.09656654925084	-1125.293802921865	-186.4225551858374	-34.331261055017805	-42.26767438987203	-251.71919911206936	0.016903429427062553	0.9987837693505072	5.757841250723176E-4	45.78373859622597	1	0.04818318849590702	1.0905740428879054	0.03764445066491488	0.002647685533266061	1.2569434684902643	42.73466403599282
388000	-1635.46597070761	-1383.8655151745404	-251.60045553306955	43.09656654925084	-1119.6702520486351	-187.72869001124465	-34.71721654819282	-41.749356566467966	-249.2097365498135	0.014319935688426964	0.9987837693505072	5.372688714010885E-4	44.736541371910555	1	0.044613172248712724	0.9332257345173846	0.027548005556303178	0.0019190962794404572	1.0901657555832582	42.71404666816696
389000	-1630.539008921523	-1381.2465639032243	-249.2924450182985	42.96408751190436	-1115.3140171410303	-190.28194803904964	-33.176707459043975	-42.473891264100644	-246.20270016113415	0.006955472018466744	0.9987837693505072	0.0021586743960808575	44.79499424852461	1	0.0535472212493283	1.1616817209250199	0.026503043371068544	0.0022721023644817154	1.2452247735261308	42.71404666816696
390000	-1621.206210017571	-1374.6266038282893	-246.57960618928186	44.6590067681497	-1110.3612910538188	-187.14331961330362	-31.931992017177624	-45.19000114398905	-243.58337208187407	0.012443793712711274	0.9987837693505072	5.978088491566881E-4	44.79499424852461	0	0.056067289821859795	1.1307198011291364	0.028752535669270895	0.002475836448371431	1.1667538653827494	42.23063698783894
391000	-1619.9938848951301	-1371.7494597306616	-248.24442516446848	42.122960385985	-1106.1139412818711	-189.95363671621985	-31.213764571421464	-44.46811716114923	-245.00049078804867	0.01344779862244369	0.9987837693505072	0.0010954153165499303	45.09876947431379	0	0.056067289821859795	1.2129703691419964	0.028422687961875564	0.0027809219232835425	1.210153476277517	42.119954087268056
392000	-1629.2334071562768	-1375.0408107535563	-254.19259640272043	43.396126474365865	-1105.383454483267	-192.58754113719598	-34.659138465583304	-42.41067666750999	-250.64888891961274	0.01944123618329936	0.9987837693505072	3.946858474407595E-4	44.549917060862875	1	0.055248411133977895	1.3134592913272745	0.024536945148945142	0.0029957408070125187	1.3413983368390703	43.02860433634144
393000	-1629.2270472306823	-1380.110668537367	-249.11637869331523	43.22413146249354	-1107.8506101030364	-193.73447876618272	-35.30969949749061	-43.21588017065742	-245.98992910844936	0.014557358783338187	0.9987837693505072	5.205157052143861E-4	44.855915354477055	0	0.052974330801587866	1.1738648733015937	0.02659490066594186	0.0024092117064827266	1.1842117896763311	42.359957586395964
394000	-1631.0130230534703	-1380.4781900531618	-250.53483300030842	43.295386819808286	-1115.953521631257	-187.690579802178	-34.522517542465074	-42.311571077261775	-247.40838341544256	0.01211444977008964	0.9987837693505072	8.494107463880102E-4	46.620871191770966	0	0.052974330801587866	1.1738648733015937	0.03371861593375328	0.0026122798330043516	1.245977604067989	42.359957586395964
395000	-1639.7555609830433	-1389.8581662444765	-249.89739473856693	42.41052485086594	-1120.998507994394	-192.8470274134451	-34.77159982566317	-41.24103101097416	-246.59469065073895	0.012250427381185829	0.9987837693505072	0.0010219466307030173	42.956231658608154	2	0.05055317885893707	1.2325928909868946	0.026354074557408846	0.0041431953447238065	1.4309656232026813	42.359957586395964
396000	-1626.4349550122697	-1380.4718416700669	-245.96311334220277	43.1037346613092	-1115.8245435073566	-191.35811181452559	-33.06527069299659	-40.22391565518816	-242.4167100502768	0.005575727922536501	0.9987837693505072	0.005075139676688858	43.79107100186367	1	0.0586423887946844	1.3143673103738955	0.02976816626233066	0.006085987595409843	1.5942704078087577	42.493465772180556
397000	-1631.455343653299	-1381.018335431327	-250.43700822197204	43.64845016674415	-1113.3749264556873	-192.35039428194835	-32.93930026466249	-42.35371442902866	-246.9185336083747	0.006486790189630291	0.9987837693505072	0.0028965514486171797	46.17029752040149	1	0.0586423887946844	1.3049638041200005	0.030903977524481027	0.004540154228838877	1.4753394518677971	42.493465772180556
398000	-1636.8247382632462	-1384.7296481023393	-252.09509016090703	44.48147010146798	-1117.6738280388417	-192.07629433519858	-33.14414906478785	-41.83537666351123	-248.55985411951687	0.006241687378039181	0.9987837693505072	0.0033548423286987004	44.710127990070326	0	0.0635547399902841	1.310606370502707	0.03070354622506466	0.005184916348915211	1.4414177456039934	43.71747759609158
399000	-1644.7624206971484	-1386.639343904517	-258.12307679263125	44.566316012864164	-1121.1498112675242	-189.35456480956904	-33.280364617218744	-42.854603210205106	-254.86063353751553	0.004326057201701926	0.9987837693505072	0.005123802408238245	45.169196738606324	2	0.06404304312794981	1.2191459905946231	0.032167294371655795	0.005282888199700827	1.3393610078330034	43.71747759609158
400000	-1638.9605526916716	-1386.6172140581543	-252.34333863351736	43.884757317146644	-1117.9096579083784	-190.59001253557102	-33.672110228473066	-44.44543338573171	-248.90311206002616	0.018724764507731154	0.9987837693505072	3.5925229200499024E-4	48.33214931614831	1	0.05327077146612396	1.2786610340946705	0.02854968817032625	0.0029335282311753028	1.3435109957258937	43.614538971962006
401000	-1639.8088404216473	-1386.7052396178406	-253.10360080380678	43.75074591274073	-1125.9180203952646	-183.55906499927696	-32.1845987217911	-45.043555501507804	-250.11290542892317	0.01129148688513319	0.9987837693505072	0.0012236451658884544	45.19317374721385	2	0.05210639886144362	1.128889414626937	0.029930735063082026	0.00302986777280327	1.2602518101918765	43.70502597613404
402000	-1634.6928965495722	-1391.0249092548001	-243.66798729477213	45.71110828380131	-1126.5113579868064	-188.9762920975414	-30.342405226761862	-45.19485394369049	-240.92733026599808	0.007023907131344599	0.9987837693505072	0.0024745962237876177	45.907874038144726	1	0.04660835420879212	1.0466921761511274	0.029681531325080546	0.0020421688140396794	1.1401336027927729	42.944969842767115
403000	-1647.8855494736122	-1394.7979629054862	-253.08758656812591	47.596229325059596	-1132.595008992131	-185.94309241764432	-31.06824048337626	-45.191621012334664	-250.30644710562018	0.01234799994071976	0.9987837693505072	7.630135206424929E-4	50.39177481669142	2	0.04901915762679589	1.0599408325382798	0.03110842243453294	0.0024514478401570896	1.1760328632262245	42.944969842767115
404000	-1637.5646985115477	-1392.1546089620604	-245.41008954948725	43.37264637811596	-1128.9770737132815	-186.64273996033683	-33.09894688994895	-43.43584839849294	-242.88247197522256	0.007852693221923947	0.9987837693505072	0.0017745671902528743	47.764718962542226	1	0.03943494790018995	0.9773792504567136	0.02902633760516922	0.0015121881942705738	1.0896347049307864	43.21261131348159
405000	-1634.761141796108	-1385.8498999847682	-248.9112418113398	43.58759815804179	-1133.1784467744872	-178.3407245159103	-31.073064763121828	-43.25766393124883	-246.25206784754457	0.006910816460839408	0.9987837693505072	0.0026958617667919797	50.982030443517864	1	0.04341394800702459	1.0200987703460018	0.0327252521284603	0.0021888653398203844	1.1173189389207505	43.21261131348159
406000	-1618.0810383889334	-1374.894377061646	-243.1866613272873	42.78911542043493	-1120.7576376086756	-180.72022920481348	-31.098718996863937	-42.3177912512932	-240.04015595422072	0.012591346635060514	0.9987837693505072	0.0010354993735504935	44.73344876608119	1	0.044593538691250545	1.1805288421607911	0.03407962489272884	0.00268781849538273	1.2211375340566013	42.400277986194666
407000	-1627.0092616723564	-1381.712599971411	-245.29666170094526	43.42703185244656	-1126.864674866185	-181.45687142257034	-33.29087274463311	-40.100180938022596	-241.89370850315845	0.00613015090301986	0.9987837693505072	0.00301228932786942	44.97942547251258	1	0.04763892868169939	1.2661545459429886	0.03938452873535252	0.003715276416898693	1.2128549142433709	42.400277986194666
408000	-1623.4629630324998	-1381.2274037227828	-242.23555930971708	42.84214034719268	-1119.4683279205299	-183.57888539196568	-32.81005113218104	-45.37013927810605	-238.45065771135842	0.007025266160739218	0.9987837693505072	0.002642002297902378	45.32444550219279	0	0.04763892868169939	1.3949833615801523	0.03824308540813214	0.004557216123947017	1.399036044767989	42.575984040741645
409000	-1620.5402776144729	-1376.6851586537005	-243.85511896077253	43.05124682296625	-1122.1257221259236	-179.11642575796506	-32.32826349003746	-43.11474727977425	-240.02433266296728	0.007370852948534635	0.9987837693505072	0.002403660685949659	44.34334998698072	1	0.04763892868169939	1.4105549273974138	0.03865212425691443	0.004568371787619817	1.4254711085922065	43.038922208187124
410000	-1621.049530660158	-1381.977451802102	-239.07207885805605	43.03979766275032	-1117.1115998623277	-187.2024176167442	-31.286422313603524	-46.37701200942657	-235.3848142181414	0.010753239198607207	0.9987837693505072	0.0010653080627173184	48.46140042626462	1	0.04763892868169939	1.3619141254334803	0.028425085889475493	0.003990651341439464	1.3863217959907834	42.90495726789821
411000	-1620.620486318071	-1385.226692509531	-235.39379380854	43.065609326582276	-1125.5952440054537	-183.75631034939963	-31.34501769604843	-44.53012045862928	-231.5467456324323	0.009126650026837447	0.9987837693505072	0.0015287463564951623	43.920665945970676	0	0.047533258562863924	1.4160782026270304	0.030416953859004555	0.003908882851347893	1.4063009853091604	42.91393145304315
412000	-1631.7667107017437	-1397.3060666916854	-234.46064401005836	43.065609326582276	-1141.5146340367805	-181.50057832956722	-31.694099814295495	-42.596754511042185	-231.18849676259256	0.006283259325585241	0.9987837693505072	0.005008846412920635	45.50846558902012	1	0.05166037262880512	1.2223853765608015	0.03525865215773906	0.0028234256935269907	1.109399115956908	42.2936690226612
413000	-1633.472234183224	-1395.6888659205033	-237.78336826272053	42.29183870114914	-1128.4385737031246	-186.7251937838321	-34.839510417231146	-45.68558801631553	-233.8405901737684	0.005212859581643678	0.9987837693505072	0.004144172952565612	45.48442510235134	1	0.04795926833248061	1.4486401936619318	0.036156245479203715	0.003902319921913306	1.319054102871953	41.971472323702294
414000	-1620.7008900521919	-1387.467376401784	-233.23351365040787	42.226233159158795	-1125.5056037514714	-183.49264300284497	-33.68148966708606	-44.78763998038156	-229.6778110189136	0.004400124653921199	0.9987837693505072	0.009452319963364975	42.438492283182654	0	0.04467570208386838	1.3175001391466785	0.03578444341360563	0.003440971728009238	1.1917059583889844	42.04254081716424
415000	-1627.0949969351357	-1391.234781686327	-235.86021524880863	42.325900479473525	-1129.26009018619	-185.39102079855823	-31.506513350056405	-45.07715735152267	-232.14492925022574	0.005929132692900025	0.9987837693505072	0.004321284245524221	45.09353991918933	2	0.04467570208386838	1.3713956353138734	0.03520974122283684	0.0037475355753344244	1.2240392476014232	42.12186761129108
416000	-1623.110972916765	-1386.8594757619412	-236.2514971548238	42.234577262149884	-1122.5249937753115	-184.39724753861805	-32.9331532359711	-47.00408121204061	-232.60981691576904	0.006634767207868147	0.9987837693505072	0.003658611233405492	44.12960839739785	2	0.042260897029323306	1.3465060099503112	0.03220725677882292	0.003158567035326352	1.1943378435625698	42.09225167591928
417000	-1632.5001519656325	-1389.520365640302	-242.97978632533056	42.06868047578731	-1130.5577145882603	-183.35956071050265	-32.26915786995351	-43.33393247158571	-239.71937679542486	0.005832264988715652	0.9987837693505072	0.005324472422095417	46.30934765509707	5	0.040964421644724365	1.2184672299124522	0.03517726946564593	0.0025682587028336163	1.0236864042580318	42.049537659016714
418000	-1631.8135060556633	-1396.591463297904	-235.2220427577592	42.06868047578731	-1129.2051904941438	-190.174366067537	-32.28318895756671	-44.928717778656534	-231.85755101343844	0.005839375494237443	0.9987837693505072	0.0041326050141481255	43.925068196913855	3	0.03691826251385911	1.2532651922863967	0.02979508038070412	0.005042172591413893	1.4522990763381494	41.64022760706927
419000	-1622.0168678840791	-1388.0866244817946	-233.93024340228456	42.473215932962006	-1125.1038081109373	-186.55311845933934	-31.02897480735043	-45.4007231041675	-230.94255553541245	0.0060752736733254405	0.9987837693505072	0.003396865196965985	42.79071717323652	2	0.03691826251385911	1.1278956900482193	0.03467556836214279	0.003981434460498218	1.345832542272791	41.93997454691037
420000	-1635.1175850709935	-1396.710445449151	-238.40713962184262	42.20283425417003	-1134.9659974204628	-183.35828007563003	-32.002776654482744	-46.38339129857537	-235.98092090451132	0.0067162845818936265	0.9987837693505072	0.0032847693802870457	42.489016113233106	5	0.03910031638280478	0.944644716718571	0.03482354899357548	0.002055429531155097	1.0468717882605134	42.04572890330017
421000	-1620.1793967570559	-1393.295624409883	-226.88377234717285	42.20283425417003	-1129.3215393236512	-186.31809332804585	-31.190247754526773	-46.46574400365912	-224.51521299041397	0.006183165840026542	0.9987837693505072	0.004501579971075776	42.25787630308304	3	0.03910031638280478	0.9261089649713569	0.03584792942043378	0.0016419866229865166	0.9092427427683218	41.25142486975231
422000	-1623.508264161802	-1392.0767297239586	-231.43153443784323	42.28816331561748	-1134.0293766829282	-181.74234638474914	-30.382941532537835	-45.92206512374335	-229.2560697127695	0.006097714282178153	0.9987837693505072	0.004077287617686475	43.44330257173405	3	0.037470001938460444	0.8644751900291622	0.032826055986009205	0.0014413552656397303	0.8944978442654822	41.76805227233253
423000	-1627.4452215071171	-1397.7064428345982	-229.7387786725189	42.28816331561748	-1136.7486375842402	-184.30266470089504	-32.035229087957326	-44.61991146150553	-227.25933118268097	0.004200949586929288	0.9987837693505072	0.011711990448764373	42.58790299161849	3	0.04296226521382622	0.9618070335997917	0.035273799229736606	0.0024073033545481785	1.0137045959737316	41.58135387265086
424000	-1608.7403804931594	-1380.0803746879733	-228.66000580518602	42.17314645835465	-1122.1946410337666	-181.13492419543465	-31.03232207826431	-45.718487380507646	-226.2810480432443	0.004363279565547586	0.9987837693505072	0.008443190168142243	43.1871655653346	2	0.04296226521382622	0.9294474300643971	0.041830173406633205	0.0027651757635029366	1.0053792445484655	42.139493530973354
425000	-1620.8778207305786	-1397.7914959023203	-223.08632482825834	42.260233915140205	-1131.8861259868818	-189.0585528988843	-31.52591735029258	-45.32089966626172	-220.84997158069478	0.004483413686869682	0.9987837693505072	0.008809041731905852	43.38500091766786	1	0.04296226521382622	0.8838344520482064	0.03508206025464909	0.002430505947949134	0.9759730481527166	41.90595790424512
426000	-1632.792587198359	-1403.9513667918256	-228.8412204065332	42.6262856006925	-1136.9546178194487	-190.6031544831065	-31.265741807249096	-45.12785268202156	-226.1952240811799	0.005856351044569143	0.9987837693505072	0.00312221614103224	44.99020827811743	1	0.04815745029559293	1.015807452591584	0.036427667650495245	0.0033322879572781363	1.1118507342333577	41.90595790424512
427000	-1633.3913585146063	-1405.1328016942136	-228.25855682039258	42.608034840938544	-1140.167646793604	-188.65281660156415	-30.83285191643726	-45.47948638260817	-225.26932084241963	0.014106383681174253	0.9987837693505072	0.0010697394990035961	49.53823017015344	1	0.04888956379627404	1.1284071938352422	0.042286090726069064	0.004038767978729558	1.237056809634775	42.40959241254071
428000	-1639.307166314607	-1410.8528747605212	-228.45429155408587	42.608034840938544	-1139.8612539467315	-192.8549874340436	-34.397373520268644	-43.739259859477485	-225.67477705298143	0.009217159028374439	0.9987837693505072	0.001971882172305913	43.564943776263576	0	0.04888956379627404	1.059408574769253	0.04191366840893342	0.003325521459332712	1.1538360232621558	42.524955530721975
429000	-1631.92886171533	-1397.6468723534826	-234.28198936184734	42.664922041168964	-1128.8125784100762	-188.89205386586931	-34.88082863357557	-45.061411443961475	-231.13615799340374	0.007452090098686566	0.9989343025156049	0.002181893664508825	43.09173841902479	1	0.051137235575405504	1.1803048100722051	0.04270451077577295	0.003817757795586553	1.3163188097027516	42.581731809400324
430000	-1625.5431076929901	-1386.5802733659245	-238.9628343270656	42.63552293926115	-1128.0189642570297	-180.29357317838955	-31.844872397816285	-46.422863532688986	-236.04428977632833	0.004608811065460472	0.9989343025156049	0.004322464628725867	44.6370112423244	1	0.051137235575405504	1.105082625809442	0.04580187709552338	0.00345960215481235	1.1530783929579909	42.55239003135446
431000	-1633.1155510690844	-1397.4065522537708	-235.70899881531366	42.62998012633262	-1131.6488610502315	-185.00614016823044	-34.0401208419845	-46.711430193324276	-232.81200436684313	0.010076740485585566	0.9989343025156049	0.0013892361705257542	47.42938514625142	1	0.05172899315104671	1.0979854898323789	0.04219628031090491	0.0035659991008534643	1.145428060477175	41.89747725357217
432000	-1634.3897652170333	-1401.1739669863891	-233.21579823064414	41.931790173202174	-1135.6656902631114	-187.17756500449838	-33.16260671043328	-45.168105008346146	-231.05309361243968	0.006765232998404306	0.9989343025156049	0.0021715199064175606	43.118724271112654	1	0.04819511263302559	0.8604273369947893	0.03361580870109363	0.0015370087926488193	0.8235495053164354	41.88451348510823
433000	-1631.7709532637666	-1399.4184562285864	-232.35249703518025	41.931790173202174	-1134.7332471237594	-186.98915842367512	-34.03258313668031	-43.66346754447166	-229.57300528352894	0.0076586553258748405	0.9989343025156049	0.002178857556574621	47.15268185905173	0	0.04819511263302559	1.0594011234326992	0.03340039790645759	0.0020177739667443166	0.9485415015941308	41.84537555921221
434000	-1637.7706784729005	-1408.0272414412427	-229.74343703165783	42.18894669827024	-1143.1904567091906	-186.3986230838696	-32.784078319265056	-45.65408332891753	-227.0605622530486	0.006725066975440193	0.9989343025156049	0.002989151056511282	44.36762170250322	0	0.04819511263302559	1.0278236484521597	0.034733106898460465	0.0020720174440865386	0.9767785567445731	41.88431876848053
435000	-1635.6769494359453	-1404.4120712190972	-231.26487821684813	42.18894669827024	-1141.8134629596366	-186.42038538628452	-32.44867796332929	-43.7295449098466	-228.37873349398382	0.004655368338130846	0.9989343025156049	0.00538340290360991	42.519720565336904	0	0.04819511263302559	1.0944147195162541	0.03078951426764554	0.0019043014193221956	1.075892659729471	42.10216981515464
436000	-1643.3501139075663	-1411.4905845149378	-231.8595293926284	42.694476523162216	-1139.180574189246	-194.20728442118397	-31.227070897283674	-46.87565500722425	-228.82106091972958	0.009317574682533851	0.9985871928344926	0.0023715974620350574	43.04924516986423	1	0.046512923185987765	1.1446900449716881	0.029417874379550363	0.0023244572122458397	1.249635337776718	41.65244506112245
437000	-1645.5757580030372	-1404.9745688444775	-240.60118915855975	42.54229475710625	-1133.648277205917	-192.97347113735321	-32.06606493607355	-46.28675556513359	-237.87476998392756	0.005210426218786527	0.9985871928344926	0.0098329635228174	42.63746741681974	6	0.046495817400931325	1.0420382624214852	0.030603829738876164	0.00348248030320255	1.3156584808632092	41.38769348371881
438000	-1649.8333439827074	-1411.373090825808	-238.4602531568995	42.54229475710625	-1142.5186639270794	-191.83004959294698	-31.849310284257406	-45.17506702152423	-235.8573364645508	0.0034648739570486862	0.9985871928344926	0.015428423736684266	45.09017694130396	4	0.046495817400931325	1.0017972536491757	0.03397718165475568	0.002755273135467472	1.2422684257154915	41.70971546574281
439000	-1642.204732700952	-1403.9165279491058	-238.2882047518462	42.310015152474456	-1139.592766546262	-188.84345060319603	-32.83880553062391	-42.6415052690238	-235.84492459066135	0.0068601880428202115	0.9985871928344926	0.0032817967014890344	45.497185497221345	3	0.046495817400931325	0.9501405134043731	0.033351825527077016	0.0022454515586802465	1.1135629280555335	41.54047898410346
440000	-1639.7639192529493	-1411.112606944962	-228.6513123079873	41.573826671196265	-1148.4313178464927	-188.58499670579153	-31.281303958756332	-42.81498843392142	-225.80784351850753	0.009914432183286893	0.9985871928344926	0.0021932247687811014	42.00002262177327	3	0.06272152390400659	1.0803852948839763	0.03967979190053159	0.005494608921238345	1.3579171405910961	41.221318282281324
441000	-1642.9433227130387	-1410.659642510269	-232.2836802027698	41.573826671196265	-1144.191999878416	-192.310522622411	-32.33120472381277	-41.82591528562896	-229.24049796237279	0.009143423680091408	0.9985871928344926	0.002590441191668558	43.69050487237984	1	0.07449431931402803	1.1462506793686356	0.0332031958772141	0.009412297397531019	1.4580518691202402	41.296177784726204
442000	-1648.292728900619	-1412.5627774310863	-235.72995146953272	42.12751893867479	-1148.9702962183708	-189.29779612979968	-31.36027438388889	-42.93441069902678	-232.46010307411126	0.013032190047255433	0.9985871928344926	0.0018225122960037854	45.316788324462216	1	0.07372467413059804	1.2216178761695895	0.03540087176100305	0.00917462361741537	1.6843163655506657	41.296177784726204
443000	-1636.7558155305408	-1402.9899866858866	-233.76582884465424	42.08951182864604	-1139.914653053178	-187.23683825484858	-31.584836275761443	-44.25365910209843	-230.30796773856605	0.006387599026172808	0.9985871928344926	0.004365305421783525	42.80924429624255	0	0.07372467413059804	1.2845831947099282	0.03630963911628981	0.01008470036697005	1.801731405071498	41.31491334012655
444000	-1636.978057394313	-1402.9567675758506	-234.0212898184626	42.08951182864604	-1136.869588735098	-187.66038884228203	-32.26503009656642	-46.16175990190394	-230.77269998300886	0.006844313356975883	0.9985871928344926	0.004885599153272075	42.509085273369	2	0.07155840713406972	1.2145233235946045	0.035006846442475356	0.009653101906065402	1.7393056276044137	41.33613852835028
445000	-1646.6911685544235	-1410.0226524993748	-236.66851605504863	42.09634010674469	-1140.9017263962194	-187.49768178801304	-32.53715302669741	-49.086091288444756	-234.0231297925099	0.004567302845428635	0.9985871928344926	0.011253101377332741	42.45585282580194	3	0.052100744129693115	1.0156088493290465	0.028130447319803555	0.0035034784636911844	1.3303300920130725	41.34448118999398
446000	-1643.9010275194933	-1401.0604803443741	-242.84054717511904	42.09634010674469	-1140.4202586520232	-184.99888054845314	-31.750841337288534	-43.89049980660927	-240.10500696781014	0.005014446369346493	0.9985871928344926	0.011133829997278553	42.45576581110394	3	0.05729175484435833	1.0450193017312706	0.03323354460013081	0.004492542732923509	1.257411354737026	41.96542693737083
447000	-1650.5820476174958	-1408.6903324803372	-241.8917151371587	42.09634010674469	-1150.1484106676792	-182.34366204915105	-32.57867646362399	-43.619583299883004	-239.0751106713675	0.006776509892025853	0.9985871928344926	0.006711698373667546	42.64172979212484	2	0.06059105932910991	1.0715668518793924	0.04089774321448337	0.005115315530658111	1.3365985702924184	41.714443047513655
448000	-1641.0863693270883	-1399.2726468873873	-241.81372243970102	42.194198579030605	-1142.646741155792	-183.28957178165504	-30.43386092647418	-42.90247302346623	-239.0434629257761	0.008262014629619894	0.9985871928344926	0.0030259585039999837	43.383833095157904	3	0.06059105932910991	1.0563778208752412	0.045088402931004995	0.004917873586404683	1.2740956951352322	41.771871912105645
449000	-1639.2220153128274	-1398.629335427795	-240.59267988503225	42.194198579030605	-1136.0684162695213	-187.10843200200284	-30.875481861859654	-44.577005294411045	-237.78967267348975	0.005474950087646693	0.9985871928344926	0.0057158697138077865	44.149800985549746	4	0.0656643729755363	1.06710732367833	0.04422232716694592	0.005701290973037752	1.2771708273571665	41.74627123748662
450000	-1640.8602442593792	-1399.932072756251	-240.92817150312814	42.11339036282233	-1133.4976832888995	-189.97217071874786	-30.82167561226307	-45.64054313634062	-238.12516429158563	0.00233969027492618	0.9985871928344926	0.02944809595063365	42.13355410541939	6	0.05725009883468495	1.06710732367833	0.039347497744863964	0.004607672893222369	1.2993929160351518	41.315733714290396
451000	-1631.419241636403	-1398.3032077300854	-233.1160339063175	42.0129342908945	-1138.5312676061199	-184.13650016196829	-30.395745737564212	-45.23969422443289	-230.71396765901437	0.004139884446359331	0.9985871928344926	0.013159367194033258	42.7418232662161	5	0.05725009883468495	0.9368733550517826	0.037889455543310906	0.004343851206340104	1.1408488270442734	41.91268867538954
452000	-1634.1794645206414	-1398.5411772394436	-235.6382872811979	42.03956575214311	-1137.0602311175742	-185.53224721131375	-29.395128120604905	-46.55357078995098	-232.86927686387725	0.003993489904737581	0.9985871928344926	0.016108525069210438	43.846237857630996	6	0.05727553938083447	1.0559688709403596	0.03583644274829793	0.006228964635052766	1.3833119028507805	41.91268867538954
453000	-1629.5224415616083	-1397.836275525619	-231.68616603598926	42.05225926005308	-1139.659829675444	-183.67749503361009	-29.67605054208048	-44.82290027448457	-229.33894234089144	0.004600223594176656	0.9985871928344926	0.009808402306209716	44.21264864039339	3	0.04895240152794721	0.9192650539181603	0.033624058226338696	0.0029662743919850543	1.157699368081687	41.92044032904385
454000	-1631.9850981816762	-1393.3144557274527	-238.6706424542236	42.19430885587786	-1126.195038759437	-188.0199559019777	-33.70765771747215	-45.39180334856583	-236.093448748911	0.004164104276104465	0.9985871928344926	0.013867459735296893	42.98544483392603	4	0.0463442681472706	0.9934455990043898	0.02879130267872739	0.0026041315398794428	1.1429361742163076	41.72671482619831
455000	-1642.672756505464	-1400.3470202588335	-242.32573624663044	42.19430885587786	-1137.713462280248	-187.33671893241635	-31.44846828635393	-43.848370759815175	-239.95047311784026	0.0034549793129413885	0.9985871928344926	0.015084219874194052	45.762201083427136	4	0.04954807985499211	0.9282610286536075	0.03376390939426704	0.0025582845363398047	1.090778371807729	42.067924453988894
456000	-1635.302751457688	-1396.1244991359856	-239.17825232170242	42.26383113577933	-1139.988018178237	-185.31882653183658	-30.23893964916136	-40.57871477675043	-236.9469590658102	0.006508173587183625	0.9985871928344926	0.004440356380369683	47.29459109307035	2	0.04617306749304839	0.8822229250780297	0.03190062662320691	0.0013978768650818997	0.9330838138712662	42.17352834054065
457000	-1628.3443879448769	-1396.7901595758215	-231.55422836905547	42.26383113577933	-1135.2857412591238	-187.83853134629828	-30.757900484984013	-42.907986485415464	-229.05676372067666	0.006630239577460959	0.9985871928344926	0.004778976955850466	43.62916689820105	1	0.04617306749304839	0.967627043681104	0.03135203198130613	0.002106174536342687	1.0815186188961248	41.709131489389414
458000	-1640.5197032573356	-1402.4153915199176	-238.1043117374179	42.26383113577933	-1133.8189897627615	-191.74875266089157	-32.98290725012884	-43.86474184613579	-235.4509285270313	0.01183843610854799	0.9985871928344926	0.0013435993792852447	42.776011571243664	3	0.053791136670308215	1.018212674667217	0.03362907388720884	0.004013226580420302	1.2805066526931286	41.709131489389414
459000	-1634.2665491914931	-1400.8494665508372	-233.41708264065605	42.88301237124394	-1132.9024303386984	-192.0683242766486	-31.808355499103037	-44.070356436387115	-230.76202773043556	0.0064299203384898486	0.9985871928344926	0.005599978819671633	42.90217207250209	1	0.053791136670308215	1.0187571082143008	0.033910736813035754	0.0036840981096058927	1.2699829605043393	42.17319297017111
460000	-1643.5724594243536	-1405.9983792184944	-237.57408020585916	42.545270701407844	-1131.2409050016156	-197.38666398083282	-32.369522609623466	-45.001287626422474	-235.0225164602453	0.006734704980235955	0.9985871928344926	0.004711811186628391	42.737381694583775	2	0.049259310719701556	0.9851346355317203	0.032647931983770875	0.0017415066222689936	1.0307299659848712	42.38243988526224
461000	-1633.5121167716754	-1397.4882636270795	-236.02385314459596	41.88118697473981	-1135.4201462194328	-189.56962534082209	-30.662341603494138	-41.83615046333055	-233.30775299587572	0.004821968032115635	0.9986208133928676	0.007971928499946657	42.17483843244203	1	0.049142842999503424	1.0386671654801034	0.0353192373264462	0.0037198465244711837	1.3254296388263904	41.493697933869925
462000	-1628.9062590637063	-1394.4601596258324	-234.44609943787395	41.75515919455415	-1133.9511166249074	-188.5166884854491	-30.244603726991564	-41.7477507884844	-232.0408011375893	0.0037361309905956847	0.9986208133928676	0.011214544740719354	43.78687413661486	2	0.04793995522969935	0.9379127220546412	0.03549741287030751	0.0027389847054071896	1.0944544388305846	41.493697933869925
463000	-1635.364531666001	-1397.4786686821037	-237.88586298389734	41.75515919455415	-1133.9456111376423	-189.29254892798374	-31.27725083515204	-42.96325778132564	-234.81194365062905	0.005625229573858119	0.9986208133928676	0.004299346235597066	42.5856162098444	2	0.047917757115483496	1.1564340203820467	0.036786449153228144	0.004444172039310482	1.3554843082595676	41.493697933869925
464000	-1619.303839945428	-1387.2802809707587	-232.02355897466938	41.75515919455415	-1119.8293930576178	-189.19457776643827	-33.256428325255925	-44.999881821446614	-229.25028350365733	0.013359691783985033	0.9986208133928676	0.001189915728374044	42.81520492460334	1	0.04593796874815156	1.0573653279593322	0.03520222018499162	0.0030272966000980915	1.2221813393338965	41.55338230597282
465000	-1621.192354176237	-1388.9975114029562	-232.19484277328075	41.966368893328855	-1130.1877377034293	-185.2050985565378	-31.055977250242425	-42.54869789274663	-229.42157295836478	0.006428985535520279	0.9986208133928676	0.004740108776564018	42.340416266880965	0	0.044783398198985684	1.0573634758751689	0.03531600215740862	0.0029994348132565112	1.227472953826099	41.95132813859836
466000	-1645.6386286416628	-1407.5546665662375	-238.08396207542523	41.966368893328855	-1135.364115799055	-196.42041776735743	-32.10063087145962	-43.66950212836563	-235.22166476052342	0.008533274968163607	0.9986208133928676	0.0033969569530043083	42.06337043417128	1	0.04464924915222871	1.0865719383664925	0.03386150541259345	0.0018753345014360537	1.105761735706471	41.706094552641765
467000	-1645.9126925687433	-1406.5417542247417	-239.37093834400156	41.83480669707762	-1131.7874455325177	-200.60538337430418	-31.7583049752432	-42.39062034267648	-236.2811563006126	0.007634942766853175	0.9986664814591985	0.0034799242990891056	42.85258625930222	1	0.04624944108863896	1.161694055456586	0.03360436227059765	0.002749618908101025	1.1853453006101877	41.62655471232416
468000	-1642.2547304553889	-1404.7839952391842	-237.47073521620473	41.692138101218646	-1138.7963912271737	-193.1594416941941	-31.80077085936584	-41.02739145845054	-234.29555762066713	0.00800565001114772	0.9986664814591985	0.003223945778242168	44.1794378555647	3	0.04624944108863896	1.190064271727782	0.034477448363297775	0.0023103999333116605	1.1531740895466425	41.66184712086493
469000	-1655.3710274107734	-1414.8315690874747	-240.53945832329865	44.00476285901333	-1147.1955839160723	-193.51280161938894	-33.69582727387448	-40.42735627813885	-237.9670362067608	0.008423194602577727	0.9986664814591985	0.002854417956465081	45.557889020177086	1	0.04118460511928135	0.9918975306214662	0.03032196928878321	0.0014726089700775827	0.9652869638276833	42.96326553435297
470000	-1657.615819195985	-1422.8012321156564	-234.8145870803287	43.03772858179143	-1149.9725476680276	-198.81281182781987	-32.81517384030776	-41.20069877950116	-232.17740003112897	0.007692045747148754	0.9986664814591985	0.0025249992904586662	44.05815359306771	0	0.03888696210969232	1.0129401883762188	0.02965767979757683	0.0012395231458323375	0.9597429774510637	42.78668382766389
471000	-1655.673094809678	-1413.99995256058	-241.6731422490982	43.30241689193086	-1144.5166546408248	-196.19553808392598	-31.83508550365718	-41.45267433217192	-239.74388877168315	0.005653672415195903	0.9986664814591985	0.005158999184169911	43.60196433191976	2	0.03511771830694564	0.7869642438426078	0.029104354591093253	9.404137249599586E-4	0.8636463428226364	42.682838654167654
472000	-1642.972915716371	-1405.6118672976265	-237.36104841874447	43.18421056346885	-1136.5432774350415	-197.59217171508698	-30.783805442568138	-40.69261270492976	-235.07323805166703	0.009554333081657953	0.9986664814591985	0.002000467770666025	43.60196433191976	2	0.040783187792174	0.9002501955968435	0.030178306170932492	0.001621855560397862	1.0298429522168495	43.033432498118266
473000	-1644.2559718372486	-1405.2084937606005	-239.04747807664816	43.18421056346885	-1149.1510864743157	-188.87013957248124	-28.096385072488033	-39.09088264131552	-236.27431571239532	0.006640913492637484	0.9986664814591985	0.006508301333162059	44.10257460511637	1	0.05003484277123869	1.0573282913288515	0.037170013110735034	0.004167103725702832	1.2817467694210212	42.491176065119554
474000	-1631.8912751042653	-1399.1395752438725	-232.7516998603928	43.16853846068384	-1143.645158004934	-186.6699142112382	-30.874194639464474	-37.95030838823583	-230.4195785755191	0.009283186516927057	0.9986664814591985	0.0021764523058724235	43.859935265277684	1	0.045507397472903235	0.9144255373234575	0.041237353343888124	0.0029448808390885968	1.1156561647924332	42.7153078766167
475000	-1626.6672655652133	-1396.521983579817	-230.14528198539622	43.16853846068384	-1134.9044024604016	-192.51877357221164	-30.32835738933235	-38.770450157871615	-227.65923829505044	0.017920403266992888	0.9986664814591985	6.090572107422078E-4	44.35859754288865	0	0.04894573888353474	0.9639371493130543	0.03717092593590036	0.004367312817344083	1.2100266791120842	42.55305035692574
476000	-1640.7818265187625	-1405.500466675193	-235.28135984356948	43.68409751055115	-1141.1701439497278	-192.90990060753188	-30.0382031363631	-41.382218981570055	-232.49726476268125	0.012292288003804048	0.9986664814591985	8.570891394570783E-4	46.50229167001591	0	0.05083768148363796	1.060909045839215	0.04360273053816508	0.006366568650156573	1.374525572114398	42.55305035692574
477000	-1640.1529621193133	-1406.4648403356528	-233.68812178366062	42.83574321098474	-1142.9443165977766	-192.19136909978403	-30.428943458147305	-40.900211179944904	-231.07123917630923	0.012774560217682224	0.9986664814591985	0.001235390359908083	43.13219111632735	0	0.048229715364369395	1.0063360292228454	0.03192425903333241	0.0047580682684676846	1.346722815658994	42.55305035692574
478000	-1640.9530851937902	-1402.1993154583658	-238.75376973542444	42.87354947757588	-1141.5598912356525	-189.2668217187853	-29.4731227268864	-41.89947977704154	-236.2223195318245	0.011421928954583905	0.9986664814591985	0.0011010064851672116	43.13219111632735	2	0.04374442572220051	0.9786198873375663	0.029245529056365654	0.0037460734359535015	1.296729111842526	42.59060712250201
479000	-1635.5477969865522	-1397.1705551915181	-238.37724179503397	42.912757193396295	-1134.5802193706209	-191.3767719325431	-31.811373697739185	-39.40219019061514	-235.88064501672392	0.009450124545457565	0.9986664814591985	0.0020877785318720687	43.34335866149816	1	0.047513112745052315	0.9673465751995901	0.029529488020710308	0.003390930786828718	1.2510006386484127	42.59060712250201
480000	-1636.9710559400407	-1404.757593545588	-232.21346239445282	43.00881258131852	-1140.3852352665115	-192.20139329685477	-31.911917841466252	-40.25904714075552	-229.66643063214462	0.01640948860334947	0.9986664814591985	8.570463048362455E-4	43.48161439300598	0	0.047513112745052315	0.9836661600451992	0.02973462296258179	0.0036425032948080634	1.212917265459229	42.59060712250201
481000	-1639.1444066350618	-1402.3590650258316	-236.7853416092302	43.00881258131852	-1136.3980871108452	-194.97750606049823	-30.649199985969567	-40.33427186851868	-233.67734960867847	0.020789852786496997	0.9986664814591985	5.713215017697987E-4	43.473187135652374	0	0.04092870168018676	1.167736292852676	0.02837583671578906	0.00425135633594188	1.460245621267552	42.59060712250201
482000	-1624.801101262173	-1391.5564956121252	-233.24460565004776	43.095962874392235	-1128.9232087998766	-188.8679175401224	-32.66722633318338	-41.098142938942814	-230.09802055043042	0.017059089355072127	0.9986664814591985	7.670865206288032E-4	46.17665445518548	0	0.04034148495210806	1.180555342797114	0.02913711121710405	0.004129615321706714	1.432197241801981	42.45447916863454
483000	-1618.1476954699901	-1386.0697127861408	-232.07798268384937	43.0861396990232	-1126.5255777970706	-185.14042376791124	-32.376901750777904	-42.0268094703811	-229.1697676864958	0.018792404771009193	0.9986664814591985	5.253688542875597E-4	45.89586369402436	0	0.04103507856789367	1.101679989060951	0.029798068042699615	0.0035468706321843736	1.3361001103617574	41.86217895361411
484000	-1633.2149298310212	-1398.5729605502693	-234.64196928075197	43.0861396990232	-1144.7594851118558	-182.5170702727906	-31.263360865296185	-40.03304430032665	-231.1873802923215	0.038676719306570496	0.9986664814591985	1.39378552082569E-4	44.48737262346122	0	0.048304886050805566	1.283484078430891	0.03834519445342817	0.007010970706601522	1.6028609798770712	42.818877995635496
485000	-1631.2424070404327	-1389.6158410420783	-241.62656599835435	43.0861396990232	-1133.4714834760439	-182.4561897281203	-33.49903533555786	-40.18913250235626	-238.17407566641205	0.020118890219152953	0.9986664814591985	4.048459309482235E-4	46.67720297032967	1	0.048304886050805566	1.2827791917240603	0.03494050384473429	0.006174384331320084	1.5603517261585256	42.818877995635496
486000	-1635.7728572989	-1395.8081678910476	-239.96468940785246	42.91355751153346	-1133.5448748126691	-190.70765940944887	-32.24336734029242	-39.312266328637165	-236.46152892910877	0.014112846602149065	0.9986664814591985	6.183394976953753E-4	44.08196132369074	1	0.048304886050805566	1.29981098514149	0.03161892330077012	0.0033036000095663866	1.3782433560282221	42.64736632896116
487000	-1647.2798630636655	-1404.2968620377262	-242.98300102593933	43.08425414603301	-1140.2100574522228	-190.33623123859428	-32.780968306369545	-40.969605040539506	-239.5318280689026	0.017618723269177895	0.9986664814591985	4.8536968971171296E-4	43.291566521530534	2	0.04923709587467354	1.282336741988863	0.0343319059940744	0.0029448668826030132	1.2463466298707524	42.91767596699625
488000	-1639.4062025752696	-1402.507396265441	-236.89880630982873	43.08425414603301	-1134.6741002303736	-195.54849837893494	-33.58734126081372	-38.69745639531872	-233.51933457555847	0.013226064809356142	0.9986664814591985	0.001064707292690149	43.944463645093286	2	0.05281159608582795	1.2582834237515792	0.0362376102536016	0.0033875942384099535	1.179245659555511	43.031882773563446
489000	-1633.1227488570692	-1395.25617076852	-237.86657808854923	43.08425414603301	-1129.2536970809315	-190.930460450339	-34.733652763887314	-40.33836047336224	-234.57224998060315	0.0071372220830614895	0.9986664814591985	0.004174145011156179	43.76692539491192	2	0.05331773328640645	1.2297938373702422	0.033285270753967186	0.0030888609847358837	1.2010024324943702	42.68005087750004
490000	-1641.4291690887069	-1403.9084242287795	-237.5207448599274	42.50115585815563	-1138.5738153514587	-190.99946472291148	-33.051091759078	-41.28405239533145	-234.28858275945976	0.00834123774202624	0.9986664814591985	0.002123065945871626	43.32239097527292	2	0.0501067581467939	1.2090445317002663	0.032860953735899937	0.007136740843004679	1.6536178764385063	42.007996107362324
491000	-1636.7201913069937	-1398.6079957443906	-238.11219556260312	42.93283292501674	-1129.58159990797	-192.5572952008393	-32.895035045097906	-43.574065590483215	-234.92186464902713	0.008293203897885513	0.9986664814591985	0.002812848280905849	44.899002578281056	2	0.049070655791850715	1.1951077471125646	0.030512544403066878	0.004415452346600567	1.4834105109877578	42.838006740892006
492000	-1641.4864623953397	-1405.665029134574	-235.82143326076564	43.10826560418053	-1140.702480235549	-190.67831501995843	-32.86064635782102	-41.423587521245516	-233.12346542614685	0.008410204386082564	0.9986664814591985	0.002216299129156382	44.01019816325746	2	0.05162580928970352	1.0327474050852368	0.03443680627670539	0.0036791297113306976	1.1957507636091764	42.720945808906464
493000	-1638.2704814216913	-1405.0106771463509	-233.25980427534049	43.10319167296525	-1139.0012229324936	-191.705397228688	-33.513390568156986	-40.790666417012055	-230.61344111795754	0.006166804887785041	0.9986664814591985	0.006373080952848972	43.847628450293165	1	0.04489677562661822	1.015926875901759	0.03127515419969603	0.0025309761823770413	1.1630975358053213	43.00068878914293
494000	-1645.2382384760874	-1409.8710983597286	-235.36714011635883	43.10319167296525	-1146.5295224701522	-189.36085774732723	-33.179979550112584	-40.800738592136646	-232.63984526290216	0.005522955894641576	0.9986664814591985	0.0070416878277173595	45.86908491339671	1	0.038790156352316314	1.0423244083837209	0.028648368284248937	0.0032379661581230738	1.2996924417092102	43.00068878914293
495000	-1633.2900939323672	-1400.9645726382507	-232.3255212941165	43.46124471846319	-1133.0561337321296	-192.04479996570518	-33.438261091375495	-42.425377849040416	-229.96187252000098	0.005915277307617541	0.9986664814591985	0.005237604858058102	44.80688694910244	1	0.0441795642957087	0.9245330619580912	0.03596981041439479	0.0021278005506992883	1.0179977144404995	42.50535003294248
496000	-1621.1501814047713	-1390.9708887305135	-230.17929267425785	43.67600732694721	-1119.8056844836751	-196.29909533466142	-31.841986472361516	-43.02412243981542	-227.15228026317192	0.009376028441564311	0.9986664814591985	0.0023421844486615794	43.89947345605393	1	0.04599376812456483	1.1408983533730974	0.031292021871336013	0.0035091840001024318	1.2839442655264883	42.781689036823764
497000	-1626.4038261196247	-1395.0576212605945	-231.34620485903008	43.67600732694721	-1125.9889025460423	-191.8822608984912	-33.161613182235236	-44.02484463382572	-228.5707648882441	0.012062109912012025	0.9986664814591985	0.0012750775884620739	44.930754078634266	1	0.045097761386824184	1.0580741256342672	0.02929414569175337	0.002488716092554722	1.202799610618221	43.13535407568954
498000	-1632.6422566629014	-1400.4344543416726	-232.20780232122885	42.981014480741415	-1131.7576886702602	-192.95238232719876	-33.364696987110385	-42.35968635710302	-229.73636368599466	0.00855959553061667	0.9986664814591985	0.002773321845688745	44.5745713991138	1	0.039113391737008896	0.9592217084704449	0.030188378899370812	0.00221299132333401	1.189943955871859	42.909083567599545
499000	-1639.326150814279	-1404.5207198351309	-234.80543097914807	43.429257811615344	-1136.2250083615274	-193.64726715311485	-31.624760853923345	-43.02368346656522	-232.0227513748514	0.012616349724280329	0.9986664814591985	0.001301532745247703	44.55954883735244	1	0.04834605383322574	1.0604453426630942	0.03289947964594961	0.004911982719530351	1.3919297661882828	42.47853007172474
500000	-1637.8262054077936	-1403.5419943395311	-234.28421106826255	42.61935166409341	-1133.6231781270653	-193.2728671239446	-30.743276477317718	-45.90267261120338	-231.34039857131162	0.010366131684048527	0.9986664814591985	0.0019143985413289525	44.49302697077429	1	0.04834605383322574	1.1134121376598811	0.03393306179384221	0.0058762936925109656	1.5131646905111633	42.59754157705076
501000	-1626.6742283188632	-1393.6189093120681	-233.05531900679503	42.61935166409341	-1123.775577745481	-190.58773533977052	-32.08367215715216	-47.17192406966439	-230.11791435142297	0.007207979594307287	0.9986664814591985	0.0036531212292570284	43.11545084500951	1	0.049384485794722	1.1112990004241072	0.030389108820438555	0.005757563183170073	1.5351274489067908	42.441596193431344
502000	-1631.7778630596508	-1396.3932100275053	-235.38465303214548	42.61935166409341	-1130.7460425844495	-186.98869141873558	-32.08766725492048	-46.570808769399825	-232.65822086503405	0.011402853931622771	0.9986664814591985	0.0020449796768386807	43.11545084500951	2	0.05711214171609606	1.0420425078968596	0.03135488418046042	0.006452826675941912	1.421977443683479	42.24278542049365
503000	-1635.605629260567	-1394.4190126898693	-241.1866165706977	42.61935166409341	-1133.9014646286741	-184.41212158134084	-28.835408481966844	-47.27001799788731	-238.30931647683425	0.005505244719683256	0.9986664814591985	0.004344059474404625	42.775227351247814	3	0.05711214171609606	1.0915050419422725	0.03288704623751423	0.005018089885193501	1.3364299467533327	42.23034827362099
504000	-1629.5793886741735	-1390.7809310371024	-238.798457637071	42.96867188844711	-1124.6081098043928	-187.16742999191248	-32.575246410130084	-46.430144830666826	-235.46003247412835	0.004401047566642964	0.9986664814591985	0.009118541340519223	44.715719554294125	3	0.05711214171609606	1.244538901325486	0.03150943381446266	0.007417926633856758	1.6865098852531286	42.31688670531237
505000	-1634.6501298161616	-1394.344276210255	-240.30585360590646	42.99169414082765	-1121.2102002993238	-191.1804450561607	-30.561515507327012	-51.39211534744345	-236.97788444503885	0.006944263952979711	0.9986664814591985	0.0042726645283233874	45.12393342548874	4	0.05514392512480055	1.2410406747231948	0.03054453965848806	0.004418234978148378	1.4404028798894584	42.31688670531237
506000	-1625.3498621627346	-1387.4238870991664	-237.92597506356813	42.44428577370775	-1120.2560386921477	-185.8879988487995	-32.08653166582523	-49.19331789239396	-234.66927061353587	0.007747444396310068	0.9986664814591985	0.0030090385064790418	43.579794208434265	2	0.05514392512480055	1.2172307731733398	0.03227881712323129	0.0043146655381323725	1.3951444826768127	42.206221029989855
507000	-1633.547635878554	-1396.2494161133277	-237.29821976522632	42.2876889114717	-1131.6066091227913	-184.91043531934645	-32.542420881903396	-47.189950789286456	-233.88652849529086	0.01689798801571197	0.9986664814591985	6.928593286289848E-4	42.810082617577585	2	0.05876525296727554	1.269085125845225	0.03354858476504344	0.004168917487820788	1.3195427120725627	42.2468766997559
508000	-1627.773394159035	-1391.172995507346	-236.60039865168883	42.24427945312855	-1122.834027001063	-193.35962656014604	-31.07132896542337	-43.90801298071351	-233.52155963787854	0.012908957379669458	0.9986664814591985	0.0011939231399415416	45.59367975570067	0	0.04762612377071111	1.158065037656065	0.03233673128060079	0.003677220975444332	1.3441242552309653	42.1861374591175
509000	-1629.7435539838775	-1391.0529057606948	-238.69064822318285	42.24427945312855	-1130.563729711446	-185.45676118858788	-29.28930030615898	-45.743114554501844	-235.69165952786798	0.0437598238503637	0.9986664814591985	7.856464307589949E-5	44.75624167967634	0	0.04984926983010265	1.131630259135151	0.031921793735225856	0.0027598344982543667	1.2366082834573966	42.02667499692174
510000	-1628.26221290066	-1391.9715457859656	-236.29066711469423	42.24427945312855	-1130.0363820791297	-187.37950157798997	-30.153402261218307	-44.402259867627656	-233.4996360807438	0.028419803607387415	0.9986664814591985	2.889993615329607E-4	43.455319855897415	0	0.04943702684894283	1.063181646160429	0.03109436260945805	0.0025221872156116344	1.1960996210407804	42.1366429214565
511000	-1633.9814386214705	-1391.0051591047272	-242.9762795167432	42.24427945312855	-1127.7070427361691	-189.58816657878066	-30.433477730013955	-43.27647205976365	-239.95713421916616	0.029083334892354634	0.9986664814591985	1.8694706135195E-4	42.64116592063373	3	0.048538595164988395	1.1382954942634531	0.033533916628904974	0.0034261504863402794	1.311788823725734	42.17643346039067
512000	-1628.6176106406747	-1388.336046265319	-240.2815643753556	42.24427945312855	-1125.8758829111857	-186.75014417565782	-30.458312046202	-45.25170713227339	-238.12329802058713	0.01932886219426229	0.9986664814591985	6.025445961473152E-4	42.46867092204231	2	0.03994196050032947	0.8590201547216022	0.029598796636068524	0.0011583515672841317	0.937291308709873	42.17643346039067
513000	-1621.2207937059336	-1385.2296150515067	-235.99117865442696	42.650490477756	-1123.2575178781258	-190.1093818575512	-29.565587812642285	-42.29712750318764	-233.10371073611418	0.026617564342065976	0.9986664814591985	2.518574439491905E-4	46.704444179380936	0	0.04760939174334433	1.094850112319933	0.02976528766465977	0.003324167769630216	1.3409736028009671	42.17643346039067
514000	-1627.1828612234603	-1391.7494739506203	-235.43338727284	42.45156788948852	-1127.1932934426031	-193.6455334871021	-30.292406337512684	-40.618240683402625	-232.7806688647765	0.0260828929554915	0.9986664814591985	2.332322182668327E-4	42.833317705206255	0	0.042425417887757624	1.0179961760057472	0.028650941869352405	0.00235382736084681	1.2190377548599494	41.658609378319724
515000	-1628.078841818331	-1393.3188430393027	-234.75999877902834	42.45156788948852	-1130.1554204245856	-191.9624155532071	-29.547658966315506	-41.65334809519426	-232.36944965349062	0.019023979250495482	0.9986664814591985	5.181833220283885E-4	42.53891989591537	1	0.043944351859895606	0.933171150243919	0.0324751932704768	0.0021684642257359873	1.0654973338722313	42.31107615994459
516000	-1622.9231953281392	-1386.9835643262438	-235.93963100189535	42.45156788948852	-1125.2877688605852	-188.1995772239118	-30.332210084603616	-43.16400815714328	-233.36442882706513	0.01436201241078795	0.9986664814591985	8.021379099026073E-4	43.643886477742264	2	0.04671102854709778	0.9927994334899741	0.035238239852091596	0.002843305509568048	1.143283808059539	42.31107615994459
517000	-1626.4963326885165	-1399.389511562882	-227.10682112563447	42.43603071742369	-1138.8249439107003	-185.7590607383599	-32.85594380064248	-41.949563113179266	-224.79122912642407	0.02574948389933036	0.9986664814591985	3.963908043965253E-4	42.63231326612433	0	0.046063453407086764	0.909133514927012	0.03474968152519437	0.0023771500654953424	1.0900538783927787	42.094166381187286
518000	-1625.1876659257007	-1397.0943741074748	-228.09329181822594	42.407179291249186	-1131.8974833396132	-189.67223748453287	-32.53626650201927	-42.988386781309416	-225.43083345445856	0.05077477273717415	0.9986664814591985	1.1701993954729431E-4	46.316416335032706	0	0.04788914506673745	1.0211687542620085	0.03772904530684045	0.0037009735562486662	1.2705661339450396	42.094166381187286
519000	-1645.9125781418193	-1412.9668196199648	-232.94575852185446	42.94591804067869	-1147.6168054460288	-191.61635569591687	-31.640629884994066	-42.09302859302518	-230.69655723328776	0.01692694353161409	0.9986664814591985	5.675289027063183E-4	49.075857293599725	0	0.04788914506673745	0.8879285372836205	0.03877785373168492	0.00251849758481671	1.0385348587315593	42.07671452695953
520000	-1635.3106295262817	-1410.238121982443	-225.07250754383858	42.99399942483815	-1144.8007734466055	-191.0688557827824	-32.647480094135794	-41.72101265891935	-222.8690877986148	0.027037125842465832	0.9986664814591985	3.83924133774034E-4	44.22823480049599	0	0.04919189276106729	0.8733544578815794	0.039068097451266416	0.0028309875806262355	1.0366512020882377	42.03050379539345
521000	-1632.162983520464	-1403.8617434069315	-228.30124011353237	43.374992210686806	-1136.7607603727536	-190.65227171178338	-33.25660285806299	-43.19210846433148	-225.78669716459353	0.014196291218150593	0.9986664814591985	0.0011726512178047085	44.59728338581337	1	0.04919189276106729	0.9731487530576508	0.03877844340472471	0.004074964010894572	1.158268965340061	43.25183962403423
522000	-1628.2608522367614	-1401.1132395705251	-227.14761266623623	43.374992210686806	-1132.5602907403397	-190.61753128899892	-34.85689947578697	-43.078518065399415	-224.7656651686424	0.016215721746983852	0.9986664814591985	6.531877657817678E-4	47.2033658581546	0	0.04919189276106729	0.9304076548579315	0.04050093040318765	0.0033371963560281034	1.168019003098673	42.9072310944815
523000	-1630.8042248850452	-1408.4100857344456	-222.39413915059956	43.29823206070321	-1139.6665646181316	-192.01731993499678	-32.076024415056125	-44.65017676626124	-220.1497777181936	0.020658598101932255	0.9986664814591985	5.505354140515158E-4	44.47542764105728	0	0.04072340381931321	0.8863859279031702	0.031461860868769176	0.0011780508993744201	0.8630611704451195	43.23341537794956
524000	-1638.3712522074488	-1405.5088860706765	-232.86236613677244	45.66161275970277	-1136.7946013504563	-192.52076622144864	-31.780476631782182	-44.41304186698924	-230.79717753589807	0.012645788532518193	0.9986664814591985	0.0013453092643309027	46.730899088460475	1	0.03966557500637801	0.8296009071464813	0.03188475069661955	0.001256722924194257	0.8868636870159483	42.6655023734494
525000	-1634.4435378675746	-1405.2050654719037	-229.23847239567084	43.208554004963716	-1131.8169784181298	-192.39067244016437	-35.22835594635922	-45.76905866725037	-226.93059443417036	0.010013223897457735	0.9986664814591985	0.0021252228809855007	44.91852718521775	1	0.035059177858881775	0.9066654899378199	0.031433569716178514	0.0012854369029464494	0.9669057037049792	42.41885279247095
526000	-1629.0113851448366	-1400.7383999484089	-228.27298519642764	42.50377221766084	-1143.0937743005588	-187.0842908814596	-29.17470522236075	-41.38562954402977	-225.99517620995027	0.010716933222290552	0.9986664814591985	0.0014994097130426047	46.70707995394395	1	0.039105513215517716	0.8970556924296763	0.03588274224400849	0.00136414120396505	0.9317221313756252	42.41885279247095
527000	-1629.8361140767574	-1401.104697484039	-228.7314165927184	42.50377221766084	-1141.936216506003	-185.2526003213836	-29.55800764439539	-44.357873012256896	-226.2619421241896	0.01468435284656881	0.9986664814591985	9.172548001062151E-4	42.928127858267054	1	0.038052227455911955	0.9585878236422533	0.03413108621252565	0.0013531996079946332	0.947197547805762	42.38863856800239
528000	-1625.546530349136	-1393.7931887792174	-231.75334156991855	42.50377221766084	-1130.211948557737	-193.26368631697807	-27.24792762011385	-43.069626284388605	-229.2991597960757	0.013249044516646229	0.9986664814591985	9.445756545598919E-4	44.48353752520025	2	0.036295647011349755	0.9536547225125525	0.031723479274307284	0.0011410999539820488	0.920160941489961	42.38863856800239
529000	-1622.6932056738283	-1393.187142554155	-229.50606311967329	42.50377221766084	-1130.6343148599376	-187.24366406044115	-30.262471493590645	-45.046692140185215	-227.28939445031162	0.018050715521793152	0.9986664814591985	7.603798764071882E-4	46.98810995811842	1	0.036295647011349755	0.8775679806557306	0.030960717169137217	0.0010482190500323727	0.8714758306573194	42.28351136510169
530000	-1616.8519342422567	-1392.1213733751	-224.73056086715684	42.50377221766084	-1128.7468627284416	-189.0536144316442	-30.30802332519629	-44.012872889817885	-222.47095020815522	0.01697064717068826	0.9986664814591985	6.546468027359495E-4	44.593969505151996	0	0.04236380203497003	0.8912478201206029	0.03537759501673108	0.0015705373228808042	0.8931026022335448	42.14120236061835
531000	-1623.4866496381082	-1393.085708428896	-230.40094120921236	43.42323569228505	-1132.8322766311528	-187.90834520303008	-30.75816435047674	-41.58692224423611	-227.96325544363265	0.011330653286775256	0.9986664814591985	0.0017847224502625216	47.876502926833304	0	0.03908375580544361	0.9483379087313039	0.034612896944323665	0.0019396985398724101	1.046097722579846	42.81483876258245
532000	-1615.618400906802	-1384.2630989966074	-231.35530191019458	43.105501008441145	-1122.4350219413175	-189.57731966502212	-29.360745148806817	-42.890012241461	-228.63560830646333	0.012085221116164977	0.9986664814591985	0.0015518701336946787	44.818407933226915	0	0.03908375580544361	1.0398409231061587	0.03368248243541389	0.002413877552200767	1.196755966256683	42.87221960625827
533000	-1618.7147586173587	-1384.1325291104108	-234.58222950694784	43.06959444806875	-1123.7919745684278	-186.51813863397814	-28.919292012446128	-44.90312389555876	-231.9335831527752	0.013502393087892306	0.9986664814591985	8.549920569569506E-4	43.22966019994536	2	0.04146297125231263	1.01667022427958	0.034074141353337625	0.002586058576624191	1.1638031628445533	42.80792619547339
534000	-1627.4379628308411	-1391.74807113129	-235.68989169955094	43.43302393660822	-1126.7811194331368	-189.49999845379847	-30.140196707543286	-45.32675653681138	-232.9734879645518	0.02867705494875609	0.9986664814591985	2.2860641697735045E-4	43.820921862895894	1	0.039906595477731635	1.0387663207621531	0.03228502735935463	0.0029518049465733116	1.252539178110532	42.949107770561284
535000	-1623.7807595164954	-1384.7811173950545	-238.99964212144087	43.09174705736828	-1120.9706641948503	-189.69471664209948	-27.605405255054233	-46.5103313030507	-236.41479940433163	0.022593076412434576	0.9987129300306279	2.6823381778259673E-4	44.8126274190049	1	0.036732342852308426	0.9959279595461308	0.031850111859869724	0.0023044819600291384	1.1530492210735832	42.70268547065034
536000	-1630.8192908325582	-1392.485663711636	-238.3336271209222	43.53837572558873	-1126.4961285593106	-191.1408080656189	-28.174818969947978	-46.67390811675862	-235.7816420662157	0.009493492061989123	0.9987129300306279	0.002520700211049992	43.59915538806269	1	0.037081703942591485	0.9852711670304218	0.0292139005141178	0.00205205423287333	1.0687477583852953	42.56970923800604
537000	-1635.8048411993743	-1397.9354805257703	-237.869360673604	43.53837572558873	-1136.9925314915306	-185.3263351811235	-31.928767361621674	-43.68784649149457	-235.91170889328066	0.010749429388585183	0.9987129300306279	0.0012450291419826174	48.776156496140345	1	0.03649807481315764	0.7958380323623427	0.033488364115941395	0.0011733600411628139	0.8416550430970087	42.56970923800604
538000	-1631.6794732612877	-1390.671702980951	-241.00777028033664	42.94864216953783	-1126.106945726047	-193.85127004638338	-31.038432136451448	-39.675055072069284	-238.62618984488276	0.00789170695796898	0.9987129300306279	0.0023930820629199994	46.15599409174109	3	0.03598393782270192	0.9302897556231546	0.029577638735109327	0.00195858181646401	1.1042572172762208	42.26298317472229
539000	-1637.1864254654506	-1394.8623596743657	-242.324065791085	42.94864216953783	-1129.3306357977874	-194.7635240381801	-31.26284119091221	-39.505358647486	-240.07143800368553	0.00806568928453259	0.9987129300306279	0.0021851426497960075	44.31371410761308	2	0.03635416091599086	0.8890209346589076	0.030571681754931287	0.0013418831386556441	0.9525153604365432	42.6386120548533
540000	-1636.3774929058063	-1391.7748960342244	-244.6025968715819	43.458029922954495	-1127.8190888120673	-190.34314871814854	-29.841695971885944	-43.77096253212259	-242.05528818727402	0.0056259874342934725	0.9987129300306279	0.005610470856840087	43.491467015941346	2	0.036347186971153744	0.9837558801455459	0.02822191038050524	0.001966671994540777	1.2019244414840384	42.22000828035886
541000	-1639.6849660613952	-1391.506661686633	-248.17830437476238	43.300350043641096	-1132.8092256011842	-187.54234977477734	-30.70757939923161	-40.447506911439675	-245.8064789416732	0.005647597642467746	0.9987129300306279	0.004759295386262918	43.54093506047187	4	0.036347186971153744	0.9271573504794384	0.030638460014664037	0.0014792346118564297	1.04387700898411	42.829373566714715
542000	-1636.1817911958917	-1399.0928510401543	-237.0889401557374	43.300350043641096	-1141.2725368993094	-186.21917228804256	-29.605023764314044	-41.99611808848835	-234.93196467819146	0.0042134818659627996	0.9987129300306279	0.00921346814125953	45.081820218025	1	0.038005245519504335	0.8586109465855772	0.032217497470942436	0.0014808489263402299	0.9431181781605965	42.22442561337146
543000	-1637.3080811993207	-1399.3467120335847	-237.96136916573604	44.640899404070026	-1137.4084393061746	-189.4957914160543	-29.73327146940841	-42.70920984194729	-235.27090209237386	0.01050664580123481	0.9987129300306279	0.0013931805020797505	45.10998852301981	0	0.03788249646788475	1.0303000283298436	0.02950297303537285	0.0019601078945622997	1.209961858200602	42.55133354052065
544000	-1641.138622523327	-1399.3158017179105	-241.82282080541654	45.76988060538812	-1146.928145752413	-180.13546397181167	-30.43757310727685	-41.81461888640891	-239.35717857418356	0.0078079056256749905	0.9987129300306279	0.002232707804070039	47.45706152613319	0	0.03812358959510697	0.9573512536394774	0.030025988304385978	0.0017147265405319204	1.0624823979521758	43.045786191421186
545000	-1631.3687979472181	-1390.636054486874	-240.7327434603441	43.50804531149231	-1135.8063756247307	-181.9886116068876	-31.382309902781984	-41.45875735247364	-238.18330430574608	0.006155411688523869	0.9987129300306279	0.004625654888938763	47.36314703317653	0	0.03812358959510697	0.9844461737831157	0.02938382552635857	0.0017835973298771298	1.1475575875304778	42.11432447024001
546000	-1640.6187371409635	-1401.3133361600835	-239.30540098088005	44.175984028312534	-1143.0016289987745	-183.74047703745504	-30.119877925538873	-44.451352198314794	-236.8904006450779	0.009804193799978992	0.9987129300306279	0.001683799327604448	46.681956056672064	1	0.03812358959510697	0.9410338039841545	0.02686893754163993	0.001752456682932354	1.0869806947718796	41.91712823980996
547000	-1642.843601231184	-1405.6782630312573	-237.16533819992665	42.015474446182445	-1137.9461285728894	-193.79113866212037	-30.421432694929663	-43.51956310131777	-234.4853891255582	0.005782759318073133	0.9987129300306279	0.005455121670706842	42.26189234264519	1	0.041680335571061405	1.0268696034579932	0.02913904390674899	0.0025315183077752835	1.1999821068156253	41.94461402885983
548000	-1637.8011962533528	-1399.8751961259045	-237.92600012744828	42.40312699633995	-1137.5372691111063	-187.5426014268999	-32.66350759750981	-42.131817990388534	-235.29374186496105	0.006233794509918899	0.9987129300306279	0.004059417051056851	42.64412386051418	0	0.04180742720790236	1.0113364782787713	0.031273358300957586	0.0025597433609308297	1.2341831347657184	41.94461402885983
549000	-1639.6200811436045	-1404.0015052572674	-235.6185758863371	42.01535061824789	-1137.6535153013238	-188.69011023088729	-31.36031769924765	-46.29756202580878	-233.23391685192422	0.012492740577413293	0.9987129300306279	0.0011445612741602718	42.10563964607856	1	0.04180742720790236	0.9312786657088907	0.03211684893126431	0.002458212259535086	1.1308586437047101	42.0031328068931
550000	-1633.7528079034055	-1396.2683659951483	-237.48444190825728	42.01535061824789	-1136.2505808049434	-184.18621940553115	-30.010496757888625	-45.82106902678506	-235.12729156551922	0.010919845573367486	0.9987129300306279	0.0015767497183453963	42.29750880367855	1	0.042055408958414246	0.9224482467657408	0.03242518428734157	0.0022043901031267295	1.0982551614545226	42.0031328068931
551000	-1628.1423106328673	-1392.277208193705	-235.86510243916223	41.974113123229564	-1131.2628666871456	-186.2645706094308	-31.153539210587017	-43.59623168654164	-233.3625508452807	0.0068023191720413285	0.9987129300306279	0.0037560322931347273	42.05883741904126	1	0.04110028967764221	0.9692712366775548	0.02907163363901443	0.002202441424619992	1.1926884603085859	41.917932884472314
552000	-1634.8794003064695	-1403.5944522227244	-231.28494808374504	42.500988991268606	-1146.8053386459687	-182.2465302728878	-31.8183409957308	-42.724242308137136	-229.33926308915477	0.010817626195118116	0.9987129300306279	0.0019219434535780492	42.69880738990752	1	0.04132214048838457	0.7920964947065009	0.033759694729188786	0.0014440048765096652	0.9410672822568756	41.88925019906858
553000	-1633.7289257442844	-1403.104076877946	-230.62484886633834	42.154880527179	-1137.1354928679511	-190.48555855616056	-31.218497340638372	-44.26452811319592	-228.35871922854122	0.012157762617293708	0.9987129300306279	0.0010196021517334057	42.36368449670308	1	0.04132214048838457	0.8933275948974096	0.032084354444431376	0.0018873706558433009	1.0978643050047368	42.10995631615522
554000	-1642.1781714389454	-1413.0703114129162	-229.10786002602924	42.154880527179	-1145.052222476797	-190.38816288157847	-33.150017867516695	-44.47990818702409	-226.93776972863898	0.016811481829811577	0.9987129300306279	7.11458981237124E-4	44.17502680436746	0	0.04132214048838457	0.8627698832628014	0.030177698866223318	0.0018049774645378133	1.068864650736882	41.585188357187995
555000	-1633.6295192601642	-1402.6845325856682	-230.94498667449596	42.018407758860846	-1139.0732245286026	-190.44438334842988	-32.039101971311645	-41.127822737324195	-228.96518106315304	0.01260188372070699	0.9987129300306279	8.942749636599189E-4	42.411887162346204	0	0.04132214048838457	0.8027730454778921	0.03199524714619577	0.0015403183894705855	0.9496049047627425	41.97403078958143
556000	-1647.3628501219207	-1414.8271353707444	-232.5357147511764	42.018407758860846	-1152.302545529509	-187.28040462895427	-31.88272342528341	-43.36146178699786	-230.7090358767964	0.014768482446391222	0.9987129300306279	7.433454781760382E-4	46.01562565519422	1	0.04132214048838457	0.7550662443895432	0.03169236779436413	0.001288315636474392	0.8561141464163434	41.97403078958143
557000	-1646.8572640683876	-1414.504039800363	-232.3532242680246	42.018407758860846	-1145.0418992143093	-194.34938313345634	-31.353285684858765	-43.75947176773867	-230.43344640254352	0.016950175849204	0.9987129300306279	4.364501524005617E-4	43.685755000375586	0	0.04067040209771545	0.784007385260783	0.031663231927822444	0.001321945388612105	0.9387923777455826	41.50301366929828
558000	-1633.6558391074436	-1400.8776778245876	-232.778161282856	42.018407758860846	-1135.7372583145507	-193.37619120816834	-31.779827383557496	-39.98440091831107	-230.46937439337225	0.007665233529112774	0.9987129300306279	0.0023440394824275554	42.42727235723674	0	0.04067040209771545	0.9069562352564753	0.03128056676568668	0.0020220711656150766	1.1389947221329273	41.50301366929828
559000	-1634.2337749111866	-1404.4648743869059	-229.76890052428075	42.72709236533757	-1139.7846822288448	-193.5767868133282	-31.372607101596444	-39.730798243136505	-227.90555714361355	0.012431940451400303	0.9987129300306279	0.001322678397043879	43.23558414706887	0	0.04044101269513787	0.7664397117109909	0.03191190357725711	0.0015146155891204718	0.9466244088974112	41.50301366929828
560000	-1633.6045690831977	-1398.9418705317116	-234.66269855148605	43.554456336520154	-1134.7960190406866	-192.8594844885286	-31.64536348903737	-39.641003513459125	-232.52972040888878	0.004281073491421185	0.9987129300306279	0.008576577669673359	44.75238511298209	1	0.04044101269513787	0.8510098511792	0.03253227984680002	0.001650756648380168	0.9958666929320429	41.70294485536042
561000	-1639.5860221353137	-1399.1542275434197	-240.43179459189398	42.55973243972895	-1135.490041385236	-191.76028071174528	-31.80168747190413	-40.10221797453418	-237.918818867567	0.005762100190558625	0.9987129300306279	0.005318530190814126	44.42756753279555	1	0.040855078740936024	0.9726418416743032	0.03192542280188152	0.0024126998253245625	1.1635366023701565	41.70294485536042
562000	-1641.0959165733386	-1399.149447011571	-241.94646956176763	42.092418584525255	-1136.6256237887071	-188.8658499772637	-32.064252694947974	-41.593720550652264	-239.70760308283963	0.004203041667691132	0.9987129300306279	0.007826477551182069	44.52341566122214	1	0.03917200427655853	0.8846350576736959	0.03268623589770676	0.0016422508731821009	0.9737679490216782	42.05309174786911
563000	-1642.0614858438164	-1398.423268715442	-243.63821712837452	42.07357237481768	-1139.025030976746	-185.8618939345693	-31.886388838088102	-41.64995496603866	-241.90668707121716	0.0032945511534814664	0.9987129300306279	0.011309177048693324	44.142225273393244	2	0.03691624538314256	0.7257030139277254	0.030518271968729027	7.586870647770083E-4	0.7826166145586159	42.034263146126
564000	-1643.8441013147597	-1405.896676737789	-237.94742457697075	42.07357237481768	-1139.7119955626167	-186.8033073734782	-35.15442132106071	-44.2269524806334	-236.17189951696477	0.004298235975866895	0.9987129300306279	0.009484950796878638	42.48663460659375	1	0.03691624538314256	0.739252211069445	0.02936178120195576	9.017776539738549E-4	0.8236762058801568	42.034263146126
565000	-1646.293838859898	-1403.2897517017623	-243.00408715813575	42.14432066247227	-1135.7097619179058	-191.31261633526447	-33.40031454598682	-42.86705890260502	-240.83712505912806	0.006130336247118829	0.9987129300306279	0.004070455112645013	42.53329053687911	3	0.035899266607113296	0.8617775679433568	0.027516470617993352	0.0012097409337968029	0.9865294113573134	41.81793972926976
566000	-1640.7800001875692	-1395.476081063187	-245.3039191243822	43.63668072902475	-1134.167809858801	-182.91376527242244	-35.91325868978853	-42.48124724217494	-242.94739689509186	0.009108296727813957	0.9987129300306279	0.0019858938188523014	43.842615070692275	3	0.035899266607113296	0.9222467764507474	0.026745498469602884	0.0018906030537615129	1.0676532129990337	41.38273673172969
567000	-1640.093727888318	-1392.1163884788289	-247.97733940948916	42.48075795015503	-1129.6148801764186	-187.2117873427545	-33.51394526683976	-41.775775692816	-246.2380474293531	0.006324970420730613	0.9987129300306279	0.004213785555431983	42.66393377730893	3	0.035106286022723844	0.7280899283733833	0.029035876233995044	9.211987396487276E-4	0.8528730391686489	42.44264736143717
568000	-1646.689526512569	-1395.284901368782	-251.4046251437871	42.48075795015503	-1134.3718745462936	-186.0699742736083	-34.95038178587769	-39.892670763002236	-249.34310756718853	0.009043300295771828	0.9987129300306279	0.0019167159227576095	47.17184107689947	4	0.035106286022723844	0.8284442562186237	0.02964573835004789	0.0014019531902770958	0.9770334448385323	42.44264736143717
569000	-1642.0057747264086	-1395.429041223001	-246.57673350340775	42.37281202577015	-1132.831837134991	-187.22990690870455	-35.85790302304038	-39.509394156264975	-244.42502008402576	0.006440628914836382	0.9987129300306279	0.0033478743704026663	46.10342354161643	3	0.03302029520302592	0.8569432171161624	0.02729591471715851	0.0013237414445221962	1.0500701659852167	41.69028233057185
570000	-1651.8401394170633	-1399.9683566099814	-251.8717828070818	42.39546479278008	-1149.8121439928918	-176.67116089188113	-35.155318481503194	-38.32973324370528	-249.12429816441124	0.00401493382652746	0.9987129300306279	0.007329673080787909	44.01676487098167	4	0.03961880097736261	1.0489249694852834	0.03170701991939517	0.0027490226736090174	1.2617131113513833	41.71257021299132
571000	-1654.058774444852	-1393.6234808362337	-260.43529360861817	42.326109763421705	-1143.2468913522837	-178.68855876677395	-33.572330935406924	-38.115699781769365	-258.0380777566083	0.002640257174295157	0.9987129300306279	0.026514737343533247	49.702295509209335	3	0.03961880097736261	0.9353139017585029	0.03150294169474858	0.0020846672053576464	1.1699662246198355	41.8640680798985
572000	-1649.042726062462	-1399.4334187606833	-249.6093073017788	42.326109763421705	-1146.863727770529	-181.01745329544494	-30.34817412666624	-41.20406356804292	-247.06343464041825	0.0042059477123621205	0.9987129300306279	0.006675111726820163	43.30786963276823	3	0.038782209133223784	0.9832906358055503	0.02945393361583648	0.0023507929175209225	1.2387174457930563	41.8640680798985
573000	-1643.3243602470297	-1390.985580787258	-252.3387794597717	42.326109763421705	-1132.2768631922124	-187.6955479899032	-31.139829274236494	-39.87334033090584	-249.88343471366505	0.0033998489212351125	0.9987129300306279	0.010862956053332604	42.995786777890125	3	0.03719460224139346	0.9540297338119275	0.026758594741268432	0.0018141383117753547	1.1266517654434385	41.8640680798985
574000	-1643.8197699575023	-1394.3637103399356	-249.45605961756675	42.326109763421705	-1122.006609846628	-197.60870105552206	-32.64721684889991	-42.101182588885735	-246.91648502837023	0.00590290333485404	0.9987129300306279	0.004499064969256089	43.58630849760669	4	0.03768678593533813	0.9812505739226045	0.026838296029051963	0.001567619858597037	1.0945041918859395	42.07079340566679
575000	-1655.057013996646	-1404.0119287882671	-251.04508520837882	43.31273545836946	-1128.183247030329	-198.52531737772324	-32.26082547396199	-45.042538906252716	-248.79892137018203	0.004097667725779585	0.9987129300306279	0.007662348494203763	43.44866597438797	3	0.03768678593533813	0.8869603576011935	0.028182446913034655	0.0012714164086856427	0.9515284736828958	42.21925434286979
576000	-1653.8677386872625	-1405.4220124973067	-248.4457261899558	42.857457845113785	-1137.274780647665	-193.4040093190347	-32.129314329548166	-42.61390820105877	-246.01152323936662	0.006744463086715439	0.9987129300306279	0.0033522071691044833	43.6656071159317	1	0.04136326294150482	0.9472159599471154	0.030094099717525524	0.001715281724183289	0.9652342274153154	42.21925434286979
577000	-1656.6485770178008	-1408.7393463560513	-247.90923066174943	42.857457845113785	-1141.3844837011638	-192.94251345120048	-31.869391237793103	-42.54295796589386	-245.3698895119705	0.008165894300005562	0.9987129300306279	0.0019204880446507656	44.540629778513775	1	0.04136326294150482	0.9811749709547386	0.028036607469251993	0.0019036177552855219	1.0216830093212304	42.14066607040551
578000	-1648.7112812450023	-1395.107491184916	-253.60379006008637	42.857457845113785	-1132.0478629215186	-192.00861601839895	-30.430664841393536	-40.62034740360481	-251.11300635027908	0.006291361737941683	0.9987129300306279	0.00327155646165302	47.836808699386594	2	0.041351480401686264	0.9654682958522641	0.028415857783464	0.001789392665124112	1.0322057095579207	41.97410422479255
579000	-1647.4679388483405	-1395.8539712151432	-251.61396763319718	42.916876485084146	-1131.8537190381228	-192.8124381177191	-29.36344068617695	-41.82437337312438	-249.78013491315863	0.006947994882157405	0.9987129300306279	0.0028474191006716294	43.50164185290436	2	0.03481287312421253	0.7572828820167723	0.026277611384344868	5.930909377281477E-4	0.729449214402514	42.904201940177686
580000	-1660.3252776767506	-1410.3864888464516	-249.93878883029907	43.10980703071257	-1144.6857557899953	-195.14903661063676	-29.652716080076747	-40.89898036574273	-247.73447405015364	0.007231012820838135	0.9981448611813691	0.0053855690098730145	43.420413939195775	1	0.041813161593743875	0.8736389967018487	0.030379819850569503	8.422904697828871E-4	0.8117530489579371	43.00110373555369
581000	-1656.6469425597704	-1405.7682763311007	-250.8786662286697	43.10980703071257	-1132.7541335294018	-197.4827544181176	-30.964147364227173	-44.567241019354235	-248.24684738523754	0.00675932804875815	0.9980986469339833	0.0066405766543717135	43.52064907246329	2	0.042597494141428875	1.0111935200264792	0.02778488370350812	0.0015067602977622667	1.0497999365534783	43.00110373555369
582000	-1652.4833731680558	-1398.1268824847675	-254.35649068328829	43.327707169313875	-1140.254831324981	-186.08645517061302	-27.85197133963081	-43.93362464954277	-251.87448664588825	0.004877016762124641	0.9980986469339833	0.01053295087781123	43.53392572657205	2	0.042597494141428875	0.9626325349517791	0.028894303176833235	0.0013968097236882221	0.9470086463785123	42.93120359620469
583000	-1668.4658573560102	-1415.6084989422927	-252.85735841371746	43.34378418748705	-1148.2599028938994	-191.99353293477918	-27.298393599893277	-48.05666951372105	-250.72301045389707	0.00545046157561068	0.9980986469339833	0.0073029265693589735	43.80445640956789	3	0.04481537199618272	0.8514434264073582	0.03117973732897492	0.0012798141736713221	0.8862746677214169	42.77143410438967
584000	-1650.9612933010028	-1397.736484370827	-253.2248089301758	43.36557327173724	-1130.5864037928927	-193.64898375414433	-28.189830720013774	-45.31126610377604	-250.93295790901863	0.008298403317715084	0.9980986469339833	0.0038779019300469687	45.334541641357895	3	0.04481537199618272	0.9015413318184445	0.029539291142853762	0.0012592725817483301	0.9181685453040743	42.79293546608828
585000	-1653.227800084009	-1401.3309090025973	-251.89689108141178	43.36557327173724	-1142.707271726762	-186.8971632191721	-27.992706945324343	-43.733767111339	-249.55307974543913	0.007473977191037475	0.9980986469339833	0.006368243149580412	43.865193472604695	1	0.04481537199618272	0.9181712157066292	0.028460013649527487	0.001365240722952362	0.9759736337414756	43.21598873909224
586000	-1656.1542809234109	-1401.8615282823387	-254.2927526410721	43.68784318901611	-1140.515068370952	-186.64820267961943	-30.16886469387108	-44.529392537896264	-251.82698458323196	0.006796898318777971	0.9980986469339833	0.007623775181086101	46.008514138932725	3	0.04481537199618272	0.9573918509014498	0.02835444402346481	0.0013718883614223163	0.9744634971506613	43.37329889639855
587000	-1657.391411749759	-1402.7524247867304	-254.63898696302854	44.584482009937076	-1141.5648687474766	-186.31985418052636	-30.95651995080481	-43.911181907922895	-252.11435826213537	0.010302379655298337	0.9980986469339833	0.0034767181633615987	44.713975143171275	3	0.040736109538182005	0.9764119072115366	0.02934871241151283	0.0015784103417602893	1.0855914239420372	43.8409161071788
588000	-1652.4940439989252	-1399.2841160589635	-253.20992793996177	44.90294613230383	-1135.2454820908097	-190.1659271851481	-29.103992627216645	-44.76871415578909	-250.8096790290983	0.008393814684354003	0.9980986469339833	0.0031287539673898013	44.990591220380274	0	0.03669145673618849	0.936289014080813	0.02633602084745485	8.727991204323955E-4	0.9530910092554864	44.522014226744346
589000	-1656.3614705922564	-1401.8094509722064	-254.55201962005006	43.394186765844566	-1137.8662893970695	-189.1318675414592	-29.519927264156756	-45.291366769521076	-251.93499302121057	0.008125063379416955	0.9980986469339833	0.0051630162956417	47.70173098174369	0	0.03708473282726321	1.0063828408478654	0.027342846878739068	0.0011822478491149621	1.0919158793735064	42.69610702010177
590000	-1654.8827679164726	-1405.3222508138897	-249.56051710258296	44.657881957558466	-1147.8016725279376	-183.37096580809379	-29.448865910690635	-44.70074656716775	-247.51245100329882	0.010221195574538872	0.9980986469339833	0.003510131826599	45.51343808861496	0	0.035356192492466146	0.8242084410798255	0.029713975120968173	6.27721786874695E-4	0.7889002115989925	43.654192033109396
591000	-1655.9734785675819	-1402.9965034026554	-252.9769751649265	45.291312776241554	-1138.2017803295075	-189.1451611373164	-29.57226579165819	-46.07729614417344	-250.32145200614008	0.015379657998988435	0.9980986469339833	0.0011286957451928736	45.301958603044774	0	0.03789940137031604	1.0189096135029831	0.027690288050163592	0.0013034524528762028	1.0859049296672136	44.23622835673728
592000	-1643.1608631094396	-1386.9466623572755	-256.21420075216406	44.29095549821568	-1125.6711962003337	-184.00873540173512	-30.734829428707688	-46.53190132649922	-253.72189596260608	0.01976219108148541	0.9980986469339833	6.157415800707981E-4	47.60420019962428	1	0.03583743605356695	0.965959722550088	0.027235079653551323	0.001201783127228146	1.0607679716086549	42.64555256128924
593000	-1637.5307606052734	-1384.1145606420218	-253.4161999632515	44.29095549821568	-1122.9331248230617	-184.72268873195455	-29.606647831036994	-46.85209925596863	-250.65209140070613	0.010375820915953878	0.9980986469339833	0.0021285440454099605	46.63060511389375	0	0.03583743605356695	1.0543642390850267	0.029050390804284173	0.0012840587268569553	1.0902608147669195	42.673605307490725
594000	-1644.87765782952	-1397.5124762988887	-247.3651815306314	43.474094163453024	-1132.9748507084307	-185.36715711235846	-30.416470415517967	-48.753998062581516	-244.55328312953253	0.013166954061081742	0.9980986469339833	0.0017238867850539596	44.20454737414576	0	0.03897291755557863	1.0700230940596767	0.031532491669609745	0.0015927072084265408	1.0868960569748634	42.673605307490725
595000	-1651.1602343737902	-1395.0184090501411	-256.14182532364913	43.474094163453024	-1139.1896932780458	-178.19121090082373	-29.08040728518362	-48.55709758608804	-252.53306406888586	0.014040773122139562	0.9982811592320685	0.0012796696027894605	47.01544255525109	1	0.040291623428061335	1.3353915933678957	0.028778081144491888	0.0029457676199169253	1.4476818061778203	42.31730984398498
596000	-1644.4624739863978	-1387.2426607511295	-257.2198132352683	43.52489462169905	-1130.6491977327842	-180.74548094280195	-28.928741147241173	-46.91924092830219	-254.337488126831	0.012841841220603322	0.9982811592320685	0.0012798258087961464	43.55957145121793	2	0.03794194417743907	1.093158023382554	0.02934261308714975	0.0018268276065254016	1.202786374576279	43.08049173614989
597000	-1654.2772002554875	-1399.6526612170421	-254.62453903844548	45.2657126126362	-1140.5253403336656	-184.45485539756157	-26.886358343509684	-47.786107142305404	-251.66696897524366	0.010891473292497933	0.9982811592320685	0.001380968775795896	45.68986496476634	2	0.03794194417743907	1.117950866460887	0.02969986637145201	0.002017526625218187	1.2124170818210442	42.43700019820012
598000	-1668.2232032337708	-1419.9929389393787	-248.23026429439207	44.2438926867984	-1149.8115482490564	-194.44645537893118	-30.69219002751895	-45.04274528387208	-245.15426004739356	0.013608531140094119	0.9982811592320685	0.0013316050915734906	47.648466903656264	2	0.03544027604235448	1.1571251929386526	0.029502351795671712	0.0016517126602759932	1.247100810259902	42.46854517907489
599000	-1669.9200160809528	-1416.9846563883611	-252.9353596925917	44.19056471404549	-1143.4902047191588	-194.50141810765396	-33.8137459510068	-45.179287610541785	-250.1037847643163	0.01656377619296358	0.9982811592320685	9.351312750960611E-4	49.565898669840905	0	0.0335426697949258	1.0764797816697438	0.026250501205013033	0.0012620188305595495	1.1121963554676269	43.681635140455185
600000	-1673.1789710094913	-1413.7134858107906	-259.4654851987008	44.18884225773918	-1133.9883913494452	-202.45062778161665	-32.7790363876717	-44.495430292056966	-256.01260645874765	0.013111339654780715	0.9982811592320685	0.0011884266932426727	48.26031018578416	1	0.03354397726939598	1.2829096448300827	0.026927743590183538	0.001925061561942671	1.341589371112984	43.787350884201224
601000	-1677.1671039679788	-1417.914007045457	-259.2530969225218	44.18884225773918	-1151.6119555899543	-192.37921788372864	-33.28647840155254	-40.63635517022147	-257.2300482435136	0.007748718885696174	0.9982811592320685	0.004588916405736764	51.27743494398746	0	0.03354397726939598	0.8163407495271773	0.028272225114826695	7.271531217709284E-4	0.8112599328599864	43.186958193302694
602000	-1660.2767470513897	-1406.7750711723725	-253.50167587901728	43.99073084860029	-1142.9886315037115	-190.7018170292788	-32.91058187205684	-40.17404076732538	-250.9019087305754	0.01564778953586151	0.9982811592320685	9.344427796876245E-4	44.60805458476229	0	0.03374869671473188	1.0007741082032378	0.02665541430151966	0.0012468278153237684	1.0582907109294537	43.104375935390074
603000	-1657.756745018312	-1401.2969250887631	-256.4598199295488	43.99073084860029	-1135.5375047568625	-194.3966546262621	-31.04809361732206	-40.314672088316456	-253.37950850851325	0.023367862845045384	0.9981916292098987	4.182634064328589E-4	45.025331820540266	0	0.036884517346679774	1.1585532424167109	0.025583861635111487	0.0018663069236080972	1.2229350642280603	43.56606779351718
604000	-1660.7562644305776	-1398.7020694575738	-262.0541949730039	44.86763664629456	-1134.5267477212096	-191.85085367077252	-32.13924816783842	-40.18521989775342	-258.78786773298077	0.00981961100650813	0.9981916292098987	0.0026926548285200738	44.93228461097238	1	0.037157549549941715	1.220442412222634	0.0271408772804225	0.0027493276228881705	1.455492356781314	43.82583834688766
605000	-1653.424880325444	-1393.544051353484	-259.8808289719601	43.91443286367829	-1127.4177008362676	-190.62511265853135	-33.46494913456758	-42.036288724117455	-256.410242619066	0.009739331306157072	0.9981916292098987	0.002368193946355371	44.74581328723329	1	0.03652393363155912	1.2888587266473899	0.02408400066677758	0.0032809249827325023	1.6105188142322897	43.44831698202047
606000	-1638.1973913912088	-1376.9098185248538	-261.2875728663551	44.11679990756268	-1117.7527695345273	-185.9245277778654	-32.15299192227062	-41.079529290190514	-258.3657424849416	0.013760292709343312	0.9981916292098987	0.001057580077310975	47.488863953259234	1	0.03652393363155912	1.1061653064371928	0.025293001365915616	0.00215470615946717	1.3359973652986683	43.507612290593144
607000	-1647.0748660885542	-1386.3519826675122	-260.72288342104207	44.10534556791816	-1122.22294417685	-190.19706469591674	-31.932431791649375	-41.99954200309625	-257.90154815134855	0.006609900647291007	0.9981916292098987	0.005904245978745498	53.60637184726898	0	0.03652393363155912	1.0731190410734388	0.02499858384325901	0.002087618228682641	1.2807145164484568	43.53621218620251
608000	-1646.4448002701552	-1389.090110405382	-257.3546898647734	44.032495354184896	-1124.4983411189312	-191.8891756840948	-29.86498025358624	-42.837613348769565	-254.67291251696426	0.010292856047429895	0.9981916292098987	0.0034881417447827474	46.156620339740165	0	0.03652393363155912	1.0274657712822304	0.028035568502204004	0.0024356362403231595	1.3284877728148807	43.87225463658753
609000	-1648.1322830284862	-1391.8408052389896	-256.2914777894966	44.032495354184896	-1127.4285870199124	-189.48852845640485	-31.943615763025214	-42.98007399964713	-253.9396283785256	0.009817105572075633	0.9982883358684622	0.0023940119395924365	45.15035489936528	1	0.03511118220277016	0.9207481695870904	0.026727045571100873	0.0015633906051524874	1.1348167080089102	43.87225463658753
610000	-1649.3180225923613	-1392.571118030578	-256.74690456178337	44.032495354184896	-1126.5929089240447	-193.61131515219273	-31.101905681176415	-41.264988273164086	-254.28264667279282	0.010928578327715039	0.9982883358684622	0.0014657367414850253	45.99322446445919	1	0.0347694383543258	0.9569046208772931	0.027879037744031426	0.0016045128977476323	1.1073925964132971	43.25925763401661
611000	-1643.4831248582145	-1385.1520924873382	-258.33103237087624	42.689553985729916	-1121.293818175007	-188.90726300264973	-31.890527882185197	-43.06048342749669	-255.67074575015477	0.013513249190514554	0.9982883358684622	0.001312346734539358	49.90953857935605	1	0.03435657083598613	1.0204612305763379	0.02480887430131967	0.0023554726809456887	1.329922778093164	42.6398946712065
612000	-1651.6474775720314	-1405.3622300711686	-246.28524750086285	43.129017299540365	-1143.3942041874434	-185.9191380585282	-31.2452357526612	-44.803652072535726	-244.23566956688182	0.015540945791973288	0.9982883358684622	0.0010543876213605914	43.212204002899334	0	0.03474625348526382	0.8246843214306372	0.029959902797384117	0.001311439522333456	0.967511987203706	42.451255135034955
613000	-1652.9860803436668	-1404.8199460765368	-248.16613426713005	42.519352292150025	-1136.9013154681597	-191.04377246484432	-31.082303151117873	-45.792554992414885	-245.79247204750632	0.014573913456978723	0.9982883358684622	0.0012505762421577418	43.45846134055639	1	0.03237913921443817	0.9277470279588876	0.0291708072098742	0.0018325176501269732	1.144569351582221	42.115185128600444
614000	-1653.2738788535703	-1404.4151898757518	-248.8586889778184	44.81770147616349	-1136.7901890171397	-190.76440369328162	-31.13781688222742	-45.72278028310295	-246.8764329716397	0.005565377850414314	0.9982883358684622	0.010130282384397601	45.21547260960763	0	0.031481149454329144	0.8035407793002469	0.02866895905451577	0.001298799590284466	1.0057555249854375	42.06997317495999
615000	-1649.5037623556268	-1396.3602907556885	-253.14347159993838	44.449107960005904	-1131.7574183995794	-185.17381295574972	-30.97001409749125	-48.45904530286816	-250.95235730015767	0.006837837326107959	0.9982883358684622	0.004108376809227396	47.635120381503256	0	0.031481149454329144	0.8694440358005353	0.02717971335956103	0.001613623208443202	1.1437045730635145	43.41434916675635
616000	-1641.7741118006438	-1384.9331469782594	-256.84096482238454	44.075963004465585	-1125.20406412467	-185.72261182883193	-30.71409970480956	-43.292371319947975	-254.14591983307872	0.004684483145371538	0.9982883358684622	0.010899942955991495	44.38470624457082	1	0.02999201221328926	1.0317936275183563	0.026676424664119305	0.002577557272220403	1.3758328075350708	43.65418749720043
617000	-1646.134499612461	-1389.1732530342438	-256.9612465782173	43.63018961170972	-1134.536438476487	-183.9722811714998	-29.885958443656204	-40.77857494260078	-254.4088485401436	0.00499723406594802	0.9982883358684622	0.010943658078330925	46.4496973914941	1	0.03240179747639902	0.9854050032342729	0.028831123791869823	0.0022806897499738845	1.2321310042010984	43.048471792176876
618000	-1644.4807097563194	-1397.0453833340664	-247.4353264222529	43.63018961170972	-1140.5472674662083	-183.40410507946453	-29.918196165068384	-43.17581462332534	-245.27462844838828	0.007976044751929496	0.9982883358684622	0.00310488645922909	43.812727113895654	1	0.03240179747639902	0.8597910680246609	0.02971077420497833	0.0012954194117768276	0.9951734326467288	43.5711382141358
619000	-1636.9702608501661	-1389.9319261799985	-247.03833467016756	43.63018961170972	-1125.0853125064327	-189.05769643570432	-31.54031926149753	-44.24859797636399	-244.66906965372266	0.0060038239981671385	0.9982883358684622	0.006364839232539847	43.75783514307057	0	0.03240179747639902	0.9263354603071963	0.026457552123343546	0.0015614861644296736	1.0909748326356075	43.46663295362629
620000	-1647.3931306563895	-1400.376073599197	-247.01705705719246	43.63018961170972	-1135.5081815799779	-186.055590077619	-33.23291250717762	-45.579389434422666	-244.80568178119125	0.008634861539831467	0.9982883358684622	0.004825218136003972	45.09861675392701	2	0.030606422155022208	0.8758841290297866	0.02675341629342311	0.0011542992322844954	0.9979968475373362	43.06960586621328
621000	-1644.2314874161063	-1396.4836411624142	-247.74784625369224	44.84618690672177	-1125.28436811428	-192.47572232653079	-33.72533347068421	-44.99821725091927	-245.35453488061407	0.010718215113018334	0.9982883358684622	0.002094633263132469	46.16341590399414	2	0.03354281615791068	0.9340588693379133	0.02728677391287491	0.0016275419213614083	1.1042072345321428	43.428707669965576
622000	-1648.140061658487	-1404.0785224253843	-244.0615392331027	44.40772488937801	-1136.0680277315776	-189.46223202270605	-36.69632728953873	-41.85193538156194	-242.43728331384324	0.009923754223100021	0.9982883358684622	0.0036052735571090186	46.02208135027375	1	0.028118598755726098	0.6928744109430567	0.025729301067759187	5.469822150587602E-4	0.7915492299805814	43.66124923440119
623000	-1643.4285440299611	-1394.3620291972074	-249.06651483275377	44.40772488937801	-1134.5780286203528	-186.27319010186847	-31.813473802301672	-41.69733667268449	-246.9282282076035	0.005394525950669167	0.9982883358684622	0.008002290349878965	47.66834065729279	0	0.036652639587162986	0.8526903051750527	0.030018004739366982	0.0014820074471488722	0.999201967250444	42.93276257379398
624000	-1649.738523622471	-1395.6945362582292	-254.0439873642417	45.46317687391329	-1132.3159939446032	-189.05353385743	-32.77881181100521	-41.54619664519079	-251.69561144542882	0.011749451939217248	0.9982883358684622	0.0023383095532878324	47.44329445515517	1	0.03671673119983083	0.9196344486459049	0.028363723147335002	0.0015211011167489932	1.0720656579453909	43.057857679468356
625000	-1661.7736554208334	-1410.6161466034705	-251.15750881736287	45.576188809531494	-1136.4847303873403	-198.10858352745348	-33.55300643526883	-42.469826253407874	-249.0327279351555	0.015626887813345917	0.9982883358684622	0.0012661419240785259	48.45334218234617	2	0.03954799911285881	0.8484160416175152	0.0307009634351441	0.0016416532801048927	1.072131909750921	43.057857679468356
626000	-1653.6510688278418	-1401.527839217569	-252.12322961027277	46.3772321706157	-1133.8906360628291	-191.5119961396899	-33.63789563168916	-42.48731138336066	-250.25570749721456	0.005875826145482257	0.9982883358684622	0.007901177917406552	46.46146502408738	3	0.03954799911285881	0.7677379877537475	0.028519985169423372	0.001117615262588395	0.9442642177772832	43.34688444183634
627000	-1648.5135886025166	-1396.0756661482537	-252.43792245426286	44.570797655585125	-1132.3902839497773	-187.59704212169993	-34.488417616961165	-41.599922459815396	-250.79023386318352	0.007902635747518318	0.9982883358684622	0.0027851186383790593	48.760256244122054	2	0.0354575701422046	0.7000194722119948	0.02836064247381012	6.654948520749183E-4	0.8227987402723179	43.84594150353596
628000	-1655.5103295271526	-1405.7432831922558	-249.76704633489686	44.462989141174944	-1137.3578691031082	-191.67465610742153	-33.873773569038974	-42.83698441268712	-247.50991370036274	0.0058209549317781205	0.9982883358684622	0.007260763697601263	51.15831566945802	3	0.03759752837514302	0.8904574560176116	0.026431654470952925	0.0012174458398755874	1.0492376867713742	42.49761621371423
629000	-1643.7062661452692	-1397.5785225813065	-246.12774356396267	44.06141133697619	-1126.536976910424	-193.8059927669713	-34.194284948935405	-43.04126795497576	-243.84274095587878	0.0032018831204345694	0.9982883358684622	0.021817066032636653	44.29721500270983	4	0.03998808666573438	0.8993531923734339	0.02689630887817723	0.0018411889644165723	1.1416301257510224	42.49761621371423
630000	-1641.1175642429948	-1394.0201235641193	-247.09744067887542	43.4177799626248	-1125.5369142356137	-194.01400538915908	-35.041366449333516	-39.42783749001306	-245.1104754386976	0.003703728614998549	0.9982883358684622	0.020567221007551838	44.24289351013963	3	0.039342128570097085	0.8050166002297343	0.028630847063750124	0.0013010385755579585	0.9921511002367556	42.49761621371423
631000	-1648.4583034142186	-1395.6787959583946	-252.77950745582388	43.48665841673221	-1126.0154209268928	-194.40585180860677	-34.461077226335235	-40.7964459965599	-250.73163984222433	0.006816544191848064	0.9982883358684622	0.005394654532423257	46.4982650556808	5	0.03801633286201947	0.8241459673083645	0.03382415251480097	0.0013273451024513828	1.0523553706051052	42.662662129011075
632000	-1646.5385094122244	-1403.4152845658598	-243.12322484636445	43.594887147642154	-1144.3890162623657	-185.30037053259977	-33.57518084894057	-40.15071692195379	-241.1522074809906	0.007662035426957453	0.9982883358684622	0.0062481260494451464	46.016922866472704	1	0.04634944897028922	0.8000206840269096	0.038213949009633555	0.0019071799843838285	1.0140752220989224	42.23956047101261
633000	-1641.7788532202803	-1399.7675405892373	-242.0113126310431	43.55515762240511	-1130.8275447780468	-192.0512172682953	-35.32296057329534	-41.56581796960005	-240.20313740592513	0.008344774751232355	0.9982883358684622	0.003956089667233233	44.00989602680604	2	0.03987189912418394	0.7493385512784141	0.028602852268289125	0.00116957918497512	0.9172533628202172	42.45986757143721
634000	-1652.9327720286	-1399.200733663046	-253.73203836555393	43.56152804579094	-1124.1377208207693	-194.7471757969208	-34.50387654426791	-45.81196050108788	-251.5805979983378	0.00418021672898419	0.9982883358684622	0.012046701150735955	48.95760880455008	3	0.042874874920816916	0.8568566924380343	0.028906166762413137	0.0017136792174221832	1.028775742748699	42.46607779654261
635000	-1652.3972495123458	-1400.7531221812978	-251.6441273310478	43.978098357391524	-1126.303904391776	-194.32978717048948	-35.56884809224825	-44.55058252678402	-249.69227190710123	0.006214435158054089	0.9982883358684622	0.006913290205140722	44.78602464824309	3	0.041353844117623446	0.7940253432162758	0.029169659062919066	0.0014019717066125002	0.9653030497101415	42.924755800736634
636000	-1645.4364443834593	-1391.401976150248	-254.03446823321121	44.29117860005629	-1128.25766250661	-184.47668955463587	-34.00136365627885	-44.66626043272331	-252.27609155170566	0.007031172441353257	0.9982883358684622	0.006208111094291246	45.43690739082151	3	0.047719096045836205	0.7339652385667343	0.03204071405116121	0.0011592629558653184	0.8300607354496499	43.81848710030822
637000	-1638.888117050347	-1387.2520418134825	-251.6360752368646	44.04918559753519	-1124.5350732769205	-184.60094805668126	-34.67372639364825	-43.442294086232494	-249.8136650161618	0.005181300875697765	0.9982883358684622	0.010374504747822953	44.93815047427959	3	0.047719096045836205	0.7537441758325393	0.02976699588738644	0.001367513353551065	0.8705341944296222	43.71489217148926
638000	-1654.432692704896	-1394.7334327230935	-259.6992599818026	44.04918559753519	-1130.2944571106204	-187.5741931209529	-34.34900738045249	-42.51577511106763	-257.7596909699375	0.003072530297870148	0.9982883358684622	0.018600383118430125	47.91983003273579	4	0.05005482471112666	0.7901855075522878	0.02835200320477297	0.0013353023198623187	0.8720280741380513	42.841482859894064
639000	-1662.3126527046925	-1400.7341062961025	-261.57854640859006	43.088392391999754	-1130.3739857231762	-192.68875338786575	-34.43759412891597	-43.23377305614452	-259.56635779034195	0.00676157969759733	0.9982883358684622	0.00753704470609908	43.84902761799045	3	0.05082767974375462	0.8129295496507036	0.029003621541189847	0.0014458989523242435	0.9151091293001766	42.55214045204076
640000	-1642.5417677017458	-1385.252465588725	-257.2893021130209	43.088392391999754	-1118.541476228971	-192.40136639334045	-32.028234464928026	-42.28138850148547	-254.59497056580824	0.007288923178688707	0.9982883358684622	0.0051388649892630985	43.79777132915144	2	0.04965738561740519	1.0315608378731576	0.02900813001040288	0.0022851841959003498	1.1626386956312675	42.39358207900499
641000	-1651.711951036599	-1396.7676268363793	-254.94432420021968	42.81451715044713	-1132.313576005029	-187.7849148058167	-32.662862529495506	-44.006273496038204	-252.61160645404763	0.009925035072768509	0.9982883358684622	0.002163635543723105	44.878675957491055	3	0.04260110903965662	0.914616593278811	0.02663620879534893	0.0020358729751738494	1.2254236567790466	42.79975078381881
642000	-1650.1995901787868	-1399.9693530471482	-250.23023713163875	42.84913012487101	-1139.9049004335118	-183.02891286394652	-33.46076162554213	-43.57477812414785	-247.77459297672596	0.007580015456048026	0.9982883358684622	0.003410150210013404	43.072599014218376	1	0.05222692042256769	0.9541262846998083	0.031878158732190943	0.002418512243631735	1.1225123900445872	42.47857167290491
643000	-1640.1075068258388	-1385.9503821741985	-254.15712465164034	42.84913012487101	-1116.8244175057582	-191.63678755504748	-34.050909731639074	-43.43826738175381	-251.52017584793532	0.005685202471133684	0.9982883358684622	0.006899006708511162	43.65817596716724	1	0.05222692042256769	1.0128626603054336	0.02799419453370711	0.002438932521043768	1.1778857043651894	42.579166361101485
644000	-1643.3391674983861	-1387.0221181172965	-256.3170493810896	42.879159590002025	-1119.7754282266242	-190.54069522751175	-33.44750896446798	-43.258485698692645	-253.93371345091765	0.006965599520310259	0.9982883358684622	0.0051859315338200615	43.65817596716724	0	0.05222692042256769	0.9308536366232796	0.0290729587353141	0.0022028635125527674	1.0070008913070456	42.60900663061973
645000	-1653.3504870372626	-1392.893587216544	-260.4568998207188	42.73880364921273	-1125.1914767173307	-191.2786000094643	-31.968958811725997	-44.45455167802295	-258.0249218025608	0.005823880244070885	0.9982883358684622	0.006291991666634447	43.67743465001397	2	0.04774124171735543	0.9464993324274842	0.02774463472190578	0.002153929677905931	1.094135830930586	42.605755267864055
646000	-1639.9510748836203	-1384.3826793711091	-255.56839551251116	42.86193227507635	-1120.9985139173411	-187.38474914627926	-29.768727162604552	-46.23068914488418	-252.88976243683953	0.007011481248997008	0.9982883358684622	0.0037029740291251835	43.7153567830305	1	0.04774124171735543	1.026440510735036	0.02548738783273816	0.0032216338070511193	1.276330885210615	42.45973896827775
647000	-1644.916864623952	-1390.2778477353907	-254.63901688856146	42.86193227507635	-1121.2279148107427	-195.0124996409487	-30.58650083053808	-43.450932453161116	-252.20615301133626	0.017807811975346154	0.9982883358684622	5.464973824102427E-4	43.053984099858035	2	0.04774124171735543	0.9467846482116323	0.026530004621778545	0.0026462676249330557	1.2272749555909446	42.836300827794446
648000	-1629.9561174290493	-1386.3666544526832	-243.5894629763661	42.86193227507635	-1113.8088619003329	-196.02017558864574	-31.336629903356048	-45.20098706034857	-240.8881188060292	0.015272843738366274	0.9982883358684622	0.001076415715208755	43.17634331053477	0	0.04913718309287004	1.0338493243403357	0.026789349330413343	0.003240955109752039	1.3232360578671543	42.837203855071486
649000	-1635.0457065456121	-1392.3620222280092	-242.68368431760302	42.86193227507635	-1130.051091813407	-190.8594167989608	-33.11949364469419	-38.33201997094713	-240.21795793672268	0.012481855433591132	0.9982883358684622	0.0016405813181892463	43.6232830602646	0	0.04627219738849172	0.9573784040302736	0.026076634644173674	0.0016141014486432885	1.1252463038416127	42.44234111648208
650000	-1642.5383617125692	-1396.9844209560695	-245.55394075649966	42.03959540806825	-1133.3406335669933	-189.7855743835554	-31.34887986506982	-42.509333140450885	-243.39363436705972	0.014747903059202141	0.9982883358684622	0.001180662035160217	42.4256167215817	1	0.04219102986212144	0.8596669133276057	0.025228913628319662	9.734121236632407E-4	0.9267721082136297	41.71929158454892
651000	-1651.7257429987187	-1404.0925716957572	-247.63317130296156	42.03959540806825	-1143.423854937626	-187.7616314220944	-32.19841265028575	-40.70867268575109	-245.5476958608384	0.01648891155783102	0.9982883358684622	0.001032955166457333	42.98131854659066	1	0.04355634438531961	0.8359978709234015	0.026565197210388594	7.737243467493578E-4	0.817681209681622	41.43113630935436
652000	-1649.2559565321817	-1408.7514655437456	-240.50449098843617	41.68957181482323	-1145.2702738592022	-192.8053348665548	-31.249364377028733	-39.42649244095978	-238.60295059662576	0.015208253911792593	0.9982883358684622	0.0012396794706144088	42.1423261368201	1	0.0416221119221908	0.7783221487236245	0.027550770714243826	0.0010013949128475496	0.8934775788617056	41.66739858455384
653000	-1652.4888244037313	-1400.7483877282589	-251.74043667547244	41.72190325916351	-1137.1038586130724	-192.08164751431124	-29.963421073364785	-41.599460527510466	-249.53254695134885	0.005008824864229135	0.9982883358684622	0.009203142637775273	43.71704602027684	2	0.04133714998312354	0.8747756550160096	0.026014336779896122	0.0010191538569502398	0.916427176328673	41.689294680990905
654000	-1657.1914467941633	-1401.0486366997468	-256.1428100944164	42.28104194748524	-1141.08467892664	-187.23122424946482	-31.6757554446017	-41.05697807904034	-254.02313989164406	0.003217253537360712	0.9982883358684622	0.018903367282037134	43.569509252195445	3	0.04133714998312354	0.846799588384648	0.028560676809896785	9.628657717843927E-4	0.8828767124933766	42.024797489816386
655000	-1659.1065696298	-1397.6307090008997	-261.47586062890036	42.733151782271186	-1133.5631006278213	-190.7192734873994	-32.04723622603102	-41.30109865964826	-259.44518040925914	0.002392932887146253	0.9982883358684622	0.034935619977133854	43.23433821452783	3	0.03845530091202059	0.8187393682361287	0.026753089355235876	8.825142360488719E-4	0.827571042772907	42.55705826734729
656000	-1660.8666052399853	-1401.958171927442	-258.9084333125434	42.19211775767189	-1143.9160341191136	-188.9320549995178	-30.330507328864133	-38.77957547994661	-256.69537973115126	0.007587605725864997	0.9982883358684622	0.004060064004492532	43.254264666896916	2	0.0363417030931465	0.8764179468301414	0.02782681246329455	0.0011277992478699631	0.9209214809566789	42.06349096341014
657000	-1667.5228360145277	-1404.4184298690022	-263.1044061455254	42.775871358124206	-1137.8120017483247	-190.09691354686493	-34.705479872749905	-41.80403470106266	-261.1018395033795	0.004037829130160833	0.9982883358684622	0.009771563315524406	45.95407228605234	4	0.03285466573634687	0.8099093630106495	0.02532413316735386	7.165113867326309E-4	0.8291022600713045	42.06331083321601
658000	-1650.6166513613	-1398.5655032485695	-252.05114811273052	42.78687271007415	-1141.065576445926	-185.9710951692011	-31.143041119821024	-40.385790513621394	-250.43242449286856	0.004929284405407559	0.9982883358684622	0.011293291017134085	43.985009085024394	0	0.0324549048073561	0.691189672751839	0.027686130686163116	7.918071558677899E-4	0.8092332699851409	42.22819128560071
659000	-1667.9251942319024	-1404.3229128853613	-263.60228134654113	43.60213143471263	-1146.2236477008962	-187.06226541494246	-32.85458431473559	-38.182415454787105	-261.7393023050418	0.003197436027680356	0.9982883358684622	0.013903051522787818	45.81110676169354	2	0.0324549048073561	0.7663265358525377	0.0267733002116048	0.0010009007826934254	0.891307621810218	43.50693823245989
660000	-1663.314325992281	-1403.4943357404245	-259.8199902518566	42.952616035321306	-1137.2423865085914	-190.20270156783778	-34.89246805359458	-41.15677961040086	-257.56945284688976	0.002833968015172884	0.9982883358684622	0.029786058501418338	43.9569468052541	1	0.029794519345125725	0.8883544763196173	0.025827986830195736	0.0012920068850017434	1.0868533982697646	42.699627195102465
661000	-1666.1267026759608	-1409.569661493628	-256.5570411823328	42.952616035321306	-1145.3101417575472	-186.42712132692972	-34.74631124959508	-43.08608715955622	-254.47597013290726	0.003715900977618176	0.9982883358684622	0.020128025204069533	43.14811086562738	2	0.03160616292037052	0.8346083252317502	0.027329416009843045	0.0012483982329234392	1.0122681532079483	42.699627195102465
662000	-1655.208764892858	-1403.0833989189555	-252.12536597390246	42.952616035321306	-1129.2795130799784	-195.8530950968682	-35.32931557148463	-42.621475170624336	-250.08725034905459	0.005112659668752164	0.9982883358684622	0.00889501305447352	43.14811086562738	3	0.031980090800766206	0.8210775364149926	0.027918997474015023	0.001249386076182207	0.9943384382703566	42.70334069294961
663000	-1657.308728071109	-1395.7101675835202	-261.5985604875888	42.952616035321306	-1125.4023030990375	-189.96154147626302	-34.71062886584563	-45.63569414237425	-259.466922533914	0.005726025016204644	0.9982883358684622	0.007082060246620222	46.69583110529908	2	0.027739042842003687	0.8505856905186834	0.024847159914906918	0.0012346754842305371	1.0771867792647143	42.70334069294961
664000	-1643.053527314013	-1384.5144307871587	-258.5390965268544	44.12967543388694	-1120.6581504080693	-187.3374556705627	-33.41287877974619	-43.10594592878042	-256.08693213448726	0.0062072488860552425	0.9982883358684622	0.005214754872151457	45.224018353649576	1	0.03222216597059887	0.953004253414784	0.02646875083082501	0.002378925554169759	1.3253797411056376	43.17986799364544
665000	-1664.1684163416414	-1401.500138619839	-262.6682777218025	44.028792594886845	-1139.6764053668646	-185.969769099174	-32.5890828674466	-43.264881286353535	-260.2314958869622	0.005394969062576515	0.9982883358684622	0.006269011310848848	45.02900320680633	2	0.03222216597059887	0.9480466978745206	0.02802316362055013	0.0023739741939396756	1.282487429141111	42.68659263816505
666000	-1669.0942171283305	-1403.2023489370874	-265.89186819124296	43.98704057148872	-1142.5245675489223	-181.83433746274926	-33.97843135199337	-44.86501257342241	-263.44143495867024	0.007844930937672067	0.9982883358684622	0.0035902863757808455	52.404555629085124	1	0.03309627958433522	0.9524461265770491	0.027563831998192605	0.002091444952371985	1.2879146240040613	42.88768123619029
667000	-1666.5565800322356	-1405.4425930376556	-261.11398699457993	43.696645632571574	-1137.8086158452602	-190.1823540335538	-33.145678007993084	-44.305945150848345	-258.7969408658374	0.010249317194204258	0.9982883358684622	0.002297005116443629	46.98649834040038	1	0.03168340395882708	0.9095988701484871	0.02518101939400338	0.0017265267745868306	1.263224381973077	43.23232180886981
668000	-1662.464584935071	-1403.660396071394	-258.80418886367687	43.2381033363395	-1138.8680157503968	-189.3682334144521	-31.9993484185719	-43.42479848797324	-256.23567131201884	0.007109212428189106	0.9982883358684622	0.0029945106187663877	44.106907181543946	0	0.03367462386841242	0.9906310253119002	0.026007045479910625	0.002419756597483269	1.3571032224998132	42.883030801604605
669000	-1655.7887892850956	-1393.4419297621441	-262.34685952295155	43.22962066225422	-1132.6330508392696	-184.0103738764272	-32.52360579699812	-44.2748992494494	-259.60528389372166	0.008597114464741876	0.9982883358684622	0.002861714565368009	45.28827583974029	1	0.035757888254923056	1.0469925406901084	0.027066276573978056	0.002975988694843452	1.368363293649308	42.874617787480254
670000	-1646.165923095768	-1379.4048274683548	-266.7610956274133	44.34275350025594	-1112.9158965808745	-192.35747382798422	-31.230559437964786	-42.90089762153147	-264.0866942128949	0.009556082377338699	0.9982883358684622	0.0023386681765576976	44.72924936687648	4	0.035757888254923056	1.025060919001484	0.026196430687224236	0.0013836601282965339	1.069894808330148	42.874617787480254
671000	-1644.8949215262394	-1384.8277055665535	-260.0672159596858	44.555608419058885	-1121.376395416878	-190.44403622119194	-32.2038027055649	-40.80347122291863	-257.2977869990543	0.011366291351139453	0.9982883358684622	0.0015527293823164707	45.69130479400355	1	0.03859707616924483	1.0561058980641653	0.025957863692610838	0.0013139992628447754	1.0804854176835337	42.878915464414376
672000	-1642.0211550218344	-1388.67253537594	-253.34861964589442	42.96234476915416	-1122.7464345535063	-190.79580726700624	-31.28466181015259	-43.84563174527493	-250.09822519918572	0.010710733366360537	0.9982883358684622	0.0017277378778040402	43.40400270017803	0	0.04204439026173989	1.2151253681320824	0.0269482837695785	0.0035145005991413995	1.5402986736423037	42.919582625005546
673000	-1641.5944684432714	-1384.5394010949776	-257.0550673482938	43.08235485697705	-1122.3796262412884	-188.95487899329362	-31.23824775589614	-41.96664810449945	-253.44965117526417	0.016815361240672684	0.9982883358684622	7.655218566131371E-4	44.5971284119429	0	0.0423261762194342	1.334262794817059	0.028965423727825124	0.00394872472404256	1.5234289086447421	42.919582625005546
674000	-1639.3145900782126	-1383.4971672206339	-255.8174228575788	43.08235485697705	-1129.061931639749	-180.9989869627958	-32.63015746995832	-40.80609114813076	-252.9510902467172	0.011449451046227207	0.9982883358684622	0.0018134782924531976	44.64202656208286	0	0.04406967987352729	1.087898489188925	0.030953325601841938	0.0026832185628559158	1.220018260935741	42.83372384106666
675000	-1644.6209956179266	-1393.4091034281532	-251.21189218977344	43.09536025295922	-1123.9141043629347	-191.92538184485724	-35.0276433182681	-42.54197390209323	-248.17749009069095	0.01021814384169929	0.9982883358684622	0.0017381970896638125	44.403365387406126	0	0.0392866698327683	1.14334397725934	0.027672170519031567	0.0024913551964042173	1.2835800145086647	42.84665418207966
676000	-1650.6635296160134	-1403.5537977119463	-247.10973190406713	43.50427424877238	-1131.8480943919171	-195.35038456268663	-34.63133411891365	-41.7239846384288	-244.1627123907614	0.018139206969202105	0.9982883358684622	6.95434231304927E-4	47.182883384156156	0	0.0392866698327683	1.1144699326424483	0.027654584147166348	0.002116832748997465	1.2214489904372707	43.026641695229905
677000	-1651.668348912218	-1404.694945276106	-246.97340363611212	43.509765749511764	-1130.1867042795757	-199.78783929551045	-33.42207031848182	-41.298331382537995	-244.47938412850766	0.032207862863504556	0.9982883358684622	2.8880400929482504E-4	46.57194519631987	1	0.032097517350698976	0.9665137555969645	0.0256827421085053	0.0010437486891373396	0.998457778832956	43.03207290489292
678000	-1641.4937080365048	-1398.0976663888387	-243.39604164766624	43.509765749511764	-1136.1528760781132	-190.536081239351	-30.94179814856742	-40.466910922807095	-241.44045826357723	0.022599420347727335	0.9982883358684622	5.097031489412088E-4	43.537427864883995	0	0.034049928794270885	0.7951910988303359	0.030439572323515452	8.043705555245245E-4	0.8283496075209861	43.03207290489292
679000	-1652.9079154089968	-1408.1701426765621	-244.73777273243473	43.656320857963514	-1150.1770631757715	-187.41349474135393	-30.183827223011424	-40.39575753642542	-242.92507328384704	0.02112997690956483	0.9982883358684622	8.736495274267555E-4	44.94618734885563	0	0.03295146044239306	0.7507382334750665	0.02776099318109896	6.268524279222823E-4	0.7396622707971175	42.96443448198758
680000	-1652.6066292298524	-1397.0684668495783	-255.53816238027412	43.656320857963514	-1137.9142743247623	-187.00104928219102	-31.08684339617351	-41.06629984645151	-253.0793800109348	0.01727763240538291	0.9982883358684622	5.90487381062614E-4	44.249707707162614	1	0.03929039169159119	0.955138361696674	0.02854342229048685	0.0013089916616318708	0.9464814970294707	42.632298861528696
681000	-1651.0189320962954	-1398.4320512441946	-252.58688085210096	44.152614162979276	-1144.188620689531	-183.9889494637068	-30.123282722227614	-40.13119836872904	-250.36631874443248	0.011002684539186765	0.9982883358684622	0.0023820528279052022	44.39581462435339	0	0.03484002057844954	0.8788068448502385	0.028281885992413557	0.0010403730010486202	0.8967332995260335	42.673364049782315
682000	-1652.9152995435697	-1404.4266877481666	-248.48861179540324	42.8386314769863	-1137.8985322898293	-192.13022168874977	-30.420037116898502	-43.97789665268889	-246.42730048835435	0.00987636280495311	0.9982883358684622	0.0026494204478280615	43.49308503030008	0	0.034176597121865646	0.8283792740562689	0.02573381464807338	8.024385408814785E-4	0.8565624218227237	42.673364049782315
683000	-1660.766817726528	-1409.2355796613247	-251.5312380652032	42.8386314769863	-1153.1810370650367	-182.1825968311044	-29.776863753795556	-44.09508201138797	-249.24771916089549	0.012866536636705825	0.9982883358684622	0.0012033518897570901	45.44064949599772	2	0.034176597121865646	0.898879248118413	0.028228150177256616	8.801824183100816E-4	0.8959818940734067	42.50103898585454
684000	-1664.0662884981416	-1412.2320647511542	-251.8342237469873	42.792041615162475	-1148.155800914348	-190.1310914452013	-31.275273027717404	-42.66989936388745	-249.50851739367002	0.007488656222925921	0.9982883358684622	0.0050947204769468644	44.835676725098324	1	0.030584021007043813	0.9123711409810409	0.02676245816661637	9.023635647923191E-4	1.0196322728277862	42.399786267137515
685000	-1656.6383939695086	-1407.8956496424587	-248.7427443270499	42.529276474522995	-1141.4465604638567	-191.39851990130833	-31.825403153730974	-43.225166123562474	-246.75862353593644	0.007323833771010168	0.9982883358684622	0.004605729504088445	44.98726954009453	2	0.03058888198121622	0.8041251238047835	0.027104019787438968	6.917882244913272E-4	0.8811935207685675	42.399786267137515
686000	-1659.3153248848935	-1400.2378587588623	-259.07746612603114	42.65567803177775	-1136.106464368109	-191.73034087422963	-31.693640605192414	-40.70741291133124	-255.91914762944543	0.006944692389769501	0.9982883358684622	0.0053319566009152625	43.44410598853285	2	0.03058888198121622	1.1844562942075647	0.025903601481679084	0.002226849289083821	1.4555634915245323	42.52580296564978
687000	-1649.4380929830909	-1394.1448361835435	-255.2932567995474	42.650301464651676	-1128.6540484371465	-189.83878614887192	-30.055683135476208	-45.59631846204885	-252.48863609783945	0.006412759135215563	0.9982883358684622	0.006085250847197768	43.52144911700347	2	0.031791394411726695	1.0676363669659104	0.027375998589080484	0.0019203188460288959	1.2346417187026069	42.41999476184217
688000	-1656.2977701774616	-1402.2380773956854	-254.0596927817762	42.650301464651676	-1136.6826313919676	-193.7302075272195	-30.67884048026837	-41.14639799622998	-251.6077347555899	0.0037690090429948657	0.9982883358684622	0.016672881371557743	45.261743894787735	3	0.031791394411726695	0.9529377181744381	0.028420102643446292	0.001525796415815002	1.0875621926819548	42.05002300393767
689000	-1660.8883572576578	-1408.4549080514244	-252.43344920623346	42.650301464651676	-1147.7546248238987	-188.2385605184463	-30.83289740912498	-41.628825299954215	-249.65591042915523	0.006347672302761708	0.9982883358684622	0.005845620966875741	47.38029357029612	2	0.04009873043509103	1.0587614756185568	0.030807916558190724	0.0033192882545824936	1.2529722098725515	41.609540406326545
690000	-1667.530261318037	-1410.2131863140396	-257.3170750039975	42.49421622426416	-1150.6347248013153	-185.50777866761598	-30.279998926736084	-43.79068391837224	-255.07129070546196	0.007493675481714866	0.9982883358684622	0.0042519751189564305	45.409182825420096	2	0.03383107656159382	0.8868393925670927	0.0248366399727419	8.339565417541002E-4	0.9239379840366223	42.13341598543593
691000	-1664.9371807246189	-1412.1203387806838	-252.81684194393517	43.48365729836404	-1156.576330780566	-181.9367569997182	-31.686396512024647	-41.92085448837504	-251.1350464526682	0.011226516317577206	0.9982883358684622	0.0015399520432876805	47.53265836403894	0	0.03515052097520802	0.7104454675041572	0.028551311011793198	6.592153907968906E-4	0.7315318982666967	42.12803068161594
692000	-1663.3383296105287	-1407.5754727775432	-255.7628568329856	43.79615864101361	-1149.7791951774632	-180.12915996932395	-31.4447924236569	-46.22232520709907	-253.48911857512093	0.011752408064956628	0.9982883358684622	0.0015560245632625202	44.02773154031797	1	0.03618786523256344	0.8957560093454033	0.02642220942768121	0.0010012712934322	0.9358924640167358	43.04451721166514
693000	-1661.3641675248361	-1402.644152794976	-258.72001472986017	43.323426973310355	-1134.784770583353	-191.55191075684377	-31.053638462176707	-45.25383299260268	-256.34661750569234	0.010914752386960365	0.9982883358684622	0.001499563397517316	45.353760692843174	1	0.036693305936742845	0.9276619507747165	0.027331164796742993	0.0010613564130851495	0.9505528509155066	43.04451721166514
694000	-1669.2825081199821	-1410.3000557239075	-258.98245239607473	43.42186675460896	-1144.2333063888025	-191.74721690758656	-30.17284328325744	-44.14668914426096	-256.64656824290546	0.023062959544997142	0.9982883358684622	4.1225099922057154E-4	43.53311596721906	1	0.036693305936742845	0.9156309510633457	0.02563029010292338	9.87199906648279E-4	0.9314763450384582	41.56310762941659
695000	-1654.5816333428584	-1404.8149164262704	-249.76671691658797	43.26015230923459	-1135.1338200512805	-191.85376427085527	-32.673336739316085	-45.15399536481867	-247.60284411941117	0.010495684518202129	0.9982883358684622	0.0019477426137401782	43.35532940374916	0	0.03394316643811221	0.8607977812301719	0.027228308252288152	9.445276993460718E-4	0.9068882887743823	42.79001868578321
696000	-1653.7159670655847	-1402.032793731581	-251.68317333400356	43.49144743239997	-1134.1638167088988	-187.98238620157773	-33.33189064846706	-46.554700172637325	-248.97153056239114	0.012222689692202669	0.9982883358684622	0.001634118811666346	47.676238030627005	1	0.03245348248288952	1.0372114852134264	0.023640889774870597	0.0016441981299568926	1.229642749309137	42.68683258329269
697000	-1655.4112692439398	-1404.9688682067185	-250.44240103722126	43.295841499859044	-1134.965744582132	-193.22819967165577	-32.849086473824315	-43.9258374791064	-248.04333611250647	0.006258208102845142	0.9982883358684622	0.005219153769305035	44.025071633972054	0	0.03245348248288952	0.9359083496964092	0.024300121669786855	0.0011886703297036517	1.040193159251455	42.68761450754222
698000	-1659.618279021754	-1406.4388058799038	-253.17947314185028	43.295841499859044	-1136.5520519833126	-190.62496660174838	-34.34771889407304	-44.9140684007698	-250.81664142351198	0.0054024908286737445	0.9982883358684622	0.007949574081702222	47.29884551299529	0	0.030826625273016547	0.9242708942215185	0.028111170766696083	0.0013518709094535218	1.0733275126586133	42.66036341246008
699000	-1675.1743981381007	-1411.568448432155	-263.60594970594576	44.1322177532599	-1151.0009248097333	-185.09089168942313	-32.162700138914445	-43.313931794084034	-261.5930499873491	0.004500699011481584	0.9982883358684622	0.007897688011521421	45.390269898131805	6	0.03318506543278651	0.8131528322074104	0.027967021521386155	0.0010572462014144712	0.9518478111680652	42.813027118102994
700000	-1658.07618604471	-1399.219301042665	-258.8568850020451	44.61696169802962	-1142.632188450254	-180.7022011068123	-32.851439055907804	-43.03347242969096	-256.89304899445665	0.004922473478925595	0.9982883358684622	0.011877308131014924	47.103543332727504	1	0.03352797058643768	0.7977728440759775	0.028703062364563874	0.0010749647381951234	0.9517293684429176	42.79217653914055
701000	-1656.5612394771274	-1404.1947226628956	-252.36651681423166	44.2660498918919	-1146.2623246037328	-180.68750874609958	-33.42132303920113	-43.82356627386207	-249.8951171497466	0.005314587277051658	0.9982883358684622	0.011960475658593577	45.05033130559495	2	0.03562335471582172	0.9592091310214897	0.03332280918783723	0.002157838334384295	1.2311947656183866	43.57328557594799
702000	-1651.2981731937152	-1404.547666801247	-246.75050639246825	42.99562608975193	-1143.955073148216	-184.0127690035628	-33.04512498149308	-43.53469966797528	-244.38427674365073	0.004872886058906013	0.9982883358684622	0.01118827978051827	44.4320686074307	2	0.033630349238829765	0.9253612622252543	0.026974256962410927	0.0013393270069190668	1.0153987584996085	42.69569563473136
703000	-1651.2944679228249	-1398.828158983295	-252.46630893952994	42.235589784898345	-1140.8010797992733	-181.6160303560337	-32.37450407584232	-44.0365447521456	-249.70333659089923	0.008205356996005794	0.9982883358684622	0.004473861239379766	46.080945424553654	2	0.038432511375518834	1.0539923470003425	0.030597921977322497	0.002325516417958183	1.2144526034999765	42.23322562297127
704000	-1641.6421941620429	-1387.4382839477512	-254.2039102142917	42.235589784898345	-1127.8461754087498	-181.10378641164476	-31.819184363461787	-46.66913776389497	-251.0864248510214	0.01185982557732879	0.9982883358684622	0.0014330892264887982	42.28049892894351	2	0.039361903548772455	1.170887906867126	0.030082684792312967	0.0031683385417259997	1.3203296756384086	42.23322562297127
705000	-1664.0785963056474	-1413.1774160547598	-250.9011802508875	43.633469230933905	-1154.215077567115	-183.89925243731886	-30.47192936912815	-44.5911566811977	-248.2476836037305	0.009686091254642539	0.9982883358684622	0.002422839928472033	48.111924988414806	1	0.043242093235249385	1.0182496170156796	0.03318604277444884	0.002799956682171557	1.1795193865770297	42.23322562297127
706000	-1654.5684250419024	-1406.5964452286062	-247.97197981329623	43.129922139742625	-1137.4161105592893	-190.3075991959628	-32.94671858025314	-45.9260168931007	-245.2348310899959	0.010875224566365202	0.9982883358684622	0.0021113918060359977	43.14590911499143	1	0.043455449459898356	1.0455451424080753	0.03355340027909357	0.0027560238608984617	1.2156221171033987	42.2601069670701
707000	-1654.150282153985	-1399.6720247295004	-254.4782574244846	44.096520909925644	-1134.060609329429	-186.59750227567014	-33.816185736802026	-45.19772738759908	-251.46706318107226	0.018617335163253777	0.9982883358684622	6.502522016657355E-4	45.046743545731836	1	0.03583105790023649	1.1356656720148492	0.02710998232285058	0.002390497620087668	1.3422178445539852	43.03771127585494
708000	-1656.7141707498406	-1405.1977457655337	-251.51642498430692	44.11870060694173	-1144.2465523805806	-184.66337046572707	-31.28992065160724	-44.9979022676188	-248.44351670589353	0.020403409063773033	0.9982883358684622	4.291025652266613E-4	44.207630126939904	0	0.04370843432111295	1.1560988638512948	0.032631655923902624	0.003971391045176862	1.4267986911788038	43.40650447328169
709000	-1662.4291090143042	-1408.6834622627143	-253.74564675158996	44.11870060694173	-1147.9118889250167	-185.9522496423398	-30.974393895031774	-43.84492980032593	-250.95842869020277	0.014344783631459829	0.9982355148254587	0.0017880758119541318	44.41188417456396	2	0.04377025594848043	1.061932220801657	0.035502940201922246	0.0029561388671706683	1.235427533119003	41.878847645970126
710000	-1654.3599727037372	-1399.1428711549531	-255.2171015487841	43.85376234512367	-1145.2889883796058	-181.18462003057013	-31.869100317525568	-40.80016242725148	-251.13969558005118	0.013400615837352222	0.9982355148254587	0.0014675808591657264	44.562560975383555	3	0.0544307556129527	1.494566833888264	0.03597679985431223	0.009072435928404848	1.8185092710287807	41.52039369473627
711000	-1647.7491892824985	-1400.0340808173437	-247.7151084651547	41.79916409744588	-1141.783731452281	-184.52196334704877	-33.75106704466934	-39.97731897334452	-243.76260694984614	0.010883450751528226	0.9982355148254587	0.001986126413993846	41.9469691722401	2	0.0544307556129527	1.451952056118464	0.03726974253766129	0.012698382768889545	1.9879816069411882	41.510264358989
712000	-1659.639625702746	-1406.4929554711155	-253.1466702316304	41.562099728252264	-1145.0227952502999	-189.24641033792065	-29.401546020789297	-42.822203862105745	-249.5418584916171	0.005234758372297154	0.9982355148254587	0.008252608116646017	44.97630119210325	2	0.05391485372988396	1.3340588406209666	0.03359012333452847	0.01376284696421766	1.946539497442719	41.48294041389196
713000	-1656.7301834980487	-1404.6306381181478	-252.09954537990103	42.93684456286712	-1148.1071182639917	-184.66416033568277	-29.756974582901062	-42.102384935572445	-248.63423720837514	0.005064990824050785	0.9982355148254587	0.0081515180069674	45.469784595390486	2	0.052685415075908126	1.2870851130770524	0.03572465416469603	0.007740754683667762	1.7449054700547495	41.48294041389196
714000	-1666.247455180614	-1418.0179402590356	-248.22951492157827	42.25506283650478	-1154.4140565767284	-189.92661044517044	-30.03299012993933	-43.64428310719739	-245.44775805546502	0.005009859848206682	0.9982355148254587	0.008814486205351661	42.82353695658809	1	0.042225079640365815	1.0601430736931836	0.03241421681627016	0.003954902384926859	1.429374012662582	41.48294041389196
715000	-1649.6567301211248	-1404.938177947857	-244.7185521732679	42.716731786659246	-1146.3737331830396	-183.73997806067067	-30.90145786210923	-43.923008842037426	-242.12563302270163	0.008055802618181014	0.9976465418019083	0.0061901154160720374	42.82353695658809	0	0.042225079640365815	0.9985500407422273	0.03304766714086752	0.003910213748910983	1.4333326529034092	41.59515121785684
716000	-1649.2097934028775	-1401.5770735149983	-247.63271988787918	42.635095387916685	-1141.2503922956762	-188.13365399403662	-29.987371595247197	-42.20565563003836	-244.74233861750145	0.011168023770318761	0.9976465418019083	0.003004572923808574	44.5945073581914	2	0.03768717833741532	1.0958088249901898	0.02801166150762052	0.0034732718236956148	1.504091686095298	41.59515121785684
717000	-1649.645409788385	-1398.8329547885942	-250.8124549997909	42.55511252524239	-1138.4526540699749	-188.23059235587436	-30.13051381106441	-42.01919455168049	-248.18197461404864	0.009562192137686748	0.9976465418019083	0.008043368291960108	45.51137624713582	3	0.03891592185623975	1.0107580917881525	0.02956903218828042	0.0030838121228868366	1.3878670291969524	42.00639944315291
718000	-1657.8834658729245	-1405.2304605100417	-252.65300536288285	42.55511252524239	-1150.396470577177	-186.11446294351123	-28.87562440198021	-39.84390258737309	-249.8935347800964	0.0039305591743778595	0.9976465418019083	0.02688071601461747	44.92092460133975	3	0.03891592185623975	1.0528463085144568	0.02838908230863214	0.0035386541684909903	1.4928678714996895	42.00639944315291
719000	-1653.079564296721	-1402.6230448915562	-250.4565194051646	42.90332935914728	-1146.8257566309967	-185.2918113986911	-29.9554723024894	-40.55000455937904	-247.7935761484954	0.005481903844694174	0.9976465418019083	0.014363110593731151	46.06818052991912	1	0.042668749587803485	1.0213267354641122	0.02858657042865718	0.003583477323842449	1.4371283157208803	42.43123554952976
720000	-1644.6617562647673	-1396.040166846597	-248.62158941817034	44.000794280983804	-1136.2748945647913	-186.20726562276838	-30.527582936470065	-43.03042372256732	-245.49580331111164	0.008132329253263335	0.9976465418019083	0.006902512283948521	45.38417601034785	0	0.04185882665348034	1.173644502374331	0.025413016981172924	0.005290866910532142	1.710232586422353	42.137096994125
721000	-1642.457344359541	-1391.7760984743986	-250.68124588514232	44.391330660692674	-1137.123703145546	-182.87671483338974	-30.193958847145716	-41.58172164831712	-247.71163123253075	0.01791160953923365	0.9976465418019083	0.0020670477353435515	46.29222285166233	0	0.04095482769666553	1.1219265284096707	0.0278869773944684	0.004929361588971636	1.6176891362116026	42.902777500137454
722000	-1642.989297434048	-1385.997360047518	-256.9919373865301	43.197954234902426	-1124.0937591589761	-185.5163533539908	-32.917162076527845	-43.47008545802328	-254.13751370357326	0.013828779656001258	0.9976465418019083	0.0029607504301151313	45.05844474721984	1	0.04095482769666553	1.0839842344764608	0.027137372403062052	0.004513324772608183	1.560971289473381	42.39618020262521
723000	-1651.016436781072	-1395.074307471249	-255.9421293098229	43.197954234902426	-1134.63886726158	-185.55897859258835	-32.22329440225241	-42.653167214828414	-252.98535054213937	0.02496608104609432	0.9976465418019083	7.133454003313448E-4	48.01595888514632	1	0.034661120435934674	1.1176897438071083	0.023990479693540803	0.003462490575942781	1.564523810833251	41.95109046214822
724000	-1641.2731922195217	-1384.9163397995683	-256.3568524199533	44.26700743930732	-1126.0690695854257	-184.00472395229335	-32.72793403884665	-42.114612223002624	-253.10697663961776	0.018590775168527366	0.9976465418019083	0.001466158403916677	44.560969560274046	1	0.0430391276937836	1.2149523296304943	0.02940033993800914	0.00632380017947917	1.8373685716970651	43.62192669626679
725000	-1636.984117944544	-1376.4458709552598	-260.5382469892843	45.32989196080964	-1127.459430817165	-177.71539521805497	-29.52464308083978	-41.746401839200274	-257.4912791335739	0.017123646020957957	0.9976465418019083	0.0013308179421233387	46.814796683800296	2	0.03991739143114342	1.1475042257580534	0.027532415007077343	0.004931259818060188	1.7008304041483553	42.02862107814861
726000	-1626.988370014941	-1375.3971612333464	-251.59120878159456	42.54285070121576	-1123.5902995997485	-181.3301123973211	-29.19019205411401	-41.286557182162824	-248.6405419930749	0.013343533173802796	0.9976465418019083	0.0037539431196245295	44.15657327942726	2	0.03995388820518092	1.115673107891881	0.028118204525235328	0.004720862814257184	1.5490964130918483	41.8297352339673
727000	-1624.2309682706139	-1379.5394125435848	-244.69155572702897	42.37203234107435	-1127.777228480533	-182.10028418230638	-30.60477320226976	-39.05712667847565	-241.68908466320454	0.01341209485745204	0.9976465418019083	0.0024751906358226137	42.760402313704965	1	0.04082770479870738	1.1327814072392803	0.029850263704262813	0.004847939923014265	1.6177894635212433	41.73889473181271
728000	-1629.0435791846753	-1383.9946250652335	-245.0489541194418	42.3180805154839	-1135.3349077483401	-177.01267863815673	-32.25495373346029	-39.392084945276274	-242.0554799536727	0.01157919511970321	0.9976465418019083	0.0034386375606104734	43.36278815238982	2	0.04082770479870738	1.1298076725186867	0.029263262262144107	0.004560800257935908	1.640315981508719	41.73889473181271
729000	-1625.5088516280603	-1380.515824043823	-244.99302758423724	42.3180805154839	-1117.8376835375614	-188.91814380208592	-32.97528412525448	-40.7847125789211	-242.12082837227192	0.006822525887051574	0.9976465418019083	0.012896810780482493	42.3998611013173	2	0.039362422978489825	1.0898274590368293	0.029819623587612053	0.0035323644161101317	1.510556421835837	41.68006843156592
730000	-1633.1107525673635	-1380.9629188375995	-252.14783372976405	42.3180805154839	-1118.8646147924553	-190.07620111969672	-30.653312615588963	-41.36879030985873	-249.19109457377695	0.003995602498280851	0.9976465418019083	0.02736851730835136	49.438723392582084	1	0.044811302637158996	1.1176766724088523	0.033991005268258795	0.004751219407171854	1.610608198506811	41.68006843156592
731000	-1626.5480060379325	-1374.6879974020358	-251.86000863589675	42.14261820960484	-1112.1583418942696	-190.05585187008361	-30.698969109288715	-41.77483452839372	-248.84803558822992	0.007797597420381389	0.9976465418019083	0.005903388704323094	44.70458267056129	3	0.044811302637158996	1.1359232265992865	0.033814968475021676	0.004783920925993381	1.7519592492336804	41.65875998769859
732000	-1631.464149598607	-1381.4788476049525	-249.98530199365453	42.14261820960484	-1120.4413249145382	-187.20886467979687	-32.419376244335126	-41.40928176628227	-247.0292083824855	0.011482947296725372	0.9976465418019083	0.004301207573695172	42.94024189455795	1	0.04266443490939782	1.1174636530699769	0.031982281360023804	0.0046651341309012365	1.638600243191582	41.34780745687689
733000	-1626.5822203947873	-1375.7253477879824	-250.85687260680498	42.31318312605975	-1109.9744261483352	-191.91715369851033	-32.12568608404112	-41.708081857095735	-247.75671860735721	0.00811607593001759	0.9976465418019083	0.00697592367248658	45.424068920554554	1	0.03690148157894496	1.1651350654935373	0.02593222297407178	0.00507338624543612	1.6813164722978435	41.67491204370652
734000	-1641.8153091090323	-1389.6114623483113	-252.20384676072106	42.31318312605975	-1123.4243921997308	-191.22249936707829	-32.729253857277286	-42.23531692422477	-249.25242563339668	0.01126753866013623	0.9976465418019083	0.0039542640232472556	46.36421269399945	0	0.03644856382426394	1.115921973738609	0.02565497376880122	0.0035003844909909615	1.4831634105584341	41.67491204370652
735000	-1658.2131128580704	-1403.714417768516	-254.49869508955456	41.95271218267985	-1131.8850142515978	-196.6843556975947	-31.292289172598153	-43.852758646725135	-251.78895717712555	0.007762585415777523	0.9976465418019083	0.006367474155662748	43.93649394828312	1	0.03644856382426394	1.0365894908117466	0.025611952503551284	0.0028577024615539996	1.3822584020450703	41.67491204370652
736000	-1642.5549102620141	-1384.560280767877	-257.9946294941371	42.09717478287088	-1120.8749141046326	-189.0232103908444	-32.00486847091231	-42.6572878014876	-254.53697405630717	0.00976757720837775	0.9976465418019083	0.0050771260005801795	42.15452355519404	1	0.034876274342004895	1.284514106653712	0.024466129185230168	0.0033053076376454026	1.4598215111126944	41.67491204370652
737000	-1646.343145975572	-1387.8982948528808	-258.4448511226914	42.09717478287088	-1120.201062398164	-190.3818984707496	-33.36838448741789	-43.94694949654936	-255.18643354371898	0.007895541467058217	0.9975684816363094	0.006041912031156146	42.35735918449051	2	0.034876274342004895	1.2178024577145867	0.02776420438243956	0.002797796875278945	1.3717539617206358	41.67491204370652
738000	-1646.1375679522228	-1384.0045020140226	-262.13306593820016	42.12100484869149	-1119.080780502651	-187.52660736988057	-35.294254051262676	-42.10286009022835	-258.850643529371	0.007050374496462605	0.9975684816363094	0.009147196242224901	43.84311436722536	4	0.034564632032750495	1.2258166071137673	0.02842083384914813	0.002816476938199317	1.3960255018365306	41.69850307807384
739000	-1641.7756886114857	-1378.1769125066205	-263.59877610486535	42.16705743938976	-1114.9282025714558	-185.9699432711131	-35.839993502756435	-41.43877316129502	-260.45419916776285	0.00452304855901737	0.9975684816363094	0.0180177859784358	44.231262975537106	5	0.034564632032750495	1.1798878648923163	0.027786114285470512	0.0019490419690949728	1.2548893399064178	42.08527261171617
740000	-1639.3130698818175	-1377.7977472198245	-261.5153226619929	42.18099952361917	-1111.7791757375592	-188.87525815035943	-34.835214836324006	-42.30809849558179	-258.40025962795477	0.004190391145568423	0.9975684816363094	0.028085644904617763	45.10681904877841	5	0.034564632032750495	1.1700836346311707	0.028531304537931762	0.001998862707776928	1.2547185907701304	42.09918765467153
741000	-1642.4840604892902	-1382.6299450273289	-259.8541154619612	42.44908560566773	-1117.440012801528	-186.16621532144245	-36.30988509493454	-42.71383180942402	-256.54829813495894	0.005153169803246855	0.9975684816363094	0.01383002348042548	42.65276956815965	3	0.034564632032750495	1.233633464101611	0.026928192808936	0.002816404969754519	1.3841353837450956	41.56515119508713
742000	-1637.1754847947502	-1376.3941952297323	-260.78128956501786	42.44908560566773	-1111.6939205196716	-186.64221130177447	-34.844705764075925	-43.21335764421027	-257.578184080434	0.007032623779429564	0.9975684816363094	0.009864189763544147	44.170469906873535	1	0.03232289352528721	1.1993616271901761	0.02599188407644564	0.003218627268075973	1.429369475870525	41.537525549016536
743000	-1635.3640268146332	-1376.6209651629279	-258.7430616517054	42.44908560566773	-1109.225238236599	-189.9667407367602	-36.827617083114845	-40.601369106454	-255.20069956668223	0.011109299366515816	0.9975684816363094	0.0041213385515305985	43.21885389627744	1	0.03232289352528721	1.313006153714828	0.02815385243305273	0.004079695276247849	1.5406528658158487	41.78284356028591
744000	-1638.778742379831	-1379.1535921898578	-259.62515018997334	42.04030239662725	-1112.9344205722882	-190.32464462984962	-36.30472000366751	-39.589806984052494	-256.1553051077353	0.01104706570205187	0.9975684816363094	0.003654154464513323	44.41491212883293	3	0.03284806823287744	1.2886096216923797	0.027133112520157043	0.0041241303922742	1.5135925513379056	41.638660289245664
745000	-1637.2201777688265	-1377.86055280374	-259.3596249650865	42.81701046313764	-1118.1137064766451	-186.3007720143569	-33.57895106105834	-39.86712325167953	-255.51247227609812	0.015528622373183162	0.9975684816363094	0.0018234782045467898	43.53610170439426	2	0.03284806823287744	1.4161137076811692	0.028809729174268328	0.006449628747786264	1.7501217463453085	41.90798498047983
746000	-1646.585983616906	-1389.8343644127558	-256.7516192041503	42.885004915407634	-1133.3198974661082	-184.75669223189388	-31.76859307040419	-39.989181644349614	-253.10191770653952	0.01604927736005222	0.9975684816363094	0.001722697201075029	45.49233066245941	1	0.03284806823287744	1.3492158351844534	0.02987422612312316	0.00509737034380828	1.606929764691487	41.55678030079887
747000	-1640.8783642166393	-1386.261486521682	-254.61687769495742	42.79413424935194	-1115.609776058727	-194.41938494731704	-33.29460885675739	-42.93771665888059	-251.06755457414138	0.00844852154145885	0.9975684816363094	0.006739027930370357	45.657281523548285	0	0.02806627240782234	1.315350868750353	0.02628389416364262	0.00265195952702693	1.41355522697385	42.39733992831748
748000	-1647.566551630734	-1387.8117360288136	-259.7548156019205	42.75530650941162	-1123.987135610544	-188.27163575221073	-33.11343687188857	-42.439527794170004	-256.34591585591403	0.008105670701157992	0.9975684816363094	0.005934585255769377	43.19526087658018	4	0.030174078230851425	1.2681488131768914	0.02998410325071673	0.0028600684782356754	1.3850123100043288	42.01551485186904
749000	-1638.2063001362758	-1381.9253560440288	-256.2809440922469	43.00582665490091	-1119.6494763414382	-186.54755134788684	-33.43267363190797	-42.29565472279579	-253.26293278019457	0.01082484727141269	0.9973728433534389	0.0038656184912363133	44.103076610948705	2	0.03119012590277603	1.1379203771831006	0.029673531821832178	0.002311684759738514	1.2002037593395776	42.00783332253825
750000	-1634.1630219679764	-1379.810862826327	-254.3521591416494	43.02673101416291	-1121.5438134791968	-185.89638340326263	-32.18856621945461	-40.18209972441289	-251.48099256750288	0.009680513245450752	0.9973728433534389	0.0053405408732935785	43.9446263248784	1	0.030202526200670675	1.089487887751531	0.02700233919204583	0.002440105630234573	1.3249900601723534	42.285829815743256
751000	-1638.1967598389394	-1388.052498514962	-250.14426132397733	42.39244403462686	-1125.569776565859	-190.80010812987774	-33.39150572059239	-38.29110809863277	-247.50688098091797	0.010039109274432566	0.9978258613822597	0.003302111330998132	44.84239811595386	1	0.03248329933552311	1.013003089266308	0.027456447042883678	0.002018444919121168	1.1819049149051097	41.942380632283104
752000	-1640.190228737401	-1380.5223780214765	-259.66785071592454	42.91249403199403	-1114.9411386881595	-188.23396404925182	-34.31897924231004	-43.02829604175503	-256.3446781182305	0.006656668682681978	0.9978258613822597	0.007160738850034402	44.790119790428626	1	0.03454702241596722	1.23943631496665	0.023928451939133448	0.0033930540999151776	1.539988571840026	42.07020374014931
753000	-1630.6701276007216	-1372.446809282086	-258.22331831863573	42.96467948659557	-1110.310316278127	-187.27216548272267	-34.924973903109915	-39.93935361812652	-254.95599407344127	0.006401419824057338	0.9978258613822597	0.007995027473843425	44.496291576799415	0	0.036155688596873035	1.2207752270504153	0.02433055216249788	0.003556097975554728	1.4694214401698562	42.27655319670686
754000	-1640.3959981052005	-1379.7159077968454	-260.6800903083552	42.96467948659557	-1112.9742428463255	-189.85568371152934	-33.81375802028883	-43.072223218701666	-257.81050549329365	0.005466221329672638	0.9978258613822597	0.014775055889837463	43.47915927246688	1	0.03570934604160337	1.0889677726577789	0.027269219724082777	0.002276134137756489	1.2649121050134817	42.18644271025066
755000	-1645.8479587861448	-1387.1018297283626	-258.7461290577822	42.27949282976323	-1123.524719873796	-188.67997108203215	-35.015700520401985	-39.88143825213282	-255.9467100379367	0.006970139451195608	0.9978258613822597	0.006817710227168893	47.67938286082944	1	0.03570934604160337	1.0659309334425418	0.02762458376319785	0.0024489187357989673	1.3181831310509362	42.156785927419214
756000	-1652.9766412077715	-1397.68215215868	-255.29448904909154	42.25208143758474	-1131.9090272187884	-190.91122697228923	-33.76220424496131	-41.09969372264096	-252.63364457770118	0.009136767049361443	0.9978258613822597	0.003962299360730537	42.29183641248801	1	0.03570934604160337	1.0206429636895449	0.025412464247448915	0.0019499689761324297	1.241892878672373	42.15859404550277
757000	-1645.6527810010482	-1390.4303856691354	-255.2223953319128	42.53137909195285	-1124.1022226270275	-188.82957605102973	-36.2933083035502	-41.205278687527816	-252.41217007416097	0.012362828252094976	0.9978258613822597	0.0025849494806081015	43.505220531522546	2	0.03632064874393779	1.0694743187893638	0.026314781747284542	0.0022413113359758203	1.370841933759815	42.15859404550277
758000	-1647.4844090918946	-1391.7938759185888	-255.69053317330577	43.187043440511246	-1128.2867987088837	-189.10294990238893	-34.97213037384715	-39.431996933468994	-252.87332560905992	0.028258083849412377	0.9978258613822597	3.694607793960742E-4	46.01940530210218	0	0.03632064874393779	1.0717647124603662	0.02381973261029077	0.0024566013173971304	1.4047785531958046	42.482925765146746
759000	-1642.2569970976087	-1387.3717950849036	-254.88520201270518	43.187043440511246	-1121.5710630799379	-190.96447872751313	-34.585754858368844	-40.25049841908386	-251.86265295906415	0.021467485276004672	0.9978258613822597	7.059658766519131E-4	44.92854754259046	0	0.036707990054656726	1.1394215400669214	0.0248291206888588	0.0036885770249023403	1.4949694497114214	42.2371380194327
760000	-1637.0071094370792	-1385.6782183757573	-251.32889106132185	43.03320292181729	-1114.6696674491595	-194.19988755566965	-35.8514896839578	-40.95717368697029	-248.44704734273654	0.05161192521157821	0.9978258613822597	1.6032458897388108E-4	44.26643583750551	0	0.03847054182194712	1.0929996548975276	0.025558937447697324	0.0034430135237645955	1.4495979719265586	42.47054056040657
761000	-1634.3363719733766	-1381.7760559794517	-252.56031599392495	42.50976143340465	-1120.5505471957986	-186.33710460495936	-34.91789961799072	-39.970504560703	-250.13592642023474	0.035666286227881566	0.9978258613822597	2.499067740385817E-4	44.11796073400088	0	0.03847054182194712	0.9440558135197884	0.027504941587236303	0.0021715495144731803	1.1774585311268664	42.356032165767004
762000	-1634.4029883914204	-1377.2969477316287	-257.1060406597916	43.263936750262225	-1116.8946087253937	-182.4668868895505	-34.87301430959308	-43.0624378070914	-254.1151767480096	0.016385153562212994	0.9978258613822597	0.0013366666894046933	43.846216884079794	1	0.03847054182194712	1.1289451051700852	0.02538963921065369	0.0025478235295845913	1.2609532212635353	42.17616577871866
763000	-1639.7300679208615	-1373.7442522793745	-265.985815641487	43.263936750262225	-1117.5940493668543	-181.69525872212844	-32.86458450973232	-41.5903596806592	-263.15844216018866	0.022067315934558056	0.9978258613822597	7.419391840179214E-4	46.850656139540156	1	0.03883592339859662	1.0751006533316416	0.02619583536857197	0.0021099472387734724	1.1661037266351184	42.266529566288476
764000	-1633.2177147243494	-1373.3166305750444	-259.90108414930495	42.891020469859896	-1114.467225374438	-184.49724303222172	-32.059762367257534	-42.292399801127125	-256.5446747807996	0.014377028981736194	0.9978258613822597	0.0014827810985318152	49.03658037327191	1	0.03841811807096521	1.2505586567900295	0.02400415564916604	0.00389792653536945	1.5895868545840939	42.33362344051414
765000	-1646.1993339914743	-1381.5024919487428	-264.69684204273153	42.45424692905988	-1122.0864694111278	-184.14490216059008	-33.864073160709914	-41.40704721631471	-261.4495769070996	0.015794332325995104	0.9978258613822597	0.0010026951781965346	44.78556323334678	3	0.04027347211255985	1.214081408502048	0.02718725024683301	0.004376268784721855	1.5333114197986726	41.80493431855507
766000	-1644.547390399209	-1382.1040559815058	-262.4433344177033	42.20431872595574	-1123.934502843341	-185.70953615901993	-32.4600157485356	-40.00000123060911	-259.9669730515238	0.009558245011090618	0.9978258613822597	0.0037493921938858074	46.53301313555519	3	0.03827434595303334	0.9608106796257776	0.028133988363129275	0.0020758090996221483	1.1417447702182777	41.78030544874743
767000	-1637.1424237173344	-1380.5648856222622	-256.57753809507227	42.19259535368344	-1118.5151392086132	-188.91770419933025	-32.70403758246014	-40.42800463185864	-253.74163684945975	0.0063669522520418765	0.9978258613822597	0.007568225153025819	43.427072165182075	3	0.035220005919334434	1.0779001580861667	0.02825824821054613	0.002313049221970333	1.2421454202180229	41.78030544874743
768000	-1628.3432930131512	-1372.8129115552363	-255.53038145791504	42.19259535368344	-1107.4391137294278	-191.45043577978888	-33.34375172074748	-40.57961032527216	-252.4970172426168	0.006253884245341104	0.9978258613822597	0.011580305598281843	42.30733504843247	1	0.038558810382786336	1.1430004465337478	0.028497947825070546	0.003563954582788981	1.3393358968160545	42.15114297248281
769000	-1639.269717520884	-1384.0516403299723	-255.21807719091157	42.14563594023173	-1122.7732257279952	-187.89522350005336	-33.19980556511189	-40.183385536811905	-252.99262018777148	0.005397337790285613	0.9978258613822597	0.011428885046681058	42.74472299390438	2	0.035329077130609586	0.880364778701093	0.025784270843410388	0.0016231093531043977	1.0807643803072633	42.10422969460278
770000	-1642.2483184292244	-1389.226544255826	-253.02177417339843	42.14563594023173	-1127.5554197887036	-186.5173869536281	-34.10581244944581	-41.0479250640482	-250.671140748842	0.0037435340230704064	0.9978258613822597	0.021564536927179644	43.62927615664676	1	0.03624559921177448	0.9203582579613169	0.02463591643110665	0.0017979902619920606	1.1592404641322462	42.10422969460278
771000	-1644.0115319007841	-1394.3951110942128	-249.61642080657143	42.14563594023173	-1133.8079429033426	-186.98484800468353	-31.26886007283658	-42.33346011335008	-247.267665716274	0.004626233275363777	0.9978258613822597	0.020396144254441178	42.196283908472445	1	0.03582936759419898	0.9197560135360321	0.027079940749866856	0.0018772710722723567	1.1509857442868954	42.102450362363676
772000	-1637.3175881487368	-1385.7794370952429	-251.53815105349403	42.16423979328349	-1124.029442465876	-189.81739829667518	-31.994181192379912	-39.93841514031175	-248.96904376619543	0.006828446949989265	0.9978258613822597	0.008439130331052008	44.39737068229203	2	0.03804547674565247	0.9908222994492644	0.027185060313662118	0.0024635908867844934	1.2073139246769282	42.12103515251304
773000	-1635.7063164639023	-1385.6456626652084	-250.06065379869383	42.583775759179936	-1117.1224935671532	-193.74722828300625	-33.653321474603956	-41.12261934044498	-247.17898567854408	0.009184818231245213	0.9978258613822597	0.004770040914565366	44.726840283510164	1	0.03589596309333074	1.0929418870050303	0.026526020198836868	0.0027157584925571452	1.2662740686239178	42.12103515251304
774000	-1630.8637670748737	-1386.4496258213255	-244.41414125354828	43.480522309212546	-1123.7474433725235	-188.35636974245222	-33.14663057855017	-41.19918212779962	-242.52657488240902	0.008352777290175072	0.9976159488472413	0.00688756463401167	43.931833273862246	2	0.03589596309333074	0.7739711415592462	0.027660292399002858	0.0010741076918274724	0.8666450443646642	42.47352581024006
775000	-1624.8182888269444	-1376.8477322572896	-247.97055656965478	43.73109473346306	-1115.0941666061183	-187.1075774430333	-34.75659896767229	-39.88938924046578	-245.69014591504555	0.013998099076100133	0.9976159488472413	0.0026202214387343885	44.62026812010525	2	0.0374303898676319	0.8978865025141464	0.027045946783015452	0.0018799044119676147	1.1354110036371978	42.4720771731728
776000	-1635.305060824294	-1382.5260665492535	-252.77899427504045	43.94096339678929	-1117.8947080418097	-187.39200587577102	-34.47082961645939	-42.76852301521335	-250.5302068874323	0.012960116673316991	0.9976159488472413	0.002177416848410365	45.72217202242544	1	0.03493242478037187	0.8877965971149164	0.025456031144260833	0.001494499303781156	1.13421709889974	43.71161379897519
777000	-1635.407710772422	-1384.5610966349032	-250.84661413751894	43.946176162668905	-1125.6761839964706	-184.69139895874574	-32.37373084240854	-41.81978283727806	-248.69571628764606	0.016144234550948433	0.9976159488472413	0.0013489535321599684	45.74054823833158	0	0.03659246589806112	0.8566847841397314	0.029506640032359505	0.001777758889455466	1.1300655078622355	42.811807281796376
778000	-1631.413176216758	-1385.756620005303	-245.65655621145524	43.40515636845396	-1119.8329877432611	-188.39374208541582	-33.25951151353884	-44.270378663087115	-243.38852059698024	0.010427284809033993	0.9976159488472413	0.005181855508115127	47.84336604890663	0	0.03224598403507663	0.8939358165601269	0.023894654837724374	0.0016368401559365624	1.2504145454394966	42.724365899275575
779000	-1628.3945079872278	-1382.924511507671	-245.46999647955693	42.39483592607601	-1116.2030433502507	-190.3021625226469	-33.56726523854705	-42.85204039622631	-243.0966711362176	0.010487641049099687	0.9976159488472413	0.0064366085822341055	44.21849138128733	2	0.04243788982816101	0.927638873542441	0.026329486619213464	0.002515153158781468	1.3054762445726893	42.2639196866447
780000	-1615.7821046216727	-1372.2399677530577	-243.54213686861493	42.400887970805584	-1111.5975147616589	-186.76429882959476	-32.428655899992364	-41.449498261811684	-240.6660723491811	0.015339389297706245	0.9976159488472413	0.002569001861704423	44.4265249042898	2	0.05695162122942638	1.091098652174971	0.029363790565754222	0.004021261259746304	1.2528983815256804	42.26904997857822
781000	-1630.5783686708482	-1383.920761418869	-246.65760725197936	42.598668625738235	-1123.0490997264571	-186.93096767634307	-33.792834153502106	-40.14785986256672	-243.96406425142584	0.008973900052817597	0.9976159488472413	0.008858262948191522	43.940179031881854	1	0.05344812559701657	1.0313035511937765	0.03108174256765131	0.0027383878100563316	1.1590786061215734	42.57308998099201
782000	-1619.9917891946652	-1378.1114003065911	-241.88038888807407	42.598668625738235	-1120.8450704912536	-182.9441918070006	-33.384831587968335	-40.9373064203685	-239.04614044208301	0.008489073835685446	0.9976159488472413	0.00819972484855699	46.35735726167316	0	0.05344812559701657	1.0773574952106875	0.030787434640600332	0.003405299987017709	1.1775167631163324	42.57308998099201
783000	-1615.4322056552153	-1381.631392566213	-233.80081308900225	43.193228209777544	-1113.8771244476138	-191.3044743285726	-34.41615332331562	-42.03364046671072	-231.04128449550007	0.01595946369113233	0.9976159488472413	0.0021622836722492702	44.57055600668732	0	0.04386852927846137	1.0528652924863444	0.028539546565466443	0.002320072323653631	1.16231010013788	42.490886024438986
784000	-1609.3459428461738	-1373.7100746313367	-235.63586821483693	43.193228209777544	-1103.3428785093995	-194.18746650660435	-33.401561636931035	-42.77816797840192	-232.81158355226427	0.022507204213042344	0.9976159488472413	0.0015108375154975105	43.40583086363061	0	0.04231676486035296	1.0740869046586412	0.027707653535133776	0.002058532828915598	1.1761028623955345	42.79291896049801
785000	-1615.879134622822	-1379.3559156690112	-236.52321895381078	42.873711517693934	-1110.0178555715092	-195.30011163319634	-32.92837159073603	-41.109576873569424	-233.7294333471692	0.015520337716211533	0.9976159488472413	0.001962549727316869	43.576456563116864	0	0.04231676486035296	1.0640843873628918	0.029827035038689786	0.0022192054408013136	1.1698031932442883	42.43764255210907
786000	-1616.6197946034652	-1383.514378553973	-233.10541604949205	42.873711517693934	-1115.0632964567621	-194.8787364855581	-33.43162586767661	-40.14071974397618	-230.15862283723263	0.020445012540126862	0.9976159488472413	0.0013257011151660413	43.02105594669919	0	0.048824491495489314	1.1143952855304162	0.03444400066946779	0.0025900787944331924	1.1278391435389272	42.34269672234814
787000	-1622.33307214144	-1383.049502934535	-239.28356920690507	43.1614838565239	-1119.231167502608	-190.45809362871717	-32.12253971286893	-41.23770209034086	-236.37879631114882	0.02932159992675777	0.9976159488472413	7.179968985116877E-4	45.18896006811952	1	0.04986750063234985	1.1005464543325756	0.030680020232882726	0.002067162899127038	1.094747857689955	42.348798844341445
788000	-1628.2403282684363	-1391.499282748943	-236.74104551949335	42.42914726445224	-1120.4428112061012	-193.19353463874972	-34.835480076747515	-43.02745682734452	-233.9260392948046	0.01687775955781131	0.9976159488472413	0.002891404010725128	44.11729418434966	2	0.04547813751415147	1.071042536342063	0.030178889297821403	0.002103402679269522	1.1367474151805599	42.348798844341445
789000	-1619.6165027812672	-1384.7455715869482	-234.87093119431893	42.7079028343054	-1120.0549346120279	-187.77980265639658	-36.2053797424233	-40.705454576100514	-231.9324345733582	0.011451155029884145	0.9976159488472413	0.005652617576117008	43.08832585274645	2	0.04547813751415147	1.111659063146898	0.03029619866491216	0.0021081890736400918	1.1220947839585975	42.696759908218574
790000	-1624.6375485175004	-1392.2607615081113	-232.37678700938915	42.7079028343054	-1131.6953662392232	-184.55326479274862	-33.60691848958451	-42.405211986554775	-229.58311256181824	0.015034988935030991	0.9976159488472413	0.0032480448258085056	42.82649717532367	1	0.048041721428600005	1.0640479556980518	0.03266237334715953	0.0025463295136796053	1.1025270357172372	42.696759908218574
791000	-1622.884884659128	-1390.9638539308712	-231.92103072825674	42.7079028343054	-1134.0813581927137	-180.20398939902788	-34.3504405093292	-42.328065829800394	-228.7663631617175	0.013254676988335826	0.9976159488472413	0.003455435416794408	49.8935903529873	0	0.056620003669610834	1.183242306928412	0.03861172563773625	0.003969618554099147	1.2196740913568254	42.53120245496002
792000	-1636.6752434688096	-1393.9764130452334	-242.69883042357623	42.74884798605854	-1130.310434869139	-185.87263911086959	-34.58664779993866	-43.20669126528597	-239.60829426758443	0.007520743082893556	0.9976159488472413	0.007715129903261545	42.94267680040603	3	0.05557593793672057	1.1619441954997078	0.03787706022249174	0.0034000549880220756	1.2267693248212372	42.36630717322485
793000	-1634.8589127942644	-1390.0734491507892	-244.78546364347514	42.802415787782294	-1126.5442821232389	-184.47502170474002	-35.04017054105163	-44.0139747817586	-241.80393933518977	0.013324415814947576	0.9976159488472413	0.002515026612737911	43.051911463633125	3	0.05557593793672057	1.1258595293484923	0.03705658120324816	0.003116720215374086	1.2332210603367586	42.41939562003312
794000	-1639.9831300564256	-1393.9511077492234	-246.0320223072022	43.284411307815276	-1128.7004983284266	-186.8139448385407	-34.747059951011536	-43.689604631244386	-243.5418699045081	0.021661522691439738	0.9976159488472413	0.0012119900640799692	45.84500882930683	2	0.05557593793672057	0.9652643460191173	0.03755880737934025	0.0021196129119276257	1.0011069398725618	42.35115261213537
795000	-1637.2305827987564	-1389.611752972006	-247.61882982675039	44.51567567147945	-1122.562706652791	-190.642006022037	-33.763054865680736	-42.64398543149715	-244.90129792172104	0.013528725847512453	0.9976159488472413	0.003727820374365816	45.84500882930683	2	0.05254266808207329	1.039134807976123	0.03339430059283617	0.0026968577818152124	1.090778409746753	42.23420643651611
796000	-1627.4468250559146	-1386.5923743578057	-240.8544506981088	42.934475117603206	-1123.3438296717347	-186.3037165369477	-34.31145395930033	-42.633374189823144	-238.31293505022322	0.018303928723080617	0.9976159488472413	0.0018287132719727237	42.94293684043993	2	0.04723220193261147	0.9818792500873119	0.031132692333038593	0.0024815436088427667	1.0352122490703994	42.23420643651611
797000	-1631.532767704773	-1391.3525341616273	-240.18023354314585	42.934475117603206	-1126.858089088095	-187.09957284138056	-32.850577675832106	-44.54429455631961	-237.6300360958603	0.031595060324825744	0.9975491279750458	5.981809439599644E-4	42.94293684043993	1	0.04723220193261147	0.9846918858879647	0.03391619550615221	0.0026709875476583944	1.0869174635680372	42.40700220534435
798000	-1631.0765164090099	-1388.7926422857372	-242.2838741232726	42.934475117603206	-1124.9263800685724	-184.90574237639362	-33.584297543700245	-45.37622229707083	-239.38106110279742	0.02164159117862567	0.9975491279750458	0.0011632044519434704	45.244858839029774	1	0.04672571942394494	1.0999011103810263	0.029674107399126733	0.003166531395082445	1.1602974459515132	42.40700220534435
799000	-1622.6225953085254	-1382.1123800358387	-240.51021527268665	42.86394481079873	-1118.6456564950029	-186.98656672358936	-33.96426334375165	-42.51589347349494	-238.0907936397757	0.02174381989363412	0.9975491279750458	0.0018520027895691012	44.67109853796305	1	0.046825297230404635	0.9424566479161195	0.032243830378255164	0.0018106265562532794	0.9503797530626891	42.38776389357151
800000	-1637.7119981401215	-1395.7048450181521	-242.00715312196928	42.851166084140324	-1127.7039145670008	-186.0829579035404	-36.23643635562461	-45.681536191986375	-239.3546464376663	0.015873283148727605	0.9975491279750458	0.0027098151760955773	43.12551804148572	1	0.046825297230404635	1.0179272277443332	0.03252974516406875	0.002489518337866944	1.042405423213407	42.45188528966908
801000	-1636.164341005399	-1392.530241509809	-243.63409949558996	42.87656641922655	-1124.785780042107	-188.61537213703573	-36.39019261476731	-42.73889671589886	-241.39719738778453	0.00894331275430795	0.9975491279750458	0.007150398171391557	43.81275892621108	4	0.042361862543872864	0.8840092846603056	0.03219280511319817	0.0012178675088822502	0.8630171352112621	42.477048948209486
802000	-1628.2804652649272	-1387.2259792243574	-241.05448604056974	42.8668881369529	-1121.6256037153391	-187.20660639518468	-33.47098779538577	-44.92278131844778	-238.52450114475278	0.013033066954200067	0.9975491279750458	0.00397732262954345	44.07458689351741	3	0.042791930102139074	0.9781455332476737	0.030771141204236057	0.0021099147940415526	1.09971972238088	42.448012222693606
803000	-1631.7544898265512	-1389.5384750191338	-242.2160148074175	43.28843763644416	-1128.767630672332	-179.41494175160472	-35.43029793571012	-45.92560465948723	-239.10706518572562	0.011355923015457719	0.9975491279750458	0.004731280287465553	43.57309808760036	3	0.042791930102139074	1.168054154289936	0.029484362401937497	0.0019235120602148926	1.0738125649899983	43.10633291104634
804000	-1651.1279274443218	-1403.2851142723978	-247.84281317192406	43.37658158380014	-1140.5564131354304	-182.44088617643	-36.210674438134	-44.07714052240329	-245.38041965432518	0.007460472838121646	0.9975491279750458	0.007388405704509603	44.533927123619016	4	0.03658287822726858	0.9563031666054284	0.029958584593223817	0.001032186721959279	0.8658167033381334	43.10633291104634
805000	-1651.9534825410792	-1404.476516360177	-247.47696618090225	43.37658158380014	-1140.1764214327695	-183.41987408467577	-35.53233236340522	-45.34788847932653	-244.90502196457646	0.010471207188140957	0.9975491279750458	0.0071437685460810545	47.22866062415944	1	0.03658287822726858	0.9917425032920918	0.030850127894261913	0.001428676811428117	1.0103647857624847	43.23567636148312
806000	-1642.1662514883842	-1402.5416899667366	-239.62456152164748	43.37658158380014	-1134.5632756841298	-188.22446013374463	-35.27170824549209	-44.48224590337002	-237.1796138064008	0.012725466894338195	0.9975491279750458	0.00395828209717771	44.01388987897777	2	0.03658287822726858	0.9506779296892436	0.03362966021964264	0.0014131825521935507	0.9557160332336995	43.23567636148312
807000	-1635.0883690616304	-1393.4357938971082	-241.65257516452215	43.37658158380014	-1129.4626440544662	-185.3274530578916	-33.7103186929925	-44.935378091757855	-238.732685537111	0.009292238275515546	0.9975491279750458	0.008381506977328375	45.141097693001385	3	0.04361147002286917	1.1055258107489478	0.035344182744918164	0.0024592642536878854	1.1438530240086056	43.18450581269923
808000	-1641.7410328777974	-1400.0628187665636	-241.6782141112337	43.37658158380014	-1130.9033288383998	-187.44856421831483	-35.15651998792869	-46.55440572192009	-239.09370759382202	0.006290149938674162	0.9975491279750458	0.011652542799620408	44.07428820290095	2	0.037885005675136973	0.9958188319422077	0.032297987016614335	0.0018037674134455878	1.0864075994286648	43.18450581269923
809000	-1639.3078516924209	-1396.788746688055	-242.5191050043658	43.989462628802336	-1123.9681039674942	-189.25085896002398	-35.657398786451935	-47.91238497408474	-240.05838259036824	0.013188396004361346	0.9975491279750458	0.0032556116815861203	46.28983168069843	1	0.037885005675136973	0.9557641112810082	0.03280449007112994	0.0015336264257927747	0.9487564289480899	43.173883344338385
810000	-1633.6679030257449	-1394.4728076076847	-239.19509541806022	44.45967810787635	-1124.1286113975027	-187.34975992867106	-36.15934149093245	-46.83509479057826	-236.5273871606505	0.012237482658317169	0.9975491279750458	0.004575035948301182	44.909694855739566	1	0.037475686503657075	1.022879393915005	0.029058227486657817	0.0014772633471756482	0.9725363140496713	43.029970861781635
811000	-1638.660554114751	-1395.8228273210834	-242.8377267936675	43.166639830689526	-1127.3556146553578	-186.61760851868468	-34.63076228878929	-47.21884185825166	-240.05710264890925	0.008091130111392546	0.9975491279750458	0.00933909331463202	44.318022835555716	3	0.04190240992588489	1.059772035563613	0.03258930016083343	0.0026279956681556377	1.1758177919072144	43.029970861781635
812000	-1643.3311844803673	-1399.4101057639518	-243.92107871641542	43.184238430261644	-1135.9441872951036	-184.8997140157467	-31.90404035510443	-46.66216409799728	-241.02664898107952	0.008617459275575994	0.9975491279750458	0.007418021274874325	45.1958738340513	2	0.038347016745496634	1.0971412680043209	0.0315748315438325	0.00236347292143007	1.2028573340490314	43.04751374280658
813000	-1642.040228877853	-1396.5156580679584	-245.52457080989456	44.04333589137455	-1145.576877903778	-176.19129158093295	-33.35648823948509	-41.391000343762244	-243.08788044970464	0.010782686364265263	0.9975491279750458	0.005570097298665614	44.91032131088298	2	0.038347016745496634	0.948017229127148	0.03282522211791189	0.0015499168047100236	1.0315776196970043	43.063415914185924
814000	-1658.3109673004628	-1408.0614307421406	-250.24953655832226	43.176191860310944	-1153.0463188122144	-179.24718429317082	-31.94982995763045	-43.818097679124875	-247.21113337222897	0.007822562083315344	0.9975491279750458	0.007229134107997556	45.5123561439719	3	0.041914790468029504	1.144668431799915	0.030459925159489924	0.003152358707350661	1.3723067675646412	43.057451845674805
815000	-1640.3568208414017	-1389.1376772191215	-251.21914362228028	43.88524070132398	-1132.5523310260357	-179.99344241994055	-32.46066024812651	-44.131243525018895	-248.03786274771645	0.009897982718640322	0.9975491279750458	0.00535205027970714	44.77333424444252	1	0.041914790468029504	1.1920952950052603	0.02921867737929265	0.0033201787173836052	1.4432298648738038	43.057451845674805
816000	-1635.2645186158463	-1380.2261025118225	-255.03841610402372	43.88524070132398	-1118.3217485273767	-186.1644242495835	-31.639855884371645	-44.10007385049068	-252.47159566434019	0.004584442939115684	0.998337011581465	0.011794802394939886	45.39338505074837	4	0.03901903707490445	0.9900806171531481	0.030733631970347546	0.002096984709638291	1.1806625470680934	42.279537537929
817000	-1635.9060601301708	-1387.4772679472687	-248.42879218290213	42.681234074247406	-1122.789018528038	-188.96135132674354	-32.40477353819697	-43.32212455429022	-245.58891588008956	0.005205611433854336	0.998337011581465	0.009317806402393694	45.73422292155368	2	0.0390763328951941	1.0792054434714295	0.03041040384757538	0.002504174097100877	1.2594706801515838	41.847432552558004
818000	-1640.116473184678	-1394.2992575315623	-245.81721565311557	42.6769826299042	-1132.1386101597182	-185.59363398780604	-33.94093459600818	-42.62607878802998	-243.09166851781023	0.004098450416990068	0.998337011581465	0.013339453390265812	45.87522839116789	1	0.04036612533939402	1.0417533170127398	0.031147254439633825	0.002408584182421836	1.182728731695013	42.22586241550136
819000	-1629.0888054833842	-1389.770412501987	-239.31839298139715	42.67296737199631	-1127.1868347917946	-183.02356833985573	-35.42212592783145	-44.13788344250522	-236.17769759568205	0.0063108752267259744	0.998337011581465	0.0073962760501675735	43.63216469296998	1	0.04040925092137264	1.1785978443107739	0.03326276619962114	0.0028350231484703605	1.2964826268571017	41.735954661952114
820000	-1623.4819262561277	-1380.7878946570954	-242.6940315990323	43.156316762822144	-1119.0054263648885	-183.0144778815288	-35.07664522460565	-43.691345186072375	-239.4742837282104	0.006825188582266515	0.998337011581465	0.004845371101566255	46.445691919778824	0	0.04179329085717556	1.204906367199015	0.035087872860916094	0.003303868388903253	1.3034001770192833	41.76631952213481
821000	-1633.1458366038933	-1387.2491683492835	-245.89666825460966	42.00568931118443	-1121.5734943651703	-185.94798413215565	-36.13259473890131	-43.59509511305622	-242.67692038378777	0.007008706806548796	0.998337011581465	0.006597485097992277	44.46823238473175	2	0.03910085165056228	1.204906367199015	0.03576682319428626	0.0028187927715257913	1.2844044287619063	41.740172961735894
822000	-1639.7311261058262	-1395.4082669281133	-244.3228591777129	41.831165579503754	-1138.6789718493671	-180.38495318729775	-36.029733774553044	-40.314608116895506	-241.63124914821069	0.0058340297295197295	0.998337011581465	0.007746611355979664	45.517022240982506	2	0.03512175273231517	1.030672901749324	0.03174989683393225	0.0017089362398739895	1.1365632394278344	41.40302606107153
823000	-1641.6012487758812	-1393.0320260429457	-248.56922273293551	41.72369828310732	-1132.912685961491	-183.81415702648854	-36.15812353644045	-40.14705951852581	-245.91583569006139	0.003239672178637299	0.998337011581465	0.019243173764046013	45.40037605088961	3	0.035235810459087163	1.0182139227697804	0.034223924829403805	0.0015535275684569311	1.14598084274062	41.608419349556584
824000	-1643.9064916414836	-1402.694099943239	-241.2123916982445	42.99513437442476	-1145.7067760657228	-180.0314572505885	-37.448316142271615	-39.50755048465611	-238.5280616632241	0.006048013632237294	0.998337011581465	0.009106276367155459	43.85556850066855	3	0.04271644572596155	1.028298242252226	0.033880211822479446	0.002173651534671316	1.0518178690374718	41.608419349556584
825000	-1643.956774562393	-1402.3666350575427	-241.59013950485036	42.99513437442476	-1140.1203312229072	-184.1682343206386	-37.95965724508194	-40.11841226891502	-238.38952754666298	0.00944543351791763	0.998337011581465	0.003739575550220118	43.148467828711084	2	0.04266192595668122	1.198531141127022	0.033635232180447006	0.0031555010652878778	1.2986346978977967	41.70460332444798
826000	-1628.6239451998954	-1388.9804604974997	-239.6434847023956	42.1869370216275	-1121.6201212955496	-188.44403784515856	-35.57898047878331	-43.33732087800837	-236.58807327563815	0.006294089346379862	0.998337011581465	0.006355340632132352	47.068532059817855	1	0.04554388511987619	1.150300835325141	0.03500113089956522	0.0035985127223550654	1.2633958431187682	41.73420376509062
827000	-1637.1578695333046	-1401.1696798282874	-235.98818970501716	41.69533441981003	-1142.5731771081207	-183.86338134016816	-32.936312620698644	-41.79680875929982	-233.3148849682521	0.010189296314928476	0.998337011581465	0.002989882729752919	45.44558754019192	1	0.047933039403643775	1.0247034281858578	0.03908354063292556	0.003164349438741373	1.08043923744512	41.67947773095949
828000	-1639.0278084222416	-1401.2294030078413	-237.79840541440038	41.69533441981003	-1141.2239013821497	-183.11426536174326	-34.600348881022484	-42.29088738292572	-234.64328863251873	0.011448961718891761	0.998337011581465	0.0020385931108036727	44.59875826471347	3	0.04477993491551079	1.1833916688686692	0.03689116692398129	0.005558609782276808	1.3745799704882418	41.67947773095949
829000	-1616.0621420800076	-1379.387166006474	-236.67497607353351	41.6507731235818	-1127.226496187033	-175.39525803510602	-34.44353334872671	-42.32187843560811	-233.22931068533947	0.008268185319395339	0.998337011581465	0.004180783130414891	41.9421954433926	2	0.04477993491551079	1.2804871852671806	0.036351348653394226	0.006739132447647903	1.6072168783314449	41.634933381342165
830000	-1631.998677425578	-1392.0100949469252	-239.98858247865292	41.82762404162235	-1127.7963844035085	-187.18842069319385	-35.8562404973436	-41.16904935287935	-236.6877169421153	0.012233529920337122	0.998337011581465	0.003067751626268178	43.53380174899442	2	0.0472667128184341	1.2319784227013792	0.03199238155273569	0.01001734645300661	1.7528048641896465	41.14503809920735
831000	-1623.3184626275554	-1381.2023063677068	-242.11615625984854	43.6823506425322	-1124.0714248798674	-180.59452790721787	-35.645856479147746	-40.8904971014737	-238.83440160996582	0.009399778867445554	0.998337011581465	0.003797035573850795	43.90919611525755	3	0.0472667128184341	1.2255935827075666	0.03198114515006915	0.008859117338668475	1.6242176878954042	41.33094955049733
832000	-1616.5374489399633	-1382.3162361540697	-234.2212127858935	42.4129102139361	-1123.7605602012547	-184.87806015493166	-32.56922407608864	-41.1083917217945	-231.17517232685094	0.008552265629660528	0.998337011581465	0.0037048325142132106	42.58249780608948	1	0.04504592103800656	1.1471971162385863	0.0340479740616966	0.008403883016459996	1.6009561327215789	41.51970212576214
833000	-1639.8975979500394	-1401.442188155759	-238.45540979428057	42.54922735242672	-1138.0895184873061	-186.76061267506608	-33.776497898472634	-42.815559094914036	-235.45746978847362	0.012685696972624923	0.998337011581465	0.0015080033697066559	45.230804319197226	1	0.04504592103800656	1.1312836302378915	0.039620803830912564	0.008008482196829541	1.5446124734115472	41.673816349903355
834000	-1624.161303952797	-1387.6193551830406	-236.54194876975626	42.34191257227597	-1125.7803731228053	-186.7457376443964	-33.51981209509831	-41.57343232074056	-233.32403054750296	0.012205617254937086	0.998337011581465	0.0019082829886646166	42.61608211654549	1	0.04543924651262131	1.2042966240977835	0.03363866983806864	0.009646441598868962	1.7294355155663919	41.48603869331883
835000	-1607.2142997352005	-1376.096969413891	-231.11733032130945	41.84456738488674	-1117.6180219151315	-183.8417286461177	-33.38594251624584	-41.25127633639584	-227.99855495564168	0.008138794818155796	0.998337011581465	0.0038615152426100642	42.43319733175579	0	0.04460982241897806	1.1713162484876671	0.03687437646868988	0.009382447053682812	1.7709651121630618	41.48603869331883
836000	-1621.7445487797781	-1385.727574712907	-236.01697406687128	41.84456738488674	-1134.2976715339312	-180.12843188283958	-32.60233392764504	-38.69913736849111	-233.61555853173004	0.006936724401899852	0.998337011581465	0.006076081836618954	45.149606474710225	1	0.04225565677694264	0.9366641203701224	0.03254579523016838	0.002945536161100171	1.1709810737155986	41.65921839106858
837000	-1620.5658888941305	-1374.3693152720696	-246.19657362206087	41.848878006802444	-1117.4319059034021	-184.72563769618245	-31.31368209339458	-40.89808957909026	-243.38587042889904	0.014148392981670902	0.998337011581465	0.0012789072234236378	46.01850840483682	2	0.04572380123595389	1.069631073050799	0.03126964972557103	0.00503183359860912	1.4248893495155661	41.51652209639246
838000	-1610.3101739611072	-1370.1289297719252	-240.18124418918208	41.848878006802444	-1117.7340220695153	-179.39358498802562	-32.028847171847616	-40.97247554253655	-237.20756702956106	0.005511950647581894	0.998337011581465	0.00830338859209184	42.70337901619044	0	0.04755201702093414	1.1232679065026427	0.03371423824366509	0.006224258085789781	1.5201028990231338	41.78929737826426
839000	-1628.783458533274	-1392.3652701130002	-236.41818842027376	41.97800087041037	-1132.4444918965619	-183.63734312495887	-32.46875214555756	-43.814682945921625	-233.210485732695	0.013500096507798568	0.998337011581465	0.001700345999297477	42.147997046938485	1	0.05214959561988161	1.2008929498612597	0.033286232249221205	0.008143597867096248	1.7337336027308732	41.900743976009295
840000	-1631.7152735228487	-1391.0707505824157	-240.6445229404331	42.57621433452611	-1141.7439288095823	-177.95299109918832	-32.277777484385844	-39.09605318925958	-237.76885276114874	0.014435863470048528	0.998337011581465	0.0011079659646618602	43.468036104332846	2	0.054721720827576134	1.0909689551409532	0.03454813675515829	0.008196364114770665	1.6303082595339913	41.900743976009295
841000	-1626.6411010248512	-1385.7257213026812	-240.91537972216992	42.57621433452611	-1118.9979318972378	-190.8570762363714	-33.78953852807126	-42.081174641000786	-237.8760851447869	0.012732502295999483	0.998337011581465	0.001874446845802496	43.938608010732324	1	0.05080273319609927	1.1449635312354838	0.0341360596247485	0.008345751809237047	1.7528692693240002	42.51197264573763
842000	-1616.2876634058716	-1381.0392538187182	-235.24840958715353	42.57507196740589	-1121.7784552132832	-183.58269324004033	-34.70110846349768	-40.97699690189706	-232.49163604066499	0.016387905298796846	0.998337011581465	8.651964848703027E-4	44.93934544088666	0	0.05080273319609927	1.0519637591072066	0.031365034808258	0.004736581551288167	1.3872187349318645	42.276851496028975
843000	-1619.687464455855	-1380.6784287390494	-239.0090357168056	43.62206442542891	-1117.9162651272015	-184.02782769244493	-36.216859375811865	-42.51747654359116	-236.3324674550485	0.014814641506169523	0.998337011581465	0.001443484416305255	43.835433598551155	0	0.04598325440909912	1.0257673132271432	0.0319691910822929	0.0027884918305110715	1.2851052486922625	43.31036220352505
844000	-1630.0673803089094	-1389.155361033863	-240.9120192750463	43.498016957078775	-1122.9434255889144	-189.28014958958153	-35.65729563472305	-41.2744902206442	-237.639059700807	0.00947126698490918	0.998337011581465	0.002464956106219252	43.742125126744824	1	0.05757307578771881	1.2226565964672917	0.0369151843930998	0.006836795506630707	1.6328253652434803	43.18720111852279
845000	-1640.6553091177655	-1393.7954959305307	-246.8598131872347	44.3534465789173	-1133.4535328523393	-185.60823380056777	-34.82965206428964	-39.90407721333393	-243.66829012408994	0.005653207583548582	0.998337011581465	0.007543031887591593	45.34297416733919	2	0.05948094447014891	1.1955046461129808	0.03808602659383871	0.006949835606731088	1.6659507680266417	42.74539628908073
846000	-1633.521764674686	-1384.2172524039595	-249.30451227072643	43.96612176163534	-1113.1079924442538	-193.34236707398054	-35.894644528695736	-41.872248357029264	-246.20662314143215	0.0033981675562367274	0.998337011581465	0.01594647236693188	44.96925172299176	4	0.044131304362208364	1.1643835560311309	0.029043090533255753	0.003615970443119263	1.5665065677446643	42.77089784199479
847000	-1644.4838026594916	-1398.012745707288	-246.4710569522035	44.626127903726925	-1127.6531255524558	-195.06828032339632	-35.14243630053461	-40.14890353090149	-243.6917084611289	0.002978427043655249	0.998337011581465	0.02903610979023833	44.752026389755926	4	0.044131304362208364	1.0593542001565166	0.03379165579250832	0.0030061979175684014	1.2606291330668873	41.9623222306791
848000	-1639.6507301509212	-1401.0576782618616	-238.59305188905947	42.12890503763712	-1131.7026431929257	-191.09004579238507	-34.12565941886495	-44.139329857685915	-235.74121308718256	0.005636032443491132	0.998337011581465	0.009956030682334761	43.39950203530023	3	0.04789530150332643	1.0831348896616724	0.03315814685342713	0.0038394800121106616	1.296106513818533	41.45412991790543
849000	-1640.262296446175	-1400.8963032501874	-239.36599319598764	42.12121193849261	-1129.9868707019846	-194.03227672373143	-31.574466508585974	-45.30268931588528	-236.46802680014437	0.011170048596408567	0.998337011581465	0.0020917251330882704	44.13768304556919	4	0.04789530150332643	1.0983054473517573	0.03144433102222708	0.005403655391286639	1.4630188225418435	41.86831353649265
850000	-1648.8292468783459	-1406.9079693102415	-241.92127756810441	42.574878681777186	-1135.4593649097362	-194.87496504368863	-32.512261796347104	-44.0613775604696	-239.35435817291824	0.008130858137623367	0.998337011581465	0.005902140067822541	43.553597777761226	4	0.047020491370765014	0.9901127091822229	0.03284855154479575	0.003995301033190528	1.2454911959005155	42.23497783378047
851000	-1631.231118182643	-1393.3939446748604	-237.8371735077826	42.6877787044193	-1121.3490145791955	-193.02218363190798	-33.591568079641675	-45.43117838411519	-235.1121362815484	0.007018476483626637	0.998337011581465	0.004722923322303387	45.76505143537202	2	0.047015294481860884	1.0415867056028405	0.029950153525626244	0.002983394289165629	1.1624936623821953	41.80121465471284
852000	-1619.600966293097	-1385.220135682579	-234.38083061051805	42.6877787044193	-1119.3036726451808	-190.44839056467072	-32.02241929666525	-43.44565317606233	-231.64814277209183	0.0060251377208273	0.9985756869247264	0.005701056095436476	42.84307719552928	2	0.047015294481860884	1.0440869262690309	0.030328154988255886	0.0030115132248175924	1.2055502025204392	42.42472882745204
853000	-1623.8037730151418	-1385.7133274287028	-238.0904455864391	42.6877787044193	-1114.6868736758495	-194.2762633265176	-33.53586840046054	-43.21432202587517	-235.30424062917433	0.00568465813338953	0.9985756869247264	0.007259792988398815	45.653559477028544	3	0.04831688877626178	1.061600284455402	0.03018813775968063	0.003771115275681539	1.2989870500342824	42.19885537292896
854000	-1626.1627243298997	-1388.5983476360511	-237.56437669384854	42.6877787044193	-1124.3712454071042	-187.07684205288024	-32.966283694692784	-44.18397648137404	-234.7328899491672	0.007877853314362073	0.9985756869247264	0.0041861621148974425	42.78635947576934	2	0.048803697322973544	1.0764508327833533	0.031196135361030573	0.0038227673218400814	1.280380334170644	42.54600736542935
855000	-1632.864430553704	-1393.2601599107923	-239.60427064291173	43.536760169235016	-1131.367299556678	-187.1862389020874	-32.55425552915759	-42.15236592286922	-236.28152498458553	0.005665444438200501	0.9985756869247264	0.006778896083308071	44.97363536943502	2	0.048803697322973544	1.2392935243090375	0.03164188328654431	0.005305265922503187	1.4726857379655978	42.54600736542935
856000	-1632.8177724035545	-1395.3394884769045	-237.47828392665002	43.3741840199548	-1130.9807083726007	-188.93242451647842	-33.974645530594536	-41.451710057230954	-234.0934230620602	0.0052373936543431854	0.9985756869247264	0.006649700119004375	44.576313871409525	1	0.057638997253844096	1.2600893602498704	0.03582238007001537	0.006434455817814256	1.4228940363006406	42.93163268836211
857000	-1640.5340506727596	-1397.8921135730648	-242.64193709969476	43.37416531248244	-1132.2919650976226	-190.25949168961108	-35.453786699636915	-39.88687008619389	-239.1997879910241	0.0054482145006343186	0.9985756869247264	0.00841430130758254	46.03390952438363	2	0.05893638273787507	1.279306513738175	0.03177420382540411	0.0073054607879654955	1.5286069228530104	43.07659926354189
858000	-1641.8820321429168	-1402.0750574793674	-239.8069746635495	43.37416531248244	-1132.977956685162	-191.23352811166166	-35.506864652226355	-42.35670803031734	-236.4524846229714	0.004578704177379435	0.9985756869247264	0.009594881141417714	45.04982812386716	1	0.05816475498393362	1.2499160397185431	0.034291119465692556	0.00669855459195292	1.5795361102476824	43.3637595780442
859000	-1628.591015553994	-1390.1581102946016	-238.4329052593925	43.37416531248244	-1120.0916069834884	-195.67399090474387	-32.81855974805665	-41.57395265831247	-234.8138680543144	0.006193501298862663	0.9985756869247264	0.004869435064684658	45.37467486600585	0	0.05816475498393362	1.3388599087504995	0.030440267860120714	0.01542996515443648	2.0384118376567346	43.09226973859517
860000	-1638.4711619032212	-1395.590478349106	-242.88068355411522	43.37416531248244	-1129.108806480748	-192.6196301646971	-32.348973204756845	-41.51306849890393	-239.79485534161842	0.008038589111215673	0.9985756869247264	0.0025940560401106847	44.40185626119752	2	0.058247733475364376	1.160382681001656	0.03444536901216296	0.009991361894364038	1.6833865850099938	43.268487569006844
861000	-1622.0007307283558	-1380.355215141882	-241.64551558647395	43.37416531248244	-1115.7573771667248	-189.62709969553075	-33.200642068257416	-41.77009621136902	-238.41138504316288	0.01053883671131249	0.9985756869247264	0.0018661501249720507	43.611663814538076	1	0.05341322013162145	1.2097008587641669	0.030903575953783763	0.011490170752817611	1.8403854611839203	43.36077996968665
862000	-1621.8984195740502	-1389.8277192931366	-232.07070028091357	43.353173982404016	-1126.518253851717	-187.99175695465752	-34.169860274382685	-41.147848212379266	-228.90496973849616	0.014636062073136976	0.9985756869247264	0.0011473271414005602	43.611663814538076	0	0.059127695609346026	1.186921401605532	0.031824769996781785	0.011598165701411542	1.979620433611101	42.91599683467623
863000	-1626.6168189020927	-1394.0153005634857	-232.601518338607	43.11861077657533	-1124.002762321898	-194.86009548506746	-32.16910679646387	-42.98333596005625	-229.47609985448545	0.019636611463728377	0.9985756869247264	5.78764556465929E-4	43.50373768492661	0	0.059127695609346026	1.1735224005244917	0.033000975081615265	0.009550713113840889	1.8497191120395444	42.91599683467623
864000	-1636.231813477756	-1403.2995687849686	-232.93224469278735	43.11861077657533	-1133.965733404503	-193.78707087279545	-33.17046235431276	-42.376302153357216	-230.0784328837159	0.014181052279869977	0.9985756869247264	9.247791356586514E-4	46.77536848796095	0	0.059127695609346026	1.0837831754727871	0.033733672413242474	0.004969703346790801	1.4385663280926038	42.91599683467623
865000	-1637.4616113783813	-1400.9454849231329	-236.5161264552485	43.225119452436935	-1128.9362198367749	-199.21066601301968	-31.93866513460118	-40.85993393873725	-233.705387621587	0.009225703416911374	0.9985756869247264	0.0021663437298718303	43.66831225262858	1	0.059127695609346026	1.06964276262683	0.034557331669201094	0.004728814455428778	1.4513269634328756	42.45724201863587
866000	-1632.536826008409	-1392.2436217992274	-240.29320420918165	42.71760125966489	-1120.8985616678046	-195.50137421371062	-34.07341494839732	-41.77027096931461	-237.29325458675285	0.003187260342793878	0.9985756869247264	0.02470398488788998	42.84978287170284	2	0.059127695609346026	1.1319478920002986	0.03430116603326226	0.004413943839545594	1.350302586062568	42.60039520555246
867000	-1635.3769431777405	-1399.342060162673	-236.0348830150674	43.42599567460647	-1125.015111101952	-198.83245769137906	-34.46417671368786	-41.0303146556542	-232.6323356519211	0.00823080469318719	0.9985756869247264	0.0034896665404850168	43.74043528859824	1	0.059127695609346026	1.2660184569455273	0.0318376667535804	0.006752857192332804	1.553036607309306	41.47709912173498
868000	-1632.342449643244	-1398.475384693768	-233.8670649494758	42.708367037554645	-1132.203358144861	-189.94550629035314	-35.550199526914625	-40.77632073163903	-230.65553311692025	0.011880682528435146	0.9985756869247264	0.001281818296661378	49.465177407021486	0	0.05959147013673609	1.2021686237701552	0.0408146782337054	0.0067027376501259716	1.4711649646844125	42.12174246682621
869000	-1631.361522167254	-1396.2703252969163	-235.0911968703376	43.79145867460126	-1130.1673243129158	-190.0022948564697	-34.804455260894635	-41.296250866636306	-232.06253773352307	0.0116865917322411	0.9985756869247264	0.001587060360372214	48.395823202514016	0	0.055085183598698594	1.1414432782179809	0.03784386444819769	0.007120492753934338	1.5768041107982034	42.64627431113701
870000	-1625.8558633435655	-1386.892755731485	-238.9631076120804	42.873997635998	-1119.5786298140124	-191.46504733826742	-34.30044721955084	-41.548631359654564	-235.93444847526587	0.017021648320122196	0.9985756869247264	8.197967279706527E-4	43.94627832473464	0	0.055085183598698594	1.1414432782179809	0.03419043706092815	0.008116501464109553	1.7513569729464604	42.502065269800696
871000	-1630.0949658744405	-1389.2875387425513	-240.80742713188923	43.951648980096316	-1124.781219354306	-189.4946244972985	-32.94952409083698	-42.06217080010987	-237.67938442384775	0.013085765391980636	0.9985756869247264	0.001284279002262504	47.54398673344704	0	0.05646928387516541	1.1743940434217974	0.03442416528331433	0.008513760186882019	1.769718745068853	42.30039817728789
872000	-1634.4739780071468	-1401.9702829086923	-232.50369509845453	44.446556845593115	-1128.3534062940103	-195.62936974989614	-35.16821760321492	-42.819289261570965	-229.55006922820544	0.009713836387666895	0.9985756869247264	0.002857803021504886	45.74638695402229	0	0.056051891392108665	1.1166493894208982	0.031241084692338602	0.006620593383539064	1.6608370975917477	44.33712752856127
873000	-1628.1441528918267	-1398.259460126538	-229.88469276528883	43.2332301344037	-1127.4358426922327	-192.75244883777307	-34.70374159484505	-43.367427001687226	-227.1297995658495	0.012249095291229991	0.9985756869247264	0.001293578436390365	46.22881719357375	0	0.0589194047860182	1.0513485170998658	0.0332928484566767	0.006724402353357752	1.4839345819891516	42.94579703249169
874000	-1634.8602130782901	-1404.4189729607128	-230.44124011757734	43.484388989896665	-1133.7295555806184	-192.5602857761048	-35.19854781513845	-42.930583788851166	-228.05269657808734	0.021963379277278504	0.9985756869247264	3.8933464494027493E-4	44.60985931809833	0	0.0589194047860182	0.9325266876018781	0.03588511665965711	0.004736878506965494	1.220738938023974	42.92456446707161
875000	-1632.7312260639242	-1409.6310697057675	-223.10015635815668	43.50003265638239	-1138.584938872244	-193.00717671927768	-36.800399320042224	-41.23855479420348	-220.32873583664738	0.018061857157450883	0.9985756869247264	7.655122835375086E-4	43.53369782907284	0	0.06365298813557028	1.0567579510260554	0.03515185788587831	0.00584899457081965	1.391158021137792	43.055824610396606
876000	-1628.3092671259194	-1407.6885055820474	-220.62076154387205	43.150833970204125	-1133.5487784281993	-196.4046011732044	-36.13878146233363	-41.596344518310254	-217.5460046948322	0.021312089424977008	0.9985756869247264	5.588398391565237E-4	44.600096530327235	0	0.06668953581480791	1.15671165981458	0.03351937384096317	0.007828082505818788	1.471981035117062	42.750140099071736
877000	-1627.6609936220534	-1403.0313713190076	-224.62962230304595	43.170507767054055	-1131.9483042250974	-193.36608406339536	-33.250310891393745	-44.46667213912087	-221.31540557751907	0.027208722456045976	0.9985756869247264	2.480733132587052E-4	43.31549964530037	0	0.06668953581480791	1.2364414358433138	0.03243424766794594	0.005839972231765971	1.4016217869195464	42.99633327426249
878000	-1622.0479514635226	-1398.9285109707403	-223.11944049278245	43.10227363020581	-1129.6915317820524	-194.51486841671448	-32.26428382462764	-42.45782694734568	-220.05915348218912	0.037294242011438904	0.998667067430199	1.862078227075213E-4	44.53009084857916	0	0.07392210864086785	1.1519160966777293	0.039233403191094154	0.006671082222310566	1.3240574929582152	42.89413693407673
879000	-1624.3167898414708	-1403.3927582374322	-220.9240316040386	43.0654015588629	-1130.2323100329725	-197.30544048074884	-33.9407817070235	-41.91422601668757	-217.6114936246996	0.03491182524788621	0.998667067430199	1.7051930566759578E-4	44.38188406299082	0	0.06295427995949213	1.2358801568430358	0.0336785962198465	0.006015839835818956	1.4102813061142832	42.571957224968095
880000	-1632.5196432856803	-1412.8898776059561	-219.62976567972422	43.0362524700172	-1135.819254690208	-201.28958579397437	-33.47319949942801	-42.307837622345744	-216.7791336381428	0.023621517794407704	0.998667067430199	4.030110491186816E-4	43.515171825411166	0	0.06295427995949213	1.082738402059578	0.03416973969916314	0.0038564708781799566	1.1879317638681035	42.08253497029608
881000	-1636.8578716717243	-1411.0503072897084	-225.80756438201587	43.0362524700172	-1143.1364482985225	-193.8562371971105	-31.860237120943435	-42.19738467313199	-223.20557177157133	0.022589005599930136	0.998667067430199	3.868967524094556E-4	43.564331673963856	1	0.06295427995949213	1.0014970447304652	0.04100978368306912	0.004401523449044187	1.1567700568668215	42.93731706051729
882000	-1645.318109104291	-1418.0299416247133	-227.2881674795777	43.0362524700172	-1140.2838299107202	-202.41024617012278	-31.68313450821542	-43.652731035654796	-224.25416053475416	0.021060021644039154	0.998667067430199	4.571084979390154E-4	45.9283246037399	1	0.06226259640817703	1.1432131829304737	0.03656825786853707	0.004936021052749514	1.297128074182611	42.751178599980214
883000	-1638.3921021311453	-1409.0449713339162	-229.34713079722908	43.01154340861727	-1140.3747774329008	-194.2682801189474	-29.41178601098628	-44.99012777108162	-226.1425009303652	0.013998878219881104	0.9985601309715022	0.00145262416152677	43.38470342534374	1	0.06709609053551019	1.1998693693826492	0.03671155017980954	0.008241133468128568	1.4345067215471918	42.681432414116365
884000	-1632.7319184824905	-1409.7824673983955	-222.9494510840951	42.9042110176603	-1132.830926011151	-203.02063107849267	-29.967637676208856	-43.96327263254305	-220.11923264324554	0.015342237921305015	0.9985601309715022	0.001286320571803747	44.01783326332927	0	0.06873463209792165	1.0760344864387417	0.03837264317322053	0.0063702692531453576	1.3375888060721124	42.78238424029508
885000	-1636.7023893801029	-1410.678207742882	-226.02418163722092	42.9042110176603	-1133.9126613397316	-198.3789441003131	-32.99852957344896	-45.388072729388405	-223.26277265327528	0.009474042603673079	0.9985601309715022	0.0038405303246417	42.9053891783396	1	0.07373869694583335	1.0534806756491866	0.043686673510231075	0.005594118717784208	1.176784402389686	42.78238424029508
886000	-1620.19539407263	-1394.7926436303806	-225.40275044224956	42.9042110176603	-1118.9122415638676	-194.60096257468064	-35.32252526939153	-45.956914222440986	-222.29637927058982	0.019612988606061556	0.9985601309715022	7.73294692914929E-4	43.313136099423545	1	0.07576465175817128	1.1671983198794813	0.03510194216107393	0.0068210508845969456	1.309297618201941	42.5887699938324
887000	-1636.6825751497752	-1412.1573400208774	-224.52523512889783	42.9042110176603	-1139.6765622873586	-193.90394237581336	-32.93435460249431	-45.64248075521109	-221.59153825652731	0.0163463600312503	0.9985601309715022	0.0012942474468264813	43.948124198610266	1	0.07592439119865747	1.1100765218525603	0.04175387607098149	0.006531982022296747	1.1962155899675067	42.83089132861546
888000	-1632.5550449367129	-1401.6095001203835	-230.94554481632937	43.029901622713886	-1118.4695875211453	-204.4801746815969	-34.326135968256004	-44.33360194938521	-228.3133833266413	0.015496294225938591	0.9985601309715022	0.0013641418275494985	44.38935445816176	1	0.05319307113987181	1.0113049944753016	0.032268739460552545	0.0031616513800371395	1.1097397444411659	42.547963431841346
889000	-1625.0496899335478	-1400.0348714321303	-225.01481850141744	42.777600625312246	-1122.9257480646636	-198.89141612325596	-29.21526092642095	-49.002446317789584	-221.83341566316005	0.011191358443660888	0.9985601309715022	0.002437867172897068	42.96410689555677	0	0.05074973792502101	1.1921358861032294	0.031545621858094744	0.003819821030175894	1.248384170521878	42.66832907397085
890000	-1622.138209102166	-1400.7181449736129	-221.4200641285532	42.777600625312246	-1141.4310338868042	-190.0448889929565	-28.794845926081045	-40.44737616777119	-218.54360089072088	0.013061827307839138	0.9985601309715022	0.0011675403770742296	42.91156116645976	0	0.05008658177553903	1.0912297913744715	0.035626679655664045	0.0030951160585499164	1.1122794470419093	42.66832907397085
891000	-1624.1733030988478	-1399.8915017387242	-224.2818013601237	43.559741809235476	-1136.934139668022	-192.37908910167997	-30.03906668999531	-40.53920627902705	-221.78937744789087	0.021563072836071853	0.9985601309715022	4.817715850564624E-4	45.566728339546756	0	0.04682512473489185	0.9659982100364793	0.03455077101398335	0.001957723791287803	0.9713330245479718	42.66832907397085
892000	-1626.7769866904353	-1397.5298314472636	-229.2471552431717	44.02639632216778	-1124.798080714631	-199.38464362540438	-31.826787817805776	-41.52031928942254	-226.39673930235702	0.027940239992040036	0.9985601309715022	3.175914462398735E-4	47.6562582821205	0	0.04682512473489185	1.082667403128346	0.030241589489655114	0.0020727189226386017	1.0540903615673174	43.32462876823969
893000	-1630.31068925148	-1404.617717047693	-225.69297220378698	43.55279906317016	-1123.2167282041646	-204.40584496014793	-35.03336861637346	-41.96177526700699	-222.33952439191208	0.02870126512708675	0.9985601309715022	2.7465988984530287E-4	43.561606063598404	0	0.05149547320043634	1.2495671044523333	0.031006783203820654	0.0024484060953916345	1.137095406737112	43.32487363340937
894000	-1621.692234551291	-1401.6605689481703	-220.03166560312062	43.15406884344522	-1130.024614493072	-196.55453954655354	-34.82883372989132	-40.25258117865347	-217.41807653235688	0.018129034945807334	0.9985601309715022	8.534791899822703E-4	45.08464759380031	0	0.044818291151050405	1.0052653891273327	0.03242705282584103	0.0014990236274289353	0.9301530984963203	42.267628344569125
895000	-1637.7988814154746	-1410.663334460363	-227.13554695511152	43.727768454175525	-1134.0992063674273	-202.7035744129872	-32.83218937038498	-41.028364309563806	-224.59387200509374	0.011204019950057325	0.9985601309715022	0.001687267772392428	43.825621587483404	1	0.044818291151050405	0.9819308480761766	0.03474506695173277	0.0016640051267843565	0.9574154774912784	42.96202472213011
896000	-1625.7682004102508	-1401.0164212556163	-224.7517791546346	43.91580553956661	-1129.4276868505785	-197.4315885609507	-33.35981059330728	-40.79733525077975	-222.0921189620732	0.011725558946177671	0.9985601309715022	0.0022900008318756594	44.64621146101623	1	0.044818291151050405	1.0202571623854257	0.03273204658449673	0.0016600204174940405	1.0820718936115654	43.15342623056292
897000	-1637.7772264174082	-1410.5830945236157	-227.19413189379236	44.249609516225675	-1135.6250341659131	-203.02646555257255	-32.13115755197683	-39.80043725315325	-223.72465070400537	0.021503673153173676	0.9985601309715022	5.822083002119323E-4	48.78530450398751	0	0.05835018369895061	1.2884873372829675	0.03323547732867835	0.0036840250231615916	1.3255608603449194	44.184359641628845
898000	-1647.6529508787744	-1415.583830248701	-232.0691206300734	43.813853627701945	-1145.1945777406218	-197.37328146404394	-33.25456852008926	-39.76140252394611	-228.99865448675496	0.014024596903922798	0.9985601309715022	0.0010729251213830227	44.78330540655091	1	0.0515404307806947	1.155289368678872	0.033390830934726744	0.0029708930556784714	1.1853882322908136	43.317881144850006
899000	-1647.7522645154875	-1417.3367888726495	-230.415475642838	43.8843791478628	-1141.4554194133711	-199.96901067304069	-32.534810794614366	-43.3775479916234	-227.61261648964347	0.009641300747876298	0.9985601309715022	0.0027116927265174624	45.023273416924724	0	0.0515404307806947	1.0670587790519122	0.03086564351481462	0.004087593680646234	1.3035116240607425	42.43527049755312
900000	-1638.9481532424788	-1404.575931221495	-234.37222202098374	43.8843791478628	-1125.583966253158	-202.10048050723438	-33.46876468744596	-43.422719773656766	-230.94093286903853	0.008297277786475538	0.9985601309715022	0.004263888586430519	44.22356436659528	0	0.05788457373392339	1.2756608661458826	0.030125766866145265	0.005146097005997601	1.4791213018631437	42.704932345091336
901000	-1634.7270920405315	-1406.033060061284	-228.69403197924754	43.87553889112127	-1128.8557233611734	-200.27857612178357	-32.93258740250617	-43.96617317582077	-225.50552383704235	0.010731169165252463	0.9985601309715022	0.0019053408777063379	45.88684635630218	1	0.053363025878850716	1.194500929656502	0.03050391066798868	0.0037521125446577245	1.3003391069867758	42.69632968115052
902000	-1622.4831219145335	-1395.9108471979894	-226.57227471654414	43.542768158084314	-1123.125092368101	-195.40084579106085	-32.79546813528291	-44.58944090354466	-222.91436600239436	0.009158504320849288	0.9985601309715022	0.0038334691512346038	43.99019033729205	0	0.061722574339784564	1.351989132294312	0.032751677196141006	0.006390763099068103	1.4458178373314683	42.73811678142446
903000	-1627.7996165698457	-1403.2371478297996	-224.56246874004609	43.542768158084314	-1132.9169682116903	-190.82067672389928	-35.05594753755943	-44.44355535665051	-220.99304578085378	0.010904393963311365	0.9985601309715022	0.002654796719411934	43.80309464224137	0	0.061722574339784564	1.3221239435391343	0.03506201090929818	0.007828403941301298	1.4994428825176414	42.10166162991267
904000	-1620.3090895307864	-1393.169985950823	-227.1391035799634	43.63787500778756	-1123.1073488647464	-189.38314815064058	-36.985954084847265	-43.69353485058886	-223.47871022497773	0.015999431064892777	0.9985601309715022	9.565661323368616E-4	44.38884473344567	0	0.06796710336229339	1.3528288454737505	0.037874522978179184	0.007436032808215384	1.531030652663379	42.56598874776738
905000	-1611.8225837493924	-1385.2265411101237	-226.59604263926863	44.25779239534862	-1122.3489980664879	-184.60960425316384	-34.66104672934581	-43.606892061126175	-223.56015252949226	0.015598469232817493	0.9985601309715022	0.0010064266808998768	45.24581150222311	0	0.06137355023316451	1.1438365201728957	0.036788370701034905	0.004445674926846462	1.2415743761501044	43.43380271976464
906000	-1629.491288823693	-1408.073340137773	-221.41794868591992	44.496782184811686	-1140.1147722129429	-192.44084339648506	-33.44289777522074	-42.07482675312436	-218.2645769256494	0.017545835435213677	0.9985601309715022	8.52921971733013E-4	45.24581150222311	0	0.06404028094537528	1.1828114712457627	0.03714897854570754	0.003980431403330422	1.1395662118408054	43.425314794308576
907000	-1636.350465521854	-1406.7082186576852	-229.64224686416887	44.496782184811686	-1133.4174254589855	-196.53964613429596	-33.71947391802138	-43.03167314638242	-226.36280175011774	0.037726405823281434	0.9985601309715022	1.9636221199146876E-4	46.182865465757295	0	0.06595463037979338	1.224822261502382	0.032704931245856404	0.004530024581029512	1.2149288618711922	43.52232712779906
908000	-1643.262904480905	-1417.1425196603877	-226.12038482051722	43.62737493787256	-1138.3109437882283	-199.3126799162901	-33.53234156111372	-45.9865543947555	-222.7798064437242	0.027832326212588503	0.9985601309715022	3.229379253998625E-4	46.146334075410515	0	0.07211349830377885	1.2452594456341461	0.0352326605292039	0.0056829987128796	1.2618599930522854	43.585962111624404
909000	-1620.5844429237827	-1396.328885834288	-224.2555570894946	43.590859022507296	-1128.4369252914341	-188.8573961321805	-32.51247446852881	-46.522089942144376	-221.28171195880796	0.047844369374020236	0.9985601309715022	1.3429727501906998E-4	45.06494403678345	0	0.06566570122300698	1.123323372667463	0.03692064377695392	0.0038395894804541726	1.1490965647702478	43.447070786269244
910000	-1614.589538210938	-1391.9471417146317	-222.64239649630616	44.18438874756147	-1124.3430106030028	-188.15135598869156	-33.8335573605059	-45.61921776243144	-219.7279655957207	0.028812695831113178	0.9985601309715022	2.8942320180620345E-4	47.387480040373354	0	0.06374452756634431	1.1037273840588304	0.03615603036620649	0.0035906146874495077	1.1440354903173966	43.26564802913432
911000	-1605.7247772604098	-1385.0276586041352	-220.69711865627454	43.57855453267025	-1126.5866393605693	-181.21053677026538	-35.21688223270826	-42.013600240592346	-217.31664430381107	0.02140854379576541	0.9985601309715022	4.7275547884269634E-4	44.07307045295801	0	0.0664633782966477	1.2586193843158344	0.034959632421830145	0.0044717446038361275	1.2298666539948515	43.26564802913432
912000	-1605.305704736232	-1386.8859915811815	-218.41971315505046	43.53252864008017	-1132.2222445232446	-182.02181356049525	-31.59611192410087	-41.045821573340945	-214.65417769474814	0.031433832211117854	0.9985601309715022	3.113913276256745E-4	43.859502822587665	0	0.09297416123227646	1.388417023160803	0.04307574105875361	0.009836876050120954	1.2440817820317924	42.61946011507236
913000	-1614.9436287548965	-1385.6866144929318	-229.2570142619647	43.5777138425197	-1118.0295983057285	-191.50128221203119	-34.17961146636133	-41.97612250881072	-225.04778346158065	0.01925900642228711	0.9985601309715022	7.413657032521457E-4	43.859502822587665	2	0.0866675948722469	1.539681767268317	0.03434480288242484	0.00863120136852634	1.3095317976385803	43.51799561914375
914000	-1610.0396413091862	-1385.9525190109919	-224.08712229819437	43.0220771409874	-1121.1965594802505	-190.62131799654856	-33.58023505488674	-40.55440647930626	-220.22491966669128	0.02150021928249299	0.9985601309715022	5.619596353008379E-4	43.77355869457522	1	0.08995977250724312	1.4212274896995007	0.037404565667238286	0.006807085841302223	1.2328398407966052	42.13524174134303
915000	-1621.0777552956029	-1393.4045462221416	-227.67320907346124	42.61221894704621	-1127.491788163389	-191.35044776221142	-34.37885978602139	-40.18345051051974	-223.80457003409018	0.013744165534118872	0.9985601309715022	0.0016736552750925033	43.94756667775281	1	0.08995977250724312	1.423415119889273	0.041966036647782076	0.008320368734884634	1.3858429024143553	42.13877993645798
916000	-1624.4560466216246	-1397.4644198548863	-226.99162676673834	42.85959466440676	-1129.067434089274	-191.51193652979214	-34.96550697312387	-41.9195422626963	-222.48054817057817	0.011930671810145189	0.9987618728612614	0.0012565034247363713	47.419259365379006	0	0.09618672369439196	1.64348584331918	0.03667217339488421	0.013507897991937492	1.9027101648384908	42.14935618125491
917000	-1612.7838026234872	-1387.2936468261812	-225.490155797306	43.2385168463944	-1126.05563624383	-187.5264536096828	-33.60512613137853	-40.10643084129007	-221.47257000666497	0.012076521527784488	0.9987618728612614	0.00126589074553397	47.03022305164214	0	0.09618672369439196	1.4741410495086582	0.04379668261237906	0.011569807340415492	1.7557568854663939	42.14935618125491
918000	-1623.1722645250218	-1389.6246213133081	-233.54764321171356	44.021014057797295	-1125.3285461209362	-189.0643780953166	-33.91282335937504	-41.31887373768028	-229.2018884465095	0.022264845860969454	0.9987618728612614	3.497049239994588E-4	48.59047824123624	0	0.09129573332497548	1.5865481195472704	0.03893636852716038	0.013387709198583854	1.855867702971469	42.919808030147564
919000	-1622.8575932303308	-1389.5867988033467	-233.2707944269842	44.171099402600944	-1122.061197681849	-190.87374097990954	-34.388633563304694	-42.26322657828346	-228.9831731821264	0.02339247440314054	0.9987618728612614	2.4385934253749012E-4	44.484901231291786	0	0.08485560295303257	1.5665745229000132	0.034307473024656185	0.009213647702900975	1.6352071938886694	42.77533801153377
920000	-1623.179467001386	-1389.9928793754195	-233.18658762596658	44.3307289699221	-1129.3424176485926	-184.29561037788974	-32.80505387560621	-43.549797473331004	-228.7552387482678	0.038819527576818225	0.9987618728612614	1.2334579175202502E-4	46.129737800298756	0	0.08485560295303257	1.6160022340619782	0.031642740064429735	0.010263448868376119	1.6959843980455684	42.50916522496762
921000	-1623.5161785520963	-1393.3966137236496	-230.1195648284468	44.074124190236674	-1126.3424210261203	-189.4976901495085	-33.23329546632079	-44.32320708169973	-225.95029810214135	0.033511707607732595	0.9987618728612614	1.750420766286298E-4	45.484767658366955	0	0.08540737105627233	1.5259900333328005	0.03328510588658227	0.009342568926237109	1.6987694405560707	42.11915103851103
922000	-1616.072771881929	-1385.499520465099	-230.57325141682983	43.69433068829707	-1124.4165331583647	-187.64642549907433	-34.222278183020315	-39.21428362463952	-226.38579496149117	0.06220405805171222	0.9987618728612614	4.128876989968181E-5	44.52650322521881	0	0.08540737105627233	1.5322202928624187	0.033347156580072014	0.010637652384059372	1.7198472014305466	41.913744804879215
923000	-1630.7806904792965	-1395.292412083739	-235.48827839555736	43.81136366990239	-1123.92446157746	-196.2075050769788	-33.94325938741276	-41.21718604188722	-231.0992672203867	0.024700706146502157	0.9987618728612614	2.8791911190667987E-4	46.46711098955694	0	0.08540737105627233	1.601426547097967	0.03129368612141289	0.01100246741057526	1.7419682646960992	42.31905156665993
924000	-1627.771963574544	-1392.060223595949	-235.711739978595	44.05484626941792	-1126.3128267672305	-192.35956072409044	-34.54180840488733	-38.84602769974075	-231.9019511650583	0.023285659375166058	0.9987618728612614	2.6319859462625126E-4	44.26077248278938	1	0.08862231084859738	1.4034267710086459	0.036779593986952124	0.010618507614248887	1.493342732735725	42.17877258188869
925000	-1625.5768927951485	-1386.3842387300297	-239.19265406511894	44.05484626941792	-1121.5981219765913	-191.0822878836018	-34.133283459760506	-39.570545410075866	-235.1742180902122	0.013395554712784044	0.9987618728612614	0.0011460568278031382	44.85936347164541	2	0.08088301545549344	1.4744311382296724	0.03290415942149762	0.010134517850158458	1.5708039240815335	42.17877258188869
926000	-1627.0777508838585	-1387.6476750347313	-239.43007584912712	45.242546559437834	-1126.904668850839	-185.7713256907308	-33.91465434510419	-41.05702614805727	-235.6120845586916	0.008415169471627735	0.9987618728612614	0.0019352756752528209	48.21292864525605	1	0.0787670272080173	1.4062108430791163	0.032948619105636685	0.008869444194973234	1.4971938655706152	42.19528887301356
927000	-1633.2525129642977	-1390.7788805521666	-242.47363241213102	43.75851711671029	-1132.4785314376438	-185.18027010636382	-33.50424368050759	-39.61583532765119	-238.64680439700396	0.00444893024455694	0.9987618728612614	0.009250580062507185	48.21896694548644	1	0.0764546190321135	1.4092108761387987	0.03500391435342964	0.012628549449729104	1.7340312244335105	42.35243411631156
928000	-1629.8025741658048	-1387.9105797682962	-241.89199439750863	42.4894009507973	-1132.1367210586916	-181.74783812407583	-34.50466863582284	-39.521351949706	-238.1666001609488	0.005660756485209136	0.9987618728612614	0.005341851395852075	42.913244419742355	4	0.07183360169910853	1.3748177661969205	0.03511385274668109	0.010971452208617427	1.759491350140772	42.18539050502906
929000	-1637.6707776916014	-1394.8179459918497	-242.85283169975176	42.35006226892972	-1126.3785676688954	-193.75715532433142	-34.160389877024606	-40.52183312159842	-239.28694851576446	0.002402931650758848	0.9987618728612614	0.020279340560340458	42.880712423002194	3	0.06341949853894842	1.3209308431811069	0.03180505772803638	0.008343798382499405	1.6207828798476123	41.608256869237124
930000	-1627.4870283087287	-1394.1257450533133	-233.3612832554155	42.14030242489306	-1128.441052112014	-192.3585716735925	-33.01600174915433	-40.310119518552476	-230.56610132549997	0.004629565640746363	0.9987618728612614	0.006568804512912312	42.68327049511093	1	0.051663511922917675	1.0645420383273154	0.03349014949068232	0.0029148525058940718	1.180425605383642	41.95046708438504
931000	-1632.0981404985732	-1394.5582252249922	-237.53991527358102	42.64904927343811	-1131.0826410704142	-186.8060942548762	-35.298480048978476	-41.37100985072326	-234.59944782756352	0.010554238948006887	0.9987618728612614	0.001196686500606575	48.60559991835947	1	0.051663511922917675	1.112308959681824	0.033179577384894646	0.0043575520338391726	1.3381295987513915	41.95046708438504
932000	-1619.2783533806603	-1389.4236669375364	-229.85468644312397	42.080705838134726	-1131.730852091701	-181.48101814278394	-33.71658676932759	-42.49520993372389	-227.13054830639433	0.010088120725237237	0.9987618728612614	0.0018271133925005874	42.38004034007331	1	0.05637948175762225	1.0412929399161706	0.03659558058623466	0.0036706712888806468	1.1526455016432156	41.86350837287057
933000	-1633.408234123087	-1399.4237280406041	-233.98450608248265	42.192653807466684	-1137.464230900553	-185.4451103293547	-35.1461340573545	-41.36825275334197	-230.9316062156257	0.008628207848227	0.9987618728612614	0.0025804358609747844	42.75637321215395	1	0.06549087183912117	1.1494688829053779	0.03557955086646891	0.005524661463772322	1.244431085426466	41.86350837287057
934000	-1622.704169554369	-1384.279888781092	-238.42428077327685	42.244777268661764	-1124.9686721990638	-184.23221552629732	-34.28169906393873	-40.79730199179226	-235.09246139062532	0.007170190870952099	0.9987618728612614	0.0024801131765705216	42.68432564164723	1	0.05754172854341352	1.242328687439308	0.03450501341200125	0.004825840218608847	1.2763209903442674	41.72623579955091
935000	-1620.122119891077	-1385.1765794534213	-234.9455404376558	41.879291771024974	-1126.6475445326075	-181.55690517434897	-33.911473390073084	-43.06065635639185	-231.94981038051577	0.008338858057406586	0.9987618728612614	0.00302622365552585	43.026417285860795	1	0.05469410706833394	1.130553210983148	0.033239977802815984	0.003058912135190369	1.0915322245386425	41.72623579955091
936000	-1617.3377734500164	-1384.69729859785	-232.6404748521663	41.89760817707428	-1119.5097712858328	-188.02515352126636	-34.297631640115405	-42.86474215063526	-228.71583976730076	0.009302810340847895	0.9987618728612614	0.002461099956032561	41.96185484375643	0	0.06461303660237072	1.4424627611778809	0.033646029027707726	0.005301105601452561	1.3930437254312498	41.612036244819926
937000	-1621.7602520143048	-1383.7064631354797	-238.0537888788251	41.948933904657366	-1126.0448508843224	-181.90557631572625	-33.02593598111645	-42.730099954314596	-233.96789273596443	0.007776185796422734	0.9987618728612614	0.001840499160937602	42.75521923231837	0	0.06576030093748012	1.4974682304885112	0.03544114934506523	0.006228647049563602	1.5601154895852696	41.739216387469654
938000	-1617.1645717477995	-1376.5344841614012	-240.63008758639833	41.948933904657366	-1112.9480240485618	-185.4042622471572	-35.01226425226878	-43.1699336134133	-236.20194480836054	0.009974909328943737	0.9987618728612614	0.0018244505758554866	44.02414741210816	0	0.06576030093748012	1.6148980092351712	0.030941404207096363	0.008063401090033232	1.8176515636466823	41.739216387469654
939000	-1609.503847877676	-1371.2440938039788	-238.25975407369728	43.596224191399095	-1110.9816747671339	-181.61771467941358	-34.430980983428555	-44.21372337400262	-233.63117552047567	0.01153325704875376	0.9987618728612614	0.0011409041629963867	43.87013856877136	0	0.06580476153660174	1.6840699656362577	0.028936708779762448	0.008356201996040327	1.9683180284890982	41.820516594040626
940000	-1610.8219389091946	-1374.4898561795796	-236.33208272961494	42.144647743858506	-1119.7026271720356	-178.40292297238383	-32.939076292773755	-43.445229742386466	-231.90679811314627	0.009080467968214318	0.9987618728612614	0.002470999438756245	42.934567868750875	0	0.07031187793706481	1.6139136815705126	0.03118958380552916	0.011065239736125582	1.8563859389791166	41.73970878547693
941000	-1616.9460227792913	-1372.350857095316	-244.5951656839752	41.985156690585555	-1120.9474786271567	-178.70537701889765	-29.239160463832945	-43.458840985428964	-240.04718040793574	0.008770402021929807	0.9987618728612614	0.001927465247737245	42.40323893188361	2	0.07258182366950489	1.6562230769669404	0.031091730648250673	0.0109194168124579	1.8885590713036904	41.35015748719812
942000	-1622.453304597882	-1376.5993797559518	-245.85392484193017	42.00099128472481	-1124.340531269039	-180.63395360273714	-29.541790777692643	-42.08310410648301	-241.25815470284292	0.005738921936876133	0.9987618728612614	0.00466275117782251	42.290082806080285	2	0.07258182366950489	1.6727285478708147	0.03305430258781132	0.010519446908827858	1.9149819549931049	41.35015748719812
943000	-1628.4156103693551	-1380.4772192908547	-247.93839107850036	42.18326009950286	-1126.38581386199	-181.57318881322414	-29.778816132977905	-42.73940048266267	-243.25034895147982	0.0026483929326951844	0.998647013045163	0.02189290776009484	43.06585910326804	3	0.07323426682909119	1.7046440636216156	0.032454782590195345	0.030343129705724517	2.6214412628431556	41.36627345610161
944000	-1626.7431604168055	-1383.3484937008218	-243.39466671598362	42.01838429999486	-1130.72092235918	-179.39113892154558	-29.00305189718897	-44.23338052290756	-239.11985921963708	0.004621713009686337	0.998647013045163	0.009677641482603338	43.79762851309133	2	0.06428745921829482	1.5621753899466102	0.03303134249155815	0.006320316780545315	1.526886427236016	41.342310035639095
945000	-1630.5051277304988	-1392.457978138989	-238.04714959150976	42.6492957591498	-1130.4455829202584	-185.67768963806054	-31.495699516937258	-44.8390060637325	-233.77234209516322	0.0036011588289021983	0.998647013045163	0.014361197754466528	43.144674776960024	1	0.06252056847314731	1.5621753899466102	0.0327474757801127	0.006291110551480381	1.5795101929807125	41.342310035639095
946000	-1625.6127098526638	-1382.1362432860265	-243.47646656663727	42.24953863406316	-1131.0932233760973	-179.40335731457455	-31.399061787889206	-40.24060080746546	-239.9330796109017	0.0038669674567003483	0.998647013045163	0.014836951814691711	44.27445473836593	2	0.0638506440797021	1.3133513342373762	0.03703903839246889	0.005901946272036974	1.4890692291544319	41.3887796558019
947000	-1633.2473301257287	-1398.572614985208	-234.6747151405206	42.324741259912216	-1142.6208595742155	-178.28410159712817	-34.22670231036737	-43.44095150349701	-231.31551319703624	0.006188479835906661	0.998647013045163	0.004319387807904326	43.48217070822305	0	0.05549130383961985	1.2514937215340527	0.034768358330784836	0.0037715585732584988	1.3639446305806657	41.355310482974666
948000	-1640.4633096720274	-1411.0805156162705	-229.38279405575685	42.28503443567596	-1142.4917482434853	-188.41332242178123	-34.75222569556887	-45.42321925543514	-226.6309366314902	0.006190602378926834	0.998791970270495	0.004339454450922933	42.63485543133486	1	0.05549130383961985	1.050355332529892	0.03580097288757275	0.003923787254058187	1.3084560286445064	41.55526377962803
949000	-1626.0938902672037	-1396.2926266982886	-229.8012635689152	41.629265174270984	-1131.2371267747155	-185.18220856320642	-33.87672962308353	-45.99656173728315	-227.01130848147557	0.007319161511276821	0.998791970270495	0.002946085591742504	43.661737684381414	1	0.052478132651436096	1.0628290615630431	0.03298467987760899	0.003704020562682434	1.3587920435779026	41.55526377962803
950000	-1625.468609764952	-1395.6506440288836	-229.81796573606846	41.571113483801625	-1130.678258324777	-184.7476753563471	-34.976248152167564	-45.248462195591905	-227.0829146698628	0.008668245695711377	0.998791970270495	0.002735250223874846	42.501404490785845	1	0.0516917233158141	1.0448594039502184	0.036145520567359535	0.003662728857782208	1.3362183920657578	41.553901152688944
951000	-1639.8344879419697	-1406.4515051251424	-233.38298281682734	42.563315377361135	-1137.5363199425738	-187.03061888599626	-39.18991374173594	-42.69465255483645	-230.4431610123081	0.0031898776542177514	0.998791970270495	0.015147874644717299	42.74647993339966	4	0.047527154666432814	1.1120960481262232	0.035006424969833305	0.003518549849160147	1.4306806244629964	41.55874724433946
952000	-1640.8250562486564	-1411.344975273264	-229.4800809753924	42.656196260691566	-1152.6323221779098	-180.99120030269597	-35.56081427986575	-42.160638512792396	-227.10342176671497	0.0051212982251854075	0.998791970270495	0.006820486441508146	43.039775613466915	3	0.0483577655059225	0.928709302224495	0.03305789250052404	0.0032452783794678654	1.192742237127999	41.6081339744869
953000	-1644.130232666008	-1410.69437043542	-233.43586223058784	42.34819981353996	-1146.0479183660802	-185.88188826209628	-37.61439222243632	-41.150171584807275	-230.68796651439138	0.0073209067302594175	0.998791970270495	0.0029172007790608215	45.12344369517886	2	0.0483577655059225	1.0490594221842438	0.03293264682565585	0.0031345744924261574	1.2684451518514201	41.87581735948344
954000	-1649.5339170591092	-1415.9898031944974	-233.54411386461183	41.96876743766363	-1147.7780808734824	-187.94686160328462	-37.347334382585	-42.9175263351455	-231.0170757983254	0.0044104983877459114	0.998791970270495	0.008070114743596795	43.65429251356141	2	0.04546571725662884	0.9771916823732602	0.03540652368599138	0.001947904347344384	1.085912641322367	41.87581735948344
955000	-1632.547636089319	-1403.2275209617594	-229.32011512755955	42.54217741266974	-1137.5325428632568	-188.29899472873842	-35.139181520535956	-42.25680184922837	-226.63282462376463	0.0044941333225465945	0.998791970270495	0.005852556447910174	43.61571586701462	1	0.05160083461512096	1.029263820378137	0.03867455207388601	0.0030812846326241164	1.1400185427428176	41.526275170200854
956000	-1635.687439867465	-1401.897260652266	-233.79017921519912	41.55831472767444	-1140.0828329589729	-185.69851784741147	-33.73701220584672	-42.37889764003487	-231.0898969024024	0.0056756083639792464	0.998791970270495	0.00470167215506814	41.94012985973874	2	0.04822532439035912	1.0335027523307652	0.03500583049937761	0.0026783154210639685	1.1561942768112956	41.526275170200854
957000	-1624.4783170850428	-1390.3773628999786	-234.10095418506424	41.709193628215154	-1128.400637346884	-184.06517444688976	-33.99453898714248	-43.917012119062356	-231.5504628931509	0.00601668759269388	0.998791970270495	0.006114259386015886	43.5784621802527	2	0.04822532439035912	0.9847871038388865	0.03518907234034409	0.0024070090370947785	1.1210123986990148	41.60243569816156
958000	-1637.7523050192408	-1401.1050331561376	-236.64727186310316	42.18350938735911	-1142.1803090361225	-183.20677874828982	-34.270470728097784	-41.44747464362741	-234.278869129947	0.0029899040693810025	0.998791970270495	0.0145805401792215	45.59067194834045	3	0.04997831520707268	0.9260586947482965	0.03690949579101363	0.0020126718501529044	0.9951862972658462	41.64465583561977
959000	-1627.8975499228056	-1397.1574372011294	-230.74011272167627	43.625663599357054	-1128.6190241645065	-191.68910422843283	-34.81314478059029	-42.03616402759955	-228.2989880682464	0.006542302229253377	0.998791970270495	0.003911281275204966	46.06099083615547	1	0.04968860512767238	0.9494459106258528	0.034495522798924295	0.0020169472359771244	1.033294974773547	41.64465583561977
960000	-1632.1285539366984	-1396.960190711501	-235.1683632251974	42.398753363934205	-1127.5657654269012	-193.60578920136086	-32.975045894073894	-42.813590189164785	-232.40017108701136	0.00771667823911002	0.998791970270495	0.0033552531798988158	42.65886624542253	1	0.05019507623786201	1.0557009814183038	0.03222524354945929	0.0027019246367207587	1.110983590354367	42.306414609053235
961000	-1637.4348528502564	-1392.2463468283804	-245.18850602187612	42.398753363934205	-1124.6272876364048	-190.79704456428928	-34.99832096731613	-41.82369366036998	-242.45610666979374	0.006982571098051424	0.998791970270495	0.004903893373429954	44.54744879749659	1	0.0505291638067106	1.0439926332273495	0.03326715746038035	0.0034347534433478402	1.1764673845986116	42.306414609053235
962000	-1634.3607233917153	-1395.471524343717	-238.8891990479984	43.396023943068954	-1129.887862582559	-191.2007989189263	-33.548753484768376	-40.83410935746347	-236.12453774635082	0.006073806923351701	0.998791970270495	0.0027982399839954434	44.604935402897794	0	0.0505291638067106	1.054545161882628	0.03125341219504589	0.004568362596485987	1.3346533042991773	42.59230369865401
963000	-1641.1228080126689	-1402.3201793317696	-238.80262868089932	43.03216040723898	-1128.9256344721537	-200.56223485884007	-33.4899631497913	-39.342346850984455	-235.94216466975948	0.005846409100624134	0.998791970270495	0.003951621693053001	44.604935402897794	0	0.05163276026955856	1.0859693381883055	0.029367884785654108	0.004332293614286622	1.4211768661543651	42.49504496517605
964000	-1636.8358733027767	-1391.1489532303758	-245.6869200724009	43.03216040723898	-1124.1759688898487	-194.43179536439877	-32.53467429017459	-40.00651468595379	-242.84586624282016	0.00511357223162188	0.998791970270495	0.004206035832843377	45.16560616638175	2	0.04468979372380941	1.0795921491974625	0.030744794880373953	0.0032123511882327614	1.3619205995382846	41.96096816721265
965000	-1642.835628918855	-1392.5018270233252	-250.33380189552983	42.170091350247	-1126.8696882218926	-191.649590140698	-33.02389423142512	-40.958654429309426	-246.93704996918376	0.0042396118067095	0.998791970270495	0.00692442748229739	46.05780514915793	2	0.0519759046064927	1.2640752612272383	0.0367103314576865	0.006757032487275016	1.672713207048813	41.49871678976856
966000	-1639.217660785372	-1392.0583861245075	-247.15927466086447	42.069130321091414	-1124.6875076869223	-194.50490503334728	-33.47108165745723	-39.39489174678046	-243.76138041532235	0.004022941603341001	0.998791970270495	0.006234122822231012	42.83916516375178	1	0.05625796328548831	1.2644582492180205	0.032026992531243276	0.008278785498945906	1.6946873674871583	41.49871678976856
967000	-1635.7617158081891	-1391.6139393452363	-244.14777646295292	42.35997061383602	-1129.2732127695242	-191.19037771552345	-31.986493684453738	-39.163855175734795	-240.9164433478935	0.008928600827698894	0.998791970270495	0.0014469774808484942	42.56287845758121	2	0.05506091973408599	1.2087681411911533	0.04478084459272128	0.008383938184685618	1.549534200865614	41.508713481660074
968000	-1629.892732488542	-1386.8353720327423	-243.0573604557997	42.35997061383602	-1116.4385758396918	-194.45444052375106	-33.58004558186356	-42.36231008743575	-240.07449831712796	0.018972070845947556	0.998791970270495	2.702065109634842E-4	45.90431838664343	1	0.04776498302577972	1.1263014457312606	0.031747826745092925	0.0053172822815736424	1.4553106158403024	41.508713481660074
969000	-1639.4232262356022	-1394.5367165445418	-244.88650969106038	42.63035836194891	-1125.1631896401464	-192.55243669565982	-33.01865512708811	-43.802435081647616	-241.93747906435905	0.02088339273278843	0.998791970270495	4.36815873279659E-4	44.47229891964084	1	0.048838451856714565	1.1151333435332684	0.0321535076390214	0.005594750001807998	1.4710981897366997	41.98025404683798
970000	-1649.1594965878471	-1408.5075097870208	-240.65198680082625	42.35602807580672	-1140.1778164412342	-191.02796179858075	-33.853259985970304	-43.44847156123559	-237.9671556230912	0.015386144791661433	0.998791970270495	5.533310267235364E-4	46.321344487343	1	0.054875828886702074	1.0284616842409962	0.03549623159136413	0.004916895837535547	1.3221108987030337	42.00647947974992
971000	-1636.8195622493836	-1403.1424218262655	-233.677140423118	42.35602807580672	-1128.125639824501	-200.88062696567133	-31.198169099411803	-42.937985936681415	-230.699952903487	0.013352009775529415	0.998791970270495	0.0010160041633505833	43.371978936519085	1	0.054875828886702074	1.1244271486936386	0.03083227404647569	0.004845264470680757	1.389132084515652	42.118978527694985
972000	-1640.3176401957965	-1406.4746619902305	-233.84297820556603	42.354581776199645	-1136.5712771475585	-196.48411900064406	-28.935198487934933	-44.48406735409303	-231.03266721670522	0.013779417967497227	0.998791970270495	7.28788291889861E-4	43.706683787123275	1	0.05417369669742378	1.069502436820144	0.03791253454293242	0.003269387987895394	1.1711089396634031	42.118978527694985
973000	-1640.33003640515	-1413.1299929346044	-227.20004347054564	42.44555502820926	-1137.0005940274991	-201.02503164947726	-32.42240688742173	-42.6819603702063	-224.18317405180292	0.012407195548046084	0.998791970270495	8.854190414761666E-4	44.182455712370455	0	0.05417369669742378	1.1375426609673631	0.03720005493337185	0.0049723814333784725	1.3756316219833429	41.31810372244608
974000	-1639.7190265694383	-1414.9052017937904	-224.81382477564776	41.95025664052469	-1141.7422416884735	-200.48041579167972	-31.840392542036476	-40.84215177160078	-222.10837560484163	0.0159427339717269	0.998791970270495	6.715511131043569E-4	43.159517187982914	0	0.05417369669742378	1.0351892845355293	0.033904498945662144	0.0042360537551247735	1.2622748900869118	41.40983266419225
975000	-1632.6667339715696	-1408.539677007868	-224.12705696370142	41.9497696193131	-1139.30926213769	-193.50658785045837	-31.72614007868177	-43.99768694103792	-221.73054612476324	0.011197820307593552	0.998791970270495	0.0013378073895103039	42.65893481250612	0	0.05417369669742378	0.9350872668269691	0.03586741981684679	0.003315161903175503	1.1523865764812864	41.40174806071992
976000	-1632.174011393577	-1409.508498225358	-222.66551316821912	41.9497696193131	-1138.9649790304304	-194.16802048681666	-30.697800042441237	-45.67769866566966	-219.95286200369085	0.014418619250329648	0.998791970270495	9.034212980658835E-4	42.07355209457106	0	0.05137918698107334	1.0375407780312353	0.03201482594169298	0.004442172253409795	1.4276788367093487	41.72953427864024
977000	-1645.1007405125774	-1419.4459973335013	-225.6547431790762	41.9497696193131	-1153.795129853991	-191.69347745296508	-29.364515845330455	-44.592874181214675	-222.8003340755019	0.01683717484966827	0.998791970270495	6.301448922871627E-4	42.31716666688301	0	0.057420540525927086	1.0839794436964865	0.042358612588898406	0.0073682878561014175	1.4969506156505497	41.72953427864024
978000	-1645.2903240136402	-1418.2539986663194	-227.0363253473209	43.80211873876978	-1148.6364079858715	-199.7103477660859	-27.8795195607307	-42.02772335363131	-224.3367180207248	0.014416314981296008	0.998791970270495	8.622095858604651E-4	44.401482641158076	0	0.05247522403587636	1.0332824572455324	0.03364774429752784	0.005662887796118336	1.369516991405794	41.55925577786371
979000	-1640.1298686178677	-1404.7529960341453	-235.37687258372245	44.386105221547965	-1139.3905912753828	-194.03821963962358	-31.098722293228	-40.22546282591088	-232.4997523821808	0.027895619203653604	0.998791970270495	1.971369023542756E-4	44.401482641158076	1	0.05586820681888037	1.0914458726921372	0.03285578235981431	0.007773968483896563	1.5859003253872137	44.25965549979508
980000	-1644.4399151883322	-1399.8810849217916	-244.55883026654053	44.386105221547965	-1132.1438224600527	-195.54517994746203	-29.746419706221253	-42.445662808055715	-241.22810188457674	0.02444291826188218	0.998791970270495	2.3110450761594902E-4	49.8250674179243	2	0.05586820681888037	1.241963698714924	0.035755324577892565	0.010910264738182374	1.9201372922458777	42.84516502366162
981000	-1641.6652548856898	-1404.1573886272772	-237.50786625841266	45.063677407243595	-1138.724383052085	-190.23443738549278	-31.858014967023873	-43.340553222675716	-234.37784509024345	0.008089784266518886	0.998791970270495	0.0024038237569204896	47.06516954060284	1	0.05586820681888037	1.175051249882308	0.03443896875251117	0.00925996256345417	1.7621211220025372	42.84516502366162
982000	-1646.25863212868	-1404.3394640544057	-241.9191680742742	43.153262447889695	-1128.9876463995454	-200.90147327616853	-31.568740473544796	-42.88160390514685	-238.9272073605923	0.008089082590674892	0.998791970270495	0.002156747317518095	43.7512385725255	2	0.051049981170896604	1.1293075362943155	0.029282095392261794	0.006793822585187224	1.644857684237341	42.85379826138053
983000	-1651.2537277266026	-1404.2069453525453	-247.04678237405727	43.153262447889695	-1134.2285403801873	-196.15109717219875	-30.82462046969771	-43.00268733046169	-243.9205386740262	0.007753329805584947	0.998791970270495	0.0019277356632477001	46.660101434136024	1	0.051543391137532285	1.1737964890780974	0.03150609871060242	0.0067500042756025195	1.4865788295238809	42.974360312084166
984000	-1640.6176700151757	-1394.1221400767738	-246.49552993840194	43.153262447889695	-1129.2904896861746	-192.21690040832178	-30.885311059877502	-41.729438922399815	-243.16159734462002	0.014201772456963512	0.998791970270495	8.746943060545785E-4	43.63063304301497	1	0.051543391137532285	1.2430356892729246	0.03857046797308542	0.009997723788556071	1.670008475329631	43.040627761422584
985000	-1649.501802786921	-1399.7584322886078	-249.7433704983132	43.26196707158307	-1127.7069631761567	-192.81248462809677	-32.56675277368051	-46.672231710673685	-246.05798258127157	0.010646906564824067	0.998791970270495	9.096287052310383E-4	43.61522211460197	2	0.051543391137532285	1.3612793723887704	0.043286272500599715	0.012020904642082952	2.036598925931181	43.21795551816088
986000	-1642.342085637943	-1396.5830387631258	-245.75904687481724	43.397458278534515	-1125.8764562441445	-195.33827417103868	-32.09523736135112	-43.27307098659166	-242.33812069439398	0.006394583511989041	0.998791970270495	0.0035050663537603177	43.45283306107569	0	0.043568346127281034	1.2721832309373007	0.035066214187999475	0.007382205020566831	1.8451992563449426	42.79245061639004
987000	-1642.7185570784284	-1399.0490960710517	-243.66946100737667	43.68413487950643	-1128.390811318099	-198.39669587032276	-30.914235016420804	-41.3473538662093	-240.21900617527567	0.011796314937620057	0.998791970270495	8.921624276477893E-4	47.89239517148469	0	0.043568346127281034	1.282095562370973	0.03446747592530894	0.006199666517101559	1.7094347893812534	41.90377786276486
988000	-1645.0829424215042	-1396.9706206732508	-248.11232174825332	43.63085799918195	-1130.4904666785571	-193.6650488392032	-30.714099183819286	-42.10100597167119	-244.94873511850545	0.01437791433203545	0.998791970270495	6.847396535085263E-4	43.87482660820325	0	0.041041776285920005	1.1862083084529627	0.03298627925797917	0.004779887140543547	1.5583152314596243	42.58920758489884
989000	-1654.7881833290612	-1402.6486166781824	-252.1395666508789	43.63085799918195	-1140.0382913198584	-190.3015781534634	-29.64919685653889	-42.65955034832162	-249.09525559714126	0.009099888549205437	0.998791970270495	0.001087814720700664	44.394447615940436	0	0.041041776285920005	1.1466244489193451	0.036187515113713854	0.004700341854235314	1.4360990569534453	43.02219635498157
990000	-1648.0477047894467	-1401.6824005433427	-246.365304246104	43.023858557504205	-1131.3177286998634	-196.20421138747406	-29.772723529838693	-44.38773692616653	-243.3739579325418	0.016133525968267767	0.998791970270495	4.690780117295356E-4	44.346900206790984	0	0.04040279426747005	1.1291045098006223	0.03556843976692232	0.003928979624108289	1.3927871506771194	43.02219635498157
991000	-1641.5347817633694	-1401.1693029505475	-240.36547881282203	43.359299812866674	-1136.9613810642852	-190.60293606024928	-31.18987969991757	-42.41510612609547	-237.23971876383013	0.02648528013389279	0.998791970270495	1.9219738532186493E-4	45.63048097343951	0	0.04852945062694323	1.1736358474241724	0.036741855210161836	0.006058803180155165	1.511982178114145	43.02219635498157
992000	-1645.5687516771402	-1407.2124123960675	-238.35633928107268	43.06338768536916	-1144.3888237094327	-192.80392617831563	-29.694943941686475	-40.324718566632754	-235.3525292380021	0.01412825241696522	0.998791970270495	7.097260969492054E-4	45.576627803792185	0	0.04852945062694323	1.1332240683691217	0.04124501379476727	0.006745927039966857	1.516195422953984	41.93630815053557
993000	-1653.0514532632264	-1408.7765021387877	-244.27495112443887	43.31516102864001	-1137.267037366984	-195.43491560578244	-33.470677022617075	-42.603872143404196	-241.1013099332372	0.010540769305626318	0.998791970270495	0.0011253865949652014	43.3950849536625	1	0.040246183751488716	1.1895530638529648	0.035105593886083	0.004276619701169749	1.5288822025224766	42.20502293403552
994000	-1646.8759458232253	-1402.264816353538	-244.61112946968726	43.3092202148952	-1128.1218468500829	-202.08774662480963	-30.433424438534118	-41.621798440111405	-241.20517763352004	0.006294359297787218	0.998791970270495	0.004727641506737448	43.510269586572065	2	0.04595824796489252	1.267160138060379	0.03732615947556901	0.0064477144473140445	1.6251147821573424	42.199234379303356
995000	-1661.0660610666557	-1416.6708278748092	-244.3952331918465	43.54884761768047	-1140.0588667514635	-201.04055009691967	-32.113910645458965	-43.4575003809673	-241.2366447282493	0.004971552599365116	0.998791970270495	0.007843774569648566	44.122282742581376	2	0.04175641848793963	1.184546068550844	0.035178870374598555	0.00451107813794559	1.4527336540348939	41.94348474611499
996000	-1651.5264427840298	-1412.265190161495	-239.26125262253478	43.12574160908963	-1138.820566656735	-199.64006337911957	-30.20183185516916	-43.60272827047134	-236.24155053788488	0.007516539470536047	0.998791970270495	0.0032529825756144595	43.81132537112848	2	0.03836291405762868	1.1384796828645396	0.033783660721081195	0.004156200103109963	1.5235994828941224	42.03271889002391
997000	-1647.2432275695814	-1407.4765473776479	-239.76668019193366	43.02580786750098	-1132.4874375696165	-201.41241639828147	-30.951344134984183	-42.62534927476576	-236.0071834003576	0.00854452707014188	0.998791970270495	0.00226017125290781	43.70012284466339	2	0.04141243480460634	1.3863702470466883	0.03208525965975889	0.006661289195538065	1.8172594441825092	42.04531490290384
998000	-1653.2000831125852	-1411.6877747745377	-241.5123083380474	42.402977379397676	-1143.6937770889917	-195.39278673965484	-31.304221500412293	-41.29698944547895	-238.1259077460328	0.009070371518533557	0.998791970270495	0.0024422818532772355	45.55987594285998	3	0.04141243480460634	1.2606053922847857	0.03272834767213971	0.0045077179203662126	1.5909517881209467	42.04531490290384
999000	-1650.5105776873374	-1410.9953169986286	-239.51526068870885	42.402977379397676	-1138.7611718070125	-203.39931426424099	-30.651957697865697	-38.18287322950927	-236.60231909565135	0.010940991863542322	0.998791970270495	0.0013476349877162075	42.88478676970819	3	0.038383764970528464	1.1032367881452625	0.03582097639559045	0.003019525092407831	1.311537429240868	42.30058885151838
1000000	-1644.7141555071707	-1402.5305231057328	-242.18363240143802	42.402977379397676	-1133.1534614090178	-196.91093004399022	-31.234214042621122	-41.23191761010375	-238.91498341067847	0.007423004891853143	0.998791970270495	0.0030303546811420844	44.17395383977159	2	0.038383764970528464	1.221217464061206	0.03229392886576916	0.0035442126641425783	1.4518331644013065	42.192953467489694
1001000	-1646.0814752691863	-1407.3455544159192	-238.73592085326715	42.402977379397676	-1134.7831518136152	-198.29038223118727	-30.579754644520214	-43.69226572659669	-234.68191461924937	0.01119408057922612	0.998791970270495	0.0012174938946558872	45.331034702407685	1	0.052935339240953574	1.4865733804552774	0.04084759549073012	0.011707982097370893	1.943540589526976	42.09091401021286
1002000	-1634.427451001915	-1400.2622117546712	-234.16523924724385	42.402977379397676	-1129.4552455409407	-197.31425811442264	-31.267520216938877	-42.22518788236869	-231.00195965200206	0.007313296996537921	0.998791970270495	0.0033954142137970944	44.460076282352965	1	0.04050579082247724	1.186106189323602	0.03261132698852426	0.00374985196575914	1.4623561595401553	42.197810425506084
1003000	-1632.9359475623558	-1401.0963989740587	-231.83954858829702	42.402977379397676	-1129.4330796669858	-197.04793799879647	-32.355431595567424	-42.259949712709236	-228.82473365788636	0.00911077106528259	0.998791970270495	0.0017344912104979558	42.42082288646568	1	0.04050579082247724	1.13686311825816	0.03212088051494181	0.0033192661439657377	1.3616034272690054	42.197810425506084
1004000	-1650.6914791560928	-1415.2225451630047	-235.46893399308797	42.40247660407375	-1150.3591044029083	-192.03004655431698	-31.23193057652558	-41.60146362925367	-232.58884535564167	0.009632447080936215	0.998791970270495	0.001407307773188093	43.661716135844806	1	0.052880304238523315	1.092422292134807	0.0385501770383563	0.004994663374481099	1.3325490872454413	42.230233551590445
1005000	-1652.2780591355242	-1409.1882662254302	-243.0897929100941	42.466963328909145	-1133.964876823134	-199.78233557024154	-31.98394970922968	-43.457104122825136	-239.8894429803105	0.008436944977969001	0.998791970270495	0.0018074702114818958	46.76330247306199	3	0.046624843570652885	1.1984438750433934	0.035641162014573693	0.005069951718980496	1.5101200990210955	42.294458324973476
1006000	-1648.8162909449388	-1410.570426327469	-238.2458646174697	42.466963328909145	-1137.4971812233562	-200.44664849250856	-31.704175971715056	-40.922420639889275	-234.9294743173348	0.011704144625548234	0.998791970270495	0.0012103583010917337	43.52696645535904	1	0.046624843570652885	1.2371682049648152	0.03652093263251012	0.0077037425241173775	1.6512121079169433	42.294458324973476
1007000	-1636.1444847527396	-1399.8775989894425	-236.26688576329715	42.443250229573465	-1130.5850448997642	-198.24768873492604	-28.285625504872012	-42.759239849880295	-232.91019493994213	0.012524155979217595	0.998791970270495	9.273265616358625E-4	45.45377839435627	0	0.05267046398868387	1.2506528951215896	0.043508863515313426	0.009957819145378658	1.7305862793568152	42.20733726625788
[truncated: 3,431,148 more chars]
