# Supplementary material for: Species delimitation and coexistence in an ancient, depauperate vertebrate clade
Source: BMC Ecol Evol. 2022 Jul 12;22:90. doi: 10.1186/s12862-022-02043-4 (PMC9277872; doi:10.1186/s12862-022-02043-4)
Supplement: Supplementary file 3 — Additional file 3. Phylogenetic data. [file 12862_2022_2043_MOESM3_ESM.zip › Phylogeny/Bayesian time-calibrated/run2/coelacanths.trees]

#NEXUS
Begin taxa;
	Dimensions ntax=65;
		Taxlabels
			Actinopterygii
			Porolepiformes
			Diplocercides
			Rhabdoderma
			Caridosuctor
			Hadronector
			Rebellatrix
			Polyosteorhynchus
			Allenypterus
			Lochmocercus
			Coelacanthus
			Spermatodus
			Whiteia
			Laugia
			Sassenia
			Chinlea
			Holophagus
			Undina
			Coccoderma
			Libys
			Mawsonia
			Macropoma
			Latimeria
			Miguashaia
			Axelrodichthys
			Holopterygius
			Garnbergia
			Parnaibaia
			Swenzia
			Guizhoucoelacanthus
			Piveteauia
			Axelia
			Wimania
			Megalocoelacanthus
			Luopingcoelacanthus
			Yunnancoelacanthus
			Dobrogeria
			Lualabaea
			Ticinepomis
			Foreyia
			Trachymetopon
			Atacamaia
			Gavinia
			Serenichthys
			Styloichthys
			Heptanema
			IMG_2380
			YPM_14932
			YPM_14933
			YPM_29366
			YPM_14920
			YPM_14921
			YPM_14558b
			YPM_14918a
			YPM_14941
			YPM_14935
			YPM_14934
			YPM_14929
			YPM_14949
			YPM_14924
			YPM_14939
			YPM_14957
			YPM_7504
			YPM_7516
			YPM_14955
			;
End;
Begin trees;
	Translate
		1 Actinopterygii,
		2 Porolepiformes,
		3 Diplocercides,
		4 Rhabdoderma,
		5 Caridosuctor,
		6 Hadronector,
		7 Rebellatrix,
		8 Polyosteorhynchus,
		9 Allenypterus,
		10 Lochmocercus,
		11 Coelacanthus,
		12 Spermatodus,
		13 Whiteia,
		14 Laugia,
		15 Sassenia,
		16 Chinlea,
		17 Holophagus,
		18 Undina,
		19 Coccoderma,
		20 Libys,
		21 Mawsonia,
		22 Macropoma,
		23 Latimeria,
		24 Miguashaia,
		25 Axelrodichthys,
		26 Holopterygius,
		27 Garnbergia,
		28 Parnaibaia,
		29 Swenzia,
		30 Guizhoucoelacanthus,
		31 Piveteauia,
		32 Axelia,
		33 Wimania,
		34 Megalocoelacanthus,
		35 Luopingcoelacanthus,
		36 Yunnancoelacanthus,
		37 Dobrogeria,
		38 Lualabaea,
		39 Ticinepomis,
		40 Foreyia,
		41 Trachymetopon,
		42 Atacamaia,
		43 Gavinia,
		44 Serenichthys,
		45 Styloichthys,
		46 Heptanema,
		47 IMG_2380,
		48 YPM_14932,
		49 YPM_14933,
		50 YPM_29366,
		51 YPM_14920,
		52 YPM_14921,
		53 YPM_14558b,
		54 YPM_14918a,
		55 YPM_14941,
		56 YPM_14935,
		57 YPM_14934,
		58 YPM_14929,
		59 YPM_14949,
		60 YPM_14924,
		61 YPM_14939,
		62 YPM_14957,
		63 YPM_7504,
		64 YPM_7516,
		65 YPM_14955
;
tree STATE_0 = ((1[&rate=0.01651105712792141]:3.1469098358367447,2[&rate=0.00918414531276762]:1.0369098358367452)[&rate=0.043117711098125976]:1.1044159201174608,(((3[&rate=0.012135289446320021]:2.0979216821653495,((((((4[&rate=0.009848137130603033]:3.102380254407315,((14[&rate=0.00918414531276762]:0.10716561478790254,19[&rate=0.025816601449692375]:10.327165614787901)[&rate=0.11289868331833583]:1.…
tree STATE_1000 = ((1[&rate=0.020530159137096684]:2.470464831007284,2[&rate=0.04846849792346617]:0.36046483100728466)[&rate=0.013874993089247578]:1.7808609249469214,(((3[&rate=0.015090714542803842]:2.183233553042534,(((((((4[&rate=0.02818425171776384]:3.6396437362553904,((14[&rate=0.052509851971312076]:0.919433375693643,19[&rate=0.026126357897596188]:11.139433375693642)[&rate=0.1402951492506562]:…
tree STATE_2000 = ((1[&rate=0.021214581890297173]:2.470464831007284,2[&rate=0.13578442664605356]:0.36046483100728466)[&rate=0.007239210578104467]:1.7808609249469214,(((3[&rate=0.0026460630645979023]:2.183233553042534,((((((4[&rate=0.029575506867369525]:3.2065393540869245,((14[&rate=0.056792499774169614]:1.1519505056799737,19[&rate=0.026770451313356036]:11.371950505679973)[&rate=0.1591554033069434…
tree STATE_3000 = ((1[&rate=0.026348986169601046]:2.8181692205877766,2[&rate=0.11401492577121407]:0.7081692205877772)[&rate=0.006772207470607967]:2.2950084232344565,(((3[&rate=0.0023428470334355823]:2.1838523096478397,(((((((4[&rate=0.019908681091099223]:3.4641312128205115,((14[&rate=0.04825038673609507]:0.5643931891022227,19[&rate=0.019908681091099223]:10.784393189102222)[&rate=0.052594427451315…
tree STATE_4000 = ((1[&rate=0.015529448437451722]:2.4944807082601415,2[&rate=0.11401442607949944]:0.384480708260142)[&rate=0.04352259677954438]:1.6921758861968925,(((3[&rate=0.0023429475480355785]:2.4818708262694855,(((((((4[&rate=0.01990901671655928]:3.716962773532355,((14[&rate=0.0492845295886774]:0.5355916674600039,19[&rate=0.01990901671655928]:10.755591667460003)[&rate=0.0378956354577951]:2.0…
tree STATE_5000 = ((1[&rate=0.01697536815552317]:2.306377161011042,2[&rate=0.11159912978099293]:0.19637716101104274)[&rate=0.023661572830883784]:1.8810291613905434,(((3[&rate=0.006751786731797085]:3.3877598058092033,((((((4[&rate=0.012721304691173883]:2.9288876262055297,((14[&rate=0.04580434690772843]:0.5360489568039561,19[&rate=0.02146525664318028]:10.756048956803955)[&rate=0.008665750065611159]…
tree STATE_6000 = ((1[&rate=0.01431905538451386]:2.3221352485088005,2[&rate=0.1153424461616258]:0.21213524850880106)[&rate=0.02112702360102832]:2.3662037310714226,(((3[&rate=0.01142590406619836]:2.9230392754347534,((((((4[&rate=0.034109110210679486]:2.9288876262055297,((14[&rate=0.04741860014044417]:1.3687598385007504,31[&rate=0.1279478509142191]:1.3687598385007504)[&rate=0.018172106111264998]:0.…
tree STATE_7000 = ((1[&rate=0.02604079358818746]:2.6692196088636564,2[&rate=0.037853896659431396]:0.559219608863657)[&rate=0.015131181664666607]:1.9790263886554484,(((3[&rate=0.0016926027343146393]:3.2154685856017053,(((((((4[&rate=0.0404025177748918]:2.9139054688676467,((14[&rate=0.027131224794225233]:0.9801190045792367,19[&rate=0.01700734310634093]:11.200119004579236)[&rate=0.015868283494939687…
tree STATE_8000 = ((1[&rate=0.027842769878098715]:2.7045559032643283,2[&rate=0.047536086514397974]:0.5945559032643288)[&rate=0.01676266981575343]:2.181843268083206,(((3[&rate=0.0024134460398667476]:3.2154685856017053,(((((((4[&rate=0.01750093756013844]:4.026033118803852,((14[&rate=0.02996291965264949]:0.9801190045792367,19[&rate=0.014261884975481238]:11.200119004579236)[&rate=0.0374500735170212]:…
tree STATE_9000 = ((1[&rate=0.025951151890607028]:2.7045559032643283,2[&rate=0.03874930301222736]:0.5945559032643288)[&rate=0.01265391516688509]:2.181843268083206,(((3[&rate=0.006374809687433947]:1.9285277864239134,(((((((4[&rate=0.01576358928384329]:4.026033118803852,((14[&rate=0.01612556720265551]:0.9801190045792367,19[&rate=0.010683714686054134]:11.200119004579236)[&rate=0.06372507214702378]:0…
tree STATE_10000 = ((1[&rate=0.032545759001328126]:2.7045559032643283,2[&rate=0.05739262220429751]:0.5945559032643288)[&rate=0.025524931415521604]:2.316734753645072,(((3[&rate=0.008738532107039107]:2.3992788844780364,(((((((4[&rate=0.021293542756544714]:4.043799489189848,((14[&rate=0.09170406788310796]:0.21833504494831857,19[&rate=0.015280932555258753]:10.438335044948317)[&rate=0.0428245979114251…
tree STATE_11000 = ((1[&rate=0.023458988175983117]:2.7045559032643283,2[&rate=0.030908972369771522]:0.5945559032643288)[&rate=0.017708388004295472]:2.0694910188127267,(((3[&rate=0.00809999695723215]:4.449637084898804,((((((((4[&rate=0.01490235398560386]:3.8920332857666935,((14[&rate=0.06790241562141158]:0.14612633105646822,19[&rate=0.016623650068095863]:10.366126331056467)[&rate=0.113018785192872…
tree STATE_12000 = ((1[&rate=0.023458988175983117]:2.7045559032643283,2[&rate=0.01883812073453616]:0.5945559032643288)[&rate=0.016623650068095863]:2.28880923686323,(((3[&rate=0.007798169837284756]:4.496424451117612,(((((((4[&rate=0.03420416225129524]:4.047080925890199,(11[&rate=0.06380264501137892]:1.8865144078562466,((((13[&rate=0.055362580227700804]:0.27055345072494674,42[&rate=0.15361677822166…
tree STATE_13000 = ((1[&rate=0.023786485537982852]:3.415648021441889,2[&rate=0.06106080070642345]:1.3056480214418897)[&rate=0.005958021815006023]:1.3126139684100266,(((3[&rate=0.007829996978895793]:4.496424451117612,(((((((4[&rate=0.0247289399412542]:3.676264259266585,((11[&rate=0.08283051633016893]:1.3427196527341358,((((13[&rate=0.02074134289271733]:0.27055345072494674,42[&rate=0.15026297436590…
tree STATE_14000 = ((1[&rate=0.01947579309256129]:2.979178542724661,2[&rate=0.052714436100310014]:0.8691785427246614)[&rate=0.0082189811101369]:1.749083447127255,(((3[&rate=0.006023035314357859]:4.8091874007637045,(((((((4[&rate=0.020291700063178937]:3.143987794396942,(((13[&rate=0.01685230696048775]:0.5106897738697214,42[&rate=0.1364554045256837]:6.150689773869722)[&rate=0.05113594118907991]:1.3…
tree STATE_15000 = ((1[&rate=0.024959446410659305]:2.4872468732543638,2[&rate=0.05628780206050901]:0.37724687325436435)[&rate=0.010597587962080162]:2.241015116597552,(((3[&rate=0.008089128087300423]:4.383078681642488,((((((((4[&rate=0.023241024730720226]:3.1677950379903415,(((13[&rate=0.017711585299790382]:0.5106897738697214,42[&rate=0.12173891887302568]:6.150689773869722)[&rate=0.051885168528637…
tree STATE_16000 = ((1[&rate=0.023482677489630958]:2.5403059039874023,2[&rate=0.029699771889608137]:0.43030590398740287)[&rate=0.009338236762553107]:2.5109563174231937,(((3[&rate=0.006982121217767828]:5.513000963992496,(((((((4[&rate=0.021746953991754782]:3.317578903652141,(11[&rate=0.12929422868125795]:1.5700720535649353,((((13[&rate=0.01590778923942739]:0.22281512034026107,42[&rate=0.0690464223…
tree STATE_17000 = ((1[&rate=0.02230162368068682]:2.6886891033036164,2[&rate=0.028500648890977358]:0.578689103303617)[&rate=0.0038449222744115965]:2.4550271362352447,(((3[&rate=0.005583631689845542]:6.009481019513025,((((((((4[&rate=0.027859172188738474]:3.6802318713813555,(11[&rate=0.14097987613979038]:1.3465387968584608,((((13[&rate=0.03054104360038664]:1.2424821430726603,42[&rate=0.07640416581…
tree STATE_18000 = ((1[&rate=0.009393719799344509]:2.798233979111565,2[&rate=0.019805949621481942]:0.6882339791115655)[&rate=0.014623072901557004]:2.276713912552644,(((3[&rate=0.007103060506175674]:7.200254852279919,(((((((4[&rate=0.03183469604187954]:3.6802318713813555,((11[&rate=0.14457183253705883]:1.042929885307391,30[&rate=0.023351017404713643]:4.252929885307392)[&rate=0.1789028564792801]:0.…
tree STATE_19000 = ((1[&rate=0.011216519621471471]:2.5852494949602516,2[&rate=0.022066171521439117]:0.47524949496025215)[&rate=0.009637727782100178]:2.618949323357434,(((3[&rate=0.008368280289125956]:7.338111008799643,((((((((4[&rate=0.01217402309968565]:3.5839078860331455,((11[&rate=0.14454046793049394]:0.5616152100768019,30[&rate=0.02578349483604515]:3.771615210076803)[&rate=0.01656330936374617…
tree STATE_20000 = ((1[&rate=0.026657488072078246]:2.5852494949602516,2[&rate=0.02088928340372077]:0.47524949496025215)[&rate=0.042465730900121894]:2.618949323357434,(((3[&rate=0.00757349305997714]:7.338111008799643,((((((((4[&rate=0.02132288383209176]:3.5839078860331455,((11[&rate=0.18433544761643142]:0.3690056279292939,30[&rate=0.025087677572339605]:3.5790056279292948)[&rate=0.01547261690993228…
tree STATE_21000 = ((1[&rate=0.01618291123630605]:3.7935114934793575,2[&rate=0.02088928340372077]:1.683511493479358)[&rate=0.042465730900121894]:1.4983796634124928,((3[&rate=0.007876294105726905]:7.338159254807749,((((((((4[&rate=0.020043560490485342]:4.363690056079541,((11[&rate=0.18433544761643142]:1.7591804466165648,((13[&rate=0.006652943526842847]:1.6526964271398938,((((16[&rate=0.01246798343…
tree STATE_22000 = ((1[&rate=0.016033205844261007]:3.4872443237677757,2[&rate=0.015338009958518924]:1.3772443237677763)[&rate=0.043302196428539365]:1.8046468331240746,((3[&rate=0.00971068515023673]:7.338159254807749,((((((((4[&rate=0.02173859998516678]:4.910757953529561,((11[&rate=0.1707532417689771]:1.3997311786090236,((13[&rate=0.026247396322227026]:1.6526964271398938,((((16[&rate=0.08678470705…
tree STATE_23000 = ((1[&rate=0.019828262151601772]:4.784998972164004,2[&rate=0.012108070327756564]:2.674998972164005)[&rate=0.02778569951780705]:2.0078408709566986,(((3[&rate=0.008034860584550321]:6.0316922380951254,((((((((4[&rate=0.003370612739498189]:4.910757953529561,((11[&rate=0.12028829059263334]:1.3997311786090236,((13[&rate=0.020539068382942914]:1.6526964271398938,(((((16[&rate=0.04577703…
tree STATE_24000 = ((1[&rate=0.019071345898494955]:4.784998972164004,2[&rate=0.01840756552208574]:2.674998972164005)[&rate=0.01593272559343297]:1.5241858800797345,(((3[&rate=0.007865775018241537]:6.572594848232363,((((((4[&rate=0.021571060677371377]:4.9788318520527,(((11[&rate=0.11775694440172624]:1.2087168777859745,(32[&rate=0.0068397039626083055]:1.2538396706182802,33[&rate=0.023980300372591728…
tree STATE_25000 = ((1[&rate=0.015916721292052575]:3.1185180675321575,2[&rate=0.039524372213613906]:1.0085180675321581)[&rate=0.007774049354405721]:3.2707841678808123,(((3[&rate=0.006447309973039395]:6.572594848232363,((((((4[&rate=0.008909214570890634]:4.738098875777684,((11[&rate=0.11905897712895053]:2.1032794470018494,30[&rate=0.015916721292052575]:5.31327944700185)[&rate=0.024384620057549024]…
tree STATE_26000 = ((1[&rate=0.010643128937553217]:3.829754569807058,2[&rate=0.04581842723337843]:1.7197545698070584)[&rate=0.006505595838911743]:2.6379989435599285,((3[&rate=0.0077958507768860555]:5.605835887810471,(((((4[&rate=0.010643128937553217]:7.19797913521057,(((7[&rate=0.16591139017884626]:0.7309859565202608,15[&rate=0.024909160014936014]:0.7309859565202608)[&rate=0.0022857106131650567]:…
tree STATE_27000 = ((1[&rate=0.01219859697969557]:3.829754569807058,2[&rate=0.014790697896873106]:1.7197545698070584)[&rate=0.007537090844949841]:2.05063646496162,((3[&rate=0.01664369963478744]:4.047258578617921,(((((4[&rate=0.012478163432774443]:6.2622248971257335,((((7[&rate=0.008920358545303408]:3.012430938305105,15[&rate=0.015091400508225897]:3.012430938305105)[&rate=0.0918017682923768]:0.123…
tree STATE_28000 = ((1[&rate=0.011029407482722872]:4.13545293600307,2[&rate=0.014697035166716473]:2.02545293600307)[&rate=0.023780662792704424]:2.610349539704046,((3[&rate=0.009450525833266332]:4.047258578617921,(((((4[&rate=0.011029407482722872]:5.768130132200223,(((7[&rate=0.008931371482141537]:3.1217555761558735,15[&rate=0.006299964476469937]:3.1217555761558735)[&rate=0.02717402752880614]:0.50…
tree STATE_29000 = ((1[&rate=0.016856421446863036]:3.6387656231248755,2[&rate=0.01622470676712621]:1.528765623124876)[&rate=0.02025500545528437]:2.172721319456798,((3[&rate=0.010710579366935001]:3.9892305030431885,(((((4[&rate=0.012385603782441757]:5.720491518388748,((((7[&rate=0.010156289175794581]:1.265114839237107,15[&rate=0.0063873182645904835]:1.265114839237107)[&rate=0.007903364698783201]:2…
tree STATE_30000 = ((1[&rate=0.011578107306841886]:2.311192678634626,2[&rate=0.07817982730810326]:0.20119267863462653)[&rate=0.02261041020719803]:3.5002942639470476,((3[&rate=0.025744761941006455]:3.2226347908825446,((((((4[&rate=0.01555913118626028]:5.720491518388748,((((7[&rate=0.01302461298512091]:2.3279871214890164,15[&rate=0.008140250110909953]:2.3279871214890164)[&rate=0.010101269373490929]…
tree STATE_31000 = ((1[&rate=0.012470643633686116]:3.4724595499301287,2[&rate=0.08064570745272356]:1.3624595499301293)[&rate=0.023657891160823286]:2.4469687269281124,(((3[&rate=0.008985123462349365]:3.3137223764836605,((((((4[&rate=0.014986378491901398]:5.796849262542786,((((7[&rate=0.025788795287167595]:1.4369522160563442,15[&rate=0.012470643633686116]:1.4369522160563442)[&rate=0.010600128934457…
tree STATE_32000 = ((1[&rate=0.016163116821651308]:4.399101630832206,2[&rate=0.01580758855784747]:2.2891016308322065)[&rate=0.0031625984843278786]:1.530831291719032,(((3[&rate=0.0176192618120724]:3.0586638022418526,((((((4[&rate=0.012723233684039756]:5.776208743015943,((((7[&rate=0.11808304511746531]:0.20128674546553071,15[&rate=0.01073375820680047]:0.20128674546553071)[&rate=0.008384685503407697…
tree STATE_33000 = ((1[&rate=0.015461228401970636]:3.3152610949532715,2[&rate=0.004052129896225699]:1.205261094953272)[&rate=0.0028809006958804774]:2.7083825439328493,(((3[&rate=0.02389155214221763]:3.1579187395660995,(((((4[&rate=0.01208374246344632]:7.201893529938772,(((7[&rate=0.09343033246178206]:0.2697141918434376,15[&rate=0.013071855487433405]:0.2697141918434376)[&rate=0.006128556171998222]…
tree STATE_34000 = ((1[&rate=0.009346482725069537]:6.327061442228896,2[&rate=0.0035912344593444366]:4.217061442228896)[&rate=0.015201472100109074]:0.11573104371451848,((3[&rate=0.02283360958733916]:3.801260685234695,(((((4[&rate=0.011218680757052233]:7.185333933385692,(((7[&rate=0.12271982803086946]:1.3712139076090253,15[&rate=0.005868796293870649]:1.3712139076090253)[&rate=0.0055278931428623624]…
tree STATE_35000 = ((1[&rate=0.006191976273695764]:5.887658394357572,(((3[&rate=0.022328356469536705]:3.801260685234695,(((((4[&rate=0.010991022156939192]:6.844907032657684,(((7[&rate=0.011297702255506727]:1.5054938877208777,15[&rate=0.0077037513173770725]:1.5054938877208777)[&rate=0.00800081076831449]:2.4942940498082855,12[&rate=0.035163584062701723]:1.4297879375291629)[&rate=0.03163199243976064…
tree STATE_36000 = ((1[&rate=0.0160338341205943]:6.112743964006825,(((3[&rate=0.022640509628423223]:3.8515847850242366,(((((4[&rate=0.011516321207933637]:6.844907032657684,(((7[&rate=0.011516321207933637]:1.5054938877208777,15[&rate=0.029162283584334075]:1.5054938877208777)[&rate=0.00880769676311336]:2.030922339616417,12[&rate=0.03352027787931198]:0.9664162273372945)[&rate=0.030940104171386158]:1…
tree STATE_37000 = ((1[&rate=0.020909525876676983]:5.8797565622451415,2[&rate=0.0055030659087981874]:3.769756562245142)[&rate=0.03243522000983687]:0.24391413919552463,(((3[&rate=0.025861340664332065]:4.0458113067141355,((((((4[&rate=0.013425421635929656]:6.323272340355093,((((7[&rate=0.012395599180266734]:0.7199489235796612,15[&rate=0.03369398064293851]:0.7199489235796612)[&rate=0.020909525876676…
tree STATE_38000 = ((1[&rate=0.01536562609368918]:2.774149030473019,2[&rate=0.005100485769199599]:0.6641490304730198)[&rate=0.011676279430351735]:3.349521670967647,(((3[&rate=0.02387971451114809]:5.436177700142544,(((((4[&rate=0.011676279430351735]:6.323272340355093,((((7[&rate=0.025849721697904022]:2.473014210161015,15[&rate=0.00584047305637531]:2.473014210161015)[&rate=0.018318189050433243]:1.9…
tree STATE_39000 = ((1[&rate=0.01402037722426512]:3.935476077786795,2[&rate=0.03195314947452934]:1.8254760777867958)[&rate=0.012367815399693146]:1.9014268766762044,(((3[&rate=0.022346957009432455]:4.945249597926349,(((((4[&rate=0.016138646878087675]:6.492015469210195,((((7[&rate=0.0065980869558197675]:1.4523697221483367,15[&rate=0.005363696038085119]:1.4523697221483367)[&rate=0.022821215459608038…
tree STATE_40000 = ((1[&rate=0.017938072827257942]:3.0747973678190945,2[&rate=0.029719966381483477]:0.9647973678190951)[&rate=0.011534195797437957]:2.60791543457281,(((3[&rate=0.004086234618176379]:4.945249597926349,((((4[&rate=0.011835006197574894]:7.406663345642066,((((7[&rate=0.016444780351624305]:1.3355976368571412,15[&rate=0.005013940936277937]:1.3355976368571412)[&rate=0.021246365163222605]…
tree STATE_41000 = ((1[&rate=0.016111191288879945]:3.0747973678190945,2[&rate=0.04973739327860724]:0.9647973678190951)[&rate=0.01040063025611161]:2.0537047332162004,(((3[&rate=0.00631718911530663]:5.998291566552112,((((4[&rate=0.01040063025611161]:7.259514532147989,((((7[&rate=0.05443566478578878]:0.1022480239051724,15[&rate=0.0037438604529909745]:0.1022480239051724)[&rate=0.006061358548391892]:3…
tree STATE_42000 = ((1[&rate=0.012688942035725032]:3.0747973678190945,2[&rate=0.050483341177097255]:0.9647973678190951)[&rate=0.009230989115983643]:2.6233847692324233,(((3[&rate=0.005156177696191646]:7.158717757704224,((((4[&rate=0.008948212248867491]:8.23588942843621,((((7[&rate=0.02919703088073517]:1.1611788760723627,15[&rate=0.0153033168110337]:1.1611788760723627)[&rate=0.016124332545283688]:2…
tree STATE_43000 = ((1[&rate=0.01362596722732321]:3.1651821153274113,2[&rate=0.05086574954542735]:1.055182115327412)[&rate=0.004315698437304191]:3.840497587945201,(((3[&rate=0.005536939810171321]:7.093678806992088,((((4[&rate=0.008159666032380095]:8.182635148856079,5[&rate=0.02545401689013746]:0.5826351488560775)[&rate=0.016006775764337733]:0.6616241257029358,((((7[&rate=0.021275983013609803]:0.1…
tree STATE_44000 = ((1[&rate=0.014735270817485765]:3.3536816510314935,2[&rate=0.04904890045933874]:1.243681651031494)[&rate=0.003332281349084211]:2.607674811859013,(((3[&rate=0.004884535750608922]:7.093678806992088,((((4[&rate=0.007311116047648847]:8.662200240974386,5[&rate=0.018288648422649982]:1.0622002409743843)[&rate=0.011767019757271572]:0.18205903358462905,((((7[&rate=0.044571959256415265]:…
tree STATE_45000 = ((1[&rate=0.015505994436965879]:3.3536816510314935,2[&rate=0.04997083383338143]:1.243681651031494)[&rate=0.01003570605884723]:2.607674811859013,(((3[&rate=5.850269667029381E-4]:7.093678806992088,((((4[&rate=0.011337915930404762]:8.572470932984409,5[&rate=0.019245230319399207]:0.9724709329844075)[&rate=0.019245230319399207]:0.062247163831365526,(((7[&rate=0.007421782412668454]:0…
tree STATE_46000 = ((1[&rate=0.004703451409556057]:3.2522867294269986,2[&rate=0.025259630955328877]:1.1422867294269992)[&rate=0.009705965775817296]:4.273566592678385,((((3[&rate=0.0012566186197544003]:7.0899445127477705,((((4[&rate=0.010813969173259953]:8.156558675950777,5[&rate=0.01648135664777124]:0.5565586759507752)[&rate=0.014978302684965776]:0.47815942086499774,(((7[&rate=0.01230276484932655…
tree STATE_47000 = ((1[&rate=0.005847893221362658]:3.9371848157205065,2[&rate=0.01902439815429875]:1.827184815720507)[&rate=0.006361519717212029]:3.120724120468765,((((3[&rate=0.0016894592859406016]:6.005444407833693,((((4[&rate=0.013118489189675207]:7.9932088072072105,5[&rate=0.013118489189675207]:0.3932088072072091)[&rate=0.013118489189675207]:0.6103431852074692,(((7[&rate=0.028428795567644913]…
tree STATE_48000 = ((1[&rate=0.005867847232012258]:3.327776351967671,2[&rate=0.01863856011442739]:1.2177763519676716)[&rate=0.006382523711075023]:5.187229861656945,((((3[&rate=0.00169797848269028]:6.808299612943976,(((((4[&rate=0.012200723106028648]:3.1665307632960165,32[&rate=0.12946260195710083]:3.1665307632960165)[&rate=0.02379480167446247]:5.511899094354192,(5[&rate=0.012828635688396187]:0.40…
tree STATE_49000 = ((1[&rate=0.00586496992024679]:4.54234133857063,2[&rate=0.009810511186011334]:2.4323413385706303)[&rate=0.006632061405049589]:2.4567739400836572,((((3[&rate=0.006888465869496763]:5.096328235728471,((((4[&rate=0.0037531337276204835]:3.1665307632960165,32[&rate=0.1270480453508398]:3.1665307632960165)[&rate=0.02358661960747309]:5.511899094354192,(5[&rate=0.012763041908395537]:1.02…
tree STATE_50000 = ((1[&rate=0.004935061171421614]:6.721902701851391,2[&rate=0.008383700694737367]:4.611902701851392)[&rate=0.005643122240119981]:0.4474962000249576,((((3[&rate=0.0076054752291111125]:4.763189874625809,(((((4[&rate=0.022518432959333333]:2.661588731214266,32[&rate=0.13072103571993737]:2.661588731214266)[&rate=0.0027811048113703042]:5.74003331771231,(5[&rate=0.01152455509234244]:0.7…
tree STATE_51000 = ((1[&rate=0.005856801314226525]:6.885943741219364,(((3[&rate=0.008810630899184909]:4.348244273330749,((((((4[&rate=0.02400139608169975]:2.6508889185983335,32[&rate=0.1291993453610949]:2.6508889185983335)[&rate=0.003407939590278929]:5.184789071186337,5[&rate=0.03942774334130125]:0.23567798978466925)[&rate=0.03482752695640997]:0.5530012327435543,(((7[&rate=0.02628935271522058]:1.…
tree STATE_52000 = ((1[&rate=0.004653267669638806]:7.17966453633457,2[&rate=0.016441834673733387]:5.069664536334571)[&rate=0.007971751204993126]:1.2228068085852257,((3[&rate=0.031105916589120094]:4.348244273330749,((((((4[&rate=0.013375185961723188]:2.6508889185983335,32[&rate=0.13655182171114966]:2.6508889185983335)[&rate=0.0021955584751597403]:5.785617983401899,(5[&rate=6.552020775933809E-4]:0.…
tree STATE_53000 = ((1[&rate=0.006177243044496699]:7.2376194936373395,((((3[&rate=0.036438439426127234]:3.1937200577417926,(((((((4[&rate=0.015392323431919833]:2.6508889185983335,32[&rate=0.1471638802531247]:2.6508889185983335)[&rate=0.003574251818054663]:5.72885220676126,5[&rate=0.013974160797116207]:0.7797411253595925)[&rate=0.026728163993005587]:0.05676577664063842,(((7[&rate=0.026120260617527…
tree STATE_54000 = (1[&rate=0.007096737164605618]:6.604313192382072,(2[&rate=0.006282009288232884]:4.0676165759008995,((((3[&rate=0.03756877049996342]:3.1937200577417926,((((((4[&rate=0.016411977619012853]:3.3186246425163297,32[&rate=0.14369295232222193]:3.3186246425163297)[&rate=0.0018491911820767988]:4.862487534578467,(((7[&rate=0.008468044302430014]:1.2302325463870147,15[&rate=0.00573654800134…
tree STATE_55000 = (1[&rate=0.007555146446075775]:5.733833692021491,(2[&rate=0.017095693939047158]:3.1333965567147146,((((3[&rate=0.038300962737983925]:3.911438436728922,(((((((4[&rate=0.006991407809384547]:3.244797656649226,32[&rate=0.14147628631121553]:3.244797656649226)[&rate=0.004036433537746136]:4.212876904719529,(((7[&rate=0.05038800293321937]:3.036964913816252,15[&rate=0.0081198447512677]:…
tree STATE_56000 = ((1[&rate=0.006965877391236996]:5.388274305512624,((((3[&rate=0.0028915462268962557]:3.8713443360302335,(((((((4[&rate=0.00640637176908332]:2.1793113944380913,32[&rate=0.1647701292548293]:2.1793113944380913)[&rate=0.0035401565261382315]:5.449404198601815,(((7[&rate=0.02938499601177079]:1.8250654720744102,15[&rate=0.007529685731542395]:1.8250654720744102)[&rate=0.083738489156861…
tree STATE_57000 = (1[&rate=0.007245090875141949]:6.29760246422218,(2[&rate=0.017314754753938868]:2.6087798942846874,((((3[&rate=0.0032144622187684903]:3.533810726464864,(((((((4[&rate=0.031136232369220942]:1.312868075638299,32[&rate=0.16195602440758575]:1.312868075638299)[&rate=0.003911330172182407]:4.994994101886061,((7[&rate=0.04333032114257538]:2.876953068239011,15[&rate=0.009330295508279492]…
tree STATE_58000 = (1[&rate=0.014580127168168453]:5.32827421591066,(2[&rate=0.015283882614834496]:3.1496344771443816,(((3[&rate=0.010192501002656115]:3.533810726464864,((((((4[&rate=0.02741388972096201]:6.580556862884883,((7[&rate=0.01919622096407881]:0.6421083461161601,15[&rate=0.008258196026919825]:0.6421083461161601)[&rate=0.0107711728551397]:5.121565693020937,(12[&rate=0.01919622096407881]:0.…
tree STATE_59000 = (1[&rate=0.011821467627576208]:5.464613925831458,(2[&rate=0.004806965371127247]:3.304460713684847,(((3[&rate=0.0017732502008178121]:3.7070967765089193,((((((4[&rate=0.022599080882751723]:6.449624755744015,((7[&rate=0.015455557324773397]:0.6421083461161601,15[&rate=0.010128228785509967]:0.6421083461161601)[&rate=0.00834657806896083]:5.121565693020937,12[&rate=0.0453015196477247]…
tree STATE_60000 = ((1[&rate=0.010983589995468605]:5.608153619045794,(((3[&rate=0.0020092801147106668]:4.359976597529595,(((((4[&rate=0.005943955959117832]:7.362537283024103,((((7[&rate=0.019949164158787225]:2.684787568680104,11[&rate=0.03210507157408249]:1.4947875686801027)[&rate=0.15652476802902943]:0.6183049729888985,((13[&rate=0.028920040238911867]:0.5865908011714183,(30[&rate=0.0726086221702…
tree STATE_61000 = ((1[&rate=0.012590711921927929]:5.603483790235288,(((3[&rate=0.004668933551635329]:4.40944229809466,(((((4[&rate=0.009230821726078527]:7.357803751293602,((((7[&rate=0.027727092865115766]:2.9908445018731946,11[&rate=0.04552430890274955]:1.8008445018731933)[&rate=0.13834601625152296]:0.28728642636926693,((13[&rate=0.039012626470138714]:0.5828570082518816,(30[&rate=0.0444957997621…
tree STATE_62000 = (1[&rate=0.010223005994059977]:5.708971652265433,(2[&rate=0.00642849161419078]:3.5837556886018263,(((3[&rate=0.003365119286612102]:4.477032735258312,(((((4[&rate=0.006692353295924093]:7.357803751293602,(((((7[&rate=0.02475206724606203]:2.9908445018731946,11[&rate=0.04313343038326698]:1.8008445018731933)[&rate=0.14980118013193097]:0.06255016776477973,(((((16[&rate=0.187712273791…
tree STATE_63000 = ((1[&rate=0.013022047417723816]:4.783363674911634,2[&rate=0.013342153075148981]:2.6733636749116343)[&rate=0.04555006344850441]:0.9728187694127328,(((3[&rate=0.012394383800778265]:5.047620094072961,(((((4[&rate=0.016442814587585744]:6.499988077499765,((((((7[&rate=0.024341023976453262]:2.324761465270381,11[&rate=0.07532736476786367]:1.1347614652703797)[&rate=0.07840552616803963]…
tree STATE_64000 = ((1[&rate=0.010355395508487993]:4.429180311458218,2[&rate=0.01123028923159106]:2.3191803114582186)[&rate=0.043634504653085014]:1.433748833124433,(((3[&rate=0.003434377116788509]:5.538041293027391,(((((4[&rate=0.013461767709406677]:6.2826888966225525,(((((7[&rate=0.020425631016801664]:2.1266037495768266,11[&rate=0.06325246912176147]:0.9366037495768254)[&rate=0.07140571683044325]…
tree STATE_65000 = ((1[&rate=0.014833366060722991]:5.418329205656136,2[&rate=0.015513675160806558]:3.308329205656136)[&rate=0.035595700594808946]:0.45587896650091153,(((3[&rate=0.006082777861695097]:5.54815403957317,(((((4[&rate=0.01804390237442731]:6.527032117649398,((((7[&rate=0.03069835499556588]:2.133632138546254,11[&rate=0.03268377576939941]:0.9436321385462527)[&rate=0.014833366060722991]:2.…
tree STATE_66000 = ((1[&rate=0.0140178216514046]:4.729031463224459,2[&rate=0.036216267573045205]:2.6190314632244593)[&rate=0.020266905971523072]:0.8190815246751839,(((3[&rate=0.0062811235991678815]:5.5058742472789675,((((((4[&rate=0.017879776422013275]:5.1352864651527454,(12[&rate=0.08466974852962962]:2.0495047093219085,15[&rate=0.019444920835795874]:4.619504709321909)[&rate=0.003277166197791834]…
tree STATE_67000 = ((1[&rate=0.0137058687753288]:3.318835312913123,2[&rate=0.01607753311758225]:1.2088353129131235)[&rate=0.017166638597903704]:2.2292776749865197,(((3[&rate=0.0031405301230207324]:5.463327766853176,((((((((4[&rate=0.019917086799764987]:4.619504709321909,12[&rate=0.08486852699928932]:2.0495047093219085)[&rate=0.006073595988826121]:0.6197055068239727,15[&rate=0.019098360254874606]:…
tree STATE_68000 = ((1[&rate=0.013231992154171023]:3.397307985479763,2[&rate=0.015532062955315316]:1.2873079854797638)[&rate=0.01806651725368781]:2.422032763929721,(((3[&rate=0.003130958312371319]:5.140891737765941,(((((4[&rate=0.022696371895121026]:7.043033369691287,((((7[&rate=0.12995900191815898]:3.091082991212211,(((13[&rate=0.03859737363094813]:1.2184269856564285,46[&rate=0.03163840417021747…
tree STATE_69000 = ((1[&rate=0.013103176132069462]:2.670373342346835,2[&rate=0.011906951871918068]:0.5603733423468356)[&rate=0.026651881219960025]:3.4815610705408133,(((3[&rate=0.0022409937907608775]:5.140891737765941,(((((4[&rate=0.009084924800031056]:7.2665586667430375,(((((7[&rate=0.032798378626566836]:2.7201917819061485,((13[&rate=0.03740316926424412]:1.2088724283629873,46[&rate=0.02833473478…
tree STATE_70000 = (1[&rate=0.0116334153285058]:5.969032907625127,(2[&rate=0.009950225530248545]:3.0565221714882824,(((3[&rate=0.002189063300538145]:5.173350265112148,(((((((4[&rate=0.0078555525100459]:5.948301721692374,(((((7[&rate=0.008110394775574665]:2.7201917819061485,((((13[&rate=0.036698212596406814]:0.15794437806233574,46[&rate=0.02906720373828504]:1.1779443780623353)[&rate=0.007855552510…
tree STATE_71000 = (1[&rate=0.011090328465916566]:6.781506570449643,(2[&rate=0.009432414812474862]:3.497107887651026,(((3[&rate=0.0015596602102851585]:5.167406087519751,(((((4[&rate=0.007383553626388589]:6.522377428321246,((((((((7[&rate=0.010523772445339587]:1.4135020843222215,(39[&rate=0.028640418745250938]:0.543688584844773,40[&rate=0.18421837430150956]:0.543688584844773)[&rate=0.1459885987577…
tree STATE_72000 = (1[&rate=0.012443118714116623]:6.47490322609147,(2[&rate=0.012443118714116623]:2.8740900852043723,(((3[&rate=0.002321583088328226]:5.328680942027134,((((((4[&rate=0.008784387385463475]:6.078278269533794,(12[&rate=0.07833249882125151]:0.7954734124434673,15[&rate=0.011627672510756614]:3.3654734124434675)[&rate=0.01729568649351663]:2.712804857090326)[&rate=0.012720145588843658]:0.…
tree STATE_73000 = ((1[&rate=0.013644693707605588]:5.04500774627418,2[&rate=0.014211381773770303]:2.935007746274181)[&rate=0.010633489771576578]:2.794614512025568,((3[&rate=0.014211381773770303]:5.6648017959213846,((((((4[&rate=0.010094398739108713]:6.122732706849455,((((((7[&rate=0.013644693707605588]:1.422561365470056,13[&rate=0.04131971256031173]:1.422561365470056)[&rate=0.04131971256031173]:0…
tree STATE_74000 = ((1[&rate=0.022103693241852063]:3.6482050218928777,2[&rate=0.011520653163889776]:1.5382050218928782)[&rate=0.00838359910432051]:2.683031196494966,((3[&rate=0.011520653163889776]:6.523526302297384,((((4[&rate=0.007918940494924809]:6.636140251497704,((((((((7[&rate=0.025817224484098608]:1.4334476579389133,13[&rate=0.006287936313763961]:1.4334476579389133)[&rate=0.0371085229797309…
tree STATE_75000 = ((1[&rate=0.022806506485715188]:3.5158582305368427,2[&rate=0.011938265106239765]:1.4058582305368432)[&rate=0.012195069079741598]:3.0637422590411063,(((3[&rate=0.0037550193142018066]:4.314297201708648,(((((4[&rate=0.01639089818363353]:7.693244941079101,((((((7[&rate=0.05434215596325475]:1.847472540626974,30[&rate=0.04023282673299602]:3.8674725406269737)[&rate=0.00296519762065569…
tree STATE_76000 = ((1[&rate=0.020804466637911544]:3.5158582305368427,2[&rate=0.044861239072052125]:1.4058582305368432)[&rate=0.010399518403637429]:2.231758200188807,(((3[&rate=0.01355354541971381]:4.498681885949047,(((((4[&rate=0.014429680220099468]:7.693244941079101,5[&rate=0.0011737805582663176]:0.09324494107909942)[&rate=0.02258105722505786]:0.4788796339534258,(((((7[&rate=0.01473116113157436…
tree STATE_77000 = ((1[&rate=0.0055530397626739215]:3.5158582305368427,2[&rate=0.016738227321729984]:1.4058582305368432)[&rate=0.011893108342870695]:2.4163079532790235,(((3[&rate=0.01520175143337476]:6.526971418824857,((((4[&rate=0.016110211638358986]:7.911250583512391,(5[&rate=0.0015753960393278081]:0.034952765261614616,(((((((7[&rate=0.03520004606968362]:0.5928267663631992,32[&rate=0.0415083161…
tree STATE_78000 = ((1[&rate=0.007818021024892414]:4.355496356737113,2[&rate=0.011385608528696616]:2.245496356737114)[&rate=0.015079692918570885]:1.6507161465028588,(((3[&rate=0.00952616660741682]:5.721570981915377,(((4[&rate=0.007196450103231902]:7.967243693884242,(5[&rate=0.037495276364963054]:0.24167266108015895,(((((((7[&rate=0.027055073638709463]:0.36794557993345123,32[&rate=0.04225246840655…
tree STATE_79000 = ((1[&rate=0.026308738248751126]:4.167996222579511,2[&rate=0.012502654016725305]:2.0579962225795114)[&rate=0.013953326972330392]:1.8836353316745686,(((3[&rate=0.006710579436180672]:6.782214700577924,(((4[&rate=0.005821529961490646]:7.967243693884242,(5[&rate=0.03751913533455834]:0.0,(((((((7[&rate=0.027838928031709512]:1.0684879279169088,32[&rate=0.02837267023180778]:1.068487927…
tree STATE_80000 = ((1[&rate=0.022488205178270063]:3.2490770423229876,2[&rate=0.01006884447635396]:1.1390770423229881)[&rate=0.0035186439745105427]:1.4833290196459288,(((3[&rate=0.004445649594751814]:6.841133406151016,(((4[&rate=0.0037557681355367568]:7.928379676010117,(5[&rate=0.035146526276282966]:0.3128064854908601,(((((((7[&rate=0.024048457125953732]:0.3620289680858555,32[&rate=0.024048457125…
tree STATE_81000 = ((1[&rate=0.020687855004816996]:2.16989954660869,2[&rate=0.026358181528464118]:0.05989954660869046)[&rate=0.012891509475326022]:2.7671441840605198,(((3[&rate=0.0030193163235923462]:6.914124825172387,((((4[&rate=0.01677369662708392]:5.294037125206113,(((((((((7[&rate=0.022402746395683275]:0.08285561198061231,32[&rate=0.007726719823505719]:0.08285561198061231)[&rate=0.02181379390…
tree STATE_82000 = ((1[&rate=0.022307444699152027]:4.00463864921349,2[&rate=0.005574591198326815]:1.8946386492134906)[&rate=0.014674898806316974]:0.9723429173128153,(((3[&rate=0.0016373147019865424]:6.9520230748950596,((((4[&rate=0.01180008322128785]:5.32247117992241,((((((((7[&rate=0.0019367610703282345]:0.2516401308283278,33[&rate=0.2145436097239849]:0.2516401308283278)[&rate=0.0257086370429503…
tree STATE_83000 = ((1[&rate=0.015051098943929557]:2.7112978229345686,2[&rate=0.01648119101068543]:0.6012978229345691)[&rate=0.0031167075245243756]:1.5814971122722241,(((3[&rate=0.002116415404645857]:6.9520230748950596,((((4[&rate=0.01371303217678534]:5.142684759195255,((((((7[&rate=0.02998617442320969]:0.05263939234608017,32[&rate=0.010692877755103828]:0.05263939234608017)[&rate=0.02864862429400…
tree STATE_84000 = ((1[&rate=0.012959759875086652]:3.743956202651354,2[&rate=0.004107367783698493]:1.6339562026513548)[&rate=0.0023266839988053665]:0.5488387325554385,(((3[&rate=0.0015254775661150842]:6.9520230748950596,((((4[&rate=0.009448365717543681]:5.142684759195255,((((((7[&rate=0.009715343953897672]:0.5282927000169693,(30[&rate=0.0494222620267238]:2.0726393923460797,32[&rate=0.056653948093…
tree STATE_85000 = ((1[&rate=0.013008176336083518]:3.482471650330467,2[&rate=0.007962284861402892]:1.3724716503304677)[&rate=0.0049946445938370805]:2.0229594194112437,(((3[&rate=0.0015377573224397245]:6.9520230748950596,((((4[&rate=0.009489672992618653]:5.142684759195255,(((((7[&rate=7.44238207777837E-4]:0.07780755470221834,33[&rate=0.010870370471173936]:0.07780755470221834)[&rate=0.0070081365499…
tree STATE_86000 = ((1[&rate=0.01457184476236728]:2.9789340997610125,2[&rate=0.019100014730729812]:0.8689340997610131)[&rate=0.005416908503652151]:2.5564776202087955,(((3[&rate=0.0016509813188207443]:6.962585742061705,((((4[&rate=0.011433353519669788]:5.033802907083999,((((((7[&rate=0.029829760313757583]:0.08434895714766455,33[&rate=0.01526047404776638]:0.08434895714766455)[&rate=0.00842107415711…
tree STATE_87000 = ((1[&rate=0.01509426895475832]:3.794801766554741,2[&rate=0.01957689283792617]:1.6848017665547417)[&rate=0.005207130560012241]:2.0564259827188494,(((3[&rate=0.0014938885130208262]:6.868106625541998,((((4[&rate=0.011416618726282794]:6.198449614765444,((((((7[&rate=0.024114900710411214]:0.08434895714766455,33[&rate=0.006462479319145389]:0.08434895714766455)[&rate=0.002857485865486…
tree STATE_88000 = ((1[&rate=0.01376356653646175]:3.4959562382771097,2[&rate=0.018668545833426736]:1.3859562382771102)[&rate=0.004514651933212344]:2.355271510996481,(((3[&rate=0.0011840372910599548]:4.064411218823324,((((4[&rate=0.010472965930926099]:6.198449614765444,(((((((7[&rate=0.02334319301375157]:1.2056379522142002,32[&rate=0.020113101959014144]:1.2056379522142002)[&rate=0.0076796197431974…
tree STATE_89000 = ((1[&rate=0.011697937915477213]:2.948038371596482,2[&rate=0.020624921701484097]:0.8380383715964825)[&rate=0.030674538332488815]:1.8685966555675648,(((3[&rate=0.005475591002810704]:5.368771798537566,(((((4[&rate=0.012018596441363582]:6.198449614765444,((((((7[&rate=0.024829612039906575]:1.1762912648948856,(32[&rate=0.029952243921599127]:0.8314302126902362,33[&rate=0.005211834768…
tree STATE_90000 = ((1[&rate=0.010540796813689806]:4.8506711564626315,2[&rate=0.019113458428250484]:2.740671156462632)[&rate=0.012108177379600297]:0.9081212077917797,(((3[&rate=0.00547518616672159]:5.410742518667206,(((((4[&rate=0.010844233057942285]:7.700490556020064,5[&rate=0.011152510339111268]:0.10049055602006263)[&rate=0.008538171738959753]:0.014810504975628191,((((7[&rate=0.0608447304380235…
tree STATE_91000 = ((1[&rate=0.018513439178793244]:3.5719681124330407,2[&rate=0.015330134266106752]:1.4619681124330413)[&rate=0.009246301289557687]:2.0565692919461895,(((3[&rate=0.0038390820901991565]:5.410742518667206,((((4[&rate=0.008183516278635197]:7.652105242977797,5[&rate=0.008183516278635197]:0.052105242977795285)[&rate=0.006279738119740596]:0.06319581801789553,(((7[&rate=0.051267522838747…
tree STATE_92000 = ((1[&rate=0.038250536543141096]:3.4887696966171617,2[&rate=0.01626812026631779]:1.3787696966171623)[&rate=0.003633797750338245]:1.1378846966196008,(((3[&rate=0.005021897634069462]:5.410742518667206,((((4[&rate=0.01042444752856003]:7.624018216334342,5[&rate=0.021824739207065357]:0.024018216334340536)[&rate=0.12403066951410631]:0.25710999199115037,((((7[&rate=0.0548679868535996]:…
tree STATE_93000 = ((1[&rate=0.03054364522949919]:2.4113255873804036,2[&rate=0.006369173088570742]:0.30132558738040416)[&rate=0.010219022432964145]:2.473445269095528,(((3[&rate=0.003539305311422603]:5.080641874816145,(((4[&rate=0.007684430126739113]:7.994128683033686,(5[&rate=0.003889381451203623]:0.15937281385443214,(((((7[&rate=0.008395166980146938]:0.8590449183320032,32[&rate=0.067063948193628…
tree STATE_94000 = ((1[&rate=0.0321436016046193]:2.393680492139346,2[&rate=0.006876809687597473]:0.28368049213934654)[&rate=0.011573605560027905]:2.6064746603935944,(((3[&rate=0.002423587521520445]:5.136968218620368,(((4[&rate=0.008624952226268783]:8.019438923863369,(5[&rate=0.00411501219649509]:0.0,(((((7[&rate=0.009167870814646865]:0.1582617925826284,32[&rate=0.037415702674826135]:0.15826179258…
tree STATE_95000 = ((1[&rate=0.02960310601876234]:2.3546616990103075,2[&rate=0.044671256175217666]:0.2446616990103081)[&rate=0.004565470697220553]:2.854461086386223,(((3[&rate=0.0032103043112944023]:5.099315313201281,(((4[&rate=0.008948636293452076]:8.095724910466132,(5[&rate=0.004565470697220553]:0.0,(((((7[&rate=0.02733543795715708]:1.029136570681537,33[&rate=0.00155479301602102]:1.029136570681…
tree STATE_96000 = ((1[&rate=0.03180466746929726]:2.3546616990103075,2[&rate=0.036141573000635766]:0.2446616990103081)[&rate=0.016594446334086525]:2.322001507350379,(((3[&rate=0.002080377799633566]:4.658778216787489,(((4[&rate=0.006088018469151819]:8.20336637199648,(5[&rate=0.00563780508503036]:0.0,((((7[&rate=0.016218973616794363]:1.1129820401318042,(32[&rate=0.012224244988237914]:1.090728987259…
tree STATE_97000 = ((1[&rate=0.03281820279528209]:2.1878577503564074,2[&rate=0.0752290251165103]:0.07785775035640796)[&rate=0.019358002857413358]:2.4452491230476596,(((3[&rate=0.002172655992434602]:4.21592951314517,((((4[&rate=0.011773397593802784]:7.999170792471354,5[&rate=0.029264520490207075]:0.39917079247135234)[&rate=0.008780110661920614]:0.16996800630078468,((((((7[&rate=0.01092045036264418…
tree STATE_98000 = ((1[&rate=0.033389520146274936]:2.1878577503564074,2[&rate=0.02043165557572735]:0.07785775035640796)[&rate=0.01857052384269923]:2.84781859034905,(((3[&rate=0.0019426936501628941]:4.21592951314517,((((4[&rate=0.01068597963290998]:7.999170792471354,5[&rate=0.028672121344742802]:0.39917079247135234)[&rate=0.07347438310271252]:0.11167090839944649,(((((7[&rate=0.024161509622834608]:…
tree STATE_99000 = ((1[&rate=0.020714841855170394]:2.3704872227470517,2[&rate=0.039744375517567425]:0.26048722274705227)[&rate=0.02207394751057633]:2.71904179395505,(((3[&rate=0.00300483172549409]:4.21592951314517,((((4[&rate=0.009003772003880315]:7.773935471462195,5[&rate=0.049773747602334766]:0.1739354714621939)[&rate=0.020714841855170394]:0.33690622940860493,(((((((7[&rate=0.028452185366757882…
tree STATE_100000 = ((1[&rate=0.020208772128576143]:2.386912480869235,2[&rate=0.04558012344714873]:0.27691248086923537)[&rate=0.005181921761776486]:2.7201698670464296,(((3[&rate=0.0023954997849486293]:4.231406956458606,((((4[&rate=0.014275018378491077]:7.9526055990234,5[&rate=0.016073045648672058]:0.3526055990233985)[&rate=0.04558012344714873]:0.5086688871859337,((((((7[&rate=0.03790128899030018]…
tree STATE_101000 = ((1[&rate=0.01793603010592379]:2.203940463150005,2[&rate=0.03849463044416745]:0.09394046315000537)[&rate=0.003453881858153655]:2.517144169211747,(((3[&rate=0.0014959245489751761]:4.13687124197223,((((4[&rate=0.018833596619120763]:7.270113782451023,((((((7[&rate=0.02234493891878867]:1.0246837870749523,33[&rate=0.008051409201297426]:1.0246837870749523)[&rate=0.007065317877019009…
tree STATE_102000 = ((1[&rate=0.020225994885091293]:3.125447700523168,2[&rate=0.02115927726018344]:1.0154477005231684)[&rate=0.02115927726018344]:1.595636931838584,(((3[&rate=0.014637841529435223]:4.13687124197223,((((4[&rate=0.02164143023739641]:7.1982882751315636,(((((7[&rate=0.02422471389861129]:0.4741277653104703,33[&rate=0.013280326146957212]:0.4741277653104703)[&rate=0.04688313965505946]:0.…
tree STATE_103000 = ((1[&rate=0.011915807289572119]:3.6011296103381625,2[&rate=0.016993064569679812]:1.491129610338163)[&rate=0.016993064569679812]:1.290756770277845,(((3[&rate=0.010946095729046878]:4.122492586869029,((((4[&rate=0.017456281308534854]:7.18596002826898,((((((7[&rate=0.10471961257108005]:0.9869160925266947,(32[&rate=0.024167891263314548]:0.3642063425683588,33[&rate=0.011915807289572…
tree STATE_104000 = ((1[&rate=0.022202910804119496]:2.705921867045376,2[&rate=0.027846733616984334]:0.5959218670453765)[&rate=0.009765400404275875]:2.005481134023576,(((3[&rate=0.014563837912842801]:3.7378825825627047,((((4[&rate=0.019623566370326025]:7.174355929650492,(((((7[&rate=0.09358025507337017]:1.2449489832064806,(32[&rate=0.018679637040784725]:0.7499130815377022,33[&rate=0.01349204840451…
tree STATE_105000 = ((1[&rate=0.01016735712280699]:3.154115912233067,2[&rate=0.023802081112877373]:1.0441159122330674)[&rate=0.007316402365124786]:1.5298201687849442,(((3[&rate=0.011699895497377561]:4.408187940854695,(((4[&rate=0.015788733914618037]:7.153463718522392,((((((7[&rate=0.08982417007834771]:0.609665467259731,32[&rate=0.021889735606427436]:0.609665467259731)[&rate=0.05782247737348451]:0…
tree STATE_106000 = (1[&rate=0.016556636161623978]:5.041592661128959,(2[&rate=0.011980765086466815]:2.7585134606475776,(((3[&rate=0.010953572335787825]:5.4655063948509195,(((((4[&rate=0.015163013535293136]:7.022027063078607,(((((7[&rate=0.006581738618901378]:0.0036513749030149256,32[&rate=0.33727105056449824]:0.0036513749030149256)[&rate=0.07516711372013522]:1.6679318378062007,(13[&rate=0.0251707…
tree STATE_107000 = ((1[&rate=0.016764297239963755]:4.474654746254387,(((3[&rate=0.010761706366383097]:6.191828075105121,((4[&rate=0.01535319514651426]:8.341236704735294,(5[&rate=0.0078760088526831]:0.5595405962089401,(((((7[&rate=0.008671066838156669]:0.0016433657119172551,32[&rate=0.3415012619050936]:0.0016433657119172551)[&rate=0.09512840922206886]:1.6411514467274948,(13[&rate=0.00923279695972…
tree STATE_108000 = ((1[&rate=0.0157066565058813]:4.923745323769936,(((3[&rate=0.009965753440926484]:4.472028083277749,((((4[&rate=0.014789430308894404]:7.600000000000001,5[&rate=0.00723377462962619]:0.0)[&rate=0.025737604472035013]:0.6060806859566767,(((((7[&rate=0.0024180897371544226]:1.1307155459887568,33[&rate=0.0157066565058813]:1.1307155459887568)[&rate=0.051063663482844676]:1.1680236435903…
tree STATE_109000 = ((1[&rate=0.00910983604215314]:4.782610387422039,(((3[&rate=0.015311077353146522]:4.472028083277749,(((4[&rate=0.011288374090293974]:7.651146424398959,5[&rate=0.006002273745318496]:0.05114642439895789)[&rate=0.021649712836269795]:1.144932623466211,(((((7[&rate=0.006852330324164568]:0.1182252938471926,33[&rate=3.6145933081914975E-4]:0.1182252938471926)[&rate=0.08489768143036691…
tree STATE_110000 = ((1[&rate=0.011463288536051396]:4.910754177793912,2[&rate=0.009426167389623465]:2.8007541777939124)[&rate=0.053645286631986824]:0.0880772135733352,(((3[&rate=0.0181857422921056]:4.472028083277749,(((4[&rate=0.01386997618213116]:7.800365273305836,5[&rate=0.01244372484592589]:0.20036527330583453)[&rate=0.02547213867214602]:0.8342358116095596,(((((7[&rate=0.008899966800886368]:0.…
tree STATE_111000 = ((1[&rate=0.011665076228005456]:4.910754177793912,(((3[&rate=0.01845810929447631]:3.7175781642025356,(((4[&rate=0.01409907617020421]:8.60883292234864,((((((7[&rate=0.04992345136199028]:1.0587808467393138,33[&rate=8.892044194954724E-4]:1.0587808467393138)[&rate=0.07501231992120198]:0.83389447820689,32[&rate=0.015699000340999036]:1.8926753249462038)[&rate=0.04145965027174281]:0.…
tree STATE_112000 = ((1[&rate=0.00598913993631772]:4.8722991250466805,2[&rate=0.0072577849336423975]:2.762299125046681)[&rate=0.008727408632802379]:0.7731118855621588,(((3[&rate=0.014922305913661657]:3.7175781642025356,(((4[&rate=0.006600904324195568]:8.634601084915396,(5[&rate=0.001115463015893855]:0.12216596579635564,(((((7[&rate=0.04471626974249406]:1.3795580725147083,(32[&rate=0.0488797564478…
tree STATE_113000 = ((1[&rate=0.008332473446903662]:4.348029684837201,(((3[&rate=0.0167011134321283]:3.0605126720065456,((((4[&rate=0.014000680917261994]:7.884653423547725,(5[&rate=0.08720393473458814]:0.09821483322187419,((((7[&rate=0.05915115946009228]:2.7527889234477207,(32[&rate=0.06460706031410202]:0.519249742245929,33[&rate=0.040144154971505745]:0.519249742245929)[&rate=0.008332473446903662…
tree STATE_114000 = ((1[&rate=0.008157714657328577]:4.4791470063204315,(((3[&rate=0.00986443915938775]:3.025472135188224,(((4[&rate=0.013748423633358839]:7.736287301672789,5[&rate=0.08654745884783217]:0.13628730167278746)[&rate=0.07031022898667097]:0.24372783752404814,(((((7[&rate=0.002380276657856573]:0.5349646015132983,33[&rate=0.00986443915938775]:0.5349646015132983)[&rate=0.008157714657328577…
tree STATE_115000 = (1[&rate=0.006169565468469553]:6.009331778552912,(2[&rate=0.007346436433729518]:2.366901487781142,(((3[&rate=0.0098401080601675]:3.4963108946018195,((((4[&rate=0.012965420682479115]:7.219643067714578,(((((7[&rate=0.0024879910134729803]:0.009532905526285163,32[&rate=0.013361568734995636]:0.009532905526285163)[&rate=0.0031236655056461576]:1.1585511279400613,33[&rate=0.0073464364…
tree STATE_116000 = ((1[&rate=0.006981442609409993]:2.740576683524864,2[&rate=0.03540407655926593]:0.6305766835248647)[&rate=0.008344720400207036]:1.756416862709088,(((3[&rate=0.007512792656358853]:3.5139403651581063,((((4[&rate=0.008924635672798926]:6.184788024741632,(((((7[&rate=0.0038815162218046105]:0.9093268306545887,32[&rate=0.046640482387708425]:0.9093268306545887)[&rate=0.0038815162218046…
tree STATE_117000 = ((1[&rate=0.006992866359795975]:2.768283886803772,2[&rate=0.035334009064874564]:0.6582838868037726)[&rate=0.010135391198197579]:1.5103374148239936,(((3[&rate=0.007522504361596985]:3.5161536180695308,((((4[&rate=0.009218515942990163]:6.352459197754598,((((7[&rate=0.008923692796156658]:1.0203797212399763,(32[&rate=0.011440778454764901]:0.9683073633414132,33[&rate=0.0290531503088…
tree STATE_118000 = (1[&rate=0.004870842451711253]:4.508430061889953,(2[&rate=0.030624292913659437]:2.049964504577858,(((3[&rate=0.005507326476385856]:3.628949493264514,((((4[&rate=0.006900372022162762]:5.804962695115265,((((7[&rate=0.012023091001863542]:2.0275916586767835,(32[&rate=0.047613281248701816]:0.9302972845255617,33[&rate=0.001632872114905165]:0.9302972845255617)[&rate=0.020579808240115…
tree STATE_119000 = ((1[&rate=0.005125420267353078]:4.44112338981904,(((3[&rate=0.004101343904463753]:3.628949493264514,((((4[&rate=0.0069906495873689935]:5.804962695115265,((((7[&rate=0.010484892523815416]:1.8284358364689979,(32[&rate=0.05545936354092589]:1.5438104914077897,33[&rate=0.018743258085516093]:1.5438104914077897)[&rate=0.02114034536295926]:0.2846253450612082)[&rate=0.03603469746704426…
tree STATE_120000 = ((1[&rate=0.01113229645443765]:4.882972168566866,(((3[&rate=0.0037437444584697732]:3.615733837019306,((((4[&rate=0.006225204162600421]:6.01435653831215,(((((7[&rate=0.00978592577568351]:0.6339943133663724,32[&rate=0.05384584145697946]:0.6339943133663724)[&rate=0.09439841597305046]:1.364447179965051,33[&rate=0.006952790767436957]:1.9984414933314234)[&rate=0.03463073167369026]:0…
tree STATE_121000 = ((1[&rate=0.013128644403094766]:4.882972168566866,2[&rate=0.004050729934719845]:2.7729721685668665)[&rate=0.03444505981614944]:0.43901792069021184,(((3[&rate=0.008441100004407027]:3.337677284266377,(((((4[&rate=0.0049533423857162345]:5.639936604787973,((((7[&rate=0.002218660133691749]:0.2564142054855729,33[&rate=0.06737454939039485]:0.2564142054855729)[&rate=0.0185240820675789…
tree STATE_122000 = ((1[&rate=0.022626277719756328]:3.761340830261183,2[&rate=0.004092873465366464]:1.6513408302611836)[&rate=0.011632766101915087]:1.5606492589958947,(((3[&rate=0.009889542411751375]:3.3344422605438666,((((((4[&rate=0.005202977483601478]:4.373029762049942,((12[&rate=0.21885742347085343]:0.474982092058589,15[&rate=0.010222162151544522]:3.0449820920585893)[&rate=0.0918939052717299]…
tree STATE_123000 = ((1[&rate=0.023977451639326422]:2.3201280176228494,2[&rate=0.004679089882979837]:0.21012801762284994)[&rate=0.023306121912173038]:2.899427846980174,(((3[&rate=0.001345111248925638]:3.3344422605438666,((((4[&rate=0.00613777425727648]:7.388026634347177,(((((7[&rate=0.11170739569672584]:0.31018519078425655,32[&rate=0.00399402740120872]:0.31018519078425655)[&rate=0.017539127654291…
tree STATE_124000 = ((1[&rate=0.02236441036000861]:2.388292030510769,2[&rate=0.01303805265198045]:0.27829203051076945)[&rate=0.03906252377157242]:2.453509517374968,(((3[&rate=0.009797360545017003]:3.3972350808042435,((((4[&rate=0.004982478516410824]:6.2083817294666375,((((7[&rate=0.033249472227332794]:0.05743755470235001,32[&rate=0.10884512283117488]:0.05743755470235001)[&rate=0.01611983910379586…
tree STATE_125000 = ((1[&rate=0.009938230194295457]:2.4577594643121117,2[&rate=0.06599197873309624]:0.34775946431211224)[&rate=0.006865485191405625]:2.14316015102267,(((3[&rate=0.011000956841294813]:3.7310338728541694,((((4[&rate=0.004584804463876716]:5.933956232302258,(((((7[&rate=0.03909561133422642]:0.3326569735016527,33[&rate=0.01713110936062178]:0.3326569735016527)[&rate=0.007144312587859938…
tree STATE_126000 = ((1[&rate=0.027006667306574875]:2.5695427512857734,2[&rate=0.07158676930570886]:0.45954275128577393)[&rate=0.011511832298257337]:2.114920064562348,(((3[&rate=0.01350238245231959]:3.4423517788835554,((((4[&rate=0.007752086837602081]:5.712986576636272,(((((7[&rate=0.04396870691864822]:0.8797480494476453,32[&rate=0.03686785280466033]:0.8797480494476453)[&rate=0.01982276245950899]…
tree STATE_127000 = ((1[&rate=0.02876539627358659]:2.5695427512857734,2[&rate=0.07890419973494547]:0.45954275128577393)[&rate=0.017574832720435935]:2.365394611455365,(((3[&rate=0.011489864338561213]:3.4423517788835554,((((4[&rate=0.008321134958681198]:5.712986576636272,(((((7[&rate=0.04598619551541453]:0.598745218640385,32[&rate=0.10833772444486127]:0.598745218640385)[&rate=0.021951545650265542]:…
tree STATE_128000 = ((1[&rate=0.015336264232291537]:2.5695427512857734,2[&rate=0.06693069644381446]:0.45954275128577393)[&rate=0.009114072089495473]:2.365394611455365,(((3[&rate=0.00974630786204223]:3.4423517788835554,(((((4[&rate=0.00705842477153778]:5.294925557822321,(((((7[&rate=0.017627378223201658]:0.3060721481108857,32[&rate=0.09189776174893789]:0.3060721481108857)[&rate=0.01862045674787774…
tree STATE_129000 = ((1[&rate=0.014951690486398914]:2.5865438391629567,2[&rate=0.06248096252582614]:0.4765438391629573)[&rate=0.004471313666858534]:2.5727846995268067,(((3[&rate=0.009418479022557302]:3.30050921921643,(((((4[&rate=0.016754398594085767]:4.4021003403460846,(((((7[&rate=0.017721081956002773]:0.4552724520596527,32[&rate=0.03448707510780564]:0.4552724520596527)[&rate=0.0182221843961279…
tree STATE_130000 = ((1[&rate=0.018514104342062448]:2.582755068713638,2[&rate=0.06651877455747154]:0.4727550687136386)[&rate=0.00659041707190647]:3.4689102403182517,(((3[&rate=0.009490983739148933]:3.0903271940778225,(((((4[&rate=0.020981571672021252]:3.72499891898741,(((((7[&rate=0.028756463103288346]:0.4788610729048379,33[&rate=0.023141513037225718]:0.4788610729048379)[&rate=0.00785746868294003…
tree STATE_131000 = ((1[&rate=0.01285342609728343]:2.600603365938973,2[&rate=0.07634852170613232]:0.49060336593897347)[&rate=0.00380648818676881]:2.7085353220175676,(((3[&rate=0.005609014189963938]:3.1065511271285615,((((4[&rate=0.015333414257223245]:3.3076403885041685,(((((7[&rate=0.006343387143092565]:0.1784047931177355,33[&rate=0.002348563829371183]:0.1784047931177355)[&rate=0.0440693241867828…
tree STATE_132000 = ((1[&rate=0.01740636622734272]:2.600603365938973,2[&rate=0.08287165328385983]:0.49060336593897347)[&rate=0.02741751256452835]:2.981085931712755,(((3[&rate=0.02031486061526711]:3.1065511271285615,(((((4[&rate=0.011407235210447501]:4.476291338280344,(((7[&rate=0.02303700945458849]:0.6195075793356608,(32[&rate=0.041154333105688494]:0.1784047931177355,33[&rate=0.031055146004737716…
tree STATE_133000 = ((1[&rate=0.013504204594777962]:2.9515602562009065,2[&rate=0.07354189552876703]:0.841560256200907)[&rate=0.0029036330612383404]:2.986718734873726,(((3[&rate=0.007425491854351672]:3.740767523307376,(((((4[&rate=0.0017569116730673565]:4.530155045897342,(((7[&rate=0.018309233720000095]:2.167852427879261,(13[&rate=0.00424360189840409]:1.7142193561586119,((((((16[&rate=0.1443660525…
tree STATE_134000 = ((1[&rate=0.015650490874853453]:2.6019575261268884,2[&rate=0.07640992237231713]:0.4919575261268889)[&rate=0.02080692668077366]:3.336321464947744,(((3[&rate=0.00864397585537682]:3.2291566257561257,(((((4[&rate=0.002322196582815547]:3.9846282394757004,(((7[&rate=0.0016748731208192477]:2.5645294516937724,(13[&rate=0.004771130219299712]:2.0623003741093697,((((((16[&rate=0.13468623…
tree STATE_135000 = ((1[&rate=0.011754156191476487]:2.875457189790609,2[&rate=0.03522309329034769]:0.7654571897906095)[&rate=0.019266477477471834]:2.502295678116866,(((3[&rate=0.016161665580167336]:3.2049062971479003,((((((4[&rate=0.002253359788933148]:4.9399072279026655,((((7[&rate=0.04515417289843286]:0.5121060762036649,13[&rate=0.004559050900904838]:0.5121060762036649)[&rate=0.0197504733005655…
tree STATE_136000 = ((1[&rate=0.013444028804592903]:3.4779189715432324,2[&rate=0.019020608624659922]:1.367918971543233)[&rate=0.050789016981500984]:1.0538705129643802,(((3[&rate=0.003750744517607769]:3.173718544914614,((((((4[&rate=8.60534848067382E-4]:4.564979263918552,((((7[&rate=0.05228797126747046]:0.5157238025463116,13[&rate=0.005169355729112105]:0.5157238025463116)[&rate=0.01501686230397591…
tree STATE_137000 = ((1[&rate=0.018090926161666864]:2.523337036375075,2[&rate=0.01909477558429739]:0.4133370363750757)[&rate=0.06402968242646687]:1.8172812404398826,(((3[&rate=0.004167184595124779]:2.5515945812092653,((((((4[&rate=0.0013016859559479804]:4.507348435090126,((((7[&rate=0.0547632237133019]:1.1406241345285082,13[&rate=0.007683959827169076]:1.1406241345285082)[&rate=0.04224870583808046…
tree STATE_138000 = ((1[&rate=0.01852524163095091]:4.117008150130246,2[&rate=0.019027968285411076]:2.007008150130247)[&rate=0.0646557492457151]:0.22361012668471147,(((3[&rate=0.004337156545184895]:4.680079194610499,(((((4[&rate=0.0013723450632706611]:4.507348435090126,((((7[&rate=0.042858635288231965]:1.2604222957586693,13[&rate=0.008261066647838303]:1.2604222957586693)[&rate=0.04529061525168981]…
tree STATE_139000 = ((1[&rate=0.01469154015119787]:4.117008150130246,2[&rate=0.01383504949935698]:2.007008150130247)[&rate=0.1036156017352785]:0.22361012668471147,(((3[&rate=0.0025981191451436257]:4.92063707926026,((((((4[&rate=0.0030248162873074786]:4.809499148601603,((((7[&rate=0.036429648212379345]:1.5586130323742786,13[&rate=0.01383504949935698]:1.5586130323742786)[&rate=0.017027581553821187]…
tree STATE_140000 = ((1[&rate=0.01619287213207775]:4.117008150130246,2[&rate=0.015756372310359548]:2.007008150130247)[&rate=0.0017579457987945597]:1.6004105811820821,(((3[&rate=0.0033320840110452102]:4.92063707926026,((((((4[&rate=0.0038280755036997666]:4.809499148601603,((((7[&rate=0.03708695486085364]:0.8799939993351771,13[&rate=0.015329169568142207]:0.8799939993351771)[&rate=0.0137071435665904…
tree STATE_141000 = ((1[&rate=0.018958813729419478]:3.087671528362783,2[&rate=0.02311369923929793]:0.9776715283627837)[&rate=0.018958813729419478]:2.403568197147166,(((3[&rate=0.004394546577763938]:4.92063707926026,(((((4[&rate=0.0037786991808306837]:6.567542313744543,((((7[&rate=0.03975747800573678]:0.8299911679720466,13[&rate=0.00862691093188283]:0.8299911679720466)[&rate=0.015828384660226808]:…
tree STATE_142000 = ((1[&rate=0.019008312630684306]:3.5405408016652515,2[&rate=0.02310784644221083]:1.430540801665252)[&rate=0.019008312630684306]:2.304156409111073,(((3[&rate=0.001017607345907354]:4.258874237539288,((((((4[&rate=0.0038778154216979107]:4.7753591011296415,((((7[&rate=0.03943740260026401]:1.1200186449455742,13[&rate=0.02937602137353176]:1.1200186449455742)[&rate=0.03082678447892942…
tree STATE_143000 = ((1[&rate=0.0204431405361168]:3.5405408016652515,2[&rate=0.009375643298650548]:1.430540801665252)[&rate=0.025232228374308007]:2.304156409111073,(((3[&rate=0.0012324036040235087]:5.3626651714323685,((((((4[&rate=0.002933424105032773]:5.018439273292515,((((7[&rate=0.0730055562900948]:0.3777729675647521,13[&rate=0.023539131691070733]:0.3777729675647521)[&rate=0.03250984776866977]…
tree STATE_144000 = ((1[&rate=0.021109353282122545]:3.081726664985446,2[&rate=0.009760608358982967]:0.9717266649854466)[&rate=0.009413083846821544]:2.825987749797214,(((3[&rate=0.0011501010611173763]:4.645852714879638,((((((4[&rate=0.006715087373265851]:5.159386326597012,((((7[&rate=0.07892210799273357]:1.1408531514475975,13[&rate=0.025631982095298864]:1.1408531514475975)[&rate=0.0023758998318266…
tree STATE_145000 = ((1[&rate=0.014632223781188702]:4.701723950238382,2[&rate=0.003906765134919461]:2.591723950238382)[&rate=0.02477118591737388]:0.7137386723394741,(((3[&rate=5.108704528013252E-4]:4.6992601344777185,(((((4[&rate=0.004356376665074939]:4.947745001480392,((((7[&rate=0.008127616896155673]:0.3996329099184024,13[&rate=0.018302503935358302]:0.3996329099184024)[&rate=8.874632678732117E-…
tree STATE_146000 = ((1[&rate=0.015563230438821823]:3.4465527491045407,2[&rate=0.004339551499086756]:1.3365527491045412)[&rate=0.020382916074757954]:1.0698194262617449,(((3[&rate=0.0010349542099036273]:3.4717966523348025,(((((4[&rate=0.004821686689902012]:4.966952055891717,(((((7[&rate=0.025895598292541757]:1.2978145217273998,13[&rate=0.005812142162128647]:1.2978145217273998)[&rate=0.006585035156…
tree STATE_147000 = ((1[&rate=0.015623518804366195]:4.3040141293888325,2[&rate=0.011164942740712284]:2.194014129388833)[&rate=0.019323679284782427]:0.212358045977453,(((3[&rate=0.008157837336213]:3.4717966523348025,((((4[&rate=0.004416660764290092]:5.837255161408905,((((((7[&rate=0.025138516980168023]:1.061901976810816,13[&rate=0.00350627419748437]:1.061901976810816)[&rate=0.006324171371140829]:1…
tree STATE_148000 = ((1[&rate=0.019485201128900363]:3.501251970466633,2[&rate=0.01485902078486946]:1.3912519704666337)[&rate=0.025176452784590526]:0.8801244989101917,(((3[&rate=0.01485902078486946]:3.6117646291813372,((((((4[&rate=0.006286405973933764]:1.2664430344978257,31[&rate=0.10311152166232611]:1.2664430344978257)[&rate=0.010950688887642694]:3.4296462362353175,(((7[&rate=0.03485723799345066…
tree STATE_149000 = ((1[&rate=0.00965109069061204]:3.411037955666643,2[&rate=0.034261688177581795]:1.3010379556666436)[&rate=0.022523414387491014]:1.5205053978779972,(((3[&rate=0.007174824059141577]:3.6117646291813372,(((((((4[&rate=0.04059483668508941]:2.717155774571406,31[&rate=0.10440387973938506]:2.717155774571406)[&rate=0.010954098978232693]:1.734056657155925,((7[&rate=0.01863587568369346]:1…
tree STATE_150000 = ((1[&rate=0.008441395038283514]:3.4819327988476445,2[&rate=0.03279212053007196]:1.371932798847645)[&rate=0.02689359423277764]:1.3311826898366093,(((3[&rate=0.007505024077887595]:3.7889642949066342,(((((((4[&rate=0.033532548450474084]:2.6462473057225324,31[&rate=0.09837168550322646]:2.6462473057225324)[&rate=0.015210726360268967]:1.7961748651586653,((7[&rate=0.00938614433713154…
tree STATE_151000 = ((1[&rate=0.007231875883423076]:4.148948184249846,2[&rate=0.031109531487934168]:2.038948184249847)[&rate=0.006948890272197216]:1.1295788251892276,(((3[&rate=0.006386169270952385]:3.7889642949066342,((((((4[&rate=0.006667091608358288]:2.6462473057225324,31[&rate=0.09711483958602764]:2.6462473057225324)[&rate=0.03968332778263455]:1.7134700088135375,((((7[&rate=0.0114486502638049…
tree STATE_152000 = ((1[&rate=0.006341216547081156]:3.6833707327138328,2[&rate=0.02398289565647469]:1.5733707327138333)[&rate=0.02185249668684914]:0.8835585367363166,(((3[&rate=0.007183273535877111]:3.6390676207627877,(((((((4[&rate=0.02512318763698102]:2.535015617594773,31[&rate=0.09711045866595736]:2.535015617594773)[&rate=0.004942514868632255]:1.7100787794050731,(((((7[&rate=0.0113851880138349…
tree STATE_153000 = ((1[&rate=0.00853330161276841]:3.6833707327138328,2[&rate=0.008863071211702432]:1.5733707327138333)[&rate=0.024878118605219077]:0.7925053546152441,(((3[&rate=0.010481565736975569]:3.092541290822979,(((((4[&rate=0.01016027107220285]:1.5397460842752544,31[&rate=0.08583669883822746]:1.5397460842752544)[&rate=0.01080245249818616]:5.613197013377423,((((((7[&rate=0.03854957855605073…
tree STATE_154000 = ((1[&rate=0.02615621785305973]:3.2415936539814396,2[&rate=0.009480488599205302]:1.1315936539814402)[&rate=0.016947718018049084]:1.2048618590120057,(((3[&rate=0.01152220851477913]:3.092541290822979,(((((4[&rate=0.014872952945718599]:5.806614118910062,((14[&rate=0.0049758107670493]:0.5770310222486081,19[&rate=0.02961575441461001]:10.797031022248607)[&rate=0.04836462153338719]:0.…
tree STATE_155000 = ((1[&rate=0.018800489053791437]:4.7898156118008615,2[&rate=0.01591751522874609]:2.679815611800862)[&rate=0.008463891243154175]:0.6736504554464204,(((3[&rate=0.018079741111445127]:3.569485066889918,((((((4[&rate=0.01482203973500431]:4.092135424132145,((((7[&rate=0.04406449185533426]:2.314653196014042,30[&rate=0.02135812030601071]:4.334653196014042)[&rate=0.015554224475491037]:0…
tree STATE_156000 = ((1[&rate=0.017538538729060846]:5.416018296820994,2[&rate=0.021194976833414276]:3.3060182968209944)[&rate=0.004242738575159394]:1.048747726668445,(((3[&rate=0.006883036141675322]:3.83954095557813,(((((4[&rate=0.00898855241143957]:4.092135424132145,(((7[&rate=0.03125661178189063]:2.9098736123415314,(11[&rate=0.1498177573493517]:1.124653196014041,30[&rate=0.06843541479445149]:4.…
tree STATE_157000 = ((1[&rate=0.017120621425578242]:3.3744909425826606,2[&rate=0.02057171523951599]:1.2644909425826611)[&rate=0.009242904596813902]:2.3710523338779836,(((3[&rate=0.006612320771061214]:2.308480611532218,((((((4[&rate=0.012808269788675011]:4.092135424132145,(((((7[&rate=0.02880399237605007]:2.314653196014042,30[&rate=0.027678748108025248]:4.334653196014042)[&rate=0.01606580206319316…
tree STATE_158000 = ((1[&rate=0.019787492777595044]:3.701374187236887,2[&rate=0.0162610979570587]:1.5913741872368874)[&rate=0.010682667609261618]:1.3396273084096322,(((3[&rate=0.007642318946731594]:2.2974261957964686,((((((4[&rate=0.0189694245494897]:4.083137825429862,(((((7[&rate=0.008331213834040998]:2.7188353443352327,11[&rate=0.15840593261073696]:1.5288353443352314)[&rate=0.002875720484340880…
tree STATE_159000 = ((1[&rate=0.01663333903261932]:4.352226223433036,2[&rate=0.012977090166691777]:2.242226223433036)[&rate=0.007505107773394476]:0.33981676951360384,(((3[&rate=0.00529033208222273]:2.2974261957964686,(((((((4[&rate=0.011661399092510436]:4.034613702814447,((((7[&rate=0.00584420358732096]:1.653005042345498,11[&rate=0.1747094809924124]:0.4630050423454968)[&rate=0.0017131025161061682…
tree STATE_160000 = (1[&rate=0.023739078881323046]:5.540976148178835,(2[&rate=0.013213905003420366]:3.0212155531978127,(((3[&rate=0.0055328846357388375]:2.2974261957964686,((((((4[&rate=0.011982698369589415]:4.034613702814447,((((7[&rate=0.04531664405224093]:3.1691507687447817,((((((16[&rate=0.043095815567671544]:1.6000665848970712,(((((21[&rate=0.03124035239899182]:3.2202729195715634,25[&rate=0.…
tree STATE_161000 = ((1[&rate=0.012142454359091896]:5.406733335531982,(((3[&rate=0.006005851490263965]:2.2956383869184336,((((((4[&rate=0.022635423447877067]:4.026279781294889,((7[&rate=0.026882785358900436]:3.324884250310461,(((11[&rate=0.11590988042791679]:1.5498873551713785,30[&rate=0.02586559768327434]:4.759887355171379)[&rate=0.10728542131698007]:0.47071126107730876,13[&rate=0.00919332837247…
tree STATE_162000 = ((1[&rate=0.016765230294175006]:5.004223908997325,2[&rate=0.010216203836146614]:2.8942239089973256)[&rate=0.007196473349149617]:0.5815565439337291,(((3[&rate=0.007425887216856804]:2.3108690037343393,((((((4[&rate=0.027596216745704973]:4.456825437670446,(7[&rate=0.023579326377711887]:3.8082300593714606,(((11[&rate=0.1008139490128755]:1.5617065858304784,30[&rate=0.02269217763315…
tree STATE_163000 = ((1[&rate=0.01560548159095591]:4.254557715349527,2[&rate=0.008626530051619083]:2.144557715349528)[&rate=0.005472485627617168]:1.3396437106741104,(((3[&rate=0.007966857298471708]:3.1054753416054766,(((((((4[&rate=0.005878391519393756]:4.462565252698649,((((7[&rate=0.02145654709679282]:2.757110961116222,11[&rate=0.10028537422486121]:1.5671109611162208)[&rate=0.10930762318860758]…
tree STATE_164000 = ((1[&rate=0.01415523180171323]:4.151614980167821,2[&rate=0.004771927991457138]:2.0416149801678216)[&rate=0.022414783749861833]:1.3363186218644287,(((3[&rate=0.00833967131632535]:2.085543840609134,((((((4[&rate=0.0049557697762227584]:4.979823810719296,((((7[&rate=0.11472681485910079]:1.6620420722088802,11[&rate=0.10457969586132033]:0.47204207220887895)[&rate=0.10457969586132033…
tree STATE_165000 = ((1[&rate=0.015760364217849897]:4.6244605743957905,2[&rate=0.018167387672227548]:2.514460574395791)[&rate=0.026910115150349037]:0.6382991368741315,(((3[&rate=0.01641644130709031]:1.956363626071571,(((((4[&rate=0.0038857000579683248]:5.027629065841033,(((((7[&rate=0.015440906235903995]:1.1781567632636687,33[&rate=0.01891743923327798]:1.1781567632636687)[&rate=0.0148181277785648…
tree STATE_166000 = ((1[&rate=0.013076949748493036]:4.593187568835241,2[&rate=0.01537836895380762]:2.483187568835241)[&rate=0.024072425618188606]:0.6588822317087804,(((3[&rate=0.015737264680591705]:2.1793397117365316,((((((4[&rate=0.002456921286265219]:4.408619305192833,(((((7[&rate=0.008861114914071662]:0.8788165886147183,33[&rate=0.013385069040253958]:0.8788165886147183)[&rate=0.043492288164042…
tree STATE_167000 = ((1[&rate=0.014575063994532227]:4.778145533954884,2[&rate=0.011053368881468966]:2.6681455339548847)[&rate=0.04626814697127567]:0.7311028749198627,(((3[&rate=0.01593555658463284]:2.291251364727735,(((((((4[&rate=0.0029217736971602006]:4.3888638918526475,(((7[&rate=0.01027742998409292]:3.041188803345367,(13[&rate=0.032751070056773]:0.952167984787085,(32[&rate=0.22416444006274183…
tree STATE_168000 = ((1[&rate=0.016082241051545498]:4.458597310201917,(((3[&rate=0.01806729309058155]:2.308948812316274,(((((((4[&rate=0.0030025336054849095]:4.403423936317374,((((7[&rate=0.011166179380711795]:1.0621671304893852,32[&rate=0.2196587453173173]:1.0621671304893852)[&rate=0.0034669097432507043]:1.9929076199294258,13[&rate=0.007763972687234717]:3.055074750418811)[&rate=0.034572653713709…
tree STATE_169000 = ((1[&rate=0.015698165704574423]:5.011537579708609,2[&rate=0.004832487567847344]:2.9015375797086094)[&rate=0.044845961216194566]:0.10972589072344618,(((3[&rate=0.008671996252857903]:2.334712678220498,(((((((4[&rate=0.00504862960754579]:4.424620384634114,((((7[&rate=0.04226560766615041]:0.934284108807514,13[&rate=0.008671996252857903]:0.934284108807514)[&rate=0.04352444796663232…
tree STATE_170000 = ((1[&rate=0.00869747086358948]:4.354495512223849,(((3[&rate=0.010839910782365457]:2.380776420706944,(((((((4[&rate=0.011398360826181219]:4.473042936806834,((((7[&rate=0.013451362561437525]:0.8553011225195419,13[&rate=0.02145236308792201]:0.8553011225195419)[&rate=0.024263676682847197]:0.25918031294906996,32[&rate=0.18771850647559388]:1.114481435468612)[&rate=0.0042080859908781…
tree STATE_171000 = ((1[&rate=0.006382666639094279]:4.296247651280197,2[&rate=0.008203124122187334]:2.1862476512801976)[&rate=0.012817726869355226]:0.7164070298544303,(((3[&rate=0.006382666639094279]:2.380776420706944,(((((((4[&rate=0.008686408173143251]:4.900799078143255,((((7[&rate=0.1084202532125319]:0.7994950021230594,32[&rate=0.2114831806923603]:0.7994950021230594)[&rate=0.003649026913163746…
tree STATE_172000 = (1[&rate=0.006968659710635316]:5.174953258759949,(2[&rate=0.01145914443348468]:3.0126132753967667,(((3[&rate=0.009182866409618]:2.409035161060217,((((((4[&rate=0.012349256240310353]:5.854237719700155,(((((7[&rate=0.020388524890269415]:0.721435050417476,32[&rate=0.24021849753045288]:0.721435050417476)[&rate=0.0032116091842585106]:1.970898280742162,13[&rate=0.012957211548923441]…
tree STATE_173000 = (1[&rate=0.005492560643720785]:5.174953258759949,(2[&rate=0.009134051641967988]:3.0126132753967667,(((3[&rate=0.00796536564200314]:2.7080618486074286,((((((4[&rate=0.021103138912685244]:6.8859622497829385,(((((7[&rate=0.016464820045267347]:0.3410938174734497,13[&rate=0.07743628748062623]:0.3410938174734497)[&rate=0.002141299721668102]:0.7064431387521601,32[&rate=0.205119548774…
tree STATE_174000 = (1[&rate=0.0052598831192783874]:5.4897277551760695,(2[&rate=0.033450490025458274]:3.0126132753967667,(((3[&rate=0.02647667388911434]:2.056800111193553,(((((((4[&rate=0.011478463923798168]:5.206658367975816,(((7[&rate=0.021728781592788595]:1.246443983621198,(13[&rate=0.08196592287657407]:0.6080519530117208,32[&rate=0.22527118902082624]:0.6080519530117208)[&rate=0.01573966536059…
tree STATE_175000 = (1[&rate=0.006548270048284136]:5.501353692772398,(2[&rate=0.017169905515630145]:2.9274487264718516,(((3[&rate=0.0203566792493455]:3.7573798263503946,((((((4[&rate=0.012736847742883774]:5.066342640627521,(((7[&rate=0.014696652763167844]:3.216580195562372,(13[&rate=0.07006812373444082]:0.6149464561359324,32[&rate=0.2604178750952886]:0.6149464561359324)[&rate=0.017169905515630145…
tree STATE_176000 = (1[&rate=0.00293171931074375]:5.501353692772398,(2[&rate=0.016143334984398926]:3.1188734907392472,(((3[&rate=0.003499653757506517]:3.1305576539815334,((((((4[&rate=0.011501869576482533]:5.071273853270299,(((7[&rate=0.0361431352146819]:1.9536276527951095,(13[&rate=0.006104167602151743]:1.1053477494541717,32[&rate=0.15605341884654592]:1.1053477494541717)[&rate=0.0109897964503523…
tree STATE_177000 = ((1[&rate=0.0025609182736538987]:5.175270991599895,(((3[&rate=0.00725870594487296]:3.300139723178461,(((((((4[&rate=0.01180594266869471]:5.071273853270299,(((7[&rate=0.011219866619977079]:2.7331821773901943,(13[&rate=0.001914371914748008]:1.1053477494541717,32[&rate=0.21790019719141857]:1.1053477494541717)[&rate=0.023644711543785012]:1.6278344279360226)[&rate=0.018045747359001…
tree STATE_178000 = ((1[&rate=0.0036212545244992686]:4.816374016019587,2[&rate=0.01680884026355452]:2.7063740160195877)[&rate=0.007369664495293564]:0.9423563728154747,(((3[&rate=0.00409220798390394]:3.300139723178461,((((((4[&rate=0.01137132670253285]:5.071273853270299,((((7[&rate=0.011971241736932448]:1.326191180443864,13[&rate=0.07982121373326669]:1.326191180443864)[&rate=0.0232723411135955]:0.…
tree STATE_179000 = ((1[&rate=0.017976387233544222]:3.5354269050096647,2[&rate=0.011078699213775096]:1.4254269050096653)[&rate=0.033452913778560106]:1.6660084543895408,(((3[&rate=0.004674552571785478]:3.2319559147831143,(((((((4[&rate=0.012028145576779371]:5.46989461687442,((((7[&rate=0.008829594602528742]:0.4009689822289637,32[&rate=0.3480352422025414]:0.4009689822289637)[&rate=0.019483305692327…
tree STATE_180000 = ((1[&rate=0.023384723726912304]:2.523446958191954,2[&rate=0.015578346277738795]:0.41344695819195465)[&rate=0.03938133520927884]:2.80940181071081,(((3[&rate=0.021381279705423164]:3.5408494017281456,((((((4[&rate=0.016691256725625922]:5.700195885429309,(((((7[&rate=0.00806241549418]:0.44010950088152967,32[&rate=0.28113423954024097]:0.44010950088152967)[&rate=0.02501904924704802]…
tree STATE_181000 = ((1[&rate=0.04783005949817969]:2.430176710530951,2[&rate=0.018888319161071226]:0.3201767105309514)[&rate=0.016128419514354456]:3.0925525567592445,(((3[&rate=0.021584012552839104]:3.466547481435562,(((((((4[&rate=0.016880126820692568]:4.984076846041223,((((7[&rate=0.025227208277377327]:0.44010950088152967,32[&rate=0.2213288910439532]:0.44010950088152967)[&rate=0.022564222150342…
tree STATE_182000 = ((1[&rate=0.07109022785823506]:2.970595040404092,2[&rate=0.04224003226622385]:0.8605950404040925)[&rate=0.018630116433038222]:3.0709057219405835,(((3[&rate=0.02217809135235022]:3.466547481435562,(((((((4[&rate=0.017436883221088304]:4.984076846041223,((((7[&rate=0.04969433813155789]:0.5200272968684949,37[&rate=0.06847886546987908]:0.5200272968684949)[&rate=0.08025604310123469]:…
tree STATE_183000 = ((1[&rate=0.06863350335468153]:2.1099999999999994,2[&rate=0.042977894005646826]:0.0)[&rate=0.009752351000478499]:3.931500762344676,(((3[&rate=0.03392506959598479]:3.2775860689444727,((((((4[&rate=0.018237632583405317]:5.424021259555943,((14[&rate=0.0019960378607654793]:0.303603044956418,19[&rate=0.026130867657776634]:10.523603044956417)[&rate=0.09159272046461035]:1.68825796818…
tree STATE_184000 = ((1[&rate=0.10294528062543683]:2.1099999999999994,2[&rate=0.04594423327099269]:0.0)[&rate=0.015657078353333038]:3.3457080470407163,(((3[&rate=0.02184033172079491]:3.223043269487718,(((((((4[&rate=0.023181792344987955]:4.862585191156384,((14[&rate=0.036804873890638794]:0.4018994464151113,19[&rate=0.02015443573676006]:10.62189944641511)[&rate=0.09340655050530908]:1.5499000769276…
tree STATE_185000 = ((1[&rate=0.015420309161719893]:3.5053582613583885,2[&rate=0.044136050398138574]:1.395358261358389)[&rate=0.029775605135866006]:1.6270231949832166,(((3[&rate=0.009834769829066243]:3.2687797690171294,(((((((4[&rate=0.009834769829066243]:4.211053485571298,((14[&rate=0.03521336681422794]:0.5410872214909581,19[&rate=0.019468243130646948]:10.761087221490957)[&rate=0.090901450869247…
tree STATE_186000 = ((1[&rate=0.010861911173936355]:3.4834135272947933,2[&rate=0.013325605542952862]:1.3734135272947938)[&rate=0.022143464614480357]:1.6762139171137633,(((3[&rate=0.004628713443543089]:3.2687797690171294,((((((4[&rate=0.006665375037990394]:4.592093894754395,(((((7[&rate=0.005787421914291963]:2.6093335490713443,37[&rate=0.059533174013060325]:2.6093335490713443)[&rate=0.032565910935…
tree STATE_187000 = ((1[&rate=0.012326337205672128]:3.8097953427650495,2[&rate=0.020540094577288278]:1.69979534276505)[&rate=0.02353224307511171]:0.9358922080679122,(((3[&rate=0.003772469829911792]:4.726680769523291,(((((((4[&rate=0.015105262714906687]:4.9160496279446235,((((7[&rate=0.006960053980173314]:0.27107265355139987,32[&rate=0.03339964381389198]:0.27107265355139987)[&rate=0.03339964381389…
tree STATE_188000 = ((1[&rate=0.01480188612194647]:3.9917413783882836,2[&rate=0.023858359893530724]:1.8817413783882841)[&rate=0.0171054003060209]:0.7547352515217582,(((3[&rate=0.0034072115602206536]:5.143525322606614,((((((4[&rate=0.016762953618410587]:5.248105368296901,((((7[&rate=0.024801783581597597]:1.0733167430016906,32[&rate=0.02902096194590129]:1.0733167430016906)[&rate=0.04169905679933337…
tree STATE_189000 = ((1[&rate=0.013125702988468787]:3.8201025956748182,2[&rate=0.018846987166676054]:1.7101025956748188)[&rate=0.02800675985233855]:0.9263740342352236,(((3[&rate=0.002689894788473687]:6.3428678363960245,((((((4[&rate=0.02132533102431105]:6.230173517975558,(((((7[&rate=0.004174485673235238]:2.0759814198088478,32[&rate=0.009587278723989871]:2.0759814198088478)[&rate=0.07541121535636…
tree STATE_190000 = ((1[&rate=0.030516197033701866]:4.504695270326842,2[&rate=0.01965136416875183]:2.3946952703268423)[&rate=0.018656302902425013]:1.3386204897056473,(((3[&rate=0.005672071204406756]:6.5682065195668216,((((((4[&rate=0.022168109702198305]:5.846783666037819,((((((7[&rate=0.023753637308069175]:0.25624985662664557,32[&rate=0.011364244624298529]:0.25624985662664557)[&rate=0.02416965616…
tree STATE_191000 = ((1[&rate=0.026464212682763683]:4.0725547265898,2[&rate=0.017972425195990686]:1.9625547265898007)[&rate=0.006728596717894492]:0.9108954257381257,(((3[&rate=0.004519302178370091]:6.5682065195668216,(((((4[&rate=0.007893251969099508]:6.2321126672224345,(((((((7[&rate=0.009064789611998317]:0.6565074049707746,32[&rate=0.03485953250143415]:0.6565074049707746)[&rate=0.06638841650739…
tree STATE_192000 = ((1[&rate=0.027152923403705516]:2.2989022069780347,2[&rate=0.016739823326802992]:0.18890220697803528)[&rate=0.03112158520630575]:2.8922741825629004,(((3[&rate=0.007470625368798014]:6.061696418327614,(((((4[&rate=0.00921023513901461]:6.1215183981586705,((((((7[&rate=0.012418625250312645]:1.8080080977615047,37[&rate=0.0164905601365836]:1.8080080977615047)[&rate=0.013835665808650…
tree STATE_193000 = ((1[&rate=0.029066705162177235]:3.2701873020146053,2[&rate=0.054672570444321146]:1.1601873020146058)[&rate=0.03218689401434443]:1.9040424621608736,(((3[&rate=0.008283642205170456]:6.046052213471576,((((((4[&rate=0.013008583271996964]:5.956783224263084,((12[&rate=0.020409044668848547]:0.8767835001387141,15[&rate=0.02068913675123563]:3.4467835001387144)[&rate=0.00755579498822551…
tree STATE_194000 = ((1[&rate=0.05171359570818939]:3.2701873020146053,2[&rate=0.012574539221788687]:1.1601873020146058)[&rate=0.028674371085111363]:1.9040424621608736,(((3[&rate=0.005806909253656598]:5.707952262474365,((((((4[&rate=0.009875667841287558]:6.814959230354951,(((((7[&rate=0.006867500735522566]:1.0138695967481546,37[&rate=0.014226158879898585]:1.0138695967481546)[&rate=0.04346828268865…
tree STATE_195000 = ((1[&rate=0.02449025099672033]:3.7003276508506318,2[&rate=0.005526814214031993]:1.5903276508506323)[&rate=0.027676125371016495]:2.3776707194366367,(((3[&rate=0.004174607192607671]:5.754413963928684,((((((4[&rate=0.012065474599422513]:6.248973924678321,((12[&rate=0.07828714529683238]:1.7179439881858265,15[&rate=0.009755286812962331]:4.287943988185827)[&rate=0.017374307741219955…
tree STATE_196000 = ((1[&rate=0.014587363564805441]:4.6752814596534265,2[&rate=0.0056240922342160335]:2.565281459653427)[&rate=0.038077535827741364]:1.402716910633842,(((3[&rate=0.005939470347613677]:5.754413963928684,(((((((4[&rate=0.015414523902921471]:5.939768324556923,(12[&rate=0.08790892805560309]:1.477315811233467,15[&rate=0.012734651267539181]:4.047315811233467)[&rate=0.019663747139259766]…
tree STATE_197000 = ((1[&rate=0.012484329454962969]:3.3418893495735347,2[&rate=0.048086243645226984]:1.2318893495735352)[&rate=0.016211682474948835]:2.7189941143144267,(((3[&rate=0.007863294983587345]:5.739059477944302,((((((4[&rate=0.013017692739489679]:5.927649079214181,(12[&rate=0.030936981985396666]:1.2853023551467153,15[&rate=0.010951150039809504]:3.8553023551467156)[&rate=0.0181911167011790…
tree STATE_198000 = ((1[&rate=0.011469993216430177]:3.1209803623586296,2[&rate=0.0305493169873297]:1.0109803623586302)[&rate=0.018169575462119447]:3.946742589911871,(((3[&rate=0.009996496835936316]:4.720245789548564,((((((4[&rate=0.015044055196186021]:4.874815490822694,(12[&rate=0.03415060186578458]:1.3413327348827586,15[&rate=0.010242090185737563]:3.911332734882759)[&rate=0.02142147958709668]:0.…
tree STATE_199000 = ((1[&rate=0.03710884952635091]:3.1209803623586296,2[&rate=0.013401922147701887]:1.0109803623586302)[&rate=0.017679871614403223]:2.992559273087636,(((3[&rate=0.008946671587601573]:6.803048497282923,((((((4[&rate=0.00919766533568861]:7.053140088461795,(12[&rate=0.036298675832850916]:1.3413327348827586,15[&rate=0.004746950493577806]:3.911332734882759)[&rate=0.021330055842026862]:…
tree STATE_200000 = ((1[&rate=0.03886259436103833]:3.113598462626335,2[&rate=0.014778768097879712]:1.0035984626263357)[&rate=0.01846385810867522]:2.9920116718072904,(((3[&rate=0.009126005186327274]:6.795748563533735,(((((((4[&rate=0.006467237090971257]:7.047325997376095,(12[&rate=0.08337839341962486]:1.0943418124520647,15[&rate=0.01297705538447912]:3.664341812452065)[&rate=0.025183698266691274]:3…
tree STATE_201000 = ((1[&rate=0.025616337972550366]:3.176393088596832,2[&rate=0.014954185596514262]:1.0663930885968327)[&rate=0.022682250245967362]:2.996669878885058,(((3[&rate=0.007388027495623118]:4.719912049035351,(((((((4[&rate=0.009022867541591793]:7.096783953772828,(12[&rate=0.03840833222229075]:1.1385328639691537,15[&rate=0.02091591572881025]:3.708532863969154)[&rate=0.04119402964957456]:3…
tree STATE_202000 = ((1[&rate=0.008750682309639816]:3.1626752770182875,2[&rate=0.0127784385174315]:1.0526752770182881)[&rate=0.019754384550519127]:2.6035186590575137,(((3[&rate=0.006113058133217754]:5.040731807864034,(((((((4[&rate=0.016663726266348995]:7.085979606801654,(12[&rate=0.1171396690709394]:1.128879099673238,15[&rate=0.0036725353265626287]:3.6988790996732384)[&rate=0.022917227760054743]…
tree STATE_203000 = ((1[&rate=0.006667597616465216]:5.074767780774948,2[&rate=0.010221500454482155]:2.964767780774949)[&rate=0.06517251683429955]:0.6914261553008529,(((3[&rate=0.004161843478477322]:5.040731807864034,((((((4[&rate=0.02374511836481853]:4.653638180762094,(12[&rate=0.15209421770183393]:0.7577502247428569,15[&rate=0.008851595755474513]:3.327750224742857)[&rate=0.0360758152131277]:1.32…
tree STATE_204000 = ((1[&rate=0.008592106545117866]:4.798997020652038,2[&rate=0.034537097409069926]:2.688997020652039)[&rate=0.03545966961949377]:0.9887072835970656,(((3[&rate=0.004603300575175276]:4.058016704303462,(((((((4[&rate=0.024406251128557085]:4.033003929472542,(12[&rate=0.13799104711392343]:1.025402932423475,15[&rate=0.011617319336166781]:3.5954029324234753)[&rate=0.037413152742580696]:…
tree STATE_205000 = (1[&rate=0.01035414366730196]:6.043324488552777,(2[&rate=0.005661887358911552]:3.6777043042491044,(((3[&rate=0.0059204204349772825]:7.953240350998442,(((((((4[&rate=0.008486601541611209]:5.848452459729668,((((7[&rate=0.007455309825671211]:0.7778886706821666,(32[&rate=0.02813070713092302]:0.03695324274537981,37[&rate=0.011190541508551692]:0.03695324274537981)[&rate=0.0048713844…
tree STATE_206000 = (1[&rate=0.018859058981561306]:5.969214279911597,(2[&rate=0.006912795783622685]:3.6777043042491044,(((3[&rate=0.005476926087069469]:5.030771135936519,(((((((4[&rate=0.017649110593315146]:5.343167117445308,(((((7[&rate=0.024577857782685904]:0.5021995199330824,32[&rate=0.009418344460472478]:0.5021995199330824)[&rate=0.005476926087069469]:0.2756891507490842,37[&rate=0.01021848060…
tree STATE_207000 = ((1[&rate=0.012353906917138727]:4.032373854922042,2[&rate=0.009549324564873767]:1.9223738549220428)[&rate=0.0293353898177851]:1.9940959113078662,(((3[&rate=0.005771651461454659]:3.8746416096866483,((((((4[&rate=0.01455134684344661]:5.311850456308463,(((((7[&rate=0.009285553013569056]:0.07364080102034265,37[&rate=0.0111915789170219]:0.07364080102034265)[&rate=0.0057716514614546…
tree STATE_208000 = ((1[&rate=0.01831284451124989]:3.749556894378678,2[&rate=0.007084295958095518]:1.6395568943786785)[&rate=0.012165101061515693]:3.055624762254297,((3[&rate=0.004250773393482916]:3.8624832912362095,((((((4[&rate=0.00290259173584158]:5.40393528205086,(((((7[&rate=0.004443274195063885]:0.07029586733286308,37[&rate=0.014079936022686333]:0.07029586733286308)[&rate=0.0042507733934829…
tree STATE_209000 = ((1[&rate=0.020213797749171758]:4.686656583992516,2[&rate=0.01327934356431838]:2.5766565839925164)[&rate=0.008019251141510043]:2.118525072640459,(((3[&rate=0.013602891570939187]:4.578898442653596,((((((4[&rate=0.003489089614791637]:5.11292344428718,(((((7[&rate=0.005264829016350278]:0.5358584814104432,37[&rate=0.0754850715189547]:0.5358584814104432)[&rate=0.005931248642940559]…
tree STATE_210000 = ((1[&rate=0.015004315109914339]:3.776698675369495,2[&rate=0.009070740363657272]:1.6666986753694957)[&rate=0.008316458607848945]:2.2055963806916736,(((3[&rate=0.013986351759485167]:2.8982091309201223,((((((4[&rate=0.0036676940935803505]:5.112404463355876,(((((7[&rate=0.005952444477640576]:0.5824456510535931,37[&rate=0.08727125520170013]:0.5824456510535931)[&rate=0.0366408423356…
tree STATE_211000 = ((1[&rate=0.013187897827264842]:3.916603741785174,2[&rate=0.007304571241432512]:1.8066037417851746)[&rate=0.0068288706141659845]:2.0656913142759947,((((3[&rate=0.011810959407580054]:2.8982091309201223,(((((((4[&rate=0.0025232687902639445]:5.296952953603551,((((((7[&rate=0.0010895844879622875]:0.8816639645602464,37[&rate=0.1506595464171523]:0.8816639645602464)[&rate=0.009106808…
tree STATE_212000 = ((1[&rate=0.010933226059497644]:5.329946812964636,2[&rate=0.0042270297700403225]:3.2199468129646363)[&rate=0.005356563288956636]:0.208502640987966,((((3[&rate=0.009998136189034595]:2.9027262831414546,((((((4[&rate=0.0018202927398814003]:6.221671045195897,((((((7[&rate=0.024788869341094172]:0.9678412088520503,37[&rate=0.15329304127132218]:0.9678412088520503)[&rate=0.00422702977…
tree STATE_213000 = ((1[&rate=0.014476178986980814]:2.8614661055144026,2[&rate=0.006330154688162458]:0.7514661055144032)[&rate=0.016541136550731448]:3.278009491392268,((((3[&rate=0.01334459695739641]:2.895588454832314,(((((((4[&rate=0.0026186142559209763]:4.834726069181144,(((((7[&rate=0.014476178986980814]:1.1955750070669318,(33[&rate=0.015686315505216195]:1.0083796043871374,37[&rate=0.160186931…
tree STATE_214000 = ((1[&rate=0.014104777271191436]:4.2450363765538555,2[&rate=0.02457498258049819]:2.135036376553856)[&rate=0.016123793072980126]:1.228903279593709,(((3[&rate=0.01066581673977497]:2.9145170216253007,(((((((4[&rate=0.0012383622698148903]:6.287993535061236,(((((7[&rate=0.0030461289879516506]:0.4726373313619696,37[&rate=0.02043163975761536]:0.4726373313619696)[&rate=0.01335829979566…
tree STATE_215000 = ((1[&rate=0.017070978281652705]:4.102246820510572,2[&rate=0.032352671622085084]:1.992246820510573)[&rate=0.007178150510972677]:1.4290251934750486,(((3[&rate=0.0038649805820995544]:2.9145170216253007,(((((((4[&rate=0.006037160644472467]:7.222670079041514,((((((7[&rate=0.007471992145014213]:0.4726373313619696,37[&rate=0.0022009481836416955]:0.4726373313619696)[&rate=0.0426052208…
tree STATE_216000 = ((1[&rate=0.007663696381528084]:4.518827116231051,2[&rate=0.03014769764154669]:2.408827116231052)[&rate=0.02321166120220753]:1.3156672026478162,(((3[&rate=0.012469678961582256]:3.414505059522938,(((((((4[&rate=0.0054933797930303814]:6.2331526116972285,((((((7[&rate=0.03179286212982525]:0.3029637280741895,37[&rate=0.0026743813464797156]:0.3029637280741895)[&rate=0.0395541866045…
tree STATE_217000 = ((1[&rate=0.006315589991797125]:4.0817460063589195,2[&rate=0.025034346164844033]:1.97174600635892)[&rate=0.013055881469342709]:1.7527483125199481,(((3[&rate=0.010249631707042739]:2.5777314993905875,(((((((4[&rate=0.004243255980107397]:6.2331526116972285,((((((7[&rate=0.0038156854525098855]:0.41333540525738144,37[&rate=0.023005526100036835]:0.41333540525738144)[&rate=0.07353537…
tree STATE_218000 = ((1[&rate=0.0321071257615908]:2.5598697929289003,2[&rate=0.024730059035333558]:0.44986979292890084)[&rate=0.013225058111214738]:3.2746245259499673,(((3[&rate=0.0103860921856879]:3.9540664650089496,(((((((4[&rate=4.365307399192934E-4]:6.2331526116972285,(((((7[&rate=0.009141116083693517]:0.41333540525738144,37[&rate=0.012841403302423138]:0.41333540525738144)[&rate=0.07316463429…
tree STATE_219000 = ((1[&rate=0.02804114664284658]:2.5598697929289003,2[&rate=0.11750331309925624]:0.44986979292890084)[&rate=0.01075247567966335]:3.5698186633294,(((3[&rate=0.0027321498118083494]:3.3786612944740213,(((((((4[&rate=0.0011664956283279064]:6.679715194989615,(((((7[&rate=0.047067760873623236]:0.41333540525738144,37[&rate=0.09760233885897113]:0.41333540525738144)[&rate=0.0682903918939…
tree STATE_220000 = ((1[&rate=0.03082315450520822]:5.559754631296755,2[&rate=0.023715096019479062]:3.4497546312967557)[&rate=0.013758694044702233]:0.5827220735716168,(((3[&rate=0.008386785698248734]:3.3894196257035674,(((((((4[&rate=0.002179297359172859]:6.688978176535702,((((7[&rate=0.029220461939632795]:0.21362803226328353,37[&rate=0.05588123897479453]:0.21362803226328353)[&rate=0.0669786912969…
tree STATE_221000 = ((1[&rate=0.012379754755064547]:4.77682223860139,2[&rate=0.025037839414365277]:2.666822238601391)[&rate=0.010057924775938037]:1.359635454731638,(((3[&rate=0.005576103201078651]:4.761642097561541,((((((4[&rate=0.0012153125439595953]:6.728402068679987,(((7[&rate=0.08676690965712426]:0.008847595413428166,37[&rate=0.04758487841849293]:0.008847595413428166)[&rate=0.0333160578829066…
tree STATE_222000 = ((1[&rate=0.011812275475141028]:4.478361224502258,2[&rate=0.023733693716224812]:2.3683612245022587)[&rate=0.015483742342144427]:2.2952422687869145,((3[&rate=0.005172142252982955]:4.761642097561541,((((((4[&rate=0.0012069636504242226]:6.407464387109009,(((7[&rate=0.001482306106593999]:0.008847595413428166,37[&rate=0.03931710627024272]:0.008847595413428166)[&rate=0.0329245504373…
tree STATE_223000 = ((1[&rate=0.011877527647272932]:4.385531659796229,2[&rate=0.025981824203831265]:2.275531659796229)[&rate=0.009202935324591413]:2.169265700724594,((3[&rate=0.0032242370570924116]:3.2422364135193575,(((((((4[&rate=0.0010299392541911838]:6.452344944416421,(((((7[&rate=0.0014438113114368322]:1.082228731005653,37[&rate=0.0392668347124214]:1.082228731005653)[&rate=0.0268461147165423…
tree STATE_224000 = ((1[&rate=0.019410374243794784]:2.7462158957711793,2[&rate=0.025155602434255887]:0.6362158957711799)[&rate=0.023042812271035076]:3.7262406266892114,((3[&rate=0.012038031905578936]:3.1738951081271125,(((((((4[&rate=0.0013538553572446743]:6.203021901897589,((((7[&rate=0.001838123011077822]:1.9246161875219165,(32[&rate=0.04857439931235289]:1.4095049400363102,37[&rate=0.0365595524…
tree STATE_225000 = ((1[&rate=0.021058724318153088]:2.718741467661296,2[&rate=0.025605139401896047]:0.6087414676612966)[&rate=0.011531704735427011]:3.853482537889171,(((3[&rate=0.012890256044571691]:3.1489658082972056,((((((4[&rate=0.0015480966164800364]:7.039671984157007,(((((7[&rate=0.002082616310848171]:2.1991381749780885,(13[&rate=0.06333949852553909]:0.5205143946797293,30[&rate=0.07614787535…
tree STATE_226000 = ((1[&rate=0.02400068760343676]:2.675336870191231,2[&rate=0.02400068760343676]:0.5653368701912314)[&rate=0.009147474813005443]:3.7545944499684296,(((3[&rate=0.015288936671142318]:4.129310058757596,((((4[&rate=0.00241479057739077]:6.34357563544998,(((((7[&rate=0.027268136938308363]:2.0650426150646517,(32[&rate=0.00998189029915924]:0.27306899094799775,37[&rate=0.1069890784254261]…
tree STATE_227000 = ((1[&rate=0.02513203948876203]:3.383060137601113,2[&rate=0.017632864554998854]:1.2730601376011137)[&rate=0.010348441489762444]:3.008058200490872,(((3[&rate=0.014893175286451182]:4.220579225421254,((((4[&rate=0.005401790384629894]:6.315954286054183,(((((7[&rate=0.012489467317011812]:1.3487298841503765,((32[&rate=0.01123790241048438]:0.4897444238352726,42[&rate=0.105612851579242…
tree STATE_228000 = ((1[&rate=0.026979082570300798]:3.3956975725754717,2[&rate=0.004979886390554073]:1.2856975725754722)[&rate=0.011236895616757617]:3.0089944387886476,(((3[&rate=0.015572632501454364]:4.2321918974026005,((((((4[&rate=0.0060150879291793165]:6.410154552358087,(((7[&rate=0.0134633418261858]:4.207418351508249,11[&rate=0.03496636701743752]:3.0174183515082476)[&rate=0.03252270033970698…
tree STATE_229000 = ((1[&rate=0.029231067836606985]:3.14005770937257,2[&rate=0.005125411344103977]:1.0300577093725707)[&rate=0.00539099938479538]:3.264634301991549,(((3[&rate=0.015649651528482827]:1.8106737652484384,((((((4[&rate=0.005922613662037768]:6.410154552358087,((((((7[&rate=0.013775687932271751]:1.2562742330602354,32[&rate=0.02249126177326335]:1.2562742330602354)[&rate=0.0374438416374929…
tree STATE_230000 = ((1[&rate=0.011352205099383629]:4.864538991225558,2[&rate=0.0195737758100485]:2.7545389912255587)[&rate=0.0087531311428774]:1.5401530201385611,(((3[&rate=0.019957650878914837]:2.783868415661118,(((((4[&rate=0.009413504116342114]:5.879498411473257,(((((7[&rate=0.024097417324860003]:1.4790860192377053,((32[&rate=0.04336232813893738]:0.28625835887685724,37[&rate=0.087607894902675…
tree STATE_231000 = ((1[&rate=0.009784298110119275]:4.980542873376102,2[&rate=0.022291891138281776]:2.8705428733761025)[&rate=0.033797635208842464]:1.3391544016715216,(((3[&rate=0.008307854201441926]:3.4672811837621396,((((4[&rate=0.008010990555793037]:7.2807194337876595,(((((7[&rate=0.012496488087126511]:1.5513024616623525,((32[&rate=0.04092861169096013]:0.35518683278253604,42[&rate=0.0345010252…
tree STATE_232000 = ((1[&rate=0.012264216453131731]:4.93637580367232,2[&rate=0.020563164224752357]:2.8263758036723203)[&rate=0.03282272318383229]:1.3440820118252148,(((3[&rate=0.006325860380522349]:3.573679728188786,((((4[&rate=0.006600638526610086]:7.373856282538675,(((((7[&rate=0.022840405899989574]:1.4043198988039975,(32[&rate=0.08070959720170219]:1.2797181785942442,(37[&rate=0.018891600358591…
tree STATE_233000 = ((1[&rate=0.009251844417788778]:5.608674582067962,2[&rate=0.017931449030343976]:3.498674582067963)[&rate=0.029425114807839294]:0.9111161997422457,(((3[&rate=0.004097340124398942]:3.3011184406032967,((((4[&rate=0.004538683458578142]:6.291919235525796,(((((7[&rate=0.019882860482773212]:0.8727320892924197,37[&rate=0.0157420690121964]:0.8727320892924197)[&rate=0.03373391802396494]…
tree STATE_234000 = ((1[&rate=0.00547967303765719]:3.484425765923419,2[&rate=0.024784265478747843]:1.3744257659234194)[&rate=0.011358494027752812]:4.81855117494819,(((3[&rate=0.0067999506497308125]:3.3011184406032967,(((((4[&rate=0.01646492966220537]:4.986539890661941,((((((7[&rate=0.026461113605061634]:0.8549991619551669,37[&rate=0.004048455941393611]:0.8549991619551669)[&rate=0.0322109665010536…
tree STATE_235000 = ((1[&rate=0.004359675314991639]:3.252620707164752,2[&rate=0.024635444995554843]:1.1426207071647525)[&rate=0.010315116401068828]:3.674141634618522,(((3[&rate=0.005910645421231676]:3.3011184406032967,(((((4[&rate=0.015032474053448859]:4.986539890661941,((((((7[&rate=0.412758900264946]:0.27484509784207845,37[&rate=0.03607236605384239]:0.27484509784207845)[&rate=0.0179909045953431…
tree STATE_236000 = ((1[&rate=0.006858734394260905]:5.204279536175747,2[&rate=0.020849887445579036]:3.0942795361757476)[&rate=0.015426220737872346]:2.2604798148383267,(((3[&rate=0.015426220737872346]:3.3011184406032967,(((((4[&rate=0.018428433769676594]:4.986539890661941,(((((((7[&rate=0.2595588191686288]:0.21736274531597033,37[&rate=0.00981250183700968]:0.21736274531597033)[&rate=0.0306201019522…
tree STATE_237000 = ((1[&rate=0.0014652158897873007]:4.653963336927568,2[&rate=0.039593217775019424]:2.5439633369275683)[&rate=0.016602269273079975]:2.810796014086506,(((3[&rate=0.012349411774559284]:3.1713856350327205,(((((4[&rate=0.03462471246288453]:4.9250659669682335,((((((7[&rate=0.2999699177509813]:0.21736274531597033,37[&rate=0.007638264973483997]:0.21736274531597033)[&rate=0.0273434130918…
tree STATE_238000 = ((1[&rate=0.001283070524603772]:5.829910050704839,2[&rate=0.036608098617113456]:3.71991005070484)[&rate=0.01327539329557285]:1.6348493003092344,((3[&rate=0.021529759539405405]:3.1713856350327205,((((4[&rate=0.03130479977868351]:4.9250659669682335,(((((((((7[&rate=0.6392172533584242]:0.21736274531597033,37[&rate=0.07231091117843884]:0.21736274531597033)[&rate=0.0237652867236540…
tree STATE_239000 = ((1[&rate=0.001539938585230555]:5.759315351930788,2[&rate=0.01528472034882444]:3.649315351930788)[&rate=0.01528472034882444]:1.6321684191236443,((3[&rate=0.017397148052413065]:3.6160501330112567,(((((4[&rate=0.034618637166680385]:4.8764529849757,((((((((7[&rate=0.6869774270575425]:0.1607703202692008,37[&rate=0.3281814583016515]:0.1607703202692008)[&rate=0.027080504652563616]:0…
tree STATE_240000 = ((1[&rate=0.00797878446019214]:4.883222189080811,2[&rate=0.013940929872026773]:2.773222189080812)[&rate=0.004977719529543342]:2.605821493145072,(((3[&rate=0.012818943836279639]:2.304755668902544,((((((4[&rate=0.03360706820215311]:4.898830780499665,((((((((7[&rate=0.7415454865562894]:0.27500191007469965,37[&rate=0.13480970900021116]:0.27500191007469965)[&rate=0.0074085592988793…
tree STATE_241000 = ((1[&rate=0.007907420869987632]:4.335044041266386,2[&rate=0.013073072940831385]:2.2250440412663863)[&rate=0.0025776731740666152]:3.6373611914148753,((3[&rate=0.004605576320407025]:2.304755668902544,((((((4[&rate=0.022125194557137205]:4.898830780499665,((((((((7[&rate=0.040720826956125764]:0.8167674109144727,37[&rate=0.11613184671896115]:0.8167674109144727)[&rate=0.007113582494…
tree STATE_242000 = ((1[&rate=0.01586072064739104]:4.3005469696078364,2[&rate=0.01586072064739104]:2.190546969607837)[&rate=0.004017973245109967]:3.9531771704260166,(((3[&rate=0.012594941516938511]:2.6079574154467338,((((((4[&rate=0.009066566218777673]:5.695418581892213,((((((((7[&rate=0.03993625450679067]:1.0324901265234097,(((16[&rate=0.0408700948031099]:0.5668274546985472,(((21[&rate=0.0357026…
tree STATE_243000 = ((1[&rate=0.014915048824338584]:4.3005469696078364,2[&rate=0.01420329993151675]:2.190546969607837)[&rate=0.004171614541346925]:4.859190435581979,(((3[&rate=0.011871558673228711]:2.6079574154467338,(((((((4[&rate=0.008032274057832982]:5.56799352932903,((((((7[&rate=0.0032636572263435933]:0.9369642746064564,((((16[&rate=0.026444197643058692]:0.5668274546985472,(((21[&rate=0.0366…
tree STATE_244000 = ((1[&rate=0.014054961769891355]:2.4605960698173632,2[&rate=0.016281016234142527]:0.3505960698173638)[&rate=0.03554420666427136]:6.56881100428614,(((3[&rate=0.012042048734059108]:2.6079574154467338,((((((4[&rate=0.014054961769891355]:5.56799352932903,((((((7[&rate=0.0029238104825840645]:1.9138271355479617,((((16[&rate=0.02539870766446429]:0.5668274546985472,(((21[&rate=0.016676…
tree STATE_245000 = ((1[&rate=0.045717649707937576]:2.459693012915281,2[&rate=0.01821079990271553]:0.34969301291528154)[&rate=0.03195949643153659]:6.769134875939109,(((3[&rate=0.020886698823860808]:2.2605936198488408,(((((4[&rate=0.016577099599508205]:6.93357396607594,(((((7[&rate=0.0028458235032301376]:0.2970445719635535,37[&rate=0.05512559827542205]:0.2970445719635535)[&rate=0.13048061897402216…
tree STATE_246000 = ((1[&rate=0.045432041929157285]:2.4745976966683614,2[&rate=0.01773464693337561]:0.36459769666836195)[&rate=0.03279099948344254]:6.689265708138301,((3[&rate=0.007603798802810115]:2.312435302236601,((((((4[&rate=0.014324739705996903]:6.731568006685862,(((((7[&rate=0.04658001983933962]:0.17120050768940587,37[&rate=0.04901044885848166]:0.17120050768940587)[&rate=0.0422255933840877…
tree STATE_247000 = ((1[&rate=0.046332516164716814]:2.425742961115489,2[&rate=0.018628117613958023]:0.3157429611154896)[&rate=0.008202021244609116]:7.336973380451475,((3[&rate=0.0310205404392145]:2.083450757000193,((((((4[&rate=0.006941894299420532]:6.5741873729881135,(((((7[&rate=0.0198943675638667]:0.7345585492844044,37[&rate=0.04418251949271399]:0.7345585492844044)[&rate=0.0524533018646662]:1.…
tree STATE_248000 = ((1[&rate=0.04742507717258569]:2.1099999999999994,2[&rate=0.03351786148808838]:0.0)[&rate=0.007073842092257729]:7.223835647771239,((3[&rate=0.004377576536217859]:2.083450757000193,((((((4[&rate=0.005591769925180752]:6.5741873729881135,(((((7[&rate=0.008575379882812852]:0.18064799622583294,37[&rate=0.0265602210271143]:0.18064799622583294)[&rate=0.02595517469731913]:2.6246512657…
tree STATE_249000 = ((1[&rate=0.05162346343540412]:2.1099999999999994,2[&rate=0.025515367248101953]:0.0)[&rate=0.006405781552741446]:7.223835647771239,(((3[&rate=0.020061801419205487]:2.9738237958019056,((((((4[&rate=0.008917176335944955]:6.946401960874628,(((((7[&rate=0.04036335553662306]:0.46126369072316464,37[&rate=0.03734601755822779]:0.46126369072316464)[&rate=0.0345941192217911]:0.714277745…
tree STATE_250000 = ((1[&rate=0.054481471384632656]:2.1099999999999994,2[&rate=0.016162146699068233]:0.0)[&rate=0.00756192917453596]:7.817465534878828,(((3[&rate=0.021611007987195438]:2.9738237958019056,((((((4[&rate=0.009776210804687609]:6.563395621765462,((((((7[&rate=0.021169420446418757]:0.6177504330676662,37[&rate=0.0719792045578496]:0.6177504330676662)[&rate=0.017372987441379516]:1.01742621…
tree STATE_251000 = ((1[&rate=0.04966022100430965]:3.8030354218457134,2[&rate=0.03048156554346694]:1.693035421845714)[&rate=0.004737990688645436]:4.697408327744142,(((3[&rate=0.016527437505412614]:3.1638706349979984,((((((4[&rate=0.015731021692241824]:7.0177939998254715,(((((7[&rate=0.015731021692241824]:1.9390658839739814,((((16[&rate=0.011697094780697971]:0.0,((((21[&rate=0.05657530986681907]:1…
tree STATE_252000 = ((1[&rate=0.012499320965524289]:3.9855728929438214,2[&rate=0.04501234942229269]:1.875572892943822)[&rate=0.0018312714185337142]:5.323408419546787,((3[&rate=0.005721766171483489]:3.1638706349979984,(((((4[&rate=0.0212301567796717]:7.0177939998254715,(((((7[&rate=0.02077924552972484]:2.135233268479915,((((16[&rate=0.01321605738883408]:0.7728566300730364,(((21[&rate=0.05691465599…
tree STATE_253000 = ((1[&rate=0.01903920832592261]:3.9667936258209764,2[&rate=0.04402739228882559]:1.856793625820977)[&rate=0.012144352244245099]:3.3668355770886933,((3[&rate=0.004891113488875282]:2.7094298937447547,((((((4[&rate=0.013578269189741012]:7.144685162121139,(((((7[&rate=0.03413454562223776]:1.056436235211784,(27[&rate=0.017390089219334243]:1.8697537783747542,37[&rate=0.082454296637046…
tree STATE_254000 = ((1[&rate=0.02190646675351932]:4.4003894622766495,2[&rate=0.024704969085202724]:2.29038946227665)[&rate=0.004478707165132138]:2.945756369844723,(((3[&rate=0.006248721768806457]:2.7194871707385033,((((((4[&rate=0.016035210006167703]:7.153637035543294,(((((((7[&rate=0.05269760901082724]:0.2790636071595465,33[&rate=0.05269760901082724]:0.2790636071595465)[&rate=0.0413339187519266…
tree STATE_255000 = ((1[&rate=0.01566738043673921]:4.4003894622766495,2[&rate=0.021814169870550466]:2.29038946227665)[&rate=0.004161688536451826]:3.397039462927445,((((3[&rate=0.004161688536451826]:2.7194871707385033,(((((((4[&rate=0.013828925753157533]:7.590122171622745,((((((7[&rate=0.04638265415763793]:0.11859820268137256,33[&rate=0.043455428337064006]:0.11859820268137256)[&rate=0.037536632883…
tree STATE_256000 = ((1[&rate=0.006105350724995503]:4.963591160287322,2[&rate=0.010897858214730617]:2.8535911602873227)[&rate=0.0037697826431536325]:2.617470106379926,(((3[&rate=0.005025592120925604]:2.370778664929979,((((((4[&rate=0.012499107134267247]:7.2843927574017755,((((((((7[&rate=0.01348581755366405]:0.11561586109660027,32[&rate=0.007430836371965941]:0.11561586109660027)[&rate=0.049099549…
tree STATE_257000 = ((1[&rate=0.006595637694086064]:4.183333996127374,2[&rate=0.012008110383737561]:2.0733339961273742)[&rate=0.0212177447850217]:3.3587989863828014,((((3[&rate=0.0018486657246990373]:2.370778664929979,((((((4[&rate=0.01383707657790369]:7.1941480756914125,((((((7[&rate=0.042249461669256035]:0.6285011279223696,32[&rate=0.0034520381290490502]:0.6285011279223696)[&rate=0.024614079288…
tree STATE_258000 = ((1[&rate=0.005337125719340142]:4.568414686792828,2[&rate=0.023351360361314688]:2.4584146867928283)[&rate=0.01747383427392734]:2.9737182957173474,((((3[&rate=0.0013959328341426845]:2.370778664929979,(((((4[&rate=0.011657267282820337]:7.27470036476938,((((((7[&rate=0.003567965013894268]:1.139738921843513,32[&rate=0.0026967022917829906]:1.139738921843513)[&rate=0.023864112561853…
tree STATE_259000 = ((1[&rate=0.0075412203458596165]:4.568414686792828,2[&rate=0.02898377664237639]:2.4584146867928283)[&rate=0.02125464609141039]:4.413022824518016,(((3[&rate=0.0023365597862969978]:2.0242961836337443,((((((4[&rate=0.01056777437909839]:6.033882197187541,((((((7[&rate=0.004763943174422151]:0.929766590846917,32[&rate=0.0075412203458596165]:0.929766590846917)[&rate=0.027906908046834…
tree STATE_260000 = ((1[&rate=0.00473143552192256]:4.480219126698955,2[&rate=0.02290625858010165]:2.370219126698956)[&rate=0.0156988085218206]:2.8297599685226444,(((3[&rate=0.01688971388111192]:2.0168838715879076,(((((((4[&rate=0.006701797533142773]:6.513245590429101,(((((7[&rate=0.001693304004026034]:1.7484239475272894,32[&rate=0.026912869689213602]:1.7484239475272894)[&rate=0.043647112179561826…
tree STATE_261000 = ((1[&rate=0.018355740745116485]:4.167370747683577,2[&rate=0.012529891377149497]:2.057370747683578)[&rate=0.014026940626103853]:1.6895464922326937,((3[&rate=0.013263895767366094]:2.0168838715879076,((((((4[&rate=0.005379931528517521]:6.513245590429101,((((7[&rate=0.001143276367463008]:2.8382800939081996,(13[&rate=0.038440227564012594]:1.5372750760949785,30[&rate=0.0699587103326…
tree STATE_262000 = ((1[&rate=0.01784813903262839]:6.613928514329189,2[&rate=0.012410931390776696]:4.503928514329189)[&rate=0.006053422051574378]:0.49277775717726513,((3[&rate=0.0038234461662568046]:3.4201857391432,((((((4[&rate=0.005303167072399856]:7.534475336080703,(((((((7[&rate=0.02285859688489716]:0.16845512606620616,30[&rate=0.06157320354475244]:2.1884551260662057)[&rate=0.0134565960162686…
tree STATE_263000 = ((1[&rate=0.008228897954030638]:5.3320162165179426,2[&rate=0.01716226778611347]:3.222016216517943)[&rate=0.022683411693789537]:1.281912297811246,((((3[&rate=0.00877473720471247]:3.4201857391432,((((((4[&rate=0.007953806842109832]:7.431623758594355,((((((((7[&rate=0.02310222337660949]:0.3321882914476042,30[&rate=0.04909770127151085]:2.3521882914476038)[&rate=0.01495197087028341…
tree STATE_264000 = ((1[&rate=0.0178470066612148]:5.3320162165179426,2[&rate=0.01684178937934309]:3.222016216517943)[&rate=0.03627301412894782]:1.527066327641684,(((3[&rate=0.0036424749594147696]:3.4201857391432,(((((4[&rate=0.0074361443209721165]:6.430856268116386,(((((((7[&rate=0.04900525858223786]:0.5403461923021347,(30[&rate=0.05030855473659245]:2.3983360183665425,37[&rate=0.09401557290848658…
tree STATE_265000 = ((1[&rate=0.029969496855500377]:5.3320162165179426,2[&rate=0.009339702123185377]:3.222016216517943)[&rate=0.028800526072583654]:1.527066327641684,((((3[&rate=0.0034384325865481884]:3.4201857391432,(((((4[&rate=0.0071838349392913965]:7.5138614148578355,(((((((7[&rate=0.051707999018769976]:0.7932015235221428,(30[&rate=0.051707999018769976]:2.055644503107299,37[&rate=0.0986088903…
tree STATE_266000 = ((1[&rate=0.03155328110337195]:4.639578390048776,((((3[&rate=0.0101329446684019]:3.4319988674258965,(((((4[&rate=0.014358928250126588]:6.896327003839247,((((((((7[&rate=0.08494670502215572]:1.6091768890661875,(30[&rate=0.05592154195607795]:3.4461052062018993,37[&rate=0.03510651407333153]:1.4261052062018997)[&rate=0.017455110601097928]:0.18307168286428777)[&rate=0.0273093291994…
tree STATE_267000 = ((1[&rate=0.022761184851286018]:5.646631167367687,((((3[&rate=0.029699900355117836]:3.4319988674258965,((((4[&rate=0.011310817309623935]:7.320334579908334,(((((((((7[&rate=0.07133753309992327]:1.8164333420333385,(33[&rate=0.008963626395024979]:0.20577301085954147,42[&rate=0.04173167110967588]:5.845773010859542)[&rate=0.04076787237568095]:1.610660331173797)[&rate=0.030291228717…
tree STATE_268000 = ((1[&rate=0.007944925870337467]:5.175521705672814,(((3[&rate=0.03389111890152468]:3.4319988674258965,((((4[&rate=0.010181252099077926]:7.320334579908334,((((((((7[&rate=0.042013917918418256]:0.359536732958869,42[&rate=0.04096248961582896]:5.99953673295887)[&rate=0.09991536794960701]:0.7040416897507242,33[&rate=0.02146099384524857]:1.0635784227095932)[&rate=0.09991536794960701]…
tree STATE_269000 = ((1[&rate=0.00852723475248323]:4.040627690709094,2[&rate=0.01830591949571003]:1.9306276907090947)[&rate=0.011085557647662175]:1.5264518355624404,((((3[&rate=0.003623933678775631]:3.179725838877687,((((4[&rate=0.010823182702452958]:7.194652461563038,(((((((7[&rate=0.04028670940423522]:1.0635784227095932,(33[&rate=0.022165742566125822]:0.8012440775151894,42[&rate=0.1373719520567…
tree STATE_270000 = ((1[&rate=0.009721626012751068]:3.501779339981667,2[&rate=0.021146916354912434]:1.3917793399816674)[&rate=0.01253420880578191]:2.0146966207839228,((((3[&rate=0.004632278529944956]:3.1368302389047216,(((((4[&rate=0.012246788698480107]:7.156907534255097,(((((((7[&rate=0.04373600056950912]:1.8284208826568893,((((((17[&rate=0.016833317597413515]:0.914222497756402,(18[&rate=0.01196…
tree STATE_271000 = ((1[&rate=0.008602705035824445]:3.275242710278029,2[&rate=0.0187303667061543]:1.1652427102780294)[&rate=0.010878904314458144]:2.755948623928809,(((3[&rate=0.0038682468581842135]:2.951901563217433,(((((4[&rate=0.012206960955929628]:7.156907534255097,(((((((7[&rate=0.029938758289687933]:1.5261195834316936,32[&rate=0.023594609301755252]:1.5261195834316936)[&rate=0.191929541480082…
tree STATE_272000 = ((1[&rate=0.024623978331729936]:3.3530296323790623,2[&rate=0.01927103129132291]:1.2430296323790628)[&rate=0.010339159746631323]:3.261562822001885,(((3[&rate=0.0035399534250494667]:3.2678246658165193,((((4[&rate=0.011986170460099126]:6.302307300802145,(((((((7[&rate=0.007763832926267138]:1.5756067702613699,(32[&rate=0.04001752888059406]:1.4977783058408605,42[&rate=0.04548301078…
tree STATE_273000 = ((1[&rate=0.02711197096301935]:3.357109864342199,2[&rate=0.01663297870204109]:1.2471098643421996)[&rate=0.04029800914622398]:3.3688346018297466,((3[&rate=0.004670300518768699]:3.2714809951479893,((((4[&rate=0.014113619258169702]:6.305427063140964,(((((((7[&rate=0.009240144421067723]:2.20900987823687,(13[&rate=0.01663297870204109]:1.7512112913068592,(32[&rate=0.0921996724815796…
tree STATE_274000 = ((1[&rate=0.006202052982356023]:5.159509292518237,2[&rate=0.015133845307362117]:3.0495092925182377)[&rate=0.03915571838803035]:1.5360266185468348,((3[&rate=0.010984765336380393]:6.786826524206504,(((((4[&rate=0.006202052982356023]:6.410541452453977,(((((((7[&rate=0.018596846974336608]:2.3116446523740173,(13[&rate=0.015133845307362117]:1.2628719471942595,(32[&rate=0.08579189778…
tree STATE_275000 = ((1[&rate=0.004610467535169107]:6.0290256451776045,(((3[&rate=0.009844860972954964]:6.786826524206504,((((((4[&rate=0.005115262298506099]:6.99146285610847,((((((((7[&rate=0.019979488295939152]:2.055325688109452,(13[&rate=0.013837484308763835]:1.370878082328538,(32[&rate=0.08741831325408599]:0.0,42[&rate=0.0468983222932156]:5.640000000000001)[&rate=0.1040048363763864]:1.3708780…
tree STATE_276000 = (1[&rate=0.0064618678781785555]:6.049806231845409,(2[&rate=0.013670253159827825]:3.6757335590279254,((3[&rate=0.012494847018794178]:6.786826524206504,((((((4[&rate=0.00707260229728127]:7.431156320955431,(((((((((7[&rate=0.013078354166515377]:0.7305615979487037,13[&rate=0.01712901560069571]:0.7305615979487037)[&rate=0.02994553399395026]:1.3247640901607483,42[&rate=0.04852970745…
tree STATE_277000 = ((1[&rate=0.006730161753300565]:5.2394972856294615,2[&rate=0.02796174614219374]:3.129497285629462)[&rate=0.06987004193076231]:0.046178667454178424,((3[&rate=0.013104383971668885]:5.136835945568308,((((4[&rate=0.007350618207927859]:6.960702845419444,((((((((7[&rate=0.013397270662494085]:2.055325688109452,(13[&rate=0.014893855875541881]:1.1363000679543482,42[&rate=0.048202850301…
tree STATE_278000 = (1[&rate=0.007366256664140431]:5.2394972856294615,(2[&rate=0.027706845239784676]:2.8981164431659323,(((3[&rate=0.013690741508557213]:5.136835945568308,((((((4[&rate=0.007995957279379507]:7.8640960566444065,5[&rate=0.023443272675007353]:0.26409605664440505)[&rate=0.015421800553471202]:0.04220747335121189,(((((((((7[&rate=0.014260993193279736]:0.4449173761771412,32[&rate=0.01284…
tree STATE_279000 = ((1[&rate=0.016653553650542864]:5.024327592094949,2[&rate=0.03338730777184667]:2.914327592094949)[&rate=0.04843196402269783]:0.21516969353451287,(((3[&rate=0.015606433837849694]:4.250972734278356,(((((4[&rate=0.009562665230498734]:7.922615577131218,(5[&rate=0.07972546832949878]:0.0,((((((((7[&rate=0.011575930979024023]:0.2630222568375018,32[&rate=0.014242282633934287]:0.263022…
tree STATE_280000 = ((1[&rate=0.05183120857739095]:2.348331086632264,2[&rate=0.04601834314836222]:0.23833108663226454)[&rate=0.05743391231162628]:2.5764847566899363,(((3[&rate=0.004294519718593275]:4.167703207949948,((((4[&rate=0.008134690503657109]:7.934418930492306,(5[&rate=0.025368851593802998]:0.0,((((((((7[&rate=0.010003617943331412]:0.20731068112728224,32[&rate=0.17759515051502034]:0.207310…
tree STATE_281000 = ((1[&rate=0.054288039317331054]:2.3422667416371397,2[&rate=0.04758707881441287]:0.23226674163714023)[&rate=0.009985753273967378]:2.691400397157892,(((3[&rate=0.0034929951484275316]:4.551206490032406,(((((4[&rate=0.006714179603043824]:6.953263009232636,((((((7[&rate=0.008784501455991885]:0.2654967163250781,(32[&rate=0.20239070297970962]:0.17989915220783814,33[&rate=0.0383193216…
tree STATE_282000 = ((1[&rate=0.027702606168631183]:2.487618931497522,2[&rate=0.0466389959703206]:0.3776189314975227)[&rate=0.017393752589628265]:2.5061684525532257,(((3[&rate=0.006886953305032783]:4.515680056831457,(((((4[&rate=0.009437341560201868]:7.427788506067678,(((((((7[&rate=0.04868401127180631]:0.7299146523896916,(32[&rate=0.008020920708159324]:0.5882512942285274,33[&rate=0.1115096355569…
tree STATE_283000 = ((1[&rate=0.02735774685818016]:2.3407922997153108,2[&rate=0.044950915840226806]:0.23079229971531134)[&rate=0.01791111210216153]:2.6660801179902336,(((3[&rate=0.008393351012830574]:4.527336712622102,((((4[&rate=0.008025186441076243]:7.613334366862638,(((((((7[&rate=0.004980694605341636]:0.31545976063056713,33[&rate=0.18006915082400288]:0.31545976063056713)[&rate=0.0104793718830…
tree STATE_284000 = ((1[&rate=0.02663034965772694]:2.537708836440686,2[&rate=0.03136376331068759]:0.42770883644068647)[&rate=0.011723910658053227]:2.4691635812648585,(((3[&rate=0.0064413877102845905]:5.531518095281939,((((4[&rate=0.0064413877102845905]:6.908385815542797,(((((((7[&rate=0.0473101355439359]:0.36146992741652895,33[&rate=0.235748428860866]:0.36146992741652895)[&rate=0.0087717327712499…
tree STATE_285000 = ((1[&rate=0.05769453220854005]:2.537708836440686,2[&rate=0.036516365157193205]:0.42770883644068647)[&rate=0.03391114627909699]:2.4691635812648585,(((3[&rate=0.007094225270555273]:6.27741430333775,(((((4[&rate=0.00743718229626921]:6.908385815542797,(((((((7[&rate=0.007771214508374812]:0.2752893181541083,33[&rate=0.020766383484532185]:0.2752893181541083)[&rate=0.0090455033300915…
tree STATE_286000 = ((1[&rate=0.056964700610899026]:2.457235786075792,2[&rate=0.026519322164324642]:0.3472357860757924)[&rate=0.03128039672461996]:2.674969024102559,(((3[&rate=0.009259419322334803]:4.67349370452056,(((((((4[&rate=0.009259419322334803]:5.773627349305212,((((((7[&rate=0.0704367400564323]:0.250373969829802,32[&rate=0.12139665415633917]:0.250373969829802)[&rate=0.02385515302951882]:0…
tree STATE_287000 = ((1[&rate=0.06141006765912757]:2.4438521173788885,2[&rate=0.057066174760978736]:0.3338521173788891)[&rate=0.03173620903051605]:2.6740667208426743,(((3[&rate=0.008305249856291419]:4.157292307773034,(((((4[&rate=0.008688101448748185]:5.857671323360197,((((((7[&rate=0.11124054015489362]:0.6856586708624626,33[&rate=0.024761332449768924]:0.6856586708624626)[&rate=0.0097792999154209…
tree STATE_288000 = ((1[&rate=0.030984290766202353]:2.4560874097284184,2[&rate=0.05566847501350478]:0.346087409728419)[&rate=0.02196254068450424]:2.6618314284931444,(((3[&rate=0.03671413375991474]:2.4034410346271358,((((((4[&rate=0.00678376934722422]:5.720371021669777,((((((7[&rate=0.041394100659978984]:0.5003193862192497,33[&rate=0.029869375832893605]:0.5003193862192497)[&rate=0.0158478471929919…
tree STATE_289000 = ((1[&rate=0.034151271142580736]:3.0105965732376916,2[&rate=0.019958879034734492]:0.9005965732376922)[&rate=0.055062882025882894]:2.107322264983871,(((3[&rate=0.045625833854791395]:2.4034410346271358,(((((((4[&rate=0.010479382609147282]:5.720371021669777,((((((7[&rate=0.010878421976573995]:0.47036122254638,33[&rate=0.051812959917402826]:0.47036122254638)[&rate=0.035132932877107…
tree STATE_290000 = ((1[&rate=0.019869970039068645]:3.0293692190920254,2[&rate=0.0447596965300591]:0.919369219092026)[&rate=0.016548358860974274]:1.8560866910875689,(((3[&rate=0.025744782596896276]:3.105743228567029,(((((4[&rate=0.012508158403397699]:4.775198651320235,((((((7[&rate=0.009850090975453592]:0.2973914764585679,32[&rate=0.010840122011894741]:0.2973914764585679)[&rate=0.0348198197743823…
tree STATE_291000 = ((1[&rate=0.016584559186739702]:3.0293692190920254,2[&rate=0.04499505359454374]:0.919369219092026)[&rate=0.0031800148533915737]:2.6717855155711163,(((3[&rate=0.00739159842876669]:3.826143109049653,(((((4[&rate=0.010746080853525044]:5.328473339435185,(((7[&rate=0.011338679815763242]:1.0572669858317703,(13[&rate=0.057233128206564766]:0.3687305392669238,(30[&rate=0.04499505359454…
tree STATE_292000 = ((1[&rate=0.01850079353388901]:3.8971136635468326,2[&rate=0.023319970633486158]:1.7871136635468332)[&rate=0.015800509210353524]:1.804041071116309,(((3[&rate=0.008836849290474095]:3.486208382637699,(((((4[&rate=0.012549896303385863]:4.676045426785986,(((7[&rate=0.021763104947102468]:1.2976751812873353,((13[&rate=0.06697194112865772]:0.726400112704713,(32[&rate=0.005382772995022…
tree STATE_293000 = ((1[&rate=0.013055461935056625]:3.8971136635468326,2[&rate=0.021240010385479208]:1.7871136635468332)[&rate=0.014024535564878308]:1.804041071116309,(((3[&rate=0.006288072347839184]:2.8868585432524014,((((((4[&rate=0.010847002532685583]:4.377448364034294,(((7[&rate=0.03276181581523376]:1.533999443304669,((13[&rate=0.09487295420608506]:0.28167481514212867,30[&rate=0.0948729542060…
tree STATE_294000 = ((1[&rate=0.015575454531234486]:3.932167957511936,2[&rate=0.033054698955224934]:1.8221679575119367)[&rate=0.012815777776539252]:1.7976585994558363,(((3[&rate=0.006618082925010181]:2.7472268556506947,((((((4[&rate=0.008086253732695533]:4.396885792364667,(((((7[&rate=0.011808762209453398]:0.35469153751476057,32[&rate=0.01080702007217905]:0.35469153751476057)[&rate=0.050834605091…
tree STATE_295000 = ((1[&rate=0.008129739823101145]:3.6519576386827595,2[&rate=0.03468634820266696]:1.54195763868276)[&rate=0.022610038254417274]:2.0736011838870354,(((3[&rate=0.007716113765869418]:2.160585851761674,((((((4[&rate=0.009304984009342274]:4.393992576139606,((((7[&rate=0.0046600103239612025]:1.1196982946769758,(32[&rate=0.01716982902437362]:0.1370908843666463,33[&rate=0.00388305003675…
tree STATE_296000 = ((1[&rate=0.012568629750693935]:4.561465943950246,2[&rate=0.014448163820424378]:2.4514659439502466)[&rate=0.023481024092425196]:1.9002235355383377,(((3[&rate=0.008512854075527744]:3.504681464182717,(((((((4[&rate=0.014448163820424378]:4.393992576139606,(((((7[&rate=0.03900255727463193]:0.20739492728730013,32[&rate=0.02955329159566784]:0.20739492728730013)[&rate=0.0247933207901…
tree STATE_297000 = ((1[&rate=0.008879884298060817]:4.438629271984972,2[&rate=0.027230651126027686]:2.3286292719849726)[&rate=0.01820265870599253]:0.7328649824257383,(((3[&rate=0.012625342849148687]:3.504681464182717,(((((((4[&rate=0.0104212062189639]:4.339808298571665,((((7[&rate=0.00826193502117247]:1.6133677736859866,(32[&rate=0.023705761005917196]:0.6813944411051622,33[&rate=0.003222415707408…
tree STATE_298000 = ((1[&rate=0.011169932999532785]:3.798794487610735,2[&rate=0.0194723434482721]:1.6887944876107355)[&rate=0.021471029948218597]:1.3313527818850943,(((3[&rate=0.01538845720599995]:3.473399090609611,((((((((4[&rate=0.010459989373670047]:4.435368338875655,(((7[&rate=0.008999998365426755]:0.7247229800779991,(32[&rate=0.02730833211829018]:0.38669762638736316,33[&rate=0.11188698041837…
tree STATE_299000 = ((1[&rate=0.019839812056198648]:3.9083563749712127,2[&rate=0.0221776284722433]:1.7983563749712133)[&rate=0.05545491647015189]:1.2217908945246165,(((3[&rate=0.01758643840408432]:2.174529698401699,(((((((4[&rate=0.01795789263859473]:6.006995411537005,((((((7[&rate=0.06612088739132979]:0.6610495978114486,32[&rate=0.03010659621158658]:0.6610495978114486)[&rate=0.14471312229062153]…
tree STATE_300000 = ((1[&rate=0.018625905560842506]:4.23664904570397,2[&rate=0.03213247172022353]:2.126649045703971)[&rate=0.04517901365239294]:0.893498223791859,(((3[&rate=0.010934175877168701]:1.6413466899992812,(((((((4[&rate=0.02288177587016685]:6.006995411537005,((((((7[&rate=0.015100926904716799]:0.19909286008710936,32[&rate=0.029839553444823304]:0.19909286008710936)[&rate=0.019032395610966…
tree STATE_301000 = ((1[&rate=0.019156142974393987]:3.4642354221375413,2[&rate=0.0299533791763658]:1.3542354221375419)[&rate=0.0406290991694537]:1.5021667322980576,(((3[&rate=0.027254062085682408]:1.6413466899992812,(((((((4[&rate=0.011454600205831672]:4.655276294834671,((14[&rate=0.012908218612319824]:0.09680979343832874,(19[&rate=0.01706485864218676]:9.99857622088254,42[&rate=0.1407876863035153…
tree STATE_302000 = ((1[&rate=0.009310101619774252]:3.6963336818189845,2[&rate=0.02863383204700812]:1.586333681818985)[&rate=0.024114161305457973]:2.2330297329762345,(((3[&rate=0.025544684365300614]:1.0765012805761032,(((((((4[&rate=0.03271127433006068]:4.5349071584499185,((14[&rate=0.017430878659801148]:0.09680979343832874,(19[&rate=0.0245833780934855]:9.685871845890972,42[&rate=0.11128669599740…
tree STATE_303000 = ((1[&rate=0.016039989872020485]:3.686988263979032,2[&rate=0.03010877852429639]:1.5769882639790325)[&rate=0.02685362229680198]:2.1412867677748437,(((3[&rate=0.031277735957872956]:0.9964575419134576,((((((4[&rate=0.03792723272493038]:4.561966250816827,((14[&rate=0.006918690548608603]:0.03867009042238578,(19[&rate=0.02634378784951518]:9.629210275850106,42[&rate=0.1006158418686862…
tree STATE_304000 = ((1[&rate=0.02047174783595272]:2.953260789916328,2[&rate=0.012139107275012767]:0.8432607899163287)[&rate=0.02650947571629646]:2.973636606288629,(((3[&rate=0.009682366426050713]:0.9964575419134576,(((((((4[&rate=0.037599474598876824]:4.561966250816827,((((7[&rate=0.005441607840176862]:0.6834866892935025,37[&rate=0.03835586590339936]:0.6834866892935025)[&rate=0.00860903204231343…
tree STATE_305000 = ((1[&rate=0.037499071804460035]:2.3721926292844415,2[&rate=0.011266010194877569]:0.2621926292844421)[&rate=0.015142230620454363]:3.5547047669205156,(((3[&rate=0.009572167737726654]:0.9964575419134576,(((((4[&rate=0.01945391381192187]:7.171737459935834,(((((7[&rate=0.03910707251592989]:0.6834866892935025,37[&rate=0.011607410840547172]:0.6834866892935025)[&rate=0.033141212353262…
tree STATE_306000 = ((1[&rate=0.02374072838751861]:2.6636702524297675,2[&rate=0.011601751808975063]:0.5536702524297681)[&rate=0.005239392746926951]:2.956895347873349,(((3[&rate=0.009941490373778]:0.9964575419134576,((((((4[&rate=0.009941490373778]:7.171737459935834,((((7[&rate=0.0636486715307538]:0.10884827611781489,37[&rate=0.00859678413077778]:0.10884827611781489)[&rate=0.014305834281188425]:3.…
tree STATE_307000 = ((1[&rate=0.025258248818691643]:2.6636702524297675,2[&rate=0.03978821900821498]:0.5536702524297681)[&rate=0.005743953106644682]:2.2126019117767726,(((3[&rate=0.05994500227886584]:0.8016584627367678,((((((4[&rate=0.010407300534182814]:5.374870014315352,((((7[&rate=0.028814251672691072]:0.10884827611781489,37[&rate=0.02827969527209369]:0.10884827611781489)[&rate=0.07659424673850…
tree STATE_308000 = ((1[&rate=0.02613742773993266]:2.7649948377553315,2[&rate=0.042491107184403513]:0.6549948377553321)[&rate=0.031319493733732176]:2.2182230336490107,(((3[&rate=0.06763213946900204]:0.8877603239245104,((((((4[&rate=0.010127402281840127]:5.451326122926403,((((7[&rate=0.031319493733732176]:1.9492624553023994,(32[&rate=0.056703191374922884]:1.1118256890970883,37[&rate=0.010496123198…
tree STATE_309000 = ((1[&rate=0.02853537177640552]:2.9179459841519346,2[&rate=0.00842621597393012]:0.8079459841519352)[&rate=0.02743769213798718]:2.1376637308248974,(((3[&rate=0.058333253690131544]:0.8877603239245104,((((((4[&rate=0.009077347602100955]:5.451326122926403,((((7[&rate=0.00566200285816291]:2.1509316032278107,30[&rate=0.03342908718036681]:4.17093160322781)[&rate=0.07118997090122708]:0…
tree STATE_310000 = ((1[&rate=0.026665430123750035]:3.9456579289201414,2[&rate=0.0033102603521017317]:1.835657928920142)[&rate=0.05782996220720092]:1.512640274404312,(((3[&rate=0.01284945598893088]:0.798228455421544,((((((4[&rate=0.007145344163251745]:6.376302268032923,(((((7[&rate=0.007748100569858097]:1.9492624553023994,33[&rate=0.00989665669999028]:1.9492624553023994)[&rate=0.22803279089305575…
tree STATE_311000 = ((1[&rate=0.030017226678452868]:3.4401802803301607,2[&rate=0.003682746632418119]:1.3301802803301612)[&rate=0.002188254216996117]:2.2502832968128743,(((3[&rate=0.055463598582867396]:0.8215600358711299,((((((4[&rate=0.00798395774311957]:5.867440586283163,(12[&rate=0.050062251802837895]:2.9854637899829477,(((14[&rate=0.018568829912032986]:0.8774023249505376,(19[&rate=0.0172560090…
tree STATE_312000 = ((1[&rate=0.017034780209646]:3.4906288452792182,2[&rate=0.009571776282517966]:1.3806288452792188)[&rate=0.007738632745615646]:2.1998347318638167,(((3[&rate=0.04942454578830397]:0.8215600358711299,((((((4[&rate=0.01027818802884264]:5.867440586283163,((((7[&rate=0.013067961837388781]:0.48864953434201297,33[&rate=0.037173790839177524]:0.48864953434201297)[&rate=0.0236007666153990…
tree STATE_313000 = ((1[&rate=0.014739520338080467]:4.695921417333288,2[&rate=0.007487165218241826]:2.5859214173332887)[&rate=0.005837306671544256]:1.0791849759977765,(((3[&rate=0.02495988420097019]:0.8884521107517784,((((((4[&rate=0.008763179621873922]:6.221485046255783,(((((((7[&rate=0.05688849221053845]:0.06687416763511678,33[&rate=0.04885334747420088]:0.06687416763511678)[&rate=0.021113381974…
tree STATE_314000 = ((1[&rate=0.016354755707784534]:5.150154170618919,2[&rate=0.012304440858975356]:3.0401541706189192)[&rate=0.04024313656134697]:0.29718048691829324,(((3[&rate=0.02134886857203312]:0.8884521107517784,((((((4[&rate=0.006636069063890374]:6.221485046255783,((((((((7[&rate=0.052531841424304566]:0.3810996219505931,37[&rate=0.028439227978899525]:0.3810996219505931)[&rate=0.11641668439…
tree STATE_315000 = ((1[&rate=0.015270718523296633]:3.8384011143389785,2[&rate=0.0087735170639068]:1.728401114338979)[&rate=0.038351988435586425]:1.7489299064492698,(((3[&rate=0.01671723667735153]:0.8872422038886185,(((((4[&rate=0.019487317634565748]:6.856952378597683,((((((((7[&rate=0.16697144831965874]:0.20522511479207495,37[&rate=0.022635860116010792]:0.20522511479207495)[&rate=0.0954344184556…
tree STATE_316000 = ((1[&rate=0.020895816577361455]:3.7145844829025805,2[&rate=0.009253840180542818]:1.604584482902581)[&rate=0.039509655789247686]:1.8727465378856678,(((3[&rate=0.015132906738189605]:0.8872422038886185,(((((4[&rate=0.02004312757307073]:5.767414873707768,((((((((7[&rate=0.012212943245612335]:0.20522511479207495,37[&rate=0.023171716415900035]:0.20522511479207495)[&rate=0.0404377972…
tree STATE_317000 = ((1[&rate=0.02090986555103874]:3.7145844829025805,2[&rate=0.026363237533584532]:1.604584482902581)[&rate=0.01577089957546529]:2.2032825531024756,(((3[&rate=0.07329307108481957]:0.8872422038886185,(((((4[&rate=0.019619622232270737]:7.2677781530294325,((((((((7[&rate=0.0121407079153648]:0.20522511479207495,37[&rate=0.02274966229729735]:0.20522511479207495)[&rate=0.02870357581025…
tree STATE_318000 = ((1[&rate=0.020920216433488154]:3.7145844829025805,2[&rate=0.0258337470620393]:1.604584482902581)[&rate=0.027531099105664706]:2.275290753693966,(((3[&rate=0.004665411616542851]:0.8872422038886185,(((((4[&rate=0.011525080993744961]:7.443651524121975,(((((((7[&rate=0.012135897579300283]:0.8091954334804932,37[&rate=0.022764070554735803]:0.8091954334804932)[&rate=0.028732702320967…
tree STATE_319000 = ((1[&rate=0.0122740939967297]:4.205754739426155,2[&rate=0.0122740939967297]:2.0957547394261553)[&rate=0.01646404806059215]:1.53118108731136,(((3[&rate=0.058550626417960064]:0.8872422038886185,(((((4[&rate=0.009261791729657803]:6.9599118679152525,(((((((((7[&rate=0.02471284020351598]:0.827262939902436,37[&rate=0.019545304656370367]:0.827262939902436)[&rate=0.025252044224267356]…
tree STATE_320000 = ((1[&rate=0.013574922600164031]:2.5763540054463547,2[&rate=0.010685308614793014]:0.4663540054463553)[&rate=0.004485112780021628]:3.1300321229824206,(((3[&rate=0.014621716872740557]:0.8630785972738835,(((((4[&rate=0.010085376267152776]:5.768629994589766,((((((((7[&rate=0.0061485988405101865]:0.8090944844386669,37[&rate=0.03186527551747687]:0.8090944844386669)[&rate=0.0290629332…
tree STATE_321000 = (1[&rate=0.007219046698722363]:6.353908228898092,(2[&rate=0.010655239340975666]:3.8043074686009746,(((3[&rate=0.0437268972428646]:0.8630785972738835,(((((4[&rate=0.010056214717370345]:5.7278359526634475,((((((7[&rate=0.006126746600652811]:2.1020360911890457,(13[&rate=0.025332840219098762]:1.085003416942726,(30[&rate=0.046095727201547906]:2.8078703205844704,37[&rate=0.031822273…
tree STATE_322000 = (1[&rate=0.022296411034498392]:6.381941803713602,(2[&rate=0.003553852541323523]:3.8874915013226925,(((3[&rate=0.042494432676352584]:0.8630785972738835,(((((((4[&rate=0.013124091293435612]:6.793384839075184,((((((7[&rate=0.00629170548513715]:0.8524922068192424,33[&rate=0.03530384614536036]:0.8524922068192424)[&rate=0.013806355318494425]:1.6694703125264034,32[&rate=0.03355924783…
tree STATE_323000 = ((1[&rate=0.020875280681719996]:5.997491501322692,2[&rate=0.0033915765616752444]:3.8874915013226925)[&rate=0.07436872490116565]:0.3844503023909098,(((3[&rate=0.0455395300449184]:0.8630785972738835,((((((4[&rate=0.014119268933211051]:7.048136721683946,((((((7[&rate=0.017625545320841325]:0.8767189142598504,33[&rate=0.03348994658472696]:0.8767189142598504)[&rate=0.012424095699960…
tree STATE_324000 = ((1[&rate=0.019911796268462335]:4.692609295815799,2[&rate=0.0029896220302645707]:2.5826092958158)[&rate=0.025678139129722187]:1.8063282801608125,(((3[&rate=0.0449338194204053]:0.8630785972738835,((((((4[&rate=0.00694437028433979]:7.048136721683946,((((((7[&rate=0.09580586538517838]:1.357814827073888,33[&rate=0.028504992357678314]:1.357814827073888)[&rate=0.00556278080485894]:0…
tree STATE_325000 = ((1[&rate=0.005997774534843346]:4.669438546359721,2[&rate=0.009382842464456937]:2.559438546359722)[&rate=0.011125120103118075]:1.874837325994001,(((3[&rate=0.047270900776727576]:1.005407812446073,((((((4[&rate=0.0158905826644339]:4.367313382156961,((14[&rate=0.010528103105876546]:0.45654038376312656,19[&rate=0.021123516837952036]:10.676540383763125)[&rate=0.005751364898001052]…
tree STATE_326000 = ((1[&rate=0.0162505981155012]:4.669438546359721,2[&rate=0.014082948494892866]:2.559438546359722)[&rate=0.0020961656351496465]:1.874837325994001,(((3[&rate=0.022495553601788617]:1.4624872595341358,((((((4[&rate=0.013084911408817892]:4.326132170014585,((14[&rate=0.008485852771574966]:0.02880753089506527,19[&rate=0.020505170708087148]:10.248807530895064)[&rate=0.00579561727786133…
tree STATE_327000 = ((1[&rate=0.017084094872095845]:4.226053015977946,2[&rate=0.015080124643770386]:2.116053015977947)[&rate=0.0017319008457369934]:2.418398087846519,(((3[&rate=0.009161625935357144]:1.8774200558434657,(((((((4[&rate=0.019352045649153347]:4.41257798474529,((14[&rate=0.024944562833905344]:1.3777899674693046,19[&rate=0.017084094872095845]:11.597789967469303)[&rate=0.0046899955449839…
tree STATE_328000 = ((1[&rate=0.013853661876463596]:3.6048471361862866,2[&rate=0.022194961172134344]:1.4948471361862872)[&rate=0.0032177371373449735]:3.039603967638179,(((3[&rate=0.014172221001893089]:1.8774200558434657,(((((((4[&rate=0.02362418988906979]:4.41257798474529,((14[&rate=0.022194961172134344]:1.6993666386510533,31[&rate=0.09618553766611629]:1.6993666386510533)[&rate=0.0073901261717193…
tree STATE_329000 = ((1[&rate=0.03854828589298454]:2.1631862269262996,2[&rate=0.006642250131111271]:0.05318622692630015)[&rate=0.0020380817942852784]:3.9772162231149295,(((3[&rate=0.04744231602271471]:1.470333864739601,((((((((4[&rate=0.021761212632081875]:4.41257798474529,((14[&rate=0.020206399109069618]:1.6993666386510533,31[&rate=0.1327605212320953]:1.6993666386510533)[&rate=0.1954494557413169…
tree STATE_330000 = ((1[&rate=0.04170781749585264]:2.1631862269262996,2[&rate=0.08642851610986495]:0.05318622692630015)[&rate=0.009751150189316306]:4.941976975667295,(((3[&rate=0.05041666778288052]:1.470333864739601,(((((((4[&rate=0.027028595770129973]:4.42586708025873,((14[&rate=0.059214098876606724]:1.8498247773363161,19[&rate=0.016728909124508043]:12.069824777336315)[&rate=0.010638804918647047…
tree STATE_331000 = ((1[&rate=0.01901356137776001]:2.456258138243541,2[&rate=0.08826007943889716]:0.3462581382435417)[&rate=0.015577797327949618]:4.251562132583544,(((3[&rate=0.05021784566827227]:1.3929244310509503,((((((((4[&rate=0.006717396410480933]:4.16538946496631,((14[&rate=0.058266904583585154]:1.7976014506051783,31[&rate=0.10921806770708414]:1.7976014506051783)[&rate=0.05166894189826288]:…
tree STATE_332000 = ((1[&rate=0.0140982678126372]:2.7015198469603305,2[&rate=0.11745471737868375]:0.5915198469603311)[&rate=0.01773420212774405]:4.003558855282364,(((3[&rate=0.04943670299789554]:1.9244553724092839,(((((((4[&rate=0.010224209920586255]:5.673838265066109,((((7[&rate=0.01287182722706868]:0.971633939940272,37[&rate=0.01844862128741834]:0.971633939940272)[&rate=0.02599064966145126]:1.6…
tree STATE_333000 = ((1[&rate=0.009062296465041784]:3.860866841516568,2[&rate=0.023218877788881296]:1.7508668415165687)[&rate=0.015112740426826327]:2.221123266069476,(((3[&rate=0.041196814634925444]:2.8665197224275687,((((((4[&rate=0.008818232259798704]:6.271524172220861,(((((7[&rate=0.011046106437209624]:0.7463886952794745,37[&rate=0.03669390450321942]:0.7463886952794745)[&rate=0.006349412698938…
tree STATE_334000 = ((1[&rate=0.028169816291802922]:3.0926113053128077,2[&rate=0.022662162621814533]:0.9826113053128083)[&rate=0.03378198875731695]:2.9893788022732366,((3[&rate=0.0077291024454518385]:2.1735217133480944,((((4[&rate=0.006711969435936739]:5.860941523012066,(((((7[&rate=0.023155163565256733]:2.1272698437498008,37[&rate=0.04106066957687897]:2.1272698437498008)[&rate=0.0118149531964961…
tree STATE_335000 = ((1[&rate=0.018822637332896387]:3.2039041643185158,2[&rate=0.023333182179442018]:1.0939041643185163)[&rate=0.028414708441418107]:2.6957815137815473,(((3[&rate=0.023333182179442018]:2.0744739618280974,((((4[&rate=0.017037388106273026]:5.715746255154041,(((((7[&rate=0.024261346274160413]:0.6859172560193798,37[&rate=0.03349661461308276]:0.6859172560193798)[&rate=0.014435663698491…
tree STATE_336000 = ((1[&rate=0.020515665795701823]:4.205900219301867,2[&rate=0.010143172920707596]:2.0959002193018677)[&rate=0.007611500088538659]:1.693785458798196,(((3[&rate=0.01633181004307934]:2.0744739618280974,((((4[&rate=0.017993599062272273]:5.736902948189577,(((((7[&rate=0.025565013059520945]:0.6859172560193798,37[&rate=0.005451581340091506]:0.6859172560193798)[&rate=0.01385757045029699…
tree STATE_337000 = ((1[&rate=0.009161376767747802]:4.205900219301867,2[&rate=0.008155898296835036]:2.0959002193018677)[&rate=0.01897185304446665]:1.2368362251053355,(((3[&rate=0.013545491637288885]:1.9332605034325994,(((((4[&rate=0.013847279420325766]:5.577749776898827,(12[&rate=0.02988696578367338]:1.4978171531672828,15[&rate=0.007412779935947683]:4.067817153167283)[&rate=0.04993910275961611]:1…
tree STATE_338000 = ((1[&rate=0.008337662796985817]:4.724187502023888,2[&rate=0.03637022203844543]:2.6141875020238885)[&rate=0.006846612495270028]:0.7538328883314307,(((3[&rate=0.016976123004637907]:1.9332605034325994,((((((4[&rate=0.01313744681908597]:5.603900947235754,(12[&rate=0.030638558879727697]:1.4978171531672828,15[&rate=0.006603951722524299]:4.067817153167283)[&rate=0.011906723557387347]…
tree STATE_339000 = ((1[&rate=0.0196167649641508]:4.047947830278204,2[&rate=0.035226489234117156]:1.9379478302782047)[&rate=0.004564432430436481]:1.746786918905343,(((3[&rate=0.010726750426102287]:3.501270690362638,((((((4[&rate=0.006788706077224974]:5.603900947235754,(12[&rate=0.03164796261352323]:1.355505001262486,15[&rate=0.008092185631354032]:3.9255050012624864)[&rate=0.02854988493138757]:1.6…
tree STATE_340000 = ((1[&rate=0.00999014908624911]:3.245957149947891,2[&rate=0.025042302202326755]:1.1359571499478918)[&rate=0.004957610393614228]:5.4721613843548695,(((3[&rate=0.010488592274060578]:3.50368449614043,((((((4[&rate=0.00679935812500398]:5.605901315245134,(12[&rate=0.03235969439434007]:0.6560590607105574,15[&rate=0.036823917996624565]:3.2260590607105577)[&rate=0.02651742438225047]:2.…
tree STATE_341000 = ((1[&rate=0.01592498981116132]:5.079555966617264,2[&rate=0.0030739535597130085]:2.969555966617264)[&rate=0.004636370822184325]:0.47515746956923266,(((3[&rate=0.0030739535597130085]:3.482095197459685,(((((4[&rate=0.0069223373395771665]:5.666657545286224,(((((((7[&rate=0.008129693299825684]:1.070831264304406,37[&rate=0.011889075372758184]:1.070831264304406)[&rate=0.0132516117304…
tree STATE_342000 = ((1[&rate=0.01289419053540345]:4.207875155181156,2[&rate=0.003153202298500552]:2.097875155181157)[&rate=0.011480308112155424]:0.821063089621866,(((3[&rate=0.012035916766084759]:3.482095197459685,((((4[&rate=0.00638523260852408]:5.855741776942601,((((((((7[&rate=0.01705401989802005]:1.070831264304406,37[&rate=0.005889564128949619]:1.070831264304406)[&rate=0.016703465165414412]:…
tree STATE_343000 = ((1[&rate=0.017666908021802753]:3.2464947687103844,2[&rate=0.01643738982343492]:1.136494768710385)[&rate=0.00958055140579602]:2.772194358504173,(((3[&rate=0.008935819744261322]:3.191082935152835,((((4[&rate=0.012004970248516569]:5.605854681506099,((((((7[&rate=0.06053938283115409]:0.40418129941599545,37[&rate=0.00588153849215564]:0.40418129941599545)[&rate=0.014350842871242515…
tree STATE_344000 = ((1[&rate=0.02680045362377772]:2.638859426711271,2[&rate=0.015859870841903382]:0.5288594267112714)[&rate=0.007361824818552306]:3.232262393372878,(((3[&rate=0.005899999582404938]:3.0611678308047274,((((4[&rate=0.016176502271334554]:5.605854681506099,(((((7[&rate=0.04265262694698624]:0.0219498827431579,37[&rate=0.011189487021633427]:0.0219498827431579)[&rate=0.01682130939617194]…
tree STATE_345000 = ((1[&rate=0.046514800591371745]:2.533640184343568,2[&rate=0.04759411934446242]:0.42364018434356865)[&rate=0.007446341278832759]:4.7469049978303985,(((3[&rate=0.008661972463944685]:3.487509211129918,(((((4[&rate=0.01736945371551076]:5.808290607086057,(((((7[&rate=0.040918401169097916]:0.0219498827431579,37[&rate=0.012813337984881748]:0.0219498827431579)[&rate=0.0209026848207290…
tree STATE_346000 = ((1[&rate=0.05004018481353852]:2.533640184343568,2[&rate=0.047490230650877756]:0.42364018434356865)[&rate=0.008619367449505217]:3.9900388526157258,(((3[&rate=0.0072953941373842725]:3.2087514621287028,((((((4[&rate=0.01597937291354836]:5.808290607086057,((((((7[&rate=0.013653473383784925]:1.0940349054475256,37[&rate=0.009657538633829649]:1.0940349054475256)[&rate=0.019217587130…
tree STATE_347000 = ((1[&rate=0.009183248693231331]:2.533640184343568,2[&rate=0.0653918422853963]:0.42364018434356865)[&rate=0.005649233387364475]:4.875751017264115,(((3[&rate=0.005649233387364475]:3.6037463274250143,((((((4[&rate=0.008941179568895915]:7.270476666813632,(((((7[&rate=0.02283178254267868]:1.0940349054475256,37[&rate=0.009672996572838198]:1.0940349054475256)[&rate=0.0198159323720118…
tree STATE_348000 = ((1[&rate=0.029594269841134283]:3.7669074869941923,2[&rate=0.019040077614335318]:1.6569074869941929)[&rate=0.023099145430655953]:1.5212011361704825,(((3[&rate=0.007795823231539937]:3.6037463274250143,((((((4[&rate=0.01079060039407681]:7.179890103032662,((((((7[&rate=0.026577872633709053]:0.1270957266725965,37[&rate=0.006000048658248704]:0.1270957266725965)[&rate=0.023505824352…
tree STATE_349000 = ((1[&rate=0.025804408491885294]:3.2111102846339747,2[&rate=0.01850551708366028]:1.1011102846339753)[&rate=0.024906803250102166]:3.2763243806078464,(((3[&rate=0.007334102157941126]:3.6333723203467656,((((((4[&rate=0.009889235405798724]:7.1168409574567875,(((((7[&rate=0.02165641999804527]:0.30313246893092227,37[&rate=0.005948187523173948]:0.30313246893092227)[&rate=0.00286834316…
tree STATE_350000 = ((1[&rate=0.02220122777712329]:2.7825318068623446,2[&rate=0.01682661647771949]:0.6725318068623451)[&rate=0.015091630385143114]:2.8486443997053783,(((3[&rate=0.005432272336825019]:2.6082775248304415,(((((4[&rate=0.010897910207935518]:6.937808964020718,((((7[&rate=0.04138628611028369]:0.56895617801203,37[&rate=0.004205955922544409]:0.56895617801203)[&rate=0.003949300608826482]:3…
tree STATE_351000 = ((1[&rate=0.02375304591568518]:4.226924074226389,2[&rate=0.012462115552879035]:2.1169240742263895)[&rate=0.07341804383418148]:0.7426618572708392,(((3[&rate=0.006986531721406333]:2.8238959309071276,(((((4[&rate=0.013040422773741126]:5.925676545371218,((((7[&rate=0.008615131977997147]:0.56895617801203,37[&rate=0.0052498643999461525]:0.56895617801203)[&rate=0.018516544496579947]:…
tree STATE_352000 = ((1[&rate=0.015411420796166067]:4.210245767353079,2[&rate=0.015108229777473803]:2.10024576735308)[&rate=0.07068778966332609]:0.7423630089814779,(((3[&rate=0.015108229777473803]:2.809444123186026,(((((4[&rate=0.012434301035879324]:6.447260309009383,((((((7[&rate=0.024782551656268827]:0.02757633374290336,37[&rate=0.012434301035879324]:0.02757633374290336)[&rate=0.021322416953595…
tree STATE_353000 = ((1[&rate=0.014961587939910433]:4.429092297966186,2[&rate=0.034330833313730845]:2.3190922979661863)[&rate=0.02158530110807122]:0.7763650829670468,(((3[&rate=0.008756624854757667]:2.8961560513156996,(((((4[&rate=0.012161353875218947]:6.989150685528966,(((((7[&rate=0.03700436221289663]:2.379956911390895,(32[&rate=0.08021036167796292]:0.09320119341157707,37[&rate=0.01216135387521…
tree STATE_354000 = ((1[&rate=0.02343191176373705]:4.429092297966186,2[&rate=0.03232942744690535]:2.3190922979661863)[&rate=0.02127717904710928]:1.2599707343954734,(((3[&rate=0.009433468524285237]:3.863895080532032,((((4[&rate=0.004000497563268075]:7.948662275537814,((((((7[&rate=0.00666481493643652]:0.09320119341157707,37[&rate=0.008471948920971759]:0.09320119341157707)[&rate=0.02497228917996941…
tree STATE_355000 = ((1[&rate=0.03218323426079425]:2.5670699712659584,2[&rate=0.026784191424261056]:0.45706997126595894)[&rate=0.021685883546750075]:2.8494251085908218,(((3[&rate=0.010376254836117366]:4.298169568971332,(((((4[&rate=0.004479710853725791]:7.329437319961116,((((((7[&rate=0.029781532719402294]:0.12625784374966287,37[&rate=0.14416976262196446]:0.12625784374966287)[&rate=0.018827215607…
tree STATE_356000 = ((1[&rate=0.029160207104022878]:3.634681057678584,2[&rate=0.029160207104022878]:1.5246810576785848)[&rate=0.017906693329891664]:1.781814022178196,(((3[&rate=0.007204243829120183]:4.298169568971332,(((((4[&rate=0.007204243829120183]:7.004994633396148,((((((7[&rate=0.026496370932911066]:0.390430373568158,37[&rate=0.006397814810983511]:0.390430373568158)[&rate=0.01894691770342131…
tree STATE_357000 = ((1[&rate=0.01969055109337636]:4.042195771856115,2[&rate=0.027057282760895324]:1.9321957718561151)[&rate=0.016464959453563643]:1.3742993080006656,(((3[&rate=0.0063912799564743855]:4.298169568971332,(((((4[&rate=0.006639601562059014]:7.004994633396148,((((((7[&rate=0.010120126615192822]:0.390430373568158,37[&rate=0.0313094553828515]:0.390430373568158)[&rate=0.009864661522905693…
tree STATE_358000 = ((1[&rate=0.023190212245554585]:4.042195771856115,2[&rate=0.03051315489391003]:1.9321957718561151)[&rate=0.020374478718879086]:0.873196805151359,(((3[&rate=0.011745806048765454]:4.298169568971332,((((4[&rate=0.009439140930508265]:7.305544729596569,(((((7[&rate=0.01750751360194327]:1.245705428064614,(32[&rate=0.009137910678185226]:0.390430373568158,37[&rate=0.03376760963021621]…
tree STATE_359000 = ((1[&rate=0.022411707126966378]:2.90230798399579,2[&rate=0.01886796221440568]:0.7923079839957907)[&rate=0.02398439190480787]:1.8948339531329097,(((3[&rate=0.006478200155786154]:4.378820639311272,(((4[&rate=0.006131431495630668]:8.892900825451171,(5[&rate=0.03462925014411452]:1.2090350082129717,(((((7[&rate=0.07592829802152504]:0.2898799023608234,33[&rate=0.012846143922790756]:…
tree STATE_360000 = ((1[&rate=0.011989526779422534]:2.964895137989423,2[&rate=0.04663767313954463]:0.8548951379894234)[&rate=0.01229639374225272]:1.832246799139277,(((3[&rate=0.004980973838820394]:4.378820639311272,(((4[&rate=0.00677060319864334]:9.37412688513357,(5[&rate=0.01888881612870214]:0.2562469981527471,(((((7[&rate=0.1024670474907623]:1.2378820096805931,(32[&rate=0.008764075198433733]:0.…
tree STATE_361000 = ((1[&rate=0.013856705427795584]:2.964895137989423,2[&rate=0.05127068373628358]:0.8548951379894234)[&rate=0.019508270178858873]:1.832246799139277,(((3[&rate=0.006104538885869016]:4.378820639311272,((((4[&rate=0.008011562973116676]:8.458525739053762,(5[&rate=0.020706885749055385]:0.45555823339518753,((((((7[&rate=0.03374474842467769]:0.9136917664862132,32[&rate=0.100256304446632…
tree STATE_362000 = ((1[&rate=0.020946603474120147]:2.7813753986303382,2[&rate=0.16337602826918712]:0.6713753986303388)[&rate=0.004939903143616111]:1.998225503539814,((3[&rate=0.004939903143616111]:4.20770489608968,((((4[&rate=0.008008555292417778]:8.307003273335205,((5[&rate=0.0018458522975344043]:0.25143462760289736,(((((7[&rate=0.02288232268717146]:0.587349518001588,37[&rate=0.0071725839945878…
tree STATE_363000 = ((1[&rate=0.02094732191666602]:4.040925119895867,2[&rate=0.021430371290602296]:1.9309251198958677)[&rate=0.022427684797353187]:1.058064902096831,((3[&rate=0.004734271267889725]:4.20770489608968,((4[&rate=0.005571486148816605]:8.519601835005496,(5[&rate=0.010405261535876429]:0.8301307747982207,((((((7[&rate=0.0010888584399879862]:0.587349518001588,32[&rate=0.040256753831023465]…
tree STATE_364000 = ((1[&rate=0.022507384298076243]:4.436504157958524,2[&rate=0.004962980530525354]:2.3265041579585244)[&rate=0.0418249826024849]:0.7884674524984447,((3[&rate=0.0066285649502645415]:4.3688918932286,((4[&rate=0.007262630547813481]:9.200625934525839,(5[&rate=0.09152976493179388]:0.47497506565777314,((((((((7[&rate=0.028330195273769086]:0.120330601863337,32[&rate=0.043806788390656104…
tree STATE_365000 = ((1[&rate=0.01954941342000504]:2.9650322651425967,2[&rate=0.03508238749094792]:0.8550322651425972)[&rate=0.03875370924487861]:2.259939345314372,(((3[&rate=0.005068199319148372]:4.348152068557312,(((4[&rate=0.005606169796399385]:8.79925474999051,(5[&rate=0.055348052432319605]:0.5739100443533474,((((((((7[&rate=0.024629682823177203]:0.25326013038750617,32[&rate=0.050670891076675…
tree STATE_366000 = ((1[&rate=0.01990605696789176]:2.506650333211148,2[&rate=0.016734008534080892]:0.3966503332111486)[&rate=0.06373079360540375]:2.172672557553966,(((3[&rate=0.031831968401735355]:4.348152068557312,((4[&rate=0.006054664199574349]:8.369546918562953,(5[&rate=0.006886862697807421]:0.0,((((((7[&rate=0.01748727589118553]:2.4651740455865365,(31[&rate=0.26882880187132235]:1.742488407791…
tree STATE_367000 = ((1[&rate=0.025951536654709957]:2.3056337562953786,2[&rate=0.020559633647086094]:0.19563375629537916)[&rate=0.024188231715590314]:2.3772619789105036,(((3[&rate=0.02133096952093853]:4.7244706930404945,(((4[&rate=0.009560780636811976]:8.366347110818253,(5[&rate=0.030369184680135157]:0.7050456761651844,((((7[&rate=0.022120980187742723]:2.4674921832379084,(31[&rate=0.2113449027841…
tree STATE_368000 = ((1[&rate=0.031252126809721746]:2.718130215150346,2[&rate=0.03848469735723349]:0.6081302151503465)[&rate=0.015078812208689396]:1.9647655200555363,(((3[&rate=0.004927671499353017]:4.7244706930404945,((((4[&rate=0.0069954664679241175]:7.63889170038685,(((((7[&rate=0.004540670838980258]:0.9806602064953971,31[&rate=0.09080845383598135]:0.9806602064953971)[&rate=0.03392096508234350…
tree STATE_369000 = ((1[&rate=0.016969743513492012]:2.616629177449397,2[&rate=0.0410081603998527]:0.5066291774493976)[&rate=0.008137297945833137]:2.0795675922891803,(((3[&rate=0.00851801534555099]:4.628366844543358,(((((4[&rate=0.008891014155010578]:7.834812553424236,5[&rate=0.030526142541968195]:0.23481255342423424)[&rate=0.01068091801836615]:0.5315572314968691,(((((((7[&rate=0.00603475094466939…
tree STATE_370000 = ((1[&rate=0.015535498291320187]:3.0513100023451116,2[&rate=0.038670559675593956]:0.9413100023451122)[&rate=0.019491823525614693]:1.6448867673934657,(((3[&rate=0.007442224921432385]:4.1815497671853095,(((((4[&rate=0.006383662139859036]:8.144570131630957,5[&rate=0.02405008654491288]:0.5445701316309552)[&rate=0.011940701019089102]:0.4175773766585351,(((((7[&rate=0.007780051376923…
tree STATE_371000 = ((1[&rate=0.01932928538343619]:3.6678075218262904,2[&rate=0.007453377618664791]:1.557807521826291)[&rate=0.03285374686185115]:1.028389247912287,(((3[&rate=0.011262976703233712]:4.3343683610642,((((4[&rate=0.009298597872297615]:7.83400795483589,5[&rate=0.021144229915453543]:0.23400795483588865)[&rate=0.04773525956075754]:0.7281395534536017,(((((7[&rate=0.026697026441198597]:2.1…
tree STATE_372000 = ((1[&rate=0.017410004936160114]:3.6678075218262904,2[&rate=0.007480635119469688]:1.557807521826291)[&rate=0.04817612111733434]:1.028389247912287,(((3[&rate=0.011133194577039854]:4.677571323416238,(((4[&rate=0.009256710192177083]:8.562147508289492,(5[&rate=0.020420247493634046]:0.0,((((((7[&rate=0.02516827785519967]:0.9044663397175938,37[&rate=0.01578477927824571]:0.90446633971…
tree STATE_373000 = ((1[&rate=0.013187034719203157]:3.7539441156010227,2[&rate=0.005479733788370397]:1.6439441156010233)[&rate=0.010665246730390298]:1.1240493480167828,(((3[&rate=0.008416957445378093]:3.9176165489769375,(((4[&rate=0.007039858836227534]:7.61535681238243,(5[&rate=0.01034977629770183]:0.0,((((((7[&rate=0.011922881530883568]:0.9044663397175938,37[&rate=0.013505829508356392]:0.9044663…
tree STATE_374000 = ((1[&rate=0.01493218001857003]:3.7539441156010227,2[&rate=0.007549107660180353]:1.6439441156010233)[&rate=0.013153182054369824]:1.5193749370406238,(((3[&rate=0.010636610978528638]:3.9176165489769375,((((4[&rate=0.00922183360949577]:7.61535681238243,(5[&rate=0.05180267666010006]:0.0,((((((7[&rate=0.030182752148684808]:0.5003539056432444,37[&rate=0.012238973884098012]:0.50035390…
tree STATE_375000 = ((1[&rate=0.024885892724680513]:2.413608859505409,2[&rate=0.012713894406520735]:0.3036088595054096)[&rate=0.05007258002734327]:2.8597101931362374,(((3[&rate=0.018744953281479716]:3.9176165489769375,(((((4[&rate=0.00891384444167115]:8.468425111272069,(5[&rate=0.016421811292330515]:0.388242736172586,(((((7[&rate=0.031407938879865455]:1.440356499379778,13[&rate=0.0323652283069065…
tree STATE_376000 = ((1[&rate=0.02447785250878129]:2.8069287329042893,2[&rate=0.02745646337858144]:0.6969287329042899)[&rate=0.01917521788753254]:3.4600037565318544,(((3[&rate=0.012633373492999776]:3.605032313318077,((((4[&rate=0.01158373457887512]:8.467017499662468,(5[&rate=0.019817621679756307]:0.034808372961919076,((((((7[&rate=0.022572391218470298]:1.4392469673246602,13[&rate=0.04681975648523…
tree STATE_377000 = ((1[&rate=0.008709466223363964]:2.8069287329042893,2[&rate=0.048405348544443304]:0.6969287329042899)[&rate=0.014603317854038502]:3.9835088120030235,(((3[&rate=0.010582555573585978]:3.605032313318077,(((((4[&rate=0.010042409541124078]:8.321633585541058,5[&rate=0.026315907562382116]:0.7216335855410563)[&rate=0.013399906066851153]:0.14538391412141038,((((((7[&rate=0.0221284315185…
tree STATE_378000 = ((1[&rate=0.01127239384873633]:6.430180946099675,2[&rate=0.010303722034824268]:4.320180946099676)[&rate=0.017934955062874146]:0.36025659880763783,(((3[&rate=0.013529364864014818]:4.817572869051844,((((4[&rate=0.007958690403707102]:8.584290173402017,(5[&rate=0.00830697852871734]:0.7216335855410563,(((((((7[&rate=0.03482546025595252]:1.6041692707750848,13[&rate=0.040582248705666…
tree STATE_379000 = ((1[&rate=0.013036409562079564]:3.2119243436850695,2[&rate=0.0710302976427797]:1.10192434368507)[&rate=0.03083996974359846]:2.6963025283084576,(((3[&rate=0.014459385593079892]:4.817572869051844,(((((4[&rate=0.008678854965824137]:7.717345533126959,5[&rate=0.009061831201923517]:0.11734553312695795)[&rate=0.01813605596971119]:0.9266357407755947,(((((7[&rate=0.03843776027667607]:2…
tree STATE_380000 = ((1[&rate=0.01290703549962998]:3.1840169614313965,2[&rate=0.06667173624263877]:1.074016961431397)[&rate=0.007115137990790126]:2.6929493097760187,(((3[&rate=0.014269294025737745]:4.791407873357521,(((((4[&rate=0.00667893702124399]:7.976907077525809,5[&rate=0.07258451101999329]:0.3769070775258072)[&rate=0.017770479150207585]:0.021860978192577818,(((((((((7[&rate=0.03678312361060…
tree STATE_381000 = ((1[&rate=0.027830755291387496]:2.9019587574333556,2[&rate=0.05135279504125596]:0.7919587574333562)[&rate=0.00648509275741911]:2.9805520952997426,(((3[&rate=0.006032235596923453]:5.376269295214513,((((((4[&rate=0.006902788540678762]:7.634725637417567,5[&rate=0.026985325189319623]:0.034725637417565736)[&rate=0.009947866710930961]:0.03185675099361163,((((((((7[&rate=0.0227983326…
tree STATE_382000 = ((1[&rate=0.0365174759273527]:2.3918180740916526,2[&rate=0.06507679767937745]:0.28181807409165316)[&rate=0.009073000729183846]:3.49615193674601,(((3[&rate=0.015550857297993718]:5.625661881407865,(((((4[&rate=0.009073000729183846]:7.719899120304923,(5[&rate=0.0360035868506971]:0.0344889671610602,((((((7[&rate=0.01516456389494772]:0.6821006667398279,(32[&rate=0.16982728618437856…
tree STATE_383000 = ((1[&rate=0.022303924237564707]:2.4064913088254656,2[&rate=0.057953003063309666]:0.29649130882546615)[&rate=0.00733789540980204]:3.4974470012123007,(((3[&rate=0.012323569794092867]:4.238853640960926,(((((((4[&rate=0.006820500708068479]:7.600000000000001,5[&rate=0.030499339588531203]:0.0)[&rate=0.05195325087556186]:0.19027965485257425,((7[&rate=0.0119878761466559]:5.26096458919…
tree STATE_384000 = ((1[&rate=0.0235745183010799]:2.4064913088254656,2[&rate=0.059110854519821746]:0.29649130882546615)[&rate=0.007456494000839755]:3.894685017269971,(((3[&rate=0.012754803009272776]:3.543201654816926,(((((4[&rate=0.00691281321215987]:7.600000000000001,5[&rate=0.015908838337258688]:0.0)[&rate=0.115564679403516]:0.0862798726424856,(31[&rate=0.016954072239372266]:0.9922124996744976,…
tree STATE_385000 = ((1[&rate=0.029034061723997834]:2.4073939102385324,2[&rate=0.07016650163412434]:0.297393910238533)[&rate=0.007727650541715801]:3.8947737293432354,(((3[&rate=0.013939229330801602]:3.5440360758945104,((((((4[&rate=0.007078804124338566]:7.667356137687534,5[&rate=0.017244802040196194]:0.06735613768753268)[&rate=0.06104191925575164]:0.023229554528938934,(((7[&rate=0.020538380212018…
tree STATE_386000 = ((1[&rate=0.022115050409044493]:2.4073939102385324,2[&rate=0.07841525462363706]:0.297393910238533)[&rate=0.006781055505144589]:3.4691726390123065,(((3[&rate=0.013048818381845684]:3.5440360758945104,(((((4[&rate=0.0061522605803947155]:7.66872512729271,5[&rate=0.029967368396306104]:0.06872512729270852)[&rate=0.06718417375332666]:0.25366516735489597,((7[&rate=0.018077396959724705…
tree STATE_387000 = ((1[&rate=0.016169141961643485]:2.4516105594339095,2[&rate=0.07858368711557599]:0.34161055943391005)[&rate=0.007425113962193659]:3.4249559898169295,(((3[&rate=0.028649659041628243]:3.5440360758945104,((((((4[&rate=0.014315372185359611]:7.813663516433863,5[&rate=0.10914225510320012]:0.2136635164338614)[&rate=0.03892785308525415]:0.1087267782137431,(((((7[&rate=0.012911316434888…
tree STATE_388000 = ((1[&rate=0.018860782349895258]:2.4516105594339095,2[&rate=0.027073624539711582]:0.34161055943391005)[&rate=0.011417182311038972]:3.4249559898169295,(((3[&rate=0.009337703278750931]:2.7783428167610325,((((((4[&rate=0.01699438833664032]:7.677647672525204,5[&rate=0.2392419062816306]:0.07764767252520244)[&rate=0.04000181163802715]:0.10287518938984164,((11[&rate=0.0377593219070656…
tree STATE_389000 = ((1[&rate=0.016057268268307417]:2.4516105594339095,2[&rate=0.025181934891017884]:0.34161055943391005)[&rate=0.00859614563042021]:3.2924769524704516,(((3[&rate=0.0057382977309220345]:2.7783428167610325,((((((4[&rate=0.014103898223799921]:7.7805228619150455,(5[&rate=0.22325852941651333]:0.0,(((11[&rate=0.03810091481460321]:2.6472828104186235,((14[&rate=0.037210624348873116]:0.25…
tree STATE_390000 = ((1[&rate=0.01766800598689772]:3.629231579567616,2[&rate=0.013991812976595585]:1.5192315795676166)[&rate=0.009617281278187643]:3.809775188582087,(((3[&rate=0.00648947743236531]:2.7783428167610325,((((((4[&rate=0.013991812976595585]:7.7805228619150455,(5[&rate=0.05206371799753941]:0.01725211316304609,(((11[&rate=0.06087064376940219]:1.6800110728457014,((14[&rate=0.0299150164809…
tree STATE_391000 = ((1[&rate=0.012754187661407694]:3.5091259645760644,2[&rate=0.02919819680319887]:1.399125964576065)[&rate=0.01670715462949385]:1.3938344214089398,(((3[&rate=0.01894826494107968]:2.727642964659289,(((((((4[&rate=0.012032570715859055]:7.658145543152031,(((11[&rate=0.11099856451689498]:1.662580634882218,((14[&rate=0.007116971860620175]:1.2373067683233394,19[&rate=0.013122666097937…
tree STATE_392000 = ((1[&rate=0.010407057000511286]:3.508739443935575,2[&rate=0.0255170751172031]:1.3987394439355754)[&rate=0.013557477551505069]:2.667387030430291,(((3[&rate=0.015552799765647813]:2.7273030541414016,(((((4[&rate=0.005018410247841043]:8.139859008562837,(5[&rate=0.006321238720895477]:0.1319166288805036,(((11[&rate=0.052248946121081864]:2.029272319887202,((14[&rate=0.041252097386200…
tree STATE_393000 = ((1[&rate=0.011193495316284467]:4.664237028843935,2[&rate=0.022371655070371838]:2.5542370288439358)[&rate=0.021352491836068632]:1.3398944336496044,(((3[&rate=0.018520188939623948]:3.364764832616558,(((((4[&rate=0.010857674572418879]:6.230531012219945,(((11[&rate=0.05178515981757535]:3.292133833623886,((14[&rate=0.007971991879578253]:0.9265313941515956,19[&rate=0.01329471589248…
tree STATE_394000 = ((1[&rate=0.020372640302409435]:4.664237028843935,2[&rate=0.021352491836068632]:2.5542370288439358)[&rate=0.020372640302409435]:1.4111497909643518,(((3[&rate=0.0122244593501523]:3.364764832616558,((((((4[&rate=0.010857674572418879]:6.275115141977906,((11[&rate=0.05178515981757535]:3.010111759340372,((14[&rate=0.05787105773772867]:0.027308850315193922,19[&rate=0.012933276544140…
tree STATE_395000 = ((1[&rate=0.019245056581795515]:3.5143521982881154,2[&rate=0.0345863445505362]:1.404352198288116)[&rate=0.018778903148725]:1.6761726525778258,(((3[&rate=0.02701519361057972]:3.1167833202506117,(((((((4[&rate=0.009231328174553015]:5.383913711057932,(((13[&rate=0.05349910886210964]:0.4955396539133581,30[&rate=0.060592037328014006]:2.5155396539133577)[&rate=0.017007082015683322]:…
tree STATE_396000 = ((1[&rate=0.012081779268158264]:3.409436027471095,2[&rate=0.03707594318166005]:1.2994360274710957)[&rate=0.005044323982332794]:2.474298633838103,(((3[&rate=0.034216250204610284]:2.101063916173281,(((((4[&rate=0.008755537506758494]:5.229721017104097,(((13[&rate=0.019331306571780015]:0.4305940312925429,30[&rate=0.06515475954294377]:2.4505940312925425)[&rate=0.017861605709110828]…
tree STATE_397000 = ((1[&rate=0.017652508585705346]:3.409436027471095,2[&rate=0.038446616610919464]:1.2994360274710957)[&rate=0.005165233920291331]:3.019014139273054,(((3[&rate=0.03455978710494247]:2.0703243114054786,(((((4[&rate=0.009244002222767733]:5.845198276450375,(((11[&rate=0.054103601485274044]:2.6092813086098836,((14[&rate=0.012661923151773823]:1.7304183678128844,19[&rate=0.0077155367026…
tree STATE_398000 = ((1[&rate=0.019471726182041696]:3.0719631779867314,2[&rate=0.04143771218382821]:0.9619631779867319)[&rate=0.005518971819810996]:4.189506923481247,(((3[&rate=0.03823231971142475]:2.0565387395998798,((((((4[&rate=0.0131856240722052]:5.833214350140128,((((11[&rate=0.05839899194279652]:2.3130720409828136,(31[&rate=0.033523020702014905]:2.2481757834924636,42[&rate=0.066236107104854…
tree STATE_399000 = ((1[&rate=0.018895262854817386]:3.0719631779867314,2[&rate=0.1064599317353685]:0.9619631779867319)[&rate=0.008014174859197074]:4.274352834877433,(((3[&rate=0.042205598278714916]:2.0565387395998798,(((((((4[&rate=0.015678470627718766]:5.833214350140128,(((11[&rate=0.06084767556164688]:2.53131545256171,((14[&rate=0.023091772356529636]:3.0269700332935727,(31[&rate=0.0019223254109…
tree STATE_400000 = ((1[&rate=0.014254970911993398]:2.830449369079197,2[&rate=0.04860166024694234]:0.7204493690791978)[&rate=0.005534481752302369]:3.8343079480674476,(((3[&rate=0.029879434560040385]:2.0565387395998798,((((((4[&rate=0.005011150683693754]:5.833214350140128,(((11[&rate=0.0500624201616463]:2.578075397989835,19[&rate=0.005272264104611635]:13.988075397989835)[&rate=0.10493505912046118]…
tree STATE_401000 = ((1[&rate=0.005727047712753016]:5.054006150463472,2[&rate=0.01606656434599055]:2.9440061504634727)[&rate=0.007680366798379772]:1.476739762277262,(((3[&rate=0.0260704453460817]:2.129457199189865,((((((4[&rate=0.0070355080175589085]:7.067645740960231,((((11[&rate=0.05367698201995487]:2.495589562767911,(13[&rate=0.05367698201995487]:0.0,30[&rate=0.12530404865082628]:2.01999999999…
tree STATE_402000 = ((1[&rate=0.008884559931349413]:6.367367321467199,2[&rate=0.019099838331121263]:4.2573673214672)[&rate=0.008564969094338242]:2.123740962334111,((((3[&rate=0.02560361460099262]:1.8056223361263974,((((((4[&rate=0.007600950262126157]:7.0183972229669145,((((11[&rate=0.05001543390881083]:2.495589562767911,13[&rate=0.01868960341896706]:3.6855895627679125)[&rate=0.030802397832777693]…
tree STATE_403000 = ((1[&rate=0.02653755821341235]:5.13955248716362,2[&rate=0.02545588183461019]:3.0295524871636204)[&rate=0.020600938311253005]:5.236676837895978,((((3[&rate=0.00908609596759967]:2.8012771757867156,((((((4[&rate=0.007758030905775657]:7.0183972229669145,((((11[&rate=0.052281085605945674]:2.495589562767911,13[&rate=0.02244275737161727]:3.6855895627679125)[&rate=0.011420887198149205…
tree STATE_404000 = ((1[&rate=0.023316192327524334]:3.140075880208933,2[&rate=0.022438434552979152]:1.0300758802089334)[&rate=0.01846077086812127]:3.012570497907028,(((3[&rate=0.010131623441771431]:2.8012771757867156,((((((4[&rate=0.00750155618106916]:6.999403060730103,(((11[&rate=0.04458307233798455]:3.1359486408510513,(13[&rate=0.019977552423416412]:4.30731361271787,((((((16[&rate=0.03986707948…
tree STATE_405000 = ((1[&rate=0.024058948070284695]:3.3096967437154348,2[&rate=0.03187222630740612]:1.1996967437154353)[&rate=0.012805077333403586]:3.057901414326359,(((3[&rate=0.010284128236284494]:1.6686609883721673,((((((4[&rate=0.012482537564178192]:6.64437713985242,(((11[&rate=0.048281892996583795]:3.3048667758757873,(13[&rate=0.008749453296967285]:3.2936716696316424,((((((16[&rate=0.0429641…
tree STATE_406000 = ((1[&rate=0.017811746429990533]:3.168454132085735,2[&rate=0.01543663015605671]:1.0584541320857355)[&rate=0.009874323010998595]:2.4006612883491982,((((3[&rate=0.007661578725376809]:1.6686609883721673,((((4[&rate=0.017396794289454304]:6.64437713985242,(((11[&rate=0.04461914347890842]:2.737627900692555,(((13[&rate=0.05826373931904819]:0.9396184770646947,37[&rate=0.108277936986975…
tree STATE_407000 = ((1[&rate=0.016863427344829447]:3.484228875224197,2[&rate=0.018642399594865508]:1.3742288752241976)[&rate=0.008957031947709868]:2.722802977222365,(((3[&rate=0.05263486967684659]:1.6686609883721673,(((((4[&rate=0.016863427344829447]:6.64437713985242,(((11[&rate=0.04515306761915732]:2.737627900692555,(((13[&rate=0.06011310271045816]:1.194774648289556,37[&rate=0.11685089651351162…
tree STATE_408000 = ((1[&rate=0.01386856098915884]:3.172851639001429,2[&rate=0.015488847518431284]:1.0628516390014298)[&rate=0.030193842775512906]:2.449288708191254,(((3[&rate=0.013115571310933247]:1.6658620644016011,((((((4[&rate=0.009245870244263007]:7.260435755659817,(((11[&rate=0.04241505607831318]:2.7885317652388864,(((13[&rate=0.01042605063731701]:1.3962939996805694,37[&rate=0.1170188497911…
tree STATE_409000 = ((1[&rate=0.015128744148477678]:3.7131369580926545,2[&rate=0.015128744148477678]:1.603136958092655)[&rate=0.05796918075357649]:2.1181098648735954,((((3[&rate=0.01278688311425258]:1.6658620644016011,((((((4[&rate=0.008979049422189581]:7.645508009397304,(((11[&rate=0.04053249128642392]:3.599807490280483,(((13[&rate=0.01644025144831225]:1.3962939996805694,37[&rate=0.1169076569995…
tree STATE_410000 = ((1[&rate=0.01583807314388019]:3.7258945903192284,2[&rate=0.01626919088351179]:1.615894590319229)[&rate=0.055245391030634965]:2.0939030724310896,(((3[&rate=0.02182851709163748]:1.6224848916647545,((((((4[&rate=0.007903204464220073]:7.389271625415219,(((11[&rate=0.034046924966207384]:2.116577467820534,(((13[&rate=0.04082341667783573]:0.9355751448435647,37[&rate=0.11716107460557…
tree STATE_411000 = ((1[&rate=0.021488709614705417]:3.7258945903192284,2[&rate=0.01672974485893857]:1.615894590319229)[&rate=0.012287908192267515]:2.119714736263049,((3[&rate=0.01455666804143261]:1.6224848916647545,((((((4[&rate=0.007065715663001058]:7.203142549951696,((((11[&rate=0.10914135865059066]:1.5981858295505305,((((((16[&rate=0.19844663337013457]:0.5280645468703433,((((21[&rate=0.0130075…
tree STATE_412000 = ((1[&rate=0.005581149452466352]:4.105316443395267,2[&rate=0.01899984775129352]:1.995316443395268)[&rate=0.021970862236306985]:1.74029288318701,(((3[&rate=0.00962716352793089]:1.6224848916647545,(((((4[&rate=0.003605573270698557]:7.07756772337585,((((11[&rate=0.11917517252833917]:1.5981858295505305,((((((16[&rate=0.1810947908995002]:0.12489156063456619,((((21[&rate=0.0159603516…
tree STATE_413000 = ((1[&rate=0.027873180589978747]:4.298515730197266,2[&rate=0.012807050475309044]:2.188515730197267)[&rate=0.016558312765325853]:0.7733229709518739,(((3[&rate=0.005558864339001539]:1.6224848916647545,(((((4[&rate=0.009234480851034265]:6.8807043456433306,((((11[&rate=0.11730052860114128]:1.76276792618647,((13[&rate=0.13624613835502306]:0.7318473028781867,(32[&rate=0.0820718909300…
tree STATE_414000 = ((1[&rate=0.029733032784916038]:3.6686084268088663,2[&rate=0.014658040737363962]:1.558608426808867)[&rate=0.018515828061548556]:1.33762473234993,(((3[&rate=0.006626399985035802]:1.609899083962489,(((((((4[&rate=0.009708353922818765]:6.6089230811476725,(((((11[&rate=0.10986363449135766]:1.2298596937313668,(13[&rate=0.1621793606976028]:0.7226191517728644,(32[&rate=0.069468892673…
tree STATE_415000 = ((1[&rate=0.023174968264328123]:3.6686084268088663,2[&rate=0.013496685695588533]:1.558608426808867)[&rate=0.004662156418070486]:1.4372920526646595,(((3[&rate=0.00612479256667349]:1.609899083962489,(((((((4[&rate=0.008789764457360464]:5.466858607967524,(((((11[&rate=0.10984747065177257]:1.2580703716363075,(13[&rate=0.010799364122885825]:0.7784562257023175,(32[&rate=0.0681684317…
tree STATE_416000 = ((1[&rate=0.022559911922905795]:2.68644865949706,2[&rate=0.013628240084677527]:0.5764486594970606)[&rate=0.006325181647886809]:2.328128602652825,(((3[&rate=0.005683364963899352]:1.609899083962489,(((((((4[&rate=0.008708373138915228]:5.466858607967524,(((((11[&rate=0.09761961774046975]:1.2580703716363075,(13[&rate=0.010659456587374019]:1.1251589211855588,(32[&rate=0.19526425547…
tree STATE_417000 = ((1[&rate=0.010605085493132433]:3.757980570761852,2[&rate=0.0028904552868749146]:1.6479805707618524)[&rate=0.008190839055605402]:1.0906999050254598,(((3[&rate=0.006969061935454185]:1.952133883800748,(((((((4[&rate=0.010605085493132433]:6.60926726112757,((((11[&rate=0.11342550903974394]:1.9428535448079423,(13[&rate=0.036840630927486205]:1.1251589211855588,(32[&rate=0.0564728862…
tree STATE_418000 = ((1[&rate=0.00924973149044234]:3.757980570761852,2[&rate=0.03238735470398959]:1.6479805707618524)[&rate=0.03745058673157073]:1.0906999050254598,(((3[&rate=0.0058421185836525]:1.952133883800748,(((((((4[&rate=0.00899741236173794]:6.60926726112757,((((11[&rate=0.10296907405178056]:1.699835110857137,((13[&rate=0.03331686830078647]:1.299243112605243,(32[&rate=0.0035097512071472505…
tree STATE_419000 = ((1[&rate=0.013802367620832413]:2.3309251520902876,2[&rate=0.052298923046714775]:0.22092515209028818)[&rate=0.004996369119234074]:2.9222907808717196,(((3[&rate=0.0019063449711600258]:2.522553705771017,(((((((4[&rate=0.011401615280959069]:7.148134559401573,((((11[&rate=0.09973564528112129]:1.6789470570559466,((13[&rate=0.031134869777838317]:2.0634429438446062,(32[&rate=0.018492…
tree STATE_420000 = ((1[&rate=0.01870270498119193]:2.7432871582440796,2[&rate=0.05866193194286048]:0.6332871582440802)[&rate=0.031612430401256116]:2.23954709592595,(((3[&rate=0.005697284413327406]:2.880198909694691,(((((((4[&rate=0.020580103466314087]:6.605872967559275,(((11[&rate=0.03414793420490565]:1.7559331387255277,((13[&rate=0.03696559883639525]:1.6312161303900616,(32[&rate=0.02389544190285…
tree STATE_421000 = ((1[&rate=0.019505219087964886]:3.023498685240078,2[&rate=0.045979729886573]:0.9134986852400786)[&rate=0.03201820687749747]:1.9593355689299514,(((3[&rate=0.0055898359267720155]:2.880198909694691,((((((4[&rate=0.01317140526169023]:6.605872967559275,((((7[&rate=0.015376032828911309]:1.4439459606596259,11[&rate=0.09238891406582993]:0.2539459606596246)[&rate=0.07803826776449903]:1…
tree STATE_422000 = ((1[&rate=0.01363310425683286]:3.3395998894611196,2[&rate=0.04385416502541965]:1.2295998894611202)[&rate=0.02309334161572152]:1.728563426156363,(((3[&rate=0.006655999140047007]:3.0617305892071442,((((((4[&rate=0.011826442668977788]:6.605872967559275,((((7[&rate=0.03897436094797785]:2.021315488987547,11[&rate=0.08993717587006796]:0.8313154889875456)[&rate=0.013330686955762028]:…
tree STATE_423000 = ((1[&rate=0.023927421598771065]:3.8147397689715916,2[&rate=0.016372016368376312]:1.7047397689715922)[&rate=0.016727194914084243]:1.253423546645891,(((3[&rate=0.005601277646462851]:3.0617305892071442,((((((4[&rate=0.007443283897686471]:7.216939683670859,((((7[&rate=0.04884039644288394]:2.021315488987547,11[&rate=0.10859949568048657]:0.8313154889875456)[&rate=0.01040125697710284…
tree STATE_424000 = ((1[&rate=0.024321990058190298]:3.5373125304032342,2[&rate=0.018628944406520315]:1.4273125304032348)[&rate=0.03198896333246282]:1.415833927951418,(((3[&rate=0.006089573493925767]:2.963403820887855,((((((4[&rate=0.008015119659342368]:6.5475033848223845,((7[&rate=0.051620058170062155]:1.2294789422658496,15[&rate=0.035767487781725595]:1.2294789422658496)[&rate=0.01074424585497392…
tree STATE_425000 = ((1[&rate=0.03142891438571973]:3.5055377887246664,2[&rate=0.019803948572593204]:1.395537788724667)[&rate=0.046119644077796784]:1.5346961264155397,((((3[&rate=0.0063725208915818765]:2.693778440011073,(((((4[&rate=0.008880732615028931]:6.478798152328814,((7[&rate=0.002769539980540565]:0.523721000159771,15[&rate=0.03617251950093444]:0.523721000159771)[&rate=0.012077832765595315]:…
tree STATE_426000 = ((1[&rate=0.030213680791762825]:3.8204164647713768,2[&rate=0.01849253158325921]:1.7104164647713773)[&rate=0.03144299754005853]:1.585869135921122,((((3[&rate=0.008416271332436416]:2.693778440011073,(((((4[&rate=0.016150967748459515]:6.373703985904115,((7[&rate=0.02961812918086132]:0.7757830012888647,15[&rate=0.03144299754005853]:0.7757830012888647)[&rate=0.013239772092783887]:5…
tree STATE_427000 = ((1[&rate=0.025581349796212478]:3.626885092934735,2[&rate=0.015462742899335523]:1.5168850929347357)[&rate=0.024474857847606092]:1.7611497480038096,((((3[&rate=0.007214071025897028]:2.082805772715922,(((((4[&rate=0.013632251568911064]:6.140825098721823,(((7[&rate=0.019567580505582292]:1.1604579310616678,15[&rate=0.010290988263795209]:1.1604579310616678)[&rate=0.0102909882637952…
tree STATE_428000 = ((1[&rate=0.027605562926616773]:4.285085186491337,2[&rate=0.01760666849261779]:2.175085186491337)[&rate=0.032607835825847156]:1.1029496544472082,((((3[&rate=0.017207931140333248]:2.427176324063396,(((((4[&rate=0.015288173797900447]:6.140825098721823,(((7[&rate=0.04736700254430491]:3.776862230879935,15[&rate=0.011741181001231383]:3.776862230879935)[&rate=0.011402243298609506]:1…
tree STATE_429000 = ((1[&rate=0.02518871384982747]:4.249553664994288,2[&rate=0.01645345399959062]:2.1395536649942883)[&rate=0.05567923714031091]:1.1953683761746774,((((3[&rate=0.014876937519522428]:2.503562404603379,(((((((4[&rate=0.010032553740891343]:6.182028264819973,((((7[&rate=0.014876937519522428]:1.5623456240185902,42[&rate=0.36973687118290854]:7.202345624018591)[&rate=0.007587099026569712…
tree STATE_430000 = ((1[&rate=0.008604816283010854]:4.313168049654024,2[&rate=0.01759530284311094]:2.2031680496540247)[&rate=0.057728299661896784]:1.1023548896071276,((((3[&rate=0.017183667848350327]:2.4790359618412126,(((((((4[&rate=0.011602215264484197]:6.160734615736562,(((((7[&rate=0.016377879006753956]:2.8941462116334478,42[&rate=0.33977273937964503]:8.534146211633448)[&rate=0.01483032094091…
tree STATE_431000 = ((1[&rate=0.008505728578171494]:4.5834788107115045,2[&rate=0.015180706538727343]:2.473478810711505)[&rate=0.01635305788677364]:0.8265013156211154,((((3[&rate=0.017160728192205477]:2.4790359618412126,(((((((4[&rate=0.017160728192205477]:6.770704974599848,(((((7[&rate=0.011895070762930964]:0.8235241080984075,42[&rate=0.34087522646051793]:6.463524108098408)[&rate=0.01518070653872…
tree STATE_432000 = ((1[&rate=0.012571729621858527]:4.5834788107115045,2[&rate=0.020424168420642853]:2.473478810711505)[&rate=0.05533402682995257]:0.12831136249067043,((((3[&rate=0.025527932959946018]:2.8483565418265044,(((((((4[&rate=0.011758878775187415]:6.2180573075379115,(((((7[&rate=0.016870857592552486]:2.015358428822182,42[&rate=0.030333003081193678]:7.655358428822183)[&rate=0.057632721124…
tree STATE_433000 = ((1[&rate=0.008618030981791574]:4.5834788107115045,2[&rate=0.015071195846564201]:2.473478810711505)[&rate=0.10348164736761682]:0.12831136249067043,((((3[&rate=0.03982786255870905]:2.560917061742316,(((((((4[&rate=0.007965214309031191]:6.328649581541292,(((((7[&rate=0.037303015259984265]:1.4153548921768113,42[&rate=0.05016909170108084]:7.055354892176812)[&rate=0.054057540676719…
tree STATE_434000 = ((1[&rate=0.009220177766006383]:4.590366556854896,2[&rate=0.015857825598735664]:2.4803665568548965)[&rate=0.10756567023874494]:0.37858014141534824,(((((3[&rate=0.041593984438642484]:1.9702155133416994,((((4[&rate=0.008200044663194062]:5.4728236353375905,(((((7[&rate=0.0945495728908907]:0.6271694752700796,42[&rate=0.05092890686042278]:6.26716947527008)[&rate=0.13321596963947416…
tree STATE_435000 = ((1[&rate=0.007986910404464722]:4.590366556854896,2[&rate=0.030449571154823284]:2.4803665568548965)[&rate=0.014588339550646624]:0.37858014141534824,((((3[&rate=0.038826563177615306]:2.566791081644155,(((((4[&rate=0.006734759375247149]:5.787178655174316,(((((7[&rate=0.02404234959544867]:1.9097647518638965,42[&rate=0.05054742703989311]:7.549764751863897)[&rate=0.0079869104044647…
tree STATE_436000 = ((1[&rate=0.024983163414220206]:2.4717748730185107,2[&rate=0.0596542042651885]:0.3617748730185113)[&rate=0.0066145258759913]:3.002701650143706,((((3[&rate=0.0037074432065992233]:2.566791081644155,((((((4[&rate=0.00548585677856035]:5.787178655174316,((((7[&rate=0.021349801111414508]:2.0106532460962576,42[&rate=0.06559983534744677]:7.650653246096258)[&rate=0.006895921512987341]:…
tree STATE_437000 = ((1[&rate=0.0267420489032062]:2.587147627934904,2[&rate=0.05984628543408238]:0.4771476279349045)[&rate=0.01642137429302143]:2.735147129171345,((((3[&rate=0.004905145680153797]:2.5223355526734466,(((((4[&rate=0.007007476086704865]:6.780729599389012,((((7[&rate=0.024142846345938444]:0.0,42[&rate=0.06707787546635333]:5.640000000000001)[&rate=0.0267420489032062]:2.7314438313730776…
tree STATE_438000 = ((1[&rate=0.016311199470954947]:2.977085890946057,2[&rate=0.058920708377070044]:0.8670858909460577)[&rate=0.017442902373210115]:2.345208866160192,((((3[&rate=0.0029074130450931113]:2.5223355526734466,((((((4[&rate=0.00769225209613869]:6.780729599389012,((((7[&rate=0.025265851980496388]:0.9873060684263706,42[&rate=0.07618507204692132]:6.627306068426371)[&rate=0.0224213178331134…
tree STATE_439000 = ((1[&rate=0.005791381460703601]:3.230123320521713,2[&rate=0.10133502604056668]:1.1201233205217136)[&rate=0.018803223910724736]:1.8598918319527442,((((3[&rate=0.002364439491145694]:2.5347760282082348,(((((4[&rate=0.008649708389704863]:6.780729599389012,((((7[&rate=0.05428355463382943]:0.2673442062485982,42[&rate=0.07611486793960179]:5.907344206248599)[&rate=0.05685859710176366]…
tree STATE_440000 = ((1[&rate=0.04376473413960089]:3.2050487727593904,2[&rate=0.04103159918357182]:1.095048772759391)[&rate=0.012789719666660869]:1.148777898436876,((((3[&rate=0.0019762294351506806]:2.5126926555331224,((((((4[&rate=0.008211341058125269]:4.4838672449918064,((((7[&rate=0.1573519662241049]:0.12028917554033924,42[&rate=0.14910648354590006]:5.76028917554034)[&rate=0.010717430207971652…
tree STATE_441000 = ((1[&rate=0.005912047566317704]:3.1918746491734,2[&rate=0.022900597482054624]:1.0818746491734004)[&rate=0.013276201014172897]:1.1619520220228665,((((3[&rate=0.0018306542535045285]:2.5126926555331224,(((((4[&rate=0.008296490340418518]:4.818410597037456,(((((7[&rate=0.190343122747721]:0.12028917554033924,42[&rate=0.05906124512045143]:5.76028917554034)[&rate=0.01100583948731784]:…
tree STATE_442000 = ((1[&rate=0.046138347746625716]:2.6092642514819957,2[&rate=0.10518927664353458]:0.49926425148199627)[&rate=0.012889166919687452]:2.298254687192795,((((3[&rate=0.012037476957536824]:2.313564177733184,((((((4[&rate=0.00678758981522107]:4.818410597037456,(((7[&rate=0.1913471825684375]:1.0194268749154176,42[&rate=0.11771020280982251]:6.659426874915418)[&rate=0.00917305290415153]:2…
tree STATE_443000 = ((1[&rate=0.04929557639571888]:2.6092642514819957,2[&rate=0.12610949904494795]:0.49926425148199627)[&rate=0.010919379264395214]:2.2602475771640442,((((3[&rate=0.010919379264395214]:2.313564177733184,((((((4[&rate=0.005764465021766205]:4.818410597037456,((((7[&rate=0.19302239423335554]:1.0194268749154176,42[&rate=0.11580407524501223]:6.659426874915418)[&rate=0.00791223171975994…
tree STATE_444000 = ((1[&rate=0.005514753554155043]:2.6092642514819957,2[&rate=0.12403880583678124]:0.49926425148199627)[&rate=0.0067088861306297334]:2.2602475771640442,((((3[&rate=0.011447589046978613]:2.313564177733184,(((((4[&rate=0.004685209732872505]:4.818410597037456,(((7[&rate=0.019157903072089585]:3.658106209668727,12[&rate=0.006314987727553351]:1.0881062096687266)[&rate=0.072166703855587…
tree STATE_445000 = ((1[&rate=0.0067590605835283705]:2.6812240437587107,2[&rate=0.08822612016195391]:0.5712240437587113)[&rate=0.0204526862500726]:2.1951160629859814,((((3[&rate=0.019148398906582723]:2.3159722170766486,(((((4[&rate=0.005897723424358327]:5.401254090668932,(((((7[&rate=0.01957783471827735]:2.823736784854731,(13[&rate=0.02787829260946809]:2.390727689776874,((32[&rate=0.0946062675020…
tree STATE_446000 = ((1[&rate=0.014946989159666099]:2.6812240437587107,2[&rate=0.1004874769917889]:0.5712240437587113)[&rate=0.008574568209212052]:2.1951160629859814,(((3[&rate=0.006455317670085145]:2.3159722170766486,((((((4[&rate=0.01373152101191707]:6.285059766080206,((((7[&rate=0.0349286050688495]:3.3139428007145,(13[&rate=0.008574568209212052]:2.1526426953676605,(32[&rate=0.05595047120097782…
tree STATE_447000 = ((1[&rate=0.015061516674974256]:2.6812240437587107,2[&rate=0.010956855446872058]:0.5712240437587113)[&rate=0.03376845743985589]:2.1951160629859814,((((3[&rate=0.006367507025768104]:2.3159722170766486,((((((4[&rate=0.013806954040268826]:5.654076854046124,(((7[&rate=0.03672739891652861]:1.4117440875964782,11[&rate=0.21489387791520934]:0.2217440875964769)[&rate=0.0496375919098312…
tree STATE_448000 = ((1[&rate=0.015915742329380728]:3.6722904132784677,2[&rate=0.011316130113339535]:1.5622904132784683)[&rate=0.03432371757725217]:1.3019081657521383,(((3[&rate=0.012549854274376254]:2.3498819535713977,((((((4[&rate=0.011726827592758542]:6.773986614886493,(((7[&rate=0.03728689288262029]:1.4367715194298896,11[&rate=0.21277217511247573]:0.2467715194298883)[&rate=0.05017904580664391…
tree STATE_449000 = ((1[&rate=0.016456566505771333]:3.1874121858066644,2[&rate=0.014642163772924724]:1.077412185806665)[&rate=0.03677244265897428]:1.7867863932239416,((((3[&rate=0.014642163772924724]:2.3498819535713977,((((((4[&rate=0.011987580266084838]:6.773986614886493,(((7[&rate=0.08390375791003099]:1.4367715194298896,11[&rate=0.25635078301179304]:0.2467715194298883)[&rate=0.05643764150416409…
tree STATE_450000 = ((1[&rate=0.014347811701270268]:2.9389456572417387,2[&rate=0.012765907678215177]:0.8289456572417393)[&rate=0.03206039867925608]:1.9544447055805918,(((3[&rate=0.012765907678215177]:2.3498819535713977,(((((4[&rate=0.010834723437446982]:5.0687884295678955,(((7[&rate=0.008914318748554775]:1.4367715194298896,11[&rate=0.22350183210066907]:0.2467715194298883)[&rate=0.0492056865495946…
tree STATE_451000 = ((1[&rate=0.016296166403076726]:3.8934367118650997,2[&rate=0.029279528849228555]:1.7834367118651002)[&rate=0.050237182028666914]:0.8994975790294006,(((3[&rate=0.03794310191143743]:1.543058780991096,((((((4[&rate=0.010501770182915685]:4.663505483068668,((7[&rate=0.057753004457922995]:1.5238872648151585,11[&rate=0.20118066615062602]:0.3338872648151572)[&rate=0.0814242804127064]:…
tree STATE_452000 = ((1[&rate=0.023682245338859195]:2.471260540709828,2[&rate=0.025259770410846146]:0.3612605407098286)[&rate=0.0367557332873018]:2.348305211433285,(((3[&rate=0.033830460339584006]:1.4267958809434234,(((((4[&rate=0.030505439063470665]:5.085067017883677,((((7[&rate=0.05559839655808548]:1.1900000000000013,11[&rate=0.22174506826433985]:0.0)[&rate=0.06273676492838712]:2.69558181158300…
tree STATE_453000 = ((1[&rate=0.02416401811922602]:3.5530990662041404,2[&rate=0.008498754182047654]:1.443099066204141)[&rate=0.04102795401967261]:1.2791601938489379,(((3[&rate=0.012106438800573233]:2.696331339309978,((((((4[&rate=0.030122364461574944]:5.6511200204779435,((((7[&rate=0.039532732061018025]:2.8628930426407813,11[&rate=0.03122807178131799]:1.67289304264078)[&rate=0.05522306689166292]:…
tree STATE_454000 = (1[&rate=0.007815400655999692]:4.974308855877858,(2[&rate=0.016099036706366095]:2.7257789870823217,(((3[&rate=0.015010606210200334]:3.309450680902806,((((((4[&rate=0.026429630949781516]:5.6511200204779435,((((7[&rate=0.005562439911777897]:3.3032274478702703,11[&rate=0.027479611383995847]:2.113227447870269)[&rate=0.05885648099911046]:0.30867704908703075,((13[&rate=0.02747961138…
tree STATE_455000 = ((1[&rate=0.009679307973032035]:4.179007982552498,2[&rate=0.01126511541888309]:2.069007982552499)[&rate=0.03309494039334252]:0.7953008733253597,(((3[&rate=0.007044476930290342]:3.2253297412737183,((((4[&rate=0.018209478796243864]:5.6511200204779435,((((7[&rate=0.03692686707934506]:3.5742717100176975,11[&rate=0.053397461241871565]:2.384271710017696)[&rate=0.009679307973032035]:…
tree STATE_456000 = ((1[&rate=0.02945084205681226]:2.38424483505554,2[&rate=0.04182324312318075]:0.27424483505554065)[&rate=0.009166832032918362]:2.659586300723788,(((3[&rate=0.007379840604869582]:2.6765170714791537,(((((4[&rate=0.009166832032918362]:5.688981954579575,((((7[&rate=0.04769084402041509]:2.7364916216337853,11[&rate=0.04959524846667796]:1.546491621633784)[&rate=0.03891573683278086]:0.…
tree STATE_457000 = ((1[&rate=0.03334402238666166]:2.476217575086423,2[&rate=0.04138198274894471]:0.3662175750864236)[&rate=0.020611820114763143]:2.567613560692905,(((3[&rate=0.005929413509869118]:2.64059503794158,(((((4[&rate=0.018209447055551546]:5.116922990177155,((((7[&rate=0.030895773466265528]:2.284370664427694,11[&rate=0.047918267834612255]:1.094370664427693)[&rate=0.03745398649442556]:0.9…
tree STATE_458000 = ((1[&rate=0.03721900954436897]:2.476217575086423,2[&rate=0.0467155479254427]:0.3662175750864236)[&rate=0.05095627305586892]:2.567613560692905,(((3[&rate=0.008568750766396863]:3.4000563898878937,((((((4[&rate=0.019692870913084904]:5.116922990177155,((((((7[&rate=0.040366899404429]:0.10480453122133682,32[&rate=0.021037798676179716]:0.10480453122133682)[&rate=0.013557447777523502…
tree STATE_459000 = ((1[&rate=0.026999190603573312]:2.8751330085729734,2[&rate=0.0802257149084112]:0.765133008572974)[&rate=0.02102141055236648]:2.787879362670971,(((3[&rate=0.008557964782109441]:2.9435407660339195,((((((4[&rate=0.025400581701999932]:5.116922990177155,(((((((7[&rate=0.04034951175634382]:1.1399866794627407,33[&rate=0.03433127297958924]:1.1399866794627407)[&rate=0.02592476197808126…
tree STATE_460000 = ((1[&rate=0.02571584223044558]:2.8751330085729734,2[&rate=0.07371471832090139]:0.765133008572974)[&rate=0.01976669216932877]:2.450137692834872,((((3[&rate=0.00846620069784589]:3.043516395592434,((((((4[&rate=0.024242002683443505]:5.688337213145118,((((((7[&rate=0.02061501123063793]:1.40798146595424,(32[&rate=0.056850438133212465]:0.2568628266038502,33[&rate=0.00846620069784589…
tree STATE_461000 = ((1[&rate=0.022164002116788813]:3.1456653957804974,2[&rate=0.07310807820176256]:1.035665395780498)[&rate=0.003894917575827262]:1.5155215789593157,((((3[&rate=0.015139914614082222]:3.7166591942575806,(((((4[&rate=0.02263257950671749]:5.688337213145118,((((((7[&rate=0.04815785372068]:1.40798146595424,(32[&rate=0.017049974804406568]:1.191387832840583,33[&rate=0.007464953693206547…
tree STATE_462000 = ((1[&rate=0.013254571376709875]:3.1456653957804974,2[&rate=0.0700108253163517]:1.035665395780498)[&rate=0.03004073909508901]:1.3894937987736569,((((3[&rate=0.011055469588245215]:2.9130537677210384,(((((4[&rate=0.024954864920411258]:6.260683177009067,(((((((7[&rate=0.04934891483558511]:0.03666767806469551,33[&rate=0.016973761512820467]:0.03666767806469551)[&rate=0.0454841342903…
tree STATE_463000 = ((1[&rate=0.022680181070519976]:3.1456653957804974,2[&rate=0.06736100172410518]:1.035665395780498)[&rate=0.016385704265784527]:1.3894937987736569,(((3[&rate=0.006634097897898173]:2.9246033490932533,(((((4[&rate=0.01888070235779734]:6.260683177009067,(((((7[&rate=0.016385704265784527]:1.6404730991588536,(32[&rate=0.09940944746565976]:0.03666767806469551,33[&rate=0.0117393582049…
tree STATE_464000 = ((1[&rate=0.028834745038709385]:3.1456653957804974,2[&rate=0.04786730236883002]:1.035665395780498)[&rate=0.01139587926211028]:1.3894937987736569,(((3[&rate=0.009495897071570308]:3.7395150830439547,(((((4[&rate=0.02155098673896812]:6.402799948536298,((((((7[&rate=0.01814724394412233]:1.1683722609217853,32[&rate=0.02944098249655817]:1.1683722609217853)[&rate=0.003875070911774635…
tree STATE_465000 = ((1[&rate=0.028110084577475228]:3.1456653957804974,2[&rate=0.047821097095317504]:1.035665395780498)[&rate=0.04343830515211085]:1.6007034975483592,(((3[&rate=0.00895313805990132]:5.058289621503555,(((((4[&rate=0.021009388780886717]:5.650386772948568,(((((7[&rate=0.017691190790562358]:1.279930470338229,(32[&rate=0.10069922746631482]:0.4328935462161638,33[&rate=0.0041665753673709…
tree STATE_466000 = ((1[&rate=0.03308919664399332]:3.1456653957804974,2[&rate=0.037867017452706944]:1.035665395780498)[&rate=0.004176386451417007]:1.6007034975483592,(((3[&rate=0.002628324822694524]:5.058289621503555,(((((4[&rate=0.020631284622048145]:5.650386772948568,(((((((7[&rate=0.01692077294934521]:1.1092595673469532,33[&rate=0.006058021099876208]:1.1092595673469532)[&rate=0.027820591834049…
tree STATE_467000 = ((1[&rate=0.00911983135955586]:3.1456653957804974,2[&rate=0.09597372196295502]:1.035665395780498)[&rate=0.0313919849789185]:1.469141301297121,(((3[&rate=0.0021427600631624575]:4.00806155807895,(((((4[&rate=0.018517283449557196]:6.9783149360373855,(((((7[&rate=0.016072896214996614]:1.279930470338229,(32[&rate=0.1060279428989911]:0.3487190432174607,33[&rate=0.004956090379550172]…
tree STATE_468000 = ((1[&rate=0.008339595213029995]:3.1361439949332066,2[&rate=0.09162889121058648]:1.0261439949332072)[&rate=0.031321308661951396]:1.3359941062854404,(((3[&rate=0.001954612703643265]:4.00806155807895,(((((4[&rate=0.01324118741824196]:5.923388947673963,((((((7[&rate=0.015783436448470637]:0.6796862824504686,32[&rate=0.10638693640290214]:0.6796862824504686)[&rate=0.03453904820620613…
tree STATE_469000 = ((1[&rate=0.010897800050967393]:4.162533391268958,2[&rate=0.05232447244981313]:2.052533391268959)[&rate=0.024458882291955093]:2.6222294677443756,(((3[&rate=0.003252181305199645]:4.032853588639682,((((4[&rate=0.016020905186027366]:6.712175500737079,((((((((7[&rate=0.012741513849649076]:0.5949883065577488,32[&rate=0.021756742076285716]:0.5949883065577488)[&rate=0.006969926234304…
tree STATE_470000 = ((1[&rate=0.003324840497583511]:4.173537686157545,2[&rate=0.04553368627678917]:2.063537686157545)[&rate=0.02259833373450048]:1.6441908956338835,(((3[&rate=0.020051878691464867]:3.831604158517699,((((4[&rate=0.01403180788668892]:6.720533832135729,(((((((7[&rate=0.01017873361331993]:0.28833910336489055,32[&rate=0.025970138209849516]:0.28833910336489055)[&rate=0.03317717462991944…
tree STATE_471000 = ((1[&rate=0.01799773197357486]:4.8924974978883355,2[&rate=0.008963542089675437]:2.782497497888336)[&rate=0.025176962542949027]:1.1899193940425263,(((3[&rate=0.022588565494216065]:3.831604158517699,(((4[&rate=0.004330183718569194]:7.23895944151629,((((((7[&rate=0.009626923345093609]:0.6864366907619406,32[&rate=0.0244118365874236]:0.6864366907619406)[&rate=0.07702574253927913]:1…
tree STATE_472000 = ((1[&rate=0.01803997499460427]:3.078223898096013,2[&rate=0.026956643244572476]:0.9682238980960136)[&rate=0.026485475183898623]:2.8859866653728403,(((3[&rate=0.026485475183898623]:2.994558805623498,((((4[&rate=0.003535566697534495]:7.23895944151629,(((((((7[&rate=0.15335279790313952]:0.6864366907619406,32[&rate=0.08725971486744735]:0.6864366907619406)[&rate=0.09518064582117758]…
tree STATE_473000 = ((1[&rate=0.019334770585671127]:2.3800655256141567,2[&rate=0.07913330751935012]:0.2700655256141573)[&rate=0.02773471976901768]:3.5841450378546966,(((3[&rate=0.02773471976901768]:2.994558805623498,((((4[&rate=0.0032281900800578958]:6.486646857021245,(((((7[&rate=0.04051063645020689]:0.23201115913569836,32[&rate=0.007622002476462932]:0.23201115913569836)[&rate=0.0301303507494734…
tree STATE_474000 = ((1[&rate=0.020939717877074153]:3.287488343045844,2[&rate=0.02302410542394436]:1.1774883430458445)[&rate=0.029163652600124376]:2.6610501176379984,(((3[&rate=0.004539628841372012]:2.9814632573391933,((((4[&rate=0.004539628841372012]:6.200418858526842,((((((7[&rate=0.041246411808912496]:0.2229557548924248,33[&rate=0.03554856856096799]:0.2229557548924248)[&rate=0.0648412888309327…
tree STATE_475000 = ((1[&rate=0.013628481602480366]:4.977009877651476,2[&rate=0.022848613029469018]:2.8670098776514763)[&rate=0.007638228906076367]:0.9715285830323666,(((3[&rate=0.010702095725472845]:2.588824708864969,((((4[&rate=0.013628481602480366]:6.691334060220562,((((((7[&rate=0.013261591363497376]:0.6184623189651219,(32[&rate=0.040594171962870074]:0.2229557548924248,33[&rate=0.029898419136…
tree STATE_476000 = ((1[&rate=0.005097858398577575]:3.713692182859063,2[&rate=0.03386076427237042]:1.6036921828590636)[&rate=0.006251261400779482]:2.7504053276920857,(((3[&rate=0.00468352483213473]:2.487126658059381,(((((4[&rate=0.012885875396279958]:7.033274899353909,((((((7[&rate=0.07538082526315198]:0.32729543653096016,32[&rate=0.055562992111458626]:0.32729543653096016)[&rate=0.086041175018884…
tree STATE_477000 = ((1[&rate=0.005595259415797841]:3.713692182859063,2[&rate=0.04500088695722634]:1.6036921828590636)[&rate=0.00895912353285113]:1.9020510281256762,(((3[&rate=0.004703276822118363]:2.487126658059381,(((((4[&rate=0.013129859404853445]:7.033274899353909,((((((7[&rate=0.07203030151272179]:0.4696358244874048,33[&rate=0.011730022447298198]:0.4696358244874048)[&rate=0.00895912353285113…
tree STATE_478000 = ((1[&rate=0.011535726063116517]:3.5414906446101497,2[&rate=0.040592272910396125]:1.4314906446101503)[&rate=0.012185087548095249]:2.1120588329657295,(((3[&rate=0.011859798016652006]:2.518526564636389,(((((4[&rate=0.012511818438413093]:6.33737867874386,(((((7[&rate=0.0105683638463834]:0.5665584695893706,33[&rate=0.11146297978904392]:0.5665584695893706)[&rate=0.008298781197459637…
tree STATE_479000 = ((1[&rate=0.013148188589828809]:4.091749201595668,2[&rate=0.02037398958181326]:1.9817492015956688)[&rate=0.019550417041482856]:1.6010079918006284,(((3[&rate=0.013862492172832905]:2.6799422247871902,(((((4[&rate=0.013862492172832905]:6.6253935918500595,((((((7[&rate=0.00565178426291638]:0.4538240146665373,33[&rate=0.046255119236171933]:0.4538240146665373)[&rate=0.00923823935448…
tree STATE_480000 = ((1[&rate=0.01276342471986363]:4.091749201595668,2[&rate=0.017139251359193527]:1.9817492015956688)[&rate=0.024364751659914377]:1.6970633797228558,(((3[&rate=0.013468840683549031]:2.6799422247871902,((((4[&rate=0.013824190368742632]:5.333889260963023,((((((7[&rate=0.044899352133610855]:0.2177865089879596,33[&rate=0.13677055201529628]:0.2177865089879596)[&rate=0.0089146574018861…
tree STATE_481000 = ((1[&rate=0.007721227953511428]:5.185542152308955,2[&rate=0.010102342990921862]:3.0755421523089552)[&rate=0.016251706816340628]:0.6032704290095694,(((3[&rate=0.008488813728442781]:2.6799422247871902,((((4[&rate=0.008488813728442781]:4.9747609886644,((((((7[&rate=0.00823040501733562]:0.5041157577474102,33[&rate=0.1537452697738432]:0.5041157577474102)[&rate=0.030391520485212167]…
tree STATE_482000 = ((1[&rate=0.007662115411681504]:3.0293680689604088,2[&rate=0.009731721952173875]:0.9193680689604093)[&rate=0.01173140770016608]:2.8465948054318275,(((3[&rate=0.00841568062769635]:2.6799422247871902,((((4[&rate=0.008161781166138802]:4.762679955592542,((((((7[&rate=0.0100052608375765]:0.4911182856882057,33[&rate=0.29175985562680434]:0.4911182856882057)[&rate=0.018532861126360392…
tree STATE_483000 = ((1[&rate=0.009927461572693815]:5.124340407750196,2[&rate=0.01136901368404413]:3.014340407750197)[&rate=0.01353507690995296]:0.7417992912730043,(((3[&rate=0.009927461572693815]:2.6799422247871902,(((4[&rate=0.013213328261111866]:5.133120605565271,((((((7[&rate=0.009647678069144624]:0.4911182856882057,33[&rate=0.2715739839893923]:0.4911182856882057)[&rate=0.009647678069144624]:…
tree STATE_484000 = ((1[&rate=0.008228050264218877]:4.8876091436391675,2[&rate=0.009345854228539823]:2.777609143639168)[&rate=0.10558274681344423]:0.9785305553840331,(((3[&rate=0.007958526715817569]:2.6405955131135457,((((4[&rate=0.008228050264218877]:5.445333073358832,((((((7[&rate=0.007958526715817569]:0.5936009858608848,33[&rate=0.2995772245217634]:0.5936009858608848)[&rate=0.00769265218483757…
tree STATE_485000 = ((1[&rate=0.015053219260414365]:4.425409038156502,2[&rate=0.011173966969801245]:2.3154090381565027)[&rate=0.017561054732932794]:1.4407306608666985,(((3[&rate=0.00332364626456146]:2.6405955131135457,((((4[&rate=0.008239776822582891]:6.077095773884203,((((((7[&rate=0.007703900366471244]:0.4731814808350059,33[&rate=0.007970014930439528]:0.4731814808350059)[&rate=0.008790885515022…
tree STATE_486000 = ((1[&rate=0.009055993144053495]:4.258597719228511,2[&rate=0.02450017687906546]:2.148597719228512)[&rate=0.012474665327536685]:1.4349597923049515,(((3[&rate=0.007695946231429327]:2.4974760696674707,((((4[&rate=0.007959948884640848]:7.382376114713161,((((((7[&rate=0.0014198939519323242]:0.3722698094678236,33[&rate=0.015856779102529184]:0.3722698094678236)[&rate=0.015856779102529…
tree STATE_487000 = ((1[&rate=0.009547233682856093]:3.896192673799547,2[&rate=0.008406301060411197]:1.7861926737995475)[&rate=0.008968347278689011]:1.9680614722334653,(((3[&rate=0.00813118068925167]:2.5147767384056365,(((((4[&rate=0.007066215737604451]:7.067018146077217,((((((7[&rate=0.0015346708353064103]:0.5458960848861985,(32[&rate=0.09694980078614887]:0.3265930758044746,42[&rate=0.17662980718…
tree STATE_488000 = ((1[&rate=0.01072135386757454]:3.896192673799547,2[&rate=0.009462672043166052]:1.7861926737995475)[&rate=0.00977074744003881]:1.9680614722334653,(((3[&rate=0.0013820067002949647]:2.5147767384056365,((((4[&rate=0.007980137767696837]:6.565045040998623,((((((7[&rate=0.03266313557754986]:1.1601028200050578,(32[&rate=0.06687428980360388]:0.18357958428570598,42[&rate=0.1877876100625…
tree STATE_489000 = ((1[&rate=0.011420337079249259]:3.896192673799547,2[&rate=0.04158924620045132]:1.7861926737995475)[&rate=0.010429657139443622]:1.9680614722334653,(((3[&rate=0.0062243353381752605]:2.5147767384056365,((((4[&rate=0.008860614184478739]:6.116614120810436,((((((((7[&rate=0.051757743846494175]:0.18357958428570598,32[&rate=0.011759891164119705]:0.18357958428570598)[&rate=0.0097906578…
tree STATE_490000 = ((1[&rate=0.010202294417554993]:3.5739128181209026,2[&rate=0.01214622432612842]:1.4639128181209031)[&rate=0.04414990556402577]:1.7072430400347258,(((3[&rate=0.006141905906449672]:2.5147767384056365,((((4[&rate=0.008986790645797773]:7.022037734715099,((((((7[&rate=0.008109211779411343]:1.2609640421285704,((32[&rate=0.02684139397478717]:0.43769747587828434,42[&rate=0.08022452300…
tree STATE_491000 = ((1[&rate=0.005662822736112374]:3.5739128181209026,2[&rate=0.012192087342454267]:1.4639128181209031)[&rate=0.015818634063312666]:2.1389201068958386,(((3[&rate=0.007045730603142311]:2.5147767384056365,((((4[&rate=0.009052104528784992]:6.753697610938122,(((((7[&rate=0.010261426115901777]:1.5991321509744942,((32[&rate=0.03389167067810804]:0.3570673572856329,33[&rate=0.00817782827…
tree STATE_492000 = ((1[&rate=0.02395451245840842]:3.955907409796019,2[&rate=0.017256122997342648]:1.8459074097960197)[&rate=0.03185897582842216]:1.9323581943845127,(((3[&rate=0.010852303115169949]:2.7239688435062064,(((4[&rate=0.013029626979245198]:8.641013047257495,(5[&rate=0.0249652560538675]:0.48993578309646324,((((((7[&rate=0.01121222407136287]:0.6032227941359736,33[&rate=0.00757673605550729…
tree STATE_493000 = ((1[&rate=0.011363975405385293]:4.933394597246696,2[&rate=0.013336963715057073]:2.823394597246697)[&rate=0.027609473568881087]:0.949797075718557,(((3[&rate=0.010082123110805597]:2.719753465969873,(((4[&rate=0.011687715518488306]:8.637086387645901,(5[&rate=0.012670358910283015]:0.011823071004450014,(((((((7[&rate=0.021713219737517823]:0.6002421989112321,33[&rate=0.0435405929957…
tree STATE_494000 = ((1[&rate=0.00907281812482234]:3.8175751761444943,2[&rate=0.011012630545882331]:1.7075751761444948)[&rate=0.011298494672135352]:2.065616496820759,(((3[&rate=0.015991631662898593]:2.860933605603286,((((4[&rate=0.00961776488954761]:7.722177269902197,((((((7[&rate=0.1016139519293516]:0.7167618117115921,33[&rate=0.0279608174334859]:0.7167618117115921)[&rate=0.018539457565147802]:0…
tree STATE_495000 = ((1[&rate=0.012518157027978228]:3.8175751761444943,2[&rate=0.012518157027978228]:1.7075751761444948)[&rate=0.015620931331428282]:2.4236695423186987,(((3[&rate=0.03425679858331525]:2.533362906998285,(((4[&rate=0.01354144542858505]:8.582825743944255,(5[&rate=0.17024421398433268]:0.3218369778762309,(((((((7[&rate=0.01388422588060847]:0.443889400870642,((32[&rate=0.022500622444861…
tree STATE_496000 = ((1[&rate=0.009154903284154978]:4.471059965657908,2[&rate=0.008575176721643093]:2.3610599656579083)[&rate=0.011269771974885824]:1.9849473612893007,(((3[&rate=0.0026794604530079058]:2.340737449628854,((((4[&rate=0.00715723134210658]:8.471046467019484,(5[&rate=0.01571895872912218]:0.007397285699433098,((((((7[&rate=0.06712061125462386]:0.44707858837026393,((32[&rate=0.0176804391…
tree STATE_497000 = ((1[&rate=0.01149019294407671]:2.346279140490495,2[&rate=0.009923934696276]:0.23627914049049537)[&rate=0.012786181831072685]:4.109728186456714,(((3[&rate=0.009923934696276]:2.1395063715867977,((((4[&rate=0.008392367376773782]:8.093982819823658,(5[&rate=0.01740839874385125]:0.007397285699433098,(((((((7[&rate=0.11887423521493326]:0.1615206370786204,37[&rate=0.018192516444663784…
tree STATE_498000 = ((1[&rate=0.011873189515142483]:2.399071821164945,2[&rate=0.10439906694928444]:0.2890718211649457)[&rate=0.012776223739911819]:3.3619426595764708,(((3[&rate=0.010396088642363896]:2.1865125627322826,(((4[&rate=0.008930421857456487]:7.86259920044845,(5[&rate=0.0682624541488038]:0.11694808547554203,((((((((7[&rate=0.039044461235819665]:0.4245472011775675,37[&rate=0.01127911344771…
tree STATE_499000 = ((1[&rate=0.013299983430868077]:5.597135915200724,2[&rate=0.012951902625025729]:3.4871359152007244)[&rate=0.012264688795325662]:0.6121218964146209,(((3[&rate=0.006299454177851178]:2.786684939591126,((((4[&rate=0.008951749496862981]:7.752587953084095,((((((((7[&rate=0.022593820338574336]:0.0,42[&rate=0.06366113492097995]:5.640000000000001)[&rate=0.04573041075711465]:0.531524696…
tree STATE_500000 = ((1[&rate=0.012443354433014696]:4.960507294511714,2[&rate=0.007989462563107405]:2.850507294511715)[&rate=0.03584026525828455]:0.4388443695816946,(((3[&rate=0.009219565824260057]:3.2330519478493756,((((((4[&rate=0.007989462563107405]:6.2898816126895305,((((((((7[&rate=0.07593610724180387]:0.0,42[&rate=0.08156370233916073]:5.640000000000001)[&rate=0.03349664050187957]:0.71243576…
tree STATE_501000 = ((1[&rate=0.012758381145284284]:4.960507294511714,2[&rate=0.00819862191411988]:2.850507294511715)[&rate=0.036673922228375025]:0.4388443695816946,(((3[&rate=0.00945835753729726]:2.0002400467589254,(((((4[&rate=0.007885853225601144]:6.894684100981269,((((((7[&rate=0.008826132850834287]:0.6508964444110319,42[&rate=0.022608654083789925]:6.2908964444110325)[&rate=0.0431547782528362…
tree STATE_502000 = ((1[&rate=0.010993864163174698]:3.7604678963125693,2[&rate=0.010600123430427408]:1.6504678963125698)[&rate=0.03638069244263624]:1.6388837677808397,(((3[&rate=0.019712157017644075]:2.239858868484788,(((((4[&rate=0.01706806889322436]:7.547848980368919,(((((7[&rate=0.047774622278273705]:0.7536688564525278,((32[&rate=0.03564356726860525]:0.2351703159942069,37[&rate=0.0102056303659…
tree STATE_503000 = ((1[&rate=0.009525095059366958]:3.7604678963125693,2[&rate=0.009525095059366958]:1.6504678963125698)[&rate=0.03466176992716616]:1.6388837677808397,(((3[&rate=0.03466176992716616]:2.1804133591835893,(((((4[&rate=0.015278986008334524]:7.364699509432583,(((((((7[&rate=0.009154115745939521]:0.7536688564525278,((32[&rate=0.08423363163675378]:0.6240604961708875,37[&rate=0.0091541157…
tree STATE_504000 = ((1[&rate=0.011198578787409355]:3.685947078609935,2[&rate=0.012990115377733662]:1.5759470786099357)[&rate=0.02938234086074795]:2.062724809837178,(((3[&rate=0.011546532690510777]:2.11627597424971,((((4[&rate=0.00825824432847479]:7.413746216205389,(((((((7[&rate=0.005549291932651681]:0.615277802098916,((32[&rate=0.1709290025526774]:0.4037749816940064,37[&rate=0.00643844562553787…
tree STATE_505000 = ((1[&rate=0.010885884944793343]:2.8571341512813504,2[&rate=0.0516380874450808]:0.747134151281351)[&rate=0.027798554236545894]:2.914559989546298,(((3[&rate=0.02402447170891149]:2.61026355737215,((((((4[&rate=0.008034527938110152]:6.733503638961654,((((((((7[&rate=0.005404997598933236]:0.504291121862785,42[&rate=0.047473791862084586]:6.144291121862786)[&rate=0.005404997598933236…
tree STATE_506000 = ((1[&rate=0.011052371094682415]:2.8571341512813504,2[&rate=0.05245789436151506]:0.747134151281351)[&rate=0.02857740552056312]:2.367151622426398,(((3[&rate=0.024766816361942754]:2.500098758323766,((((((4[&rate=0.008148823215433573]:6.769637537194313,((((((((7[&rate=0.0054345682849205705]:0.8047126211415794,42[&rate=0.04830534705902813]:6.44471262114158)[&rate=0.0069312045682193…
tree STATE_507000 = ((1[&rate=0.010985889995716888]:3.6143779856747074,2[&rate=0.012780754817014722]:1.504377985674708)[&rate=0.01775973719207053]:1.4533109257969912,(((3[&rate=0.03166878458609639]:2.500098758323766,((((((4[&rate=0.008052879138941742]:6.769637537194313,(((((((7[&rate=0.005077243731497365]:0.23331999427249883,37[&rate=0.0038989084456940433]:0.23331999427249883)[&rate=0.03504125557…
tree STATE_508000 = ((1[&rate=0.010994838800956029]:3.6143779856747074,2[&rate=0.02889095250193792]:1.504377985674708)[&rate=0.012622948238719433]:1.4099014674538424,(((3[&rate=0.04235621442703643]:2.500098758323766,((((((4[&rate=0.007992527740720994]:6.982140047745975,((((((((7[&rate=0.05554445400199556]:0.15968238869660567,42[&rate=0.04345264574658711]:5.799682388696606)[&rate=0.014729665809259…
tree STATE_509000 = ((1[&rate=0.012079000806393254]:3.4954112516955007,2[&rate=0.02325661402591168]:1.3854112516955013)[&rate=0.02839842802873848]:1.528868201433049,(((3[&rate=0.008224912136004998]:2.500098758323766,(((((4[&rate=0.005121372498783912]:6.696955797134862,(((((((7[&rate=0.03036062168824903]:0.6972467234423974,42[&rate=0.0683250169601123]:6.337246723442398)[&rate=0.016074443899192072]…
tree STATE_510000 = ((1[&rate=0.013535190976395823]:4.375027349821785,2[&rate=0.02722912284272699]:2.2650273498217857)[&rate=0.012132639823468797]:0.6492521033067646,(((3[&rate=0.00943321785779897]:3.1033233348213827,((((((4[&rate=0.012828047534414995]:6.696955797134862,(((((((7[&rate=0.01770364256546016]:0.14688539768648923,42[&rate=0.021138393620289204]:5.78688539768649)[&rate=0.035012291160702…
tree STATE_511000 = ((1[&rate=0.03003283208948564]:4.375027349821785,2[&rate=0.024558529160701666]:2.2650273498217857)[&rate=0.010651422391571574]:0.6492521033067646,(((3[&rate=0.004901696332954258]:3.1033233348213827,(((((4[&rate=0.006410929899312773]:6.696955797134862,(((((((7[&rate=0.01746239361186698]:0.14688539768648923,32[&rate=0.005814662655203385]:0.14688539768648923)[&rate=0.014375637440…
tree STATE_512000 = ((1[&rate=0.03188466793553717]:3.3431301355026477,2[&rate=0.04587573469986801]:1.2331301355026483)[&rate=0.018321107894014848]:1.681149317625902,(((3[&rate=0.007981474179346982]:3.1033233348213827,((((((4[&rate=0.00977364844088227]:6.621193835624979,((((((7[&rate=0.028804797841018533]:0.45090628905453656,42[&rate=0.021947593079444085]:6.090906289054537)[&rate=0.016626584297977…
tree STATE_513000 = ((1[&rate=0.009741509355434146]:3.1884484366688213,2[&rate=0.08346441556060286]:1.0784484366688218)[&rate=0.015496170783675153]:2.2420420410871813,(((3[&rate=0.005043040817582161]:3.5315712877707597,(((((4[&rate=0.00664612011401747]:7.110445225564089,((((((7[&rate=0.10793585230520507]:0.22419887507926006,42[&rate=0.019077214103534218]:5.864198875079261)[&rate=0.094080326268290…
tree STATE_514000 = ((1[&rate=0.01009063044273025]:2.962157361663259,2[&rate=0.07435487417159983]:0.8521573616632594)[&rate=0.004772157817085917]:2.269410527825265,(((3[&rate=0.005470863722346422]:3.519512070746096,(((((4[&rate=0.00978902788879948]:7.0999636914990845,(((((((7[&rate=0.045032990834993576]:0.21598493184407985,42[&rate=0.03764852335100308]:5.85598493184408)[&rate=0.005470863722346422…
tree STATE_515000 = ((1[&rate=0.0217339870191691]:2.9491661830705382,2[&rate=0.04726871078062685]:0.8391661830705388)[&rate=0.006169483324313231]:2.2824017064179856,(((3[&rate=0.00919879236410981]:3.9437628637392734,(((((4[&rate=0.012256163846079613]:7.66437817702456,((((((((7[&rate=0.04828783924305195]:0.24076630555920175,42[&rate=0.11560419073336962]:5.880766305559202)[&rate=0.04726871078062685…
tree STATE_516000 = ((1[&rate=0.01975143517613699]:3.5097397437301012,2[&rate=0.020585062825762553]:1.3997397437301018)[&rate=0.02465085321298349]:1.7218281457584226,(((3[&rate=0.006023975333872272]:3.9437628637392734,(((((4[&rate=0.01165684968691195]:7.66437817702456,((((((((7[&rate=0.05250788833766616]:0.17036148121407635,32[&rate=0.04792081701501095]:0.17036148121407635)[&rate=0.11359875722690…
tree STATE_517000 = ((1[&rate=0.020934242575351987]:2.986373577456675,2[&rate=0.014500877733999879]:0.8763735774566754)[&rate=0.027622982954113588]:2.229657139967017,(((3[&rate=0.010891730373629734]:3.930208595324032,((((((4[&rate=0.022594156942480105]:0.9017193499739591,42[&rate=0.15793628406780577]:6.54171934997396)[&rate=0.0063953320654260536]:4.891812725067329,(((((((7[&rate=0.024785396354856…
tree STATE_518000 = ((1[&rate=0.04151016860904099]:2.8342002159440014,2[&rate=0.012347340900028422]:0.724200215944002)[&rate=0.021634831922729424]:2.3529790753051856,(((3[&rate=0.008952791878233059]:2.8617577803689613,((((((4[&rate=0.020751404581735685]:0.9017193499739591,42[&rate=0.20225300759743362]:6.54171934997396)[&rate=0.0049229913921287295]:6.573436982750053,((((((((7[&rate=0.0463111094117…
tree STATE_519000 = ((1[&rate=0.011821515283134255]:2.8206792716415876,2[&rate=0.02783210598145697]:0.7106792716415882)[&rate=0.02323399267551622]:2.905238769037105,(((3[&rate=0.011033573513128248]:2.7838103627930977,((((((4[&rate=0.03553442051698452]:2.295226303421746,42[&rate=0.1778076772261888]:7.9352263034217465)[&rate=0.007028016147751952]:4.280253259356037,(((((((7[&rate=0.01601394019028331…
tree STATE_520000 = ((1[&rate=0.012504485158229715]:4.466061646585921,2[&rate=0.015283959027946955]:2.356061646585921)[&rate=0.04096554019714837]:1.3079377782522315,(((3[&rate=0.01883991690107233]:2.010474121223602,((((((4[&rate=0.05198174594969274]:0.5976584177711537,42[&rate=0.17989531313473603]:6.237658417771154)[&rate=0.008039680969490148]:6.0128589330890065,((((((((7[&rate=0.2036791808480065…
tree STATE_521000 = ((1[&rate=0.012739134209687848]:4.466061646585921,2[&rate=0.03536301144260506]:2.356061646585921)[&rate=0.00709561385341537]:1.688930564100886,(((3[&rate=0.015702629381636225]:2.010474121223602,((((((4[&rate=0.0520562750867081]:0.0,42[&rate=0.19873647303274775]:5.640000000000001)[&rate=0.006226774277655571]:6.3451795620297915,((((((7[&rate=0.22822664266616335]:0.40511719553025…
tree STATE_522000 = ((1[&rate=0.015304272337013997]:2.8479227507721063,2[&rate=0.027819940616850693]:0.7379227507721069)[&rate=0.007880577138899138]:3.3070694599147004,(((3[&rate=0.018018772540256262]:2.1724818540647206,((((((4[&rate=0.05296985226210123]:1.446665583914875,42[&rate=0.21763552919927381]:7.0866655839148756)[&rate=0.0074278806313455]:5.517620166950419,(((((((7[&rate=0.088399303380860…
tree STATE_523000 = ((1[&rate=0.027733530105975977]:3.874638016771698,2[&rate=0.024126369035458346]:1.7646380167716984)[&rate=0.009071172251767162]:2.20359404393151,(((3[&rate=0.015617615327363901]:2.1724818540647206,(((((4[&rate=0.0064408516444468145]:1.446665583914875,7[&rate=0.058115975689464965]:1.446665583914875)[&rate=0.011717246932653294]:4.06966691645275,(((11[&rate=0.028219236380718448]:…
tree STATE_524000 = ((1[&rate=0.005075678620343524]:3.8210466396272835,2[&rate=0.01623165864424506]:1.711046639627284)[&rate=0.009959640620507672]:4.6205661200754875,(((3[&rate=0.016560715621876495]:3.0162313684137843,((((((4[&rate=0.007228548301834907]:2.01019164716746,7[&rate=0.05536536291701471]:2.01019164716746)[&rate=0.01623165864424506]:4.87123617709581,(((11[&rate=0.07667449053088732]:1.59…
tree STATE_525000 = ((1[&rate=0.003579011845213635]:3.8210466396272835,2[&rate=0.0752012910580602]:1.711046639627284)[&rate=0.0056156301037773694]:2.1675073653364336,(((3[&rate=0.013033373999236804]:2.7251709472350925,((((((4[&rate=0.005267257633645107]:2.01019164716746,7[&rate=0.04874240009444468]:2.01019164716746)[&rate=0.011083785326114228]:4.831002069626198,(((11[&rate=0.027541010955156667]:2…
tree STATE_526000 = ((1[&rate=0.004107479395781177]:4.115632840104851,2[&rate=0.07216796110484715]:2.0056328401048518)[&rate=0.006414121781220362]:1.1681393775559883,(((3[&rate=0.011338967704799936]:2.7251709472350925,(((((((4[&rate=0.006020299129457974]:2.4032769179002393,7[&rate=0.025922863144387867]:2.4032769179002393)[&rate=0.012568892814682488]:3.580947135963779,(((11[&rate=0.063778568673620…
tree STATE_527000 = ((1[&rate=0.00664164669966854]:2.8393523225866915,2[&rate=0.058703485356532574]:0.729352322586692)[&rate=0.016848544348300448]:2.444419895074148,(((3[&rate=0.009840726397269881]:2.7251709472350925,((((((4[&rate=0.02381053515599663]:2.4032769179002393,7[&rate=0.011273919947289589]:2.4032769179002393)[&rate=0.010985463876473233]:4.339160754867564,(((11[&rate=0.06640619919264527]…
tree STATE_528000 = ((1[&rate=0.013405740436359065]:2.8393523225866915,2[&rate=0.05766196936747275]:0.729352322586692)[&rate=0.016176301410530263]:2.444419895074148,(((3[&rate=0.008380629501846535]:2.7251709472350925,(((((((4[&rate=0.022819861537100583]:2.4032769179002393,7[&rate=0.010846503032830914]:2.4032769179002393)[&rate=0.007269964931361861]:4.504021319114393,(((11[&rate=0.0633082259851889…
tree STATE_529000 = ((1[&rate=0.02490896790709778]:2.8393523225866915,2[&rate=0.05593245199404363]:0.729352322586692)[&rate=0.013811031754153514]:2.444419895074148,(((3[&rate=0.010032905552754122]:2.6299054137493343,(((((((4[&rate=0.024484546853129213]:1.4357816043281666,7[&rate=0.012059682454912702]:1.4357816043281666)[&rate=0.006603237256730586]:4.046970836282277,(((11[&rate=0.06078845141894200…
tree STATE_530000 = ((1[&rate=0.02872764044302185]:2.8393523225866915,2[&rate=0.039623681669706715]:0.729352322586692)[&rate=0.015782569426172444]:2.444419895074148,(((3[&rate=0.023259000473680125]:2.6299054137493343,(((((((4[&rate=0.025866617308478817]:5.2333571116463915,7[&rate=0.01896855911676848]:5.2333571116463915)[&rate=0.007459554635627888]:0.2291888404942064,((11[&rate=0.03190898790629861…
tree STATE_531000 = ((1[&rate=0.025161633353809023]:3.022060998690577,2[&rate=0.018248288131438063]:0.9120609986905777)[&rate=0.013303138053628287]:3.181174693594471,(((3[&rate=0.03405571270367444]:2.2663696185049176,(((((4[&rate=0.0225040188519149]:5.462545952140598,((7[&rate=0.0681317869036981]:4.72987836575636,((11[&rate=0.028136735620534883]:2.1502573880287628,((13[&rate=0.04896479022574773]:…
tree STATE_532000 = ((1[&rate=0.016873113882355448]:3.022060998690577,2[&rate=0.03136561157300091]:0.9120609986905777)[&rate=0.011432270634415164]:2.863440009750569,(((3[&rate=0.008098362691620578]:2.2663696185049176,((((((4[&rate=0.011723507934461742]:5.9646182619625705,(((7[&rate=0.06854506442872274]:2.971188497401627,11[&rate=0.022076707692201786]:1.7811884974016259)[&rate=0.04771639272194771]…
tree STATE_533000 = ((1[&rate=0.01696608525459176]:2.5538514543123156,2[&rate=0.03245905856651799]:0.4438514543123162)[&rate=0.012612698169423968]:3.295742993756434,(((3[&rate=0.016606708415432773]:2.0542167584698348,((((((4[&rate=0.0035064757556950094]:6.779854186302579,(((7[&rate=0.07266395982402855]:1.6470823608920284,11[&rate=0.024001661833020348]:0.45708236089202714)[&rate=0.0523308791823640…
tree STATE_534000 = ((1[&rate=0.014818495089037967]:2.5538514543123156,2[&rate=0.03137669477267085]:0.4438514543123162)[&rate=0.006060535818899091]:3.659172482295908,(((3[&rate=0.015489849642089748]:2.393841370460059,((((((4[&rate=0.019156547432493294]:7.292632845456673,((((7[&rate=0.1108742404185565]:1.9348386994582825,11[&rate=0.010243901616964283]:0.7448386994582812)[&rate=0.04097137549298741]…
tree STATE_535000 = ((1[&rate=0.014205710886449632]:3.080420531357497,2[&rate=0.007782347373484735]:0.9704205313574974)[&rate=0.011567164178751399]:2.791326526010785,(((3[&rate=0.007515746556311011]:2.393841370460059,((((((4[&rate=0.01856648757403449]:7.175675727927896,((((7[&rate=0.09995335632576798]:1.9348386994582825,11[&rate=0.060189050029860795]:0.7448386994582812)[&rate=0.039369895947166646…
tree STATE_536000 = ((1[&rate=0.012171367773708384]:5.47387855674058,(((3[&rate=0.007757763908928055]:2.4176975658139455,((((((4[&rate=0.008301441334474352]:7.177825013316443,(((7[&rate=0.025382764038027184]:1.7480781668047598,11[&rate=0.004203042655905148]:0.5580781668047585)[&rate=0.025382764038027184]:3.3557011182027985,(((13[&rate=0.06714093894836928]:2.5487069410291987,((((16[&rate=0.0554907…
tree STATE_537000 = ((1[&rate=0.043354436871941064]:3.056070707535497,2[&rate=0.03822271520518315]:0.9460707075354975)[&rate=0.009487283694444099]:3.262305018053233,(((3[&rate=0.011122766141718822]:2.4176975658139455,((((((4[&rate=0.01600324524389027]:7.103277954553839,(((7[&rate=0.02897588432692647]:1.5589390374527987,11[&rate=0.027648136008367453]:0.36893903745279744)[&rate=0.025178499065056117…
tree STATE_538000 = ((1[&rate=0.015898840562170558]:3.056070707535497,2[&rate=0.03567691366250105]:0.9460707075354975)[&rate=0.007290472621115339]:2.672571462002331,(((3[&rate=0.015898840562170558]:2.4176975658139455,(((((4[&rate=0.012894186903144627]:7.434901296910269,(((7[&rate=0.019253579265063853]:2.4873744855040627,11[&rate=0.03716433277185024]:1.2973744855040614)[&rate=0.015585140505913]:2.…
tree STATE_539000 = ((1[&rate=0.017286732256951355]:3.056070707535497,2[&rate=0.042274921128678894]:0.9460707075354975)[&rate=0.008052412455825015]:2.672571462002331,(((3[&rate=0.012713327628999124]:2.6822270156413097,(((((4[&rate=0.013886050644637047]:7.274394758504247,(((((((7[&rate=0.020733927491087736]:0.5344226254801043,(32[&rate=0.02147916900359179]:0.44449738781050385,42[&rate=0.0531969543…
tree STATE_540000 = ((1[&rate=0.014925130819673801]:3.7734083966216048,2[&rate=0.007359808435852426]:1.6634083966216053)[&rate=0.0065440650630741734]:2.464621526332891,(((3[&rate=0.011122277197666374]:2.6890906427524186,(((((4[&rate=0.011959645028835683]:7.4015857533687,(((((((7[&rate=0.018274385555900493]:0.686360813533355,37[&rate=0.019760142498234195]:0.686360813533355)[&rate=0.013109605228142…
tree STATE_541000 = ((1[&rate=0.01612696649238756]:2.1099999999999994,2[&rate=0.03088336915341826]:0.0)[&rate=0.0071179295813930225]:3.9703500436410977,(((3[&rate=0.012509689185032393]:2.390237534200672,(((((4[&rate=0.00913069192985061]:6.028809612096801,(((((7[&rate=0.003982508687273722]:1.0755706278786263,((32[&rate=0.029192265597997123]:0.0,42[&rate=0.05609304123464326]:5.640000000000001)[&rat…
tree STATE_542000 = ((1[&rate=0.0556148258607195]:2.129430810555853,2[&rate=0.018441550166551243]:0.019430810555853384)[&rate=0.009630555183891817]:3.9509192330852443,(((3[&rate=0.014266616673406599]:2.263575476609951,(((((((4[&rate=0.01088963203946743]:6.275676923196123,(12[&rate=0.031403829057156135]:2.5234129497025855,15[&rate=0.011506849225090874]:5.093412949702586)[&rate=0.0136505579058995]:…
tree STATE_543000 = ((1[&rate=0.06415256730689708]:2.129430810555853,2[&rate=0.013619214175629129]:0.019430810555853384)[&rate=0.0069439219434496]:5.291468593514175,(((3[&rate=0.012415438516883726]:4.947517443672531,((((((4[&rate=0.011546027212360827]:6.275676923196123,(12[&rate=0.042996502694580864]:1.5576780763913796,15[&rate=0.013619214175629129]:4.12767807639138)[&rate=0.011546027212360827]:2…
tree STATE_544000 = ((1[&rate=0.02174229021458132]:2.129430810555853,2[&rate=0.05134760027131993]:0.019430810555853384)[&rate=0.0081600989231465]:6.420449794832265,(((3[&rate=0.007868875663591814]:4.947517443672531,((((((4[&rate=0.013088437649695948]:6.346233226069838,(12[&rate=0.0267326545607545]:1.5576780763913796,15[&rate=0.015259113270319213]:4.12767807639138)[&rate=0.013390391988407494]:2.21…
tree STATE_545000 = ((1[&rate=0.020709984055069897]:2.129430810555853,2[&rate=0.051096160447437894]:0.019430810555853384)[&rate=0.003542383080505218]:4.158614500936459,(((3[&rate=0.007425501796770537]:4.184234716363598,(((((4[&rate=0.012530112285220704]:7.254158605496457,((((((7[&rate=0.006853312401783455]:0.333915616292078,37[&rate=0.012235222820704834]:0.333915616292078)[&rate=0.027150031817187…
tree STATE_546000 = ((1[&rate=0.021713879967665595]:2.1608322235389608,2[&rate=0.04900336249590833]:0.05083222353896133)[&rate=0.00445885118879996]:4.795151804773575,(((3[&rate=0.008145677713773893]:3.986494871950349,(((((4[&rate=0.013431854124598679]:7.124537573216724,((((((7[&rate=0.06640196167644283]:0.1068710802234456,37[&rate=0.013129524515502696]:0.1068710802234456)[&rate=0.0059511843461477…
tree STATE_547000 = ((1[&rate=0.0817577374046549]:2.137185523024762,2[&rate=0.046225624977523326]:0.027185523024762404)[&rate=0.019888500633765967]:2.6582889231576843,(((3[&rate=0.007402644210496876]:3.9642318388743405,((((((4[&rate=0.012462907618887359]:5.849127837426419,((((7[&rate=0.05245281081862369]:1.4161215025169156,(32[&rate=0.019483199902541458]:0.4937654445427384,37[&rate=0.049803614234…
tree STATE_548000 = ((1[&rate=0.013470185521547441]:2.9402546941409966,2[&rate=0.12225665801858018]:0.8302546941409972)[&rate=0.02033275063732758]:2.242872302198954,(((3[&rate=0.006454290321120143]:4.1399276175692705,((((4[&rate=0.0017013975580047237]:6.781285676188091,((((7[&rate=0.022477933791529275]:0.43821364260219653,37[&rate=0.05021397108030001]:0.43821364260219653)[&rate=0.0064542903211201…
tree STATE_549000 = ((1[&rate=0.022763727275369388]:3.5085649433101835,2[&rate=0.00944627915836452]:1.398564943310184)[&rate=0.024506401481981573]:1.2867856749377111,(((3[&rate=0.007767286151802936]:2.8176743536714284,(((((((4[&rate=0.002275432055038876]:6.781285676188091,(((7[&rate=0.012664436950901983]:0.704130769609538,(32[&rate=0.02406046143140084]:0.4663692332725553,37[&rate=0.02276372727536…
tree STATE_550000 = ((1[&rate=0.022703074851646108]:4.138057821416012,2[&rate=0.009676611742470862]:2.028057821416013)[&rate=0.03794411583485288]:0.6572927968318822,(((3[&rate=0.007971457549918974]:2.8176743536714284,((((((4[&rate=0.003397553720895423]:6.781285676188091,((((7[&rate=0.012937224813945018]:0.48876675359402455,42[&rate=0.02398813435689467]:6.128766753594025)[&rate=0.0598871425456706]…
tree STATE_551000 = ((1[&rate=0.0210214396546181]:3.079061396972264,2[&rate=0.007957936041355746]:0.9690613969722648)[&rate=0.022273475934246494]:1.6750517262573013,(((3[&rate=0.006999112066103632]:2.9920108842551087,((((((4[&rate=0.0028567463647044995]:6.3007849839673895,((((7[&rate=0.0206168472118296]:2.1252285888341866,33[&rate=0.014822137798422095]:2.1252285888341866)[&rate=0.0391436072565453…
tree STATE_552000 = ((1[&rate=0.01615372073083485]:3.952162745198301,2[&rate=0.015125875630892035]:1.8421627451983014)[&rate=0.02686787069692779]:1.3288262460703066,(((3[&rate=0.01002877088562744]:2.609368254296683,((((((4[&rate=0.005015934300440004]:6.27955876035745,(((7[&rate=0.02562715811063506]:1.6859401979946256,((32[&rate=0.03289003511471572]:0.27908474295001184,37[&rate=0.02482413250480674…
tree STATE_553000 = ((1[&rate=0.023878736618890714]:3.348744385726384,2[&rate=0.01954079540440912]:1.2387443857263847)[&rate=0.031628611707376214]:1.58613614145262,(((3[&rate=0.025178166392565267]:2.584224103288612,((((((4[&rate=0.00366159338864402]:6.25772482814045,(((7[&rate=0.011737640526754895]:0.39790183442158167,((32[&rate=0.018450343744665185]:0.008528658232350494,37[&rate=0.04166576039984…
tree STATE_554000 = ((1[&rate=0.0268437052697321]:4.105205223396801,2[&rate=0.010383017567879868]:1.9952052233968018)[&rate=0.019945105937729645]:0.8296753037822029,(((3[&rate=0.02465376850449793]:3.1946543150849607,((((((4[&rate=0.004030862086259824]:7.252789272350746,((12[&rate=0.055021512732059935]:0.48406615385147944,((14[&rate=0.03347029952579983]:0.6083320810634376,19[&rate=0.01676464579986…
tree STATE_555000 = ((1[&rate=0.02970500865214355]:2.97803112125807,2[&rate=0.02076283700808746]:0.8680311212580705)[&rate=0.01690701182590787]:1.8203766376027772,(((3[&rate=0.02576345791327623]:3.1946543150849607,((((((4[&rate=0.0048545206662874395]:7.252789272350746,((12[&rate=0.027892032114707845]:0.615707082675339,((14[&rate=0.06482057116790192]:0.29023410065831357,19[&rate=0.0179387350206555…
tree STATE_556000 = ((1[&rate=0.013222509819851437]:2.595456719751631,2[&rate=0.02166258172287584]:0.48545671975163174)[&rate=0.01815321927230176]:2.202951039109216,(((3[&rate=0.02657490255390661]:3.1946543150849607,((((((4[&rate=0.005613556989891209]:7.252789272350746,(12[&rate=0.022750268056479128]:2.449344555834738,(((14[&rate=0.06278571480796125]:0.533128255074768,19[&rate=0.01884589387182629…
tree STATE_557000 = ((1[&rate=0.011956098428732343]:3.194359237344692,2[&rate=0.020564988631323822]:1.0843592373446924)[&rate=0.012317271171100425]:1.6040485215161553,(((3[&rate=0.025426823178544104]:3.1946543150849607,(((((4[&rate=0.005060312607292707]:6.7767427219966265,(((7[&rate=0.05026826133532568]:0.35390163349565285,37[&rate=0.02582800342788119]:0.35390163349565285)[&rate=0.018478445593231…
tree STATE_558000 = (1[&rate=0.009332447249434083]:4.798407758860847,(2[&rate=0.01817986357647321]:2.377963566778945,(((3[&rate=0.02234029118297852]:3.1946543150849607,(((((4[&rate=0.004148248953848563]:6.7767427219966265,(((7[&rate=0.049148457633165867]:0.35390163349565285,37[&rate=0.037725313862331154]:0.35390163349565285)[&rate=0.015442676883771813]:1.8116540628490796,((((16[&rate=0.0096593406…
tree STATE_559000 = ((1[&rate=0.012301856890153373]:4.584453276388487,(((3[&rate=0.02533123087937132]:3.1946543150849607,((((4[&rate=0.006913873093684097]:6.912948141755333,((((7[&rate=0.033754253152933476]:1.0035887535035535,37[&rate=0.09125798827714768]:1.0035887535035535)[&rate=0.0075304607952118175]:1.6705241250604388,(((((16[&rate=0.058851734293074554]:0.032284524152149885,((((21[&rate=0.041…
tree STATE_560000 = (1[&rate=0.014705178243167569]:6.334456336520155,(2[&rate=0.004092492561671786]:2.4744532763884877,(((3[&rate=0.023206550049329176]:2.464392365408692,((((4[&rate=0.004862987606435881]:7.087015757825885,(((((7[&rate=0.01503352315780681]:0.4922336171779449,37[&rate=0.09630368208783319]:0.4922336171779449)[&rate=0.053907596856245944]:0.9980849057765191,(35[&rate=0.006529677193023…
tree STATE_561000 = ((1[&rate=0.01633899628952936]:4.934842208634947,2[&rate=0.006903331713292098]:2.824842208634948)[&rate=0.011197624169520599]:0.4048902310940008,(((3[&rate=0.012427134440852966]:2.2203480219842007,((((4[&rate=0.003421029361589621]:7.087015757825885,((((11[&rate=0.1480265995265736]:0.8629890684637402,13[&rate=0.011809378539758286]:2.0529890684637415)[&rate=0.03883975251936562]:…
tree STATE_562000 = ((1[&rate=0.010052662477548968]:3.196406888906573,2[&rate=0.022053499606517583]:1.0864068889065734)[&rate=0.05455514596623043]:1.6760116956186835,(((3[&rate=0.014110965079051383]:2.4046927016087736,((((4[&rate=0.007007459073396424]:6.704148778731991,(((11[&rate=0.13133704047142108]:2.3337097326471365,(13[&rate=0.017357399010810494]:2.5513254779165067,((30[&rate=0.0832872056785…
tree STATE_563000 = ((1[&rate=0.022011160569800656]:3.1988583310523637,2[&rate=0.04144049921806911]:1.0888583310523643)[&rate=0.02512764171498021]:1.654714043765317,(((3[&rate=0.020700303408710083]:2.3888005185350636,((((((4[&rate=0.009530745489035385]:5.354762945074487,((12[&rate=0.04212508062834763]:1.2645909441719496,15[&rate=0.013792349806665062]:3.83459094417195)[&rate=0.05235900003053799]:0…
tree STATE_564000 = ((1[&rate=0.01721595773678829]:3.1988583310523637,2[&rate=0.007370149224609835]:1.0888583310523643)[&rate=0.02482318661940195]:1.654714043765317,(((3[&rate=0.020375624449229992]:3.07884888403251,((((((((4[&rate=0.020375624449229992]:6.0001634005103135,((12[&rate=0.04583155630821914]:1.2645909441719496,15[&rate=0.008821807590376473]:3.83459094417195)[&rate=0.03273675635164891]:…
tree STATE_565000 = ((1[&rate=0.013994667735364244]:3.988088472512324,2[&rate=0.005205220408438444]:1.8780884725123244)[&rate=0.02144024545299623]:0.9362321899599451,(((3[&rate=0.021809734553922565]:1.5220538084760165,((((((4[&rate=0.016717782232620177]:7.08787226903322,((((11[&rate=0.12969215136558995]:2.0951511728358305,(13[&rate=0.028602764440514367]:1.9692740459289766,(30[&rate=0.051268911248…
tree STATE_566000 = ((1[&rate=0.0452381826315327]:2.1149028177868416,2[&rate=0.004420620298682426]:0.004902817786842206)[&rate=0.011047321902064406]:4.301777911237906,(((3[&rate=0.014496274066924442]:1.9190030487609988,((((((4[&rate=0.015409184445781236]:7.509997220338285,((((11[&rate=0.13802114060319012]:1.164712598836715,((13[&rate=0.027376267513944768]:1.3010350298757984,(32[&rate=0.0141975512…
tree STATE_567000 = ((1[&rate=0.02871925905048155]:3.6218791918660003,2[&rate=0.014563415820368847]:1.5118791918660008)[&rate=0.014859569357869902]:1.6388787582890316,(((3[&rate=0.010490079071356871]:2.82121491734501,((((4[&rate=0.027124895250230964]:7.052766215107752,(((((11[&rate=0.1209958940060286]:1.1062985699366905,30[&rate=0.049805869807635926]:4.316298569936691)[&rate=0.0387546772758815]:0…
tree STATE_568000 = ((1[&rate=0.0267978200011876]:3.9201012089516567,2[&rate=0.012661623456155562]:1.8101012089516573)[&rate=0.015268872379820386]:1.3406567412033752,(((3[&rate=0.007523701081666869]:3.1152140272689266,((((4[&rate=0.025111655878026586]:6.724805879395408,((((11[&rate=0.13765328490385445]:1.3639162579834938,(((13[&rate=0.010642736970635919]:1.2020247401419013,(33[&rate=0.02814407740…
tree STATE_569000 = ((1[&rate=0.0069412226135899535]:4.706260162320952,2[&rate=0.0297904820947413]:2.5962601623209522)[&rate=0.062313182804517614]:0.4465518634492014,(((3[&rate=0.006629977393052108]:3.3708177469885428,((((4[&rate=0.02156701489617017]:6.487039007044373,((((11[&rate=0.08757623726235829]:1.9197390545262394,((13[&rate=0.019483947109466077]:1.2116478913841604,(33[&rate=0.0259524002935…
tree STATE_570000 = ((1[&rate=0.005309849886056521]:4.966512497251301,2[&rate=0.005875555704188751]:2.856512497251302)[&rate=0.07793990921620013]:0.20895229552878192,(((3[&rate=0.005019896270548201]:5.205897598484391,(((4[&rate=0.003045999772077113]:7.002046524811881,((((11[&rate=0.12730852348966856]:1.9346170049055047,((((16[&rate=0.057088686622956505]:1.5638483899291202,(((21[&rate=0.0161857271…
tree STATE_571000 = ((1[&rate=0.006961349665479984]:4.966512497251301,(((3[&rate=0.00662136311450079]:5.205897598484391,((((4[&rate=0.0047071393127989265]:7.261499661074772,((((11[&rate=0.11831031047849722]:1.5878062925747543,(((16[&rate=0.03047536023391624]:2.179073475121154,((((21[&rate=0.03223932658775674]:0.44945927347418113,25[&rate=0.021077394032633878]:2.6894592734741813)[&rate=0.014722256…
tree STATE_572000 = ((1[&rate=0.020688740101251702]:5.060876444743599,(((3[&rate=0.005455063872043223]:3.5907131243597306,((((4[&rate=0.0044193695449337225]:7.397299289944456,((((11[&rate=0.07552968620897338]:1.5878062925747543,((((16[&rate=0.02819004903637817]:2.5450394292556133,((((21[&rate=0.222047423150661]:0.44945927347418113,25[&rate=0.024146982819254155]:2.6894592734741813)[&rate=0.0281900…
tree STATE_573000 = ((1[&rate=0.02050048819608999]:5.060876444743599,(((3[&rate=0.013729932230526943]:3.5907131243597306,((((4[&rate=0.004585002263466959]:6.557688800871492,((((11[&rate=0.06708176106676318]:2.1800853412126386,(13[&rate=0.036454021996130244]:2.1969509758384227,((30[&rate=0.02566835672443141]:3.0465441141931855,42[&rate=0.06487880453174466]:6.6665441141931865)[&rate=0.0557778881088…
tree STATE_574000 = ((1[&rate=0.020150762259409368]:3.314892245477978,2[&rate=0.006242131941172702]:1.2048922454779785)[&rate=0.043552869368113784]:1.7912175179437284,(((3[&rate=0.013950542683968335]:3.5907131243597306,((((((4[&rate=0.004318258116968793]:6.557688800871492,((((11[&rate=0.06820581512501193]:2.2471962355927992,(((((16[&rate=0.019004454490678453]:1.0759956529585857,((((21[&rate=0.116…
tree STATE_575000 = ((1[&rate=0.022314081929516637]:5.124480237150124,(((3[&rate=0.012622792050812749]:1.9220822099478738,((((((4[&rate=0.006336772190841567]:7.12910576933394,((((((7[&rate=0.014748795014932415]:1.8573177761201372,((30[&rate=0.051234662548280234]:2.0380317493185487,42[&rate=0.08359725839841176]:5.65803174931855)[&rate=0.01796772257151205]:1.1662290678010372,33[&rate=0.058103127392…
tree STATE_576000 = ((1[&rate=0.01972142587902035]:4.852474805018126,2[&rate=0.009042509224172594]:2.7424748050181265)[&rate=0.06382693380523667]:0.7849830400956606,(((3[&rate=0.008723149361368603]:2.578904262225329,(((((((4[&rate=0.005988204681625418]:5.368186232074368,((((7[&rate=0.014760790886573907]:3.2426118220359896,((30[&rate=0.0558028891327103]:2.0380317493185487,42[&rate=0.09413036034801…
tree STATE_577000 = ((1[&rate=0.0078032795668177115]:4.40772911535106,2[&rate=0.00842131809796115]:2.2977291153510606)[&rate=0.06375624175885493]:1.2297287297627264,(((3[&rate=0.008113431570732004]:2.6587332745545638,(((((((4[&rate=0.005495037040399914]:5.368186232074368,(((((7[&rate=0.009336491372166739]:1.135087950054963,33[&rate=0.017405008654262456]:1.135087950054963)[&rate=0.0074902276907068…
tree STATE_578000 = ((1[&rate=0.009631655552108324]:4.2521284339919845,2[&rate=0.02043599224456732]:2.142128433991985)[&rate=0.06377989947037985]:1.385329411121802,(((3[&rate=0.004943701801200796]:4.0052069591302555,((((((4[&rate=0.005717064921530664]:7.12910576933394,((((((7[&rate=0.04295562848650561]:2.867288524014242,33[&rate=0.0216581168392304]:2.867288524014242)[&rate=0.014668358286292475]:0…
tree STATE_579000 = ((1[&rate=0.023726496891990398]:5.126113074139269,2[&rate=0.019739102545804132]:3.0161130741392697)[&rate=0.05291596762229733]:0.5707634109448776,(((3[&rate=0.014079587964278772]:4.056636671898019,((((((4[&rate=0.007979071938733156]:7.436310877147292,((((((7[&rate=0.025559281277410133]:0.8205050265071634,33[&rate=0.02594122721637292]:0.8205050265071634)[&rate=0.046583528759830…
tree STATE_580000 = ((1[&rate=0.03247164389813379]:3.946797085443741,2[&rate=0.01164476427961445]:1.8367970854437417)[&rate=0.025098548396584843]:1.9430099452688268,(((3[&rate=0.005328243582127936]:4.056636671898019,(((((((4[&rate=0.019168474257117245]:5.751902591102208,(12[&rate=0.06616981017582604]:2.44963694292969,15[&rate=0.008077778153513196]:5.01963694292969)[&rate=0.058273458379082904]:0.7…
tree STATE_581000 = ((1[&rate=0.029653912166377198]:2.2211326500103894,2[&rate=0.038785658448455364]:0.11113265001038997)[&rate=0.022454143264906655]:3.6686743807021784,(((3[&rate=0.003660800386857474]:4.056636671898019,((((((4[&rate=0.016110993097269436]:5.441098027041932,(12[&rate=0.0675949395153414]:0.4828231029089842,15[&rate=0.02529579014931499]:3.0528231029089845)[&rate=0.060003705314496]:2…
tree STATE_582000 = ((1[&rate=0.030887803806590466]:3.098742567027209,2[&rate=0.008693979182538671]:0.9887425670272094)[&rate=0.02370293127174935]:3.0089646022866674,(((3[&rate=0.0036768104036232884]:4.077283277489734,((((((4[&rate=0.017643768754518223]:5.449926939432853,(12[&rate=0.06767603192232195]:1.2087530539217575,15[&rate=0.011250435976847965]:3.7787530539217578)[&rate=0.06042036133852358]…
tree STATE_583000 = ((1[&rate=0.0359619647526425]:3.5519239210232527,2[&rate=0.017013036326593345]:1.4419239210232533)[&rate=0.01848741181288909]:2.5718602664638013,(((3[&rate=0.004529036989725855]:4.09107443164347,((((((4[&rate=0.020378643707152873]:4.576905968211943,(12[&rate=0.01737918404900389]:1.189766722825226,15[&rate=0.0141102319357165]:3.7597667228252263)[&rate=0.044328392595262216]:0.81…
tree STATE_584000 = ((1[&rate=0.016430168067928137]:4.72744975624655,2[&rate=0.015355178650166569]:2.6174497562465504)[&rate=0.017157028669510615]:1.4181235154906915,(((3[&rate=0.0068212743741975545]:5.652915735624127,((((((4[&rate=0.01359040941138585]:5.339196147858857,(12[&rate=0.05084333052130025]:1.5277663465129123,15[&rate=0.013239360043250235]:4.097766346512913)[&rate=0.06555970697839997]:1…
tree STATE_585000 = ((1[&rate=0.01564890641468246]:5.136621698396915,2[&rate=0.014940276761175892]:3.026621698396916)[&rate=0.06551923806640056]:1.008951573340326,(((3[&rate=0.0065383639760049315]:6.455282313444755,((((((4[&rate=0.013193446369695428]:4.649424606069566,(12[&rate=0.05057423539497388]:0.7940941912104158,15[&rate=0.012846447883682015]:3.364094191210416)[&rate=0.06551923806640056]:1.2…
tree STATE_586000 = ((1[&rate=0.014682885937102824]:5.3633444122244,2[&rate=0.013990279761682883]:3.2533444122244006)[&rate=0.027553363814659917]:1.1044987767917078,(((3[&rate=0.005910258965569398]:5.490789127736306,((((((4[&rate=0.012626723914682154]:5.518017361655051,(12[&rate=0.049890544376041304]:1.0967800609180216,15[&rate=0.011952250503434226]:3.666780060918022)[&rate=0.06719398049150624]:1…
tree STATE_587000 = ((1[&rate=0.01293312894601929]:5.371148891083912,2[&rate=0.012311236720006063]:3.261148891083913)[&rate=0.024109426994321694]:1.9933331188531653,(((3[&rate=0.005828602094417037]:5.490789127736306,(((((4[&rate=0.01761180114983877]:6.920311201395645,(((((((7[&rate=0.06100209813267829]:0.4986871056464821,(32[&rate=0.005477733468399634]:0.31160479947728703,37[&rate=0.0937371024266…
tree STATE_588000 = ((1[&rate=0.012442903858953242]:4.689110481774165,2[&rate=0.019866246758991082]:2.5791104817741655)[&rate=0.004347683449494792]:2.993835650529668,(((3[&rate=0.004741737176257244]:6.347469785100174,(((((4[&rate=0.01739574616107153]:6.899209089478326,(((((((7[&rate=0.014823746064763098]:0.4546846931208641,37[&rate=0.09158165362289503]:0.4546846931208641)[&rate=0.0090538255566373…
tree STATE_589000 = ((1[&rate=0.011196312248677205]:4.689110481774165,2[&rate=0.0138181179801705]:2.5791104817741655)[&rate=0.003969393246216308]:1.4850762840704022,(((3[&rate=0.003969393246216308]:6.347469785100174,(((((4[&rate=0.016727987676906458]:7.104498888831799,((((((((7[&rate=0.013514611228626955]:0.036964128716409306,37[&rate=0.015069101836238072]:0.036964128716409306)[&rate=0.1381370975…
tree STATE_590000 = ((1[&rate=0.014000701420248961]:4.501189780213203,2[&rate=0.030865169215050427]:2.391189780213203)[&rate=0.02707309138775086]:2.9366921773452646,(((3[&rate=0.0065294086175918175]:4.844817126090533,(((((4[&rate=0.020192571125929624]:8.094008177667227,(((((((7[&rate=0.01667384201432771]:0.10912433312157077,32[&rate=0.016369982441011958]:0.10912433312157077)[&rate=0.0092917830051…
tree STATE_591000 = ((1[&rate=0.008192657564391683]:4.060906881235461,2[&rate=0.027289732791772277]:1.9509068812354613)[&rate=0.006577922871667603]:4.010405895006095,(((3[&rate=0.0022406514163470126]:4.075526024432449,(((((4[&rate=0.01826228897652076]:7.889400862921022,(((((((7[&rate=0.02568470997560696]:0.6377434914234534,32[&rate=0.023237822555403128]:0.6377434914234534)[&rate=0.018262288976520…
tree STATE_592000 = ((1[&rate=0.011854995814188968]:4.060906881235461,2[&rate=0.011576766675260235]:1.9509068812354613)[&rate=0.0069891315740900255]:3.010048616980221,(((3[&rate=0.02184725402578495]:4.177421292375286,((((((4[&rate=0.01840110639005394]:7.889400862921022,((((((7[&rate=0.02591549558231161]:1.3106696225913055,32[&rate=0.029681852230940078]:1.3106696225913055)[&rate=0.0187594679871782…
tree STATE_593000 = ((1[&rate=0.022097721940082783]:4.060906881235461,2[&rate=0.020344835227207883]:1.9509068812354613)[&rate=0.007208833283910496]:3.010048616980221,(((3[&rate=0.019928983750879203]:4.6967162006765975,((((((4[&rate=0.016875333390319065]:7.4692413434091804,(((((((7[&rate=0.023517040688320275]:0.8728640926977889,33[&rate=0.058615257290646955]:0.8728640926977889)[&rate=0.00672165690…
tree STATE_594000 = ((1[&rate=0.00629000012178389]:3.445678910960318,2[&rate=0.057701894079309445]:1.3356789109603184)[&rate=0.017241925549615435]:2.8084152524927077,((((3[&rate=0.009443877595135057]:2.845505221233978,(((((4[&rate=0.01838343819696803]:7.8959926942154866,(((((7[&rate=0.0075911743266976195]:1.15431074733932,33[&rate=0.08018445891866305]:1.15431074733932)[&rate=0.021305309284193844]…
tree STATE_595000 = ((1[&rate=0.020652336408307357]:2.1099999999999994,2[&rate=0.14708031379052436]:0.0)[&rate=0.016304359403145705]:4.144094163453026,((((3[&rate=0.005754108275316847]:2.861145029610043,(((((4[&rate=0.013212825940923099]:7.773464117435815,5[&rate=0.08304191839725932]:0.17346411743581314)[&rate=0.0025760591625710117]:0.4894899793677112,(((((((7[&rate=0.011873222332682535]:0.772989…
tree STATE_596000 = ((1[&rate=0.02348892362250642]:2.1099999999999994,2[&rate=0.13642317958197847]:0.0)[&rate=0.008293572836027559]:4.194894621699049,(((3[&rate=0.00854807667758015]:4.844910291974955,(((((4[&rate=0.017387454890818353]:7.9534625680246265,(5[&rate=0.08194854952893829]:0.17346411743581314,((((((((7[&rate=0.019786901972631915]:0.36679186830327026,33[&rate=0.02506245692473294]:0.36679…
tree STATE_597000 = ((1[&rate=0.03464923840824074]:2.1099999999999994,2[&rate=0.014388435727552164]:0.0)[&rate=0.007902155492068632]:5.935712612636202,(((3[&rate=0.0050158498291826515]:4.844910291974955,(((((4[&rate=0.016476801130809526]:7.675639819918722,5[&rate=0.06644535113383969]:0.07563981991872026)[&rate=0.01190578632436098]:0.2778227481059048,((((((((7[&rate=0.022915067782259622]:0.4519390…
tree STATE_598000 = ((1[&rate=0.03235463910644895]:2.1099999999999994,2[&rate=0.0036262406367201017]:0.0)[&rate=0.012400466222743461]:4.913892686798398,(((3[&rate=0.007275897016684364]:4.844910291974955,(((((4[&rate=0.014612134581048044]:7.826749361050631,5[&rate=0.06187653944272752]:0.22674936105062926)[&rate=0.010438882680193762]:0.022141577371776577,((((7[&rate=0.020558030141461354]:1.06091247…
tree STATE_599000 = ((1[&rate=0.012327152710270607]:3.3631453502537525,2[&rate=0.006669868724113991]:1.253145350253753)[&rate=0.013483631484377713]:3.6074193637917418,(((3[&rate=0.009212099220832125]:4.8903015855715495,((((((4[&rate=0.016034388277154147]:7.865693411385578,5[&rate=0.006893682700118704]:0.2656934113855769)[&rate=0.11933985444078221]:0.16072730780901168,((((((7[&rate=0.0211065442859…
tree STATE_600000 = ((1[&rate=0.03793306530281599]:3.361563503651638,2[&rate=0.04352071366047373]:1.2515635036516386)[&rate=0.009917864472467508]:3.6072787540875453,((((3[&rate=0.00629858380142457]:3.517465267869511,((((((4[&rate=0.01219250826751144]:8.095556373899989,(((((((7[&rate=0.03239266469160143]:1.5405209095494072,(32[&rate=0.01921343771819982]:1.086161563114036,33[&rate=0.002471219835647…
tree STATE_601000 = ((1[&rate=0.019322245452389537]:3.5666835017784564,2[&rate=0.02941545512080007]:1.456683501778457)[&rate=0.002740470857501297]:3.402158755960727,((((3[&rate=0.013999637733026904]:3.517465267869511,((((4[&rate=0.008351754699324655]:8.096476539962161,5[&rate=0.015984366978806147]:0.4964765399621598)[&rate=0.013721457459068984]:1.0277820678901435,((((((((7[&rate=0.011789502437996…
tree STATE_602000 = ((1[&rate=0.022786464807265677]:3.108637267929822,2[&rate=0.02619697729634178]:0.9986372679298228)[&rate=0.0014276657162067938]:3.662093580670472,((((3[&rate=0.010542419373773391]:6.296254264841622,((((4[&rate=0.0029901671390862037]:8.107886671829114,5[&rate=0.05713375091063783]:0.5078866718291124)[&rate=0.0025935876251812003]:1.0281394227972385,(((((7[&rate=0.0246662869435452…
tree STATE_603000 = ((1[&rate=0.02136374330976964]:3.108637267929822,2[&rate=0.025107388348506503]:0.9986372679298228)[&rate=8.648832782082407E-4]:3.662093580670472,((((3[&rate=0.0068590548577285235]:5.103638468541938,((((4[&rate=0.007318481427180414]:8.176385933742928,5[&rate=0.003760300229466357]:0.5763859337429267)[&rate=0.01589322212963576]:0.9509162889266918,(((((((7[&rate=0.0239650599803476…
tree STATE_604000 = ((1[&rate=0.019650770506534652]:3.1211225015572523,2[&rate=0.02386050287463835]:1.011122501557253)[&rate=6.86580341316476E-4]:4.526514144737305,(((3[&rate=0.0021698306037412863]:5.223589047282374,((((4[&rate=0.012110805345966218]:7.9012805832385595,5[&rate=0.00322888139223785]:0.3012805832385581)[&rate=0.007863186792980469]:1.2260216394310604,(((((7[&rate=0.13015010879703587]:…
tree STATE_605000 = ((1[&rate=0.02078647481021948]:3.1211225015572523,2[&rate=0.052880901105186014]:1.011122501557253)[&rate=5.163028240158917E-4]:3.573310362121042,(((3[&rate=0.0017404172931359792]:5.713977593460612,((((4[&rate=0.0106970049966268]:8.251011298055012,(5[&rate=0.0286462847873969]:0.37191590154314014,((((((7[&rate=0.1455695235969281]:0.09488219450883406,42[&rate=0.09566806922636979]…
tree STATE_606000 = ((1[&rate=0.024909409578619136]:3.3070229715225636,2[&rate=0.057428737694428494]:1.1970229715225642)[&rate=0.0029642639405203595]:3.589776936040117,(((3[&rate=0.0032381895257552677]:5.918439009910188,((((4[&rate=0.0077842639703655896]:7.7319750653121275,5[&rate=0.02232126050711031]:0.1319750653121261)[&rate=0.029165745511723892]:0.5283345472657714,((((((7[&rate=0.0555136758645…
tree STATE_607000 = ((1[&rate=0.019484459585461113]:2.8342894827809886,2[&rate=0.04179790093742104]:0.7242894827809891)[&rate=0.0018044293335936878]:4.051056085137169,((((3[&rate=0.0018044293335936878]:5.874809395321819,(((((4[&rate=0.008298025752592938]:6.84289180382979,((((((7[&rate=0.008298025752592938]:0.3774085173323485,(32[&rate=0.026204393011230766]:0.04907278231267398,37[&rate=0.028590564…
tree STATE_608000 = ((1[&rate=0.02048724409885959]:2.7681305283009507,2[&rate=0.0425449698956146]:0.6581305283009513)[&rate=0.0014007342068036513]:4.044364825883946,(((3[&rate=0.002099405752386752]:4.071515095167385,(((((4[&rate=0.008272823656396696]:7.20076012092785,(((((7[&rate=0.009047760036504598]:0.3359543228102133,(32[&rate=0.04849893184910265]:0.00816091045379963,37[&rate=0.026653098711729…
tree STATE_609000 = ((1[&rate=0.02196687061551098]:2.586069619129063,2[&rate=0.04228339291902405]:0.4760696191290634)[&rate=0.0019845234552684173]:4.226425735055834,((((3[&rate=0.0019845234552684173]:5.88408324310894,(((((4[&rate=0.00947508592293233]:6.736977493336411,((((7[&rate=0.006074399474036427]:0.3558775041804445,((32[&rate=0.047549454311411644]:0.2266546544927941,42[&rate=0.04640442903702…
tree STATE_610000 = ((1[&rate=0.020989852317309907]:3.3244872697679,2[&rate=0.041455204455020066]:1.2144872697679006)[&rate=0.0017254272714819744]:3.4880080844169967,((((3[&rate=0.0017254272714819744]:4.2121521683517855,((((4[&rate=0.020599510139766027]:7.468729426487101,((((7[&rate=0.01363453660842077]:1.2139869236203253,((32[&rate=0.056933994210142704]:0.0294202558683736,42[&rate=0.044542116108…
tree STATE_611000 = ((1[&rate=0.036427634276225265]:2.9483408462332434,2[&rate=0.040121839596963436]:0.838340846233244)[&rate=0.016189000666905914]:2.5212131394966733,((3[&rate=0.0028732929863297405]:5.3209425916710416,(((((4[&rate=0.00618827245345459]:7.0879814663507865,(((((7[&rate=0.01012730779179477]:1.1907696531176946,((32[&rate=0.004126286157984681]:0.39444356974587436,42[&rate=0.0512301303…
tree STATE_612000 = ((1[&rate=0.04025372086316677]:2.9483408462332434,2[&rate=0.04640756367889206]:0.838340846233244)[&rate=0.012040744525319915]:2.960676453307123,(((3[&rate=0.0050708668447757965]:2.957439549792113,(((((4[&rate=0.007159457479792002]:7.518346690034399,(((((7[&rate=0.014035623225729515]:0.8466293989382727,37[&rate=0.017285189432788797]:0.8466293989382727)[&rate=0.06703925987906723…
tree STATE_613000 = ((1[&rate=0.041728680960302404]:2.2982771737465484,2[&rate=0.0042802174216057115]:0.18827717374654895)[&rate=0.02750143633856782]:3.0010751184034774,((((3[&rate=0.0035417806868910874]:5.2536634935636215,((((((4[&rate=0.01062410520196261]:7.092735025145416,((((((7[&rate=0.1035764898819258]:0.32475161952676146,37[&rate=0.014072551544483948]:0.32475161952676146)[&rate=0.067205892…
tree STATE_614000 = ((1[&rate=0.041223310111744654]:2.2982771737465484,2[&rate=0.017500316162326033]:0.18827717374654895)[&rate=0.018385829305588408]:5.299424302416945,(((3[&rate=0.004867918077457483]:5.2536634935636215,(((((4[&rate=0.012865583647892883]:7.255088511686708,((((((7[&rate=0.01208509145064098]:0.39934882986521814,(32[&rate=0.03881058674085702]:0.15042117087438456,42[&rate=0.035968113…
tree STATE_615000 = ((1[&rate=0.040954718794566705]:2.2982771737465484,2[&rate=0.03533632112508876]:0.18827717374654895)[&rate=0.01709560935684063]:4.930830786259357,((3[&rate=0.004058914200529035]:5.2536634935636215,((((4[&rate=0.006718560339537516]:7.255088511686708,((((((7[&rate=0.010856885188452637]:0.2694200068091668,(32[&rate=0.03836746246433352]:0.06205546377978166,37[&rate=0.0093448300331…
tree STATE_616000 = ((1[&rate=0.03768935187609737]:3.4519981247136826,2[&rate=0.008013378160460957]:1.3419981247136832)[&rate=0.0037349708108959457]:3.4039648797519035,(((3[&rate=0.002425880512962953]:5.079721096307267,(((((4[&rate=0.004411682444536179]:7.1485994109013795,(((((7[&rate=0.007369648015293042]:0.43339417916885736,((32[&rate=0.03488074578074902]:0.15911490493660452,37[&rate=0.00652614…
tree STATE_617000 = ((1[&rate=0.02757361016021667]:2.814921704685858,2[&rate=0.004800502685284847]:0.7049217046858587)[&rate=0.03263050429363159]:3.5952679070238602,(((3[&rate=0.003002345218530725]:5.079721096307267,(((((4[&rate=0.005315180199489157]:7.1485994109013795,((((((7[&rate=0.058668261076356636]:0.43339417916885736,((32[&rate=0.015627408071187922]:0.3126348931273881,37[&rate=0.0656484806…
tree STATE_618000 = ((1[&rate=0.029708364336587287]:2.814921704685858,2[&rate=0.006767705145286536]:0.7049217046858587)[&rate=0.008462749669598873]:3.5952679070238602,(((3[&rate=0.004291487134262802]:5.079721096307267,(((((4[&rate=0.008191003579861543]:7.1485994109013795,((((((7[&rate=0.05741009172767097]:0.0,42[&rate=0.022962286843462888]:5.640000000000001)[&rate=0.009263441010792128]:0.35698462…
tree STATE_619000 = ((1[&rate=0.028613841974054862]:2.814921704685858,2[&rate=0.007649654874140983]:0.7049217046858587)[&rate=0.007140494075968909]:3.5952679070238602,((3[&rate=0.003558538235364776]:6.358057214382242,(((((4[&rate=0.010656546155137472]:7.265990921486523,((((((((7[&rate=0.010403443392892373]:0.19249656876935006,42[&rate=0.027545522122806716]:5.832496568769351)[&rate=0.0601826857298…
tree STATE_620000 = ((1[&rate=0.07780201804104608]:3.1169705605339857,2[&rate=0.007991448284464239]:1.0069705605339863)[&rate=0.008240228727819978]:3.2932190511757327,((3[&rate=0.003875763625423793]:6.5892447527303375,((((((4[&rate=0.010933489228088665]:6.846171114519574,((((((7[&rate=0.028330008593897418]:0.04767526556628354,(32[&rate=0.016794142452678955]:0.0,42[&rate=0.07394632523547827]:5.640…
tree STATE_621000 = ((1[&rate=0.03188873860996726]:3.1169705605339857,2[&rate=0.03188873860996726]:1.0069705605339863)[&rate=0.008055207296441975]:4.5092163461877846,(((3[&rate=0.0036036059592851064]:8.190387214490983,((((((4[&rate=0.010890647466581313]:7.899620957315172,5[&rate=0.014745331686175065]:0.29962095731517024)[&rate=0.026809457672075477]:0.0129950889521524,((((((7[&rate=0.0283744172172…
tree STATE_622000 = ((1[&rate=0.02024602431657163]:3.22201966677612,2[&rate=0.009296273418886317]:1.1120196667761206)[&rate=0.010610264004921594]:3.9657052226018905,((3[&rate=0.006311451877821823]:8.190387214490983,(((((4[&rate=0.013270382669719069]:7.650541751935563,5[&rate=0.01686137375140669]:0.05054175193556176)[&rate=0.025887892174348413]:0.3851500078895427,(((((((7[&rate=0.01863527261914311…
tree STATE_623000 = ((1[&rate=0.022853666967552252]:4.014585933468162,2[&rate=0.005444835277074722]:1.9045859334681623)[&rate=0.008445992071346619]:3.173138955909849,(((3[&rate=0.005444835277074722]:8.190387214490983,((((4[&rate=0.013588897455987967]:7.730374722391559,5[&rate=0.018246693846961193]:0.1303747223915579)[&rate=0.01151453873996428]:0.30531703743354655,((((((((7[&rate=0.069075326534154…
tree STATE_624000 = ((1[&rate=0.015502374457748163]:3.7660939038740295,2[&rate=0.05828019809177419]:1.65609390387403)[&rate=0.025621978766413825]:4.4770829700392625,(((3[&rate=0.0041100221699254145]:6.992683217834255,((((4[&rate=0.007911287178567965]:8.131133480238269,(5[&rate=0.025621978766413825]:0.2697057955094664,((((((7[&rate=0.07052131032669685]:0.26728427361678797,32[&rate=0.05665986162278…
tree STATE_625000 = ((1[&rate=0.010230327472079625]:3.7660939038740295,2[&rate=0.002888583661896005]:1.65609390387403)[&rate=0.00540597808211613]:4.590094905657466,(((3[&rate=0.005942135633634886]:6.992683217834255,((((((4[&rate=0.010230327472079625]:7.600000000000001,5[&rate=0.044663820796599175]:0.0)[&rate=0.02782451938807221]:0.023384684347696805,((((((((7[&rate=0.01943951889702362]:0.27369228…
tree STATE_626000 = ((1[&rate=0.005170326722611789]:6.523357443272403,2[&rate=0.0038212188671194218]:4.413357443272403)[&rate=0.007339577411071188]:2.633874727343297,(((3[&rate=0.007339577411071188]:6.973940968329181,((((4[&rate=0.011999999511359367]:7.600000000000001,5[&rate=0.08250773513249814]:0.0)[&rate=0.012354865864731748]:0.023384684347696805,(((((((7[&rate=0.02110198508138166]:0.135130539…
tree STATE_627000 = (1[&rate=0.004311233759348813]:7.350797655585126,(2[&rate=0.009268398717765358]:5.027459082875296,(((3[&rate=0.007817488458598152]:5.52917470512039,((((4[&rate=0.012568548196320911]:7.600000000000001,5[&rate=0.022687191972820722]:0.0)[&rate=0.015366904630140813]:0.023384684347696805,(((((((7[&rate=0.029117534087737002]:0.23482851939257543,32[&rate=0.024345131383459305]:0.23482…
tree STATE_628000 = ((1[&rate=0.0023674280670308028]:6.166538665121827,((((3[&rate=0.0062677130306281505]:3.1347434592532437,((((4[&rate=0.009233704198893385]:7.600000000000001,5[&rate=0.013117447686487331]:0.0)[&rate=0.021032605497080258]:0.19479979962328287,(((((((7[&rate=0.020293164582677152]:0.3377403052801924,32[&rate=0.022974540374094413]:0.3377403052801924)[&rate=0.012817824091338201]:0.12…
tree STATE_629000 = (1[&rate=0.0024395737323098794]:6.8414113369761935,(2[&rate=0.008326814403817596]:3.9612597696646006,((((3[&rate=0.0065218437041828095]:3.479480477240898,(((4[&rate=0.009645355497911613]:7.793285310090177,(5[&rate=0.024218313260494978]:0.0,((((((7[&rate=0.02097982261284643]:0.22359095726075395,(32[&rate=0.042681482034422964]:0.19006732785079095,(37[&rate=0.01702410846148427]:0…
tree STATE_630000 = ((1[&rate=0.010031754582505948]:5.3547638755177545,((((3[&rate=0.008061178292876548]:4.095102953062245,((((4[&rate=0.011442473081986693]:7.6804500729724765,((((((((7[&rate=0.04577939694428223]:0.10030826266251225,(37[&rate=0.021472097426714524]:0.04812255485462913,42[&rate=0.06871095589586872]:5.68812255485463)[&rate=0.02183367438908025]:0.05218570780788312)[&rate=0.0269248714…
tree STATE_631000 = ((1[&rate=0.015683651042949248]:3.281709879144998,2[&rate=0.004181650002172627]:1.1717098791449985)[&rate=0.025581663312841323]:2.984948537587215,((((3[&rate=0.007442654042261002]:4.692159473920789,(((((4[&rate=0.008958799591369901]:7.699363629793112,(((((((((7[&rate=0.0030226191229746828]:0.07585850846972875,37[&rate=0.023584365334825542]:0.07585850846972875)[&rate=0.07333334…
tree STATE_632000 = ((1[&rate=0.00908203860477676]:3.3121171567760257,2[&rate=0.037274290691509844]:1.2021171567760263)[&rate=0.02137256429341739]:3.06276999086613,(((3[&rate=0.00908203860477676]:2.766558750098433,((((4[&rate=0.007236028421727404]:7.681167579679595,5[&rate=0.012791218212204747]:0.08116757967959387)[&rate=0.010111560885048679]:0.07697828409659735,(((((((7[&rate=0.00400716440497094…
tree STATE_633000 = ((1[&rate=0.008828689866582258]:6.3044227527763965,2[&rate=0.008315593034650704]:4.194422752776397)[&rate=0.0071361645569978606]:0.03073486962871641,(((3[&rate=0.00930858884220115]:3.105547759324672,((((4[&rate=0.010196750259274943]:7.713060757446499,(((((((7[&rate=0.004102623133196121]:0.25410916265361294,37[&rate=0.020361520740097727]:0.25410916265361294)[&rate=0.00410262313…
tree STATE_634000 = ((1[&rate=0.00730260460975021]:4.664374587925131,2[&rate=0.00730260460975021]:2.554374587925132)[&rate=0.00572511148654378]:1.6771534578658134,(((3[&rate=0.03546807577459206]:2.0584275989990815,(((((((4[&rate=0.008610343227229094]:7.698675898405682,5[&rate=0.032033801109347955]:0.09867589840568058)[&rate=0.014405953840139225]:0.0995604564154533,(((((((7[&rate=0.003040091700719…
tree STATE_635000 = ((1[&rate=0.008222295357539862]:4.699746320735173,2[&rate=0.04259689351734513]:2.5897463207351734)[&rate=0.006562200912727549]:2.058352036656352,(((3[&rate=0.03236218085157155]:2.1223211590441835,((((((4[&rate=0.009578327636261074]:7.777545051990941,5[&rate=0.05648584810255555]:0.17754505199093984)[&rate=0.011920809273344995]:0.019288976131711877,(((((((((7[&rate=0.00365014274…
tree STATE_636000 = ((1[&rate=0.010959857214123426]:5.235414687258334,2[&rate=0.02241908018316672]:3.125414687258335)[&rate=0.008897536930637499]:1.8357639127979581,(((3[&rate=0.04243519024927188]:2.2558951209369624,((((((4[&rate=0.012094536941022459]:7.777545051990941,((((((7[&rate=0.01920995624400786]:0.0,42[&rate=0.06382725994801429]:5.640000000000001)[&rate=0.020416580796972943]:1.00642336746…
tree STATE_637000 = ((1[&rate=0.010455645185079184]:3.96754529887086,2[&rate=0.021804168764006895]:1.8575452988708605)[&rate=0.008440652001170348]:2.8616402986643337,(((3[&rate=0.032624451688702365]:2.249491940629248,((((((4[&rate=0.011027411368778129]:7.843622355909638,(((((((7[&rate=0.19822877072511]:0.09582730231247538,42[&rate=0.08200273098584104]:5.735827302312476)[&rate=0.041359866980258564…
tree STATE_638000 = ((1[&rate=0.010045567999426215]:5.899758042599217,2[&rate=0.01541785804263638]:3.7897580425992174)[&rate=0.020041614503431098]:0.9294275549359767,(((3[&rate=0.028710559154300295]:2.249491940629248,(((((4[&rate=0.016278574572933076]:7.843622355909638,(((((((7[&rate=0.06064908834241961]:0.3533331618176696,42[&rate=0.0870356853322866]:5.99333316181767)[&rate=0.058423893377905434]…
tree STATE_639000 = (1[&rate=0.009650248540258095]:5.868392391999755,(2[&rate=0.014994884982592254]:3.5199246497601706,(((3[&rate=0.02795494896598553]:2.434227207990304,((((4[&rate=0.015856762871616893]:7.660576699898719,(5[&rate=0.026111183234750448]:0.0,(((((((7[&rate=0.061356928130418605]:0.05207955870117331,37[&rate=0.02795494896598553]:0.05207955870117331)[&rate=0.02345736927277761]:1.938854…
tree STATE_640000 = ((1[&rate=0.005387532610211336]:5.123347987451972,2[&rate=0.009077494235211188]:3.013347987451972)[&rate=0.012560350111448355]:0.7450444045477838,(((3[&rate=0.02609559588426791]:2.472751717409821,(((((4[&rate=0.009771281148021314]:7.648002284408989,5[&rate=0.027731399712450745]:0.04800228440898735)[&rate=0.007308402192834773]:0.012574415489730484,(((((((7[&rate=0.0332731894732…
tree STATE_641000 = ((1[&rate=0.006690570540163524]:5.123347987451972,2[&rate=0.010966287773206051]:3.013347987451972)[&rate=0.013284412145163545]:0.4711691629951602,(((3[&rate=0.02540426231874425]:2.1827919568091474,((((((4[&rate=0.010632973410732815]:7.600000000000001,5[&rate=0.01564329371658957]:0.0)[&rate=0.008219103414562268]:0.07455148615284202,(((((7[&rate=0.031511608526853]:0.431399810627…
tree STATE_642000 = ((1[&rate=0.007430557097349317]:4.312362249711619,2[&rate=0.009209645294666283]:2.2023622497116193)[&rate=0.012835229762890239]:1.3167678751593925,(((3[&rate=0.03813232738855424]:2.1827919568091474,((((((4[&rate=0.012047697144452517]:7.700256131972111,5[&rate=0.025665916409054967]:0.10025613197210959)[&rate=0.025172304272808903]:0.06239260993371687,(((((7[&rate=0.0197011298424…
tree STATE_643000 = ((1[&rate=0.011427853561146274]:5.277518945778745,2[&rate=0.014052048567058295]:3.1675189457787454)[&rate=0.12170847018256004]:0.35161117909226647,(((3[&rate=0.013294842696774941]:3.283217188686777,((((((4[&rate=0.013294842696774941]:7.691312037034045,5[&rate=0.023847594769285153]:0.09131203703404367)[&rate=0.08556289493891513]:0.06640838848858976,((((((7[&rate=0.0180097535004…
tree STATE_644000 = ((1[&rate=0.01302531644938937]:4.966111857399241,2[&rate=0.038844486414237295]:2.8561118573992417)[&rate=0.05868922977378014]:0.6930477326027855,(((3[&rate=0.01543020553638537]:3.5328303906066907,(((((4[&rate=0.01543020553638537]:7.745944608957863,(((((((7[&rate=0.01996557189163818]:0.19997443569086215,32[&rate=0.03813619100857659]:0.19997443569086215)[&rate=0.1455779381021204…
tree STATE_645000 = ((1[&rate=0.026531867879568877]:4.730320753979498,2[&rate=0.019812716733351176]:2.620320753979499)[&rate=0.05335727013535144]:0.7884828952332299,((((3[&rate=0.013716875051093967]:3.5328303906066907,((((((4[&rate=0.013716875051093967]:7.381501587509717,((((((((7[&rate=0.017439191072388165]:0.08866538504325305,32[&rate=0.006924012458202666]:0.08866538504325305)[&rate=0.083206482…
tree STATE_646000 = ((1[&rate=0.024729463939844886]:2.652860006774567,2[&rate=0.02627446431272217]:0.5428600067745677)[&rate=0.02326459605432854]:2.9890722683017827,(((3[&rate=0.011849239949471237]:3.5328303906066907,(((((((4[&rate=0.011509863420685848]:7.230564378617689,((((((((((7[&rate=0.01885907286397447]:0.12071707581039348,32[&rate=0.01049963717192099]:0.12071707581039348)[&rate=0.008487086…
tree STATE_647000 = ((1[&rate=0.022774685051625578]:3.396123928027251,2[&rate=0.029659416734195296]:1.2861239280272514)[&rate=0.02554464778425646]:2.245808347049099,(((3[&rate=0.011539592851199803]:2.772878967236487,(((((((4[&rate=0.013347265953666854]:7.055052081937603,(12[&rate=0.037101863218815194]:2.2967311096427494,15[&rate=0.006471452034030076]:4.86673110964275)[&rate=0.04508333120173941]:2…
tree STATE_648000 = ((1[&rate=0.02093456459563913]:3.5818294304074882,2[&rate=0.01717464598685565]:1.4718294304074888)[&rate=0.02372987033159129]:2.0601028446688616,(((3[&rate=0.009964379659599341]:2.9136076032394485,(((((((4[&rate=0.011680569702604001]:7.272492124229029,(((((((7[&rate=0.061710560265596605]:0.6264813469104666,((32[&rate=0.020058537132700636]:0.14554782873479155,33[&rate=0.0285047…
tree STATE_649000 = ((1[&rate=0.021781097865255818]:3.2204465103678075,2[&rate=0.013037500112918685]:1.110446510367808)[&rate=0.028987950733129878]:2.4214857647085424,(((3[&rate=0.01095252190030774]:2.9136076032394485,((((((4[&rate=0.012688875490239414]:6.636079051720198,((((((7[&rate=0.016993907757628497]:1.0287485462116521,(((32[&rate=0.004057948466279482]:0.03299273080670062,42[&rate=0.0713867…
tree STATE_650000 = ((1[&rate=0.01444788203013693]:4.540834285208476,2[&rate=0.014108512404748063]:2.4308342852084763)[&rate=0.028912570257646337]:0.27876112285977683,(((3[&rate=0.025252627527537912]:3.1350378172645605,(((((4[&rate=0.008008681714989217]:7.184685592729679,((((((((7[&rate=0.02276471824955873]:0.3246831008351059,32[&rate=0.037344146451009176]:0.3246831008351059)[&rate=0.092399768201…
tree STATE_651000 = ((1[&rate=0.01551480927429054]:3.0806784513917265,2[&rate=0.015160296623605915]:0.970678451391727)[&rate=0.03147424987176206]:1.7389169566765261,(((3[&rate=0.01984771301447898]:3.579466618351738,((((((4[&rate=0.009175451045691684]:6.495386101027648,(12[&rate=0.030460273766710916]:1.4041979456979519,15[&rate=0.008288432188971632]:3.974197945697952)[&rate=0.025399209117568426]:2…
tree STATE_652000 = ((1[&rate=0.024185170106447197]:3.0806784513917265,2[&rate=0.03005030249085196]:0.970678451391727)[&rate=0.03005030249085196]:1.3888933634315066,(((3[&rate=0.02047765256489975]:3.579466618351738,((((((4[&rate=0.009984230353458702]:6.495386101027648,(12[&rate=0.033956502005061645]:1.4041979456979519,15[&rate=0.009082508784945013]:3.974197945697952)[&rate=0.023800430044758465]:2…
tree STATE_653000 = ((1[&rate=0.021144525157015908]:3.1119327695702452,2[&rate=0.02747964502629328]:1.0019327695702458)[&rate=0.0279545470178469]:1.3899704895932672,(((3[&rate=0.015460987959812267]:3.607904828852554,((((4[&rate=0.011487353476633306]:7.3181408601878815,((((((7[&rate=0.013470089506193921]:0.25291062830383737,32[&rate=0.02478402365354584]:0.25291062830383737)[&rate=0.065423061170732…
tree STATE_654000 = ((1[&rate=0.0222448887834979]:4.567211669390318,2[&rate=0.015469620229453558]:2.4572116693903183)[&rate=0.015133403853105106]:0.49383027809492575,(((3[&rate=0.016145095251567605]:3.607904828852554,(((((4[&rate=0.012110147582481022]:6.20431653149771,(12[&rate=0.02147951083196253]:1.4872706156583888,15[&rate=0.01856106865524644]:4.057270615658389)[&rate=0.021860151528610455]:2.1…
tree STATE_655000 = ((1[&rate=0.021367421428602304]:4.708885357823959,2[&rate=0.015039343442117168]:2.59888535782396)[&rate=0.018599947136942675]:0.8042664244472277,(((3[&rate=0.012190454972725178]:3.73232393525344,((((((4[&rate=0.0118692178977294]:7.34288102502957,((((((((7[&rate=0.013776629030795752]:0.35696558982887083,33[&rate=0.04637361699141187]:0.35696558982887083)[&rate=0.0137766290307957…
tree STATE_656000 = ((1[&rate=0.02330794713723034]:2.1524768517171395,2[&rate=0.015972087536768993]:0.04247685171714011)[&rate=0.016284012089607277]:2.819640905954749,(((3[&rate=0.010359599949315504]:4.885083077088602,((((((4[&rate=0.01006765048175961]:7.268283863638295,((11[&rate=0.02967816042638732]:3.874872535539364,((((13[&rate=0.05188201752626376]:3.0313799190161532,((32[&rate=0.033629264505…
tree STATE_657000 = ((1[&rate=0.014391611558464038]:4.939721064966875,2[&rate=0.014116579944107801]:2.8297210649668756)[&rate=0.02542116199037233]:0.6161502931573324,(((3[&rate=0.010582655309331042]:3.573986729489846,((((((4[&rate=0.020339458285584137]:7.257468000133418,((11[&rate=0.027989892327480455]:4.089564704666046,((((13[&rate=0.04486796568420477]:2.605808084688409,((((17[&rate=0.0246255429…
tree STATE_658000 = ((1[&rate=0.01480743152073167]:5.194799971435032,2[&rate=0.01453326528705884]:3.0847999714350323)[&rate=0.00824228494022635]:0.37207273863911894,(((3[&rate=0.012859266854505303]:3.6259419942764453,(((((((4[&rate=0.013704124812399543]:6.275979832415434,(12[&rate=0.020070874298300474]:2.105010006642175,15[&rate=0.011388548950055774]:4.675010006642175)[&rate=0.05195821992074605]:…
tree STATE_659000 = ((1[&rate=0.011019214349949654]:5.631422316254039,2[&rate=0.012939884850613977]:3.5214223162540392)[&rate=0.006899835101583202]:0.7507091184585946,(((3[&rate=0.013210804447052719]:4.869083473225231,((((((4[&rate=0.012123979828127924]:5.425815190712491,(12[&rate=0.01850863962616893]:0.8124573530092718,15[&rate=0.007647323597820357]:3.382457353009272)[&rate=0.053133429904106515]…
tree STATE_660000 = ((1[&rate=0.012880341269221222]:5.631422316254039,2[&rate=0.009012930970341225]:3.5214223162540392)[&rate=0.004688966947856381]:0.10119371906726826,(((3[&rate=0.017308129783341234]:4.192280750814042,(((((((4[&rate=0.010430668021112909]:5.348049690745,(12[&rate=0.014718106369050849]:1.147636608152002,15[&rate=0.004992629903183456]:3.7176366081520023)[&rate=0.019906357389588774]…
tree STATE_661000 = ((1[&rate=0.014700708491192949]:3.801059245044108,2[&rate=0.01336212289701183]:1.6910592450441086)[&rate=0.0056890382366666555]:1.9315567902771988,(((3[&rate=0.008406133440462977]:5.497804450497249,(((((((4[&rate=0.019404274487029242]:4.578644529245743,(12[&rate=0.01815017682339844]:1.147636608152002,15[&rate=0.014700708491192949]:3.7176366081520023)[&rate=0.14789142126855248]…
tree STATE_662000 = ((1[&rate=0.01514426189370564]:3.801059245044108,2[&rate=0.01802313857283087]:1.6910592450441086)[&rate=0.005951589310301087]:1.9315567902771988,(((3[&rate=0.008458164207176343]:5.497804450497249,(((((((4[&rate=0.01957758166679373]:4.845322533202207,(12[&rate=0.05302749311127633]:1.7990442895998378,15[&rate=0.01514426189370564]:4.369044289599838)[&rate=0.1467568758466586]:0.47…
tree STATE_663000 = ((1[&rate=0.009868647611372546]:5.543634034638821,(((3[&rate=0.00690684260039449]:5.245802524465738,(((((((4[&rate=0.016476364771484918]:4.845322533202207,(12[&rate=0.07777176460639623]:1.7990442895998378,15[&rate=0.0071442068394079825]:4.369044289599838)[&rate=0.1327825724132961]:0.47627824360236914)[&rate=0.008068952124366022]:1.2318901404622409,((11[&rate=0.0159249691229837…
tree STATE_664000 = ((1[&rate=0.007936205458594298]:6.595780920265831,(((3[&rate=0.0067125082060888]:5.103763943260624,(((((((4[&rate=0.01711944532361823]:5.477535108361753,(12[&rate=0.02640363169016105]:1.4933864009128826,15[&rate=0.016478850019734297]:4.063386400912883)[&rate=0.09740953492764481]:1.4141487074488701)[&rate=0.007936205458594298]:0.29679402563780144,((11[&rate=0.016478850019734297…
tree STATE_665000 = (1[&rate=0.008013073853672609]:6.808792594886846,(2[&rate=0.010719964691161462]:4.698284093172795,(((3[&rate=0.006783430910000425]:4.5703889764565275,(((((((4[&rate=0.017216271207689062]:5.7168478567144945,(12[&rate=0.07017555602145105]:2.0164502427442628,15[&rate=0.013619615463609175]:4.586450242744263)[&rate=0.09079028348911554]:1.1303976139702314)[&rate=0.017216271207689062…
tree STATE_666000 = ((1[&rate=0.0024287703937815037]:6.713998342732225,(((3[&rate=0.014774018189810275]:4.735661381224851,(((((((4[&rate=0.01793160119319154]:5.328372083508597,(12[&rate=0.0791392180484348]:2.2830801316907667,15[&rate=0.013904132271661105]:4.853080131690767)[&rate=0.0935064614328087]:0.47529195181783024)[&rate=0.001669080887000388]:0.6373903632824707,((11[&rate=0.04461258659045752…
tree STATE_667000 = ((1[&rate=0.002666456965337589]:6.089530720549355,2[&rate=0.018990671520117932]:3.9795307205493557)[&rate=0.03235241978736727]:0.3871149120222199,(((3[&rate=0.014954512290683517]:6.070748523990659,(((((((4[&rate=0.017993200041792994]:4.9214824294879875,(12[&rate=0.0709895717390864]:1.05964971302312,15[&rate=0.013837620172883322]:3.6296497130231202)[&rate=0.029914930243763023]:…
tree STATE_668000 = ((1[&rate=0.0021838187205389784]:4.512697661817896,2[&rate=0.026338665879088667]:2.4026976618178963)[&rate=0.010957147513546036]:1.5054056745216045,(((3[&rate=0.01398636856554204]:5.92732981570348,((((((((4[&rate=0.017468590202207597]:4.318477011187088,(12[&rate=0.07788372109602605]:1.0486408676613692,15[&rate=0.013123537269494579]:3.6186408676613695)[&rate=0.06100705856103117…
tree STATE_669000 = ((1[&rate=0.036561840342956356]:3.2180078769274445,2[&rate=0.026777981956102363]:1.108007876927445)[&rate=0.010597676419545711]:2.7916127853267767,(((3[&rate=0.01371669123502496]:6.065699305646838,((((((((4[&rate=0.017713772714178365]:4.262096482222219,(12[&rate=0.08422087199704524]:1.3533794119275768,15[&rate=0.013117584508205287]:3.923379411927577)[&rate=0.0650606674060606]:…
tree STATE_670000 = ((1[&rate=0.03159083600352236]:5.113692500799026,2[&rate=0.02724522731996658]:3.0036925007990263)[&rate=0.012957186258367339]:2.0090609994569135,(((3[&rate=0.00813753493668592]:6.030909438276659,(((((((4[&rate=0.01045781470760216]:5.311087329173279,(12[&rate=0.03374242642376591]:1.0579325269165487,15[&rate=0.010193133791296967]:3.627932526916549)[&rate=0.07622874854075812]:1.6…
tree STATE_671000 = ((1[&rate=0.011841394940807659]:3.4905541853940463,2[&rate=0.023758482196670122]:1.3805541853940468)[&rate=0.005896252405556098]:3.8450542336648397,(((3[&rate=0.004803510563790606]:6.034830850030538,(((((((4[&rate=0.008526243302817963]:4.5057283032217335,(12[&rate=0.03576648173053686]:1.0607740742477674,15[&rate=0.004517961104912682]:3.6307740742477677)[&rate=0.079249778027498…
tree STATE_672000 = ((1[&rate=0.009802378206548456]:3.6376834290432214,2[&rate=0.021841501548016833]:1.527683429043222)[&rate=0.004394480722235382]:2.104661340110937,(((3[&rate=0.004394480722235382]:6.034830850030538,(((((((4[&rate=0.021327013895840196]:4.298163473404006,(12[&rate=0.021327013895840196]:1.0321173304091467,15[&rate=0.0034712570493283974]:3.602117330409147)[&rate=0.0832289084677485]…
tree STATE_673000 = ((1[&rate=0.007901562232135565]:4.197541583731855,2[&rate=0.009187131232710213]:2.0875415837318556)[&rate=0.013539386727470178]:1.6648132732451941,(((3[&rate=0.0029010505165616026]:6.034830850030538,((((((4[&rate=0.016279859272593056]:5.303365412485483,(12[&rate=0.048118044595705484]:1.199864783991071,15[&rate=0.01089913043539128]:3.7698647839910713)[&rate=0.08274356950070297]…
tree STATE_674000 = ((1[&rate=0.012824196076501062]:4.628327808563959,2[&rate=0.020329621387571745]:2.51832780856396)[&rate=0.02263249581268611]:1.2340270484130897,(((3[&rate=0.007120443587669042]:6.034830850030538,((((((((4[&rate=0.023120699026737628]:5.303365412485483,(12[&rate=0.05594406132821969]:1.339781227131077,15[&rate=0.0020721479610683437]:3.9097812271310772)[&rate=0.0870382402065895]:1…
tree STATE_675000 = ((1[&rate=0.01470400703084155]:5.416857615813591,2[&rate=0.020207873296180633]:3.306857615813591)[&rate=0.01976035188007839]:0.458502637145628,(((3[&rate=0.005604031801951177]:6.3368676563386686,((((((((4[&rate=0.01976035188007839]:5.988670526410441,(12[&rate=0.05928547276306534]:0.4562390635493401,15[&rate=0.011248838870989035]:3.0262390635493404)[&rate=0.016878891820827586]:…
tree STATE_676000 = ((1[&rate=0.01531799766256141]:4.800697679993462,2[&rate=0.02659337675869029]:2.6906976799934625)[&rate=0.020432400357407177]:1.483576568778922,(((3[&rate=0.006229635025116774]:5.882302600760639,((((((((4[&rate=0.01999095831056634]:5.464996593590946,(12[&rate=0.011504930111984533]:1.6944337214215217,15[&rate=0.025437862177971733]:4.264433721421522)[&rate=0.012701740301290416]:…
tree STATE_677000 = ((1[&rate=0.015232981327380355]:3.7720530254078497,2[&rate=0.024108471891111663]:1.6620530254078503)[&rate=0.026056674582923482]:2.517712724103916,(((3[&rate=0.006739730621418515]:4.576349824764982,(((((((4[&rate=0.019189575138116394]:5.642814380014425,(12[&rate=0.010608258180491202]:0.6082877275545577,15[&rate=0.016470095928731793]:3.178287727554558)[&rate=0.03815953881336693…
tree STATE_678000 = ((1[&rate=0.01879486582419379]:3.423037011650514,2[&rate=0.05766841250213994]:1.3130370116505148)[&rate=0.012964034045928254]:2.8667287378612514,(((3[&rate=0.010093017947948953]:4.549806990019327,(((((((4[&rate=0.00979290748264264]:5.642814380014425,(12[&rate=0.009178704041490885]:1.4557575206703355,15[&rate=0.021051783123031576]:4.025757520670336)[&rate=0.04202551617920117]:1…
tree STATE_679000 = ((1[&rate=0.011503474161511476]:5.923673201231537,2[&rate=0.021926241747643162]:3.8136732012315377)[&rate=0.011503474161511476]:0.5126476567319784,(((3[&rate=0.010630357773520107]:4.4906442072063015,((((((4[&rate=0.010630357773520107]:5.595089677461267,(12[&rate=0.009718821096939672]:0.4781340994134169,15[&rate=0.020961903137217967]:3.048134099413417)[&rate=0.04087040841862435…
tree STATE_680000 = (1[&rate=0.009341340490938654]:6.436320857963516,(2[&rate=0.02122342768906089]:4.01039860560752,(((3[&rate=0.008448789508407542]:4.4906442072063015,((((((4[&rate=0.008147947670409949]:6.810002465217018,((((11[&rate=0.06854252831964337]:2.4215127599523463,33[&rate=0.04579920440988123]:3.6115127599523476)[&rate=0.012920485775887891]:0.7970504209672704,((13[&rate=0.09406125268549…
tree STATE_681000 = (1[&rate=0.006650395542819901]:6.932614162979277,(2[&rate=0.020443221765111496]:4.178319324622855,(((3[&rate=0.008759850009035161]:5.212511199550676,((((((4[&rate=0.008472445816421903]:6.264024788968051,((((11[&rate=0.032199030583855516]:2.08549919414774,33[&rate=0.041485485508245726]:3.2754991941477414)[&rate=0.013231868642933024]:1.2012800132491996,((14[&rate=0.0155606721207…
tree STATE_682000 = (1[&rate=0.007657719240836478]:5.618631476986302,(2[&rate=0.021113306357654623]:3.3547518568927472,(((3[&rate=0.009497802312630142]:5.212511199550676,(((((4[&rate=0.00890584731808653]:6.725443343295346,((((11[&rate=0.032398778792671494]:2.671454586089702,33[&rate=0.03296446355822712]:3.861454586089703)[&rate=0.01401100020249282]:0.8437563203722647,(((14[&rate=0.016028648017030…
tree STATE_683000 = ((1[&rate=0.006831244308009288]:5.556002434851173,(((3[&rate=0.0142705072866173]:3.8166193023402215,(((((4[&rate=0.008525946148144167]:6.853799155176581,((((11[&rate=0.031245921575031185]:1.4901378557552398,33[&rate=0.026519241024344307]:2.680137855755241)[&rate=0.01485133615016075]:1.3029401508552283,((13[&rate=0.01963331330136821]:1.850277991575048,32[&rate=0.031245921575031…
tree STATE_684000 = ((1[&rate=0.011517414931553753]:5.534169528908855,2[&rate=0.012526771728887958]:3.4241695289088554)[&rate=0.036910010720595916]:0.03787208625362126,(((3[&rate=0.012784419820878204]:5.001377194012896,(((((4[&rate=0.007667488062841784]:6.726608544162364,((((11[&rate=0.02828663430915672]:2.6082906205527614,((13[&rate=0.07179865759472634]:2.4590326285351765,((((((16[&rate=0.071798…
tree STATE_685000 = ((1[&rate=0.012743581441764611]:3.0848104459263013,2[&rate=0.02414568746276206]:0.9748104459263018)[&rate=0.03770746182618063]:2.2244660285966944,(((3[&rate=0.014811350646655603]:4.5197201666199405,(((((4[&rate=0.009438624335041576]:7.121115558379206,((((11[&rate=0.0298246309574683]:1.3731444548867664,33[&rate=0.02302802066551089]:2.5631444548867677)[&rate=0.02095064733523447]…
tree STATE_686000 = ((1[&rate=0.024734967723565468]:3.2046006522862527,2[&rate=0.012442141860366284]:1.0946006522862533)[&rate=0.033233941512005996]:2.231077379491495,(((3[&rate=0.004496966913625898]:5.3369858028370345,(((((4[&rate=0.004320757830864199]:7.215750758527005,(((11[&rate=0.04413515315597549]:3.203739896386626,33[&rate=0.006333568924791495]:4.393739896386627)[&rate=0.01186836024807223]…
tree STATE_687000 = ((1[&rate=0.02794079717838396]:3.4327749080476195,2[&rate=0.02104465648840208]:1.32277490804762)[&rate=0.03950568144505878]:1.9975265566040576,(((3[&rate=0.00600993939628094]:4.084948733257782,((((4[&rate=0.004292224670759165]:7.211725392723494,((11[&rate=0.047087963536976814]:3.5270239471711378,(13[&rate=0.02554596457440833]:4.703441399137585,((((((((16[&rate=0.05022818923206…
tree STATE_688000 = ((1[&rate=0.009999606058228253]:4.8891661593642795,2[&rate=0.02280042314715165]:2.77916615936428)[&rate=0.029323057209075378]:0.5411353052873977,(((3[&rate=0.008549176668475452]:3.6736236577849724,((((4[&rate=0.005621378687666992]:7.202842638464187,((11[&rate=0.03625127861614809]:3.1870781447411964,((13[&rate=0.03250738217942983]:2.130825432604823,32[&rate=0.14425232980480443]…
tree STATE_689000 = ((1[&rate=0.011355411440182131]:4.475072760701096,(((3[&rate=0.008265513779219809]:3.2729303438016686,((((4[&rate=0.006088214834095802]:7.8384247174998904,5[&rate=0.046155635965164796]:0.23842471749988903)[&rate=0.009087030586824937]:0.7107580561572036,((11[&rate=0.040755815533393025]:3.1870781447411964,((13[&rate=0.039793127098799314]:1.7231710677700534,32[&rate=0.09019523304…
tree STATE_690000 = ((1[&rate=0.007240287145403137]:5.034430806748674,(((3[&rate=0.00891671797192578]:4.3487781517344715,((((4[&rate=0.006020238339655276]:7.600000000000001,5[&rate=0.007528599371407187]:0.0)[&rate=0.01133366118512704]:0.9491827736570926,((11[&rate=0.03776943189610478]:3.1870781447411964,((13[&rate=0.031715262359463606]:2.4001783710499964,32[&rate=0.07199629325813223]:2.4001783710…
tree STATE_691000 = ((1[&rate=0.010883308217553636]:5.384811463926688,2[&rate=0.01408976247699474]:3.2748114639266888)[&rate=0.010883308217553636]:0.8788458344373495,(((3[&rate=0.012859368889330475]:4.4791241231436985,((((4[&rate=0.009387700595829196]:8.276674779562605,5[&rate=0.009782820077045085]:0.6766747795626031)[&rate=0.015583543164199005]:0.45019474844890084,((11[&rate=0.021937640554520948…
tree STATE_692000 = ((1[&rate=0.007284017868958467]:5.078361710812629,2[&rate=0.01023299419079926]:2.96836171081263)[&rate=0.009373357893677154]:1.497796930200984,(((3[&rate=0.013095897015419891]:4.4791241231436985,(((((4[&rate=0.006303600259692542]:8.291709545401261,5[&rate=0.04584065488580247]:0.6917095454012596)[&rate=0.01457213429415719]:0.610899963193674,((11[&rate=0.018381117592345533]:5.42…
tree STATE_693000 = ((1[&rate=0.006873376028353969]:5.007310661428086,2[&rate=0.05508288064456434]:2.8973106614280866)[&rate=0.008924737359285841]:1.0961163118822697,(((3[&rate=0.012618531108007978]:4.672290094336859,((((4[&rate=0.006562946152441183]:7.600000000000001,5[&rate=0.04618545453222405]:0.0)[&rate=0.009208556385492521]:1.3026095085949336,((11[&rate=0.017926268168524575]:6.79536689711299…
tree STATE_694000 = ((1[&rate=0.006748157644358548]:5.103259839892203,2[&rate=0.024786631023008137]:2.993259839892204)[&rate=0.01996107000746851]:1.0986069147167612,(((3[&rate=0.012865098230358536]:4.758093823125698,((((4[&rate=0.010566940880729372]:7.600000000000001,5[&rate=0.011136541619456946]:0.0)[&rate=0.012284102619542015]:1.3790070273958719,((11[&rate=0.018193516152313884]:4.12657534272227…
tree STATE_695000 = ((1[&rate=0.007073594443612489]:5.3230266296721,2[&rate=0.030558171305797452]:3.2130266296721004)[&rate=0.12249811279521626]:0.7171256795624927,(((3[&rate=0.012698056594363334]:4.617137573232682,(((((4[&rate=0.018613990107553487]:8.429915271159047,5[&rate=0.011328600156882942]:0.8299152711590452)[&rate=0.015827267403249176]:0.42358779617219255,(((11[&rate=0.017971194276413548]…
tree STATE_696000 = ((1[&rate=0.004475353122333566]:4.017078914182974,2[&rate=0.026094717218950094]:1.907078914182975)[&rate=0.013764254226209454]:2.2543685182169995,(((3[&rate=0.010519089809948232]:4.316381543077171,((((((4[&rate=0.014059664088015357]:8.429915271159047,5[&rate=0.030410982719952226]:0.8299152711590452)[&rate=0.011810677907722632]:0.42358779617219255,((11[&rate=0.03110767326702599…
tree STATE_697000 = ((1[&rate=0.005694461195776893]:5.0062347491996135,2[&rate=0.028494753808822083]:2.896234749199614)[&rate=0.01569361375108788]:1.0696067506594318,(((3[&rate=0.014805525225304575]:4.562619273533585,((((((4[&rate=0.008510432922948001]:7.968733758273984,5[&rate=0.032090431280749135]:0.3687337582739829)[&rate=0.03021684457767982]:0.8133019132096919,((11[&rate=0.018585663088903574]…
tree STATE_698000 = ((1[&rate=0.005557135802824729]:5.0062347491996135,2[&rate=0.027256353628222804]:2.896234749199614)[&rate=0.018201372739656888]:1.0696067506594318,(((3[&rate=0.01691644269554162]:4.318349607565516,((((((4[&rate=0.007308198712692774]:7.968733758273984,5[&rate=0.03065043572376022]:0.3687337582739829)[&rate=0.03794208330409654]:0.7602396935777662,((11[&rate=0.04505462189426481]:3…
tree STATE_699000 = ((1[&rate=0.007362697053230807]:5.157344888835176,2[&rate=0.003776140384738986]:3.047344888835177)[&rate=0.018555230784259604]:1.7548728644247262,(((3[&rate=0.011726270200692451]:5.091217081360924,(((((4[&rate=0.01006840612401454]:8.591295130743902,(5[&rate=0.033941977572142984]:0.48571314684748756,(12[&rate=0.043424856615998576]:1.4263522338303076,((((14[&rate=0.0508557974905…
tree STATE_700000 = ((1[&rate=0.010754226648723744]:5.32171070617148,2[&rate=0.024199881755737465]:3.2117107061714805)[&rate=0.008990352511271463]:2.075250991858141,(((3[&rate=0.01215720817052136]:4.462349767083218,(((((4[&rate=0.01046855583377177]:8.450222874608158,(5[&rate=0.05128174321696631]:0.6922610950181181,(12[&rate=0.03699268756433485]:2.6561113614940446,((((14[&rate=0.05128174321696631]…
tree STATE_701000 = ((1[&rate=0.008401383620791238]:6.571103475322886,2[&rate=0.011914145022166315]:4.461103475322886)[&rate=0.01915473428253906]:0.4749464165690185,(((3[&rate=0.009736032838580077]:4.462349767083218,((((((4[&rate=0.008133778528026417]:5.000081023267068,(12[&rate=0.0314499545724488]:1.1824142670487205,(((14[&rate=0.05495550997044348]:1.1499562294641912,(31[&rate=0.1627662589664900…
tree STATE_702000 = ((1[&rate=0.008477883087520061]:3.5690982289046644,2[&rate=0.008477883087520061]:1.459098228904665)[&rate=0.0068871882121323644]:2.2065278608472667,(((3[&rate=0.0048170643897733866]:4.80877238171454,((((((4[&rate=0.009773703298532721]:6.148260763446544,((12[&rate=0.029716043551894552]:0.693212695700641,15[&rate=0.007955348155345408]:3.2632126957006413)[&rate=0.0423510566231111…
tree STATE_703000 = ((1[&rate=0.007475277368689755]:3.5783275349989623,2[&rate=0.007736732623520877]:1.4683275349989628)[&rate=0.011256526781404444]:1.4372622498993834,(((3[&rate=0.004229890212268858]:4.290368290652388,(((((((4[&rate=0.005361766446430623]:6.925750929506997,((12[&rate=0.031192352120765928]:0.8899939060162261,(((14[&rate=0.02138070357667184]:1.2978306708723828,31[&rate=0.1941044528…
tree STATE_704000 = ((1[&rate=0.0183016801920807]:3.5783275349989623,2[&rate=0.01788553630242425]:1.4683275349989628)[&rate=0.03216106725384446]:1.4372622498993834,(((3[&rate=0.003167341108997365]:4.32741499365364,(((((((4[&rate=0.006194502221163923]:6.925750929506997,((12[&rate=0.029150790479806617]:1.3831667727512844,(((14[&rate=0.011926699017256279]:1.2978306708723828,31[&rate=0.28168988111944…
tree STATE_705000 = ((1[&rate=0.033811762787865095]:2.1719762869482437,2[&rate=0.023536441695977673]:0.06197628694824431)[&rate=0.01960898278522819]:4.241492943985662,(((3[&rate=0.005223241610169978]:4.3393932532695345,(((((((4[&rate=0.024496427447660233]:6.905956260053813,(12[&rate=0.017655329814030618]:2.1341547519887776,(((14[&rate=0.016185952316879085]:0.5678151713741073,31[&rate=0.2587811802…
tree STATE_706000 = ((1[&rate=0.0229403440160444]:2.995153181270048,2[&rate=0.014233687407668809]:0.8851531812700486)[&rate=0.018618596756682662]:2.914768958472578,(((3[&rate=0.004889599017975679]:4.003173176550213,((((((4[&rate=0.023416371855421586]:5.278516276026032,((12[&rate=0.024396437176265152]:2.085977458035213,((14[&rate=0.009799479844528025]:1.3289602193197823,31[&rate=0.2689690648699064…
tree STATE_707000 = ((1[&rate=0.0170089199175518]:4.073769170775854,2[&rate=0.019877103139381177]:1.9637691707758549)[&rate=0.013558446841663562]:2.802751739149791,(((3[&rate=0.004761821807928168]:4.082004915245442,((((((4[&rate=0.01739262951264631]:5.527843176445369,((12[&rate=0.012639192009675119]:1.8694450106779712,15[&rate=0.005640294161777319]:4.4394450106779715)[&rate=0.03880560198327665]:0…
tree STATE_708000 = ((1[&rate=0.014953852205651218]:2.7983012333271446,2[&rate=0.024253493548084315]:0.6883012333271452)[&rate=0.016061729612207448]:4.100399373614586,(((3[&rate=0.0057959468294073845]:3.8992817950762557,(((((((4[&rate=0.0176341826863653]:6.557149220149753,((12[&rate=0.014953852205651218]:1.72610851895789,15[&rate=0.0055357843362856375]:4.29610851895789)[&rate=0.0635467403420134]:…
tree STATE_709000 = ((1[&rate=0.01717998193610875]:3.1248164615649117,2[&rate=0.027352481990024005]:1.0148164615649122)[&rate=0.0183456760417402]:3.773884145376819,(((3[&rate=0.009261332095237865]:3.5323494718965094,(((((((4[&rate=0.02085336695569385]:5.263198746032028,(12[&rate=0.047816772872071485]:1.2849166341174652,15[&rate=0.00147741379518463]:3.8549166341174654)[&rate=0.06489082398226398]:1…
tree STATE_710000 = ((1[&rate=0.009611624387467566]:2.8555505303695625,2[&rate=0.06565485306645058]:0.7455505303695631)[&rate=3.3434420246682486E-4]:3.7782118147541084,(((3[&rate=0.004427262444747406]:3.5323494718965094,(((((((4[&rate=0.013875503272728747]:4.876626461141932,(12[&rate=0.04461517541718393]:1.2849166341174652,15[&rate=0.010563573565082198]:3.8549166341174654)[&rate=0.068565955429784…
tree STATE_711000 = ((1[&rate=0.015314839103350358]:3.70727586226549,2[&rate=0.017171503398926726]:1.5972758622654908)[&rate=0.014456587658024992]:0.8718882351803927,(((3[&rate=0.009785021340404309]:4.714136156736949,((((((4[&rate=0.016218595106407926]:5.613391885164088,((12[&rate=0.07025635085062316]:1.2849166341174652,15[&rate=0.011075743747113878]:3.8549166341174654)[&rate=0.07025635085062316]…
tree STATE_712000 = ((1[&rate=0.007721494077213564]:2.59591028177681,2[&rate=0.020207232762029452]:0.4859102817768104)[&rate=0.0167982672303622]:1.746189446475455,(((3[&rate=0.0032211475362567167]:3.844797246532039,(((((4[&rate=0.010384863374045856]:5.7470472734374205,((12[&rate=0.03952550534163084]:1.2849166341174652,15[&rate=0.011033809982303452]:3.8549166341174654)[&rate=0.07373979198491311]:0…
tree STATE_713000 = ((1[&rate=0.00640397543338917]:3.5050674383539544,2[&rate=0.021068053187820273]:1.395067438353955)[&rate=0.01762817984150556]:2.211777124513169,(((3[&rate=0.009812680580163581]:3.2128016560602646,(((((4[&rate=0.011084040449617286]:6.572141998680856,((12[&rate=0.03915267232297695]:0.5811951725058258,15[&rate=0.018556178213054688]:3.151195172505826)[&rate=0.004599335357559822]:0…
tree STATE_714000 = ((1[&rate=0.008679539068872255]:4.411313152973804,2[&rate=0.03411731862947802]:2.3013131529738047)[&rate=0.005202186375042902]:0.6237496835309742,(((3[&rate=0.008966297252590849]:3.146732988875364,((((4[&rate=0.013188360629257798]:7.336856795428673,((12[&rate=0.03729222021768142]:0.5811951725058258,15[&rate=0.013188360629257798]:3.151195172505826)[&rate=0.006390627590488947]:0…
tree STATE_715000 = ((1[&rate=0.049687366587382466]:4.026557973430307,2[&rate=0.035621314974584393]:1.916557973430308)[&rate=0.0037655666813659065]:1.4701738132289393,(((3[&rate=0.0037655666813659065]:3.1824846409433007,(((((4[&rate=0.014551512172572952]:4.89188643858596,((12[&rate=0.08579589050023523]:0.6012382653053763,15[&rate=0.02085660907516046]:3.1712382653053766)[&rate=0.008592335383500977…
tree STATE_716000 = ((1[&rate=0.040528341363587295]:2.305354928466656,2[&rate=0.028986180306462273]:0.19535492846665647)[&rate=0.0025180588690046574]:3.1097404594500304,(((3[&rate=0.0025180588690046574]:3.1824846409433007,(((((4[&rate=0.011100052828883478]:5.728777277174249,((12[&rate=0.07447846234942043]:0.6012382653053763,15[&rate=0.010546999183261881]:3.1712382653053766)[&rate=0.00622649033374…
tree STATE_717000 = ((1[&rate=0.04919654972967531]:2.4439200381585664,2[&rate=0.03188894658845842]:0.33392003815856697)[&rate=0.007996480526463344]:2.8911924870838277,(((3[&rate=0.0029004328607652235]:3.1824846409433007,(((((4[&rate=0.019325959368451714]:5.744549528325354,((12[&rate=0.18797613812328073]:0.7427223332965553,15[&rate=0.0015870910152991932]:3.3127223332965556)[&rate=0.014727973056130…
tree STATE_718000 = ((1[&rate=0.019143556276146733]:2.4439200381585664,2[&rate=0.01723267805614578]:0.33392003815856697)[&rate=0.012003414426173108]:2.8911924870838277,(((3[&rate=0.022589154944443395]:3.1824846409433007,(((((4[&rate=0.010848539014888074]:7.249289621731023,((12[&rate=0.243021356122692]:0.7807080925743577,15[&rate=0.0013586867112148824]:3.350708092574358)[&rate=0.012599299018990628…
tree STATE_719000 = ((1[&rate=0.021788104525956458]:3.088087903411669,2[&rate=0.04630556199272601]:0.9780879034116694)[&rate=0.01810049219891639]:2.5952414557356107,(((3[&rate=0.007670897586239091]:3.1824846409433007,((((((4[&rate=0.012878269792390077]:7.0852572279376105,((12[&rate=0.04317248533449077]:1.8734974726904028,15[&rate=0.005789357867852311]:4.443497472690403)[&rate=0.017721043661541258…
tree STATE_720000 = ((1[&rate=0.01768260023849655]:3.558999262283052,2[&rate=0.019396188380932846]:1.4489992622830528)[&rate=0.014289176059029707]:3.221795018700753,(((3[&rate=0.005327924509482471]:3.2316601307031334,((((((4[&rate=0.009663333056614576]:7.479109538078177,((11[&rate=0.029472347132014562]:3.6967322318567284,(((13[&rate=0.048474198040394094]:2.537411361914419,35[&rate=0.0268062516476…
tree STATE_721000 = ((1[&rate=0.014065162796499744]:3.52874749801547,2[&rate=0.014401425518065404]:1.4187474980154704)[&rate=0.01509016971131219]:3.642583162677205,(((3[&rate=0.011545714914623926]:3.2425072605267005,(((((4[&rate=0.012457539041330418]:7.880842628093248,(((11[&rate=0.03084767458251614]:3.584332050145761,(((13[&rate=0.018092330182715707]:2.5455515371881567,35[&rate=0.008198701557075…
tree STATE_722000 = ((1[&rate=0.014885833604834219]:3.52874749801547,2[&rate=0.011396617434326179]:1.4187474980154704)[&rate=0.025583248686981523]:2.449206736886957,(((3[&rate=0.012301223625471872]:3.2425072605267005,((((((4[&rate=0.013238638752111086]:7.610949294078921,(((11[&rate=0.031094088480708763]:4.190646524725235,(((13[&rate=0.05205563507981153]:2.5455515371881567,35[&rate=0.0088369135939…
tree STATE_723000 = ((1[&rate=0.011980180727218686]:4.838102880267762,2[&rate=0.0024549476475654894]:2.7281028802677625)[&rate=0.020939132746619654]:1.139851354634665,(((3[&rate=0.0027228392392018453]:3.2425072605267005,(((((4[&rate=0.017190144134505706]:7.0791133625309755,(((11[&rate=0.02619708742106824]:3.9321498870411737,(((13[&rate=0.03786971087900725]:2.5455515371881567,35[&rate=0.0164510132…
tree STATE_724000 = ((1[&rate=0.012784223270055893]:5.502512459906107,2[&rate=0.0030667032333152374]:3.392512459906108)[&rate=0.0066342832491325865]:1.5444949794012146,(((3[&rate=0.0025541123968539307]:3.2416397274700017,((((((4[&rate=0.018482975763026877]:6.631437242189666,(((11[&rate=0.022902820157452666]:3.925211518446339,((13[&rate=0.024025746260385398]:3.774350046328802,((((16[&rate=0.023456…
tree STATE_725000 = ((1[&rate=0.013183978774310797]:3.380046982076088,2[&rate=0.016293877702661493]:1.2700469820760887)[&rate=0.007095472086683634]:4.729844978733553,((3[&rate=0.005399902662469623]:3.2416397274700017,(((((4[&rate=0.018674811367186444]:6.631437242189666,((11[&rate=0.02286672119114873]:4.073509302528848,(13[&rate=0.020898243589985314]:4.472644382184484,((((((16[&rate=0.164891572603…
tree STATE_726000 = ((1[&rate=0.013851628812351946]:3.2503967303407535,2[&rate=0.033988171848998605]:1.140396730340754)[&rate=0.006570223840514993]:2.07245397087501,(((3[&rate=0.0037338894129271922]:3.0697128678127896,((((((4[&rate=0.00835843792617476]:6.261123686350363,(((11[&rate=0.023660512936909416]:3.5520811041187272,(13[&rate=0.010805782647877387]:3.4102534937285434,(((((16[&rate=0.16151707…
tree STATE_727000 = ((1[&rate=0.013141621713396794]:4.227877161094632,2[&rate=0.010151100976004907]:2.1178771610946328)[&rate=0.004182096523021195]:0.9241551799797207,(((3[&rate=0.021256701418657955]:3.0697128678127896,((((((4[&rate=0.01071853244909357]:6.261123686350363,(((11[&rate=0.01860036124483386]:2.8334695729400607,(13[&rate=0.029102235997896877]:3.4102534937285434,((((((16[&rate=0.0125103…
tree STATE_728000 = ((1[&rate=0.013526386888862688]:4.532927698550559,2[&rate=0.023827019100478013]:2.4229276985505592)[&rate=0.029855791863607362]:0.5651528169333417,(((3[&rate=0.013526386888862688]:3.0697128678127896,((((((4[&rate=0.010488171631538354]:6.261123686350363,(((11[&rate=0.01867012636920814]:3.24698305507588,(13[&rate=0.008836484534319115]:3.2838164822563662,(((((16[&rate=0.012260770…
tree STATE_729000 = ((1[&rate=0.02723886855232803]:3.749251325253063,2[&rate=0.0042241870296881754]:1.6392513252530634)[&rate=0.02105065946093242]:1.3488291902308376,(((3[&rate=0.0018388740950507495]:3.0697128678127896,(((((((4[&rate=0.010843644977040498]:6.212998325200257,((11[&rate=0.026652523180873716]:3.727614634498181,(13[&rate=0.012004543870395061]:3.1197316032485,(((((16[&rate=0.0129133369…
tree STATE_730000 = ((1[&rate=0.021741834258189364]:3.8543719326252486,2[&rate=0.009630933668252501]:1.7443719326252491)[&rate=0.02322022936835196]:1.2437085828586518,(((3[&rate=0.0019058936144485032]:3.0697128678127896,(((((((4[&rate=0.01176018869797697]:6.212998325200257,((11[&rate=0.029577243211980457]:3.727614634498181,(13[&rate=0.02590733554697743]:3.1197316032485,(((((16[&rate=0.07286618548…
tree STATE_731000 = ((1[&rate=0.020334431316352035]:3.8095999114910484,2[&rate=0.009585302289681446]:1.699599911491049)[&rate=0.022735499930668954]:1.1130182981137935,(((3[&rate=0.004262645875182577]:3.1449288612380926,((((((4[&rate=0.011078841143860249]:6.698350609334916,(12[&rate=0.08874822340094211]:0.8451883260524227,15[&rate=0.00760192144874945]:3.415188326052423)[&rate=0.03849944192786214]:…
tree STATE_732000 = ((1[&rate=0.024671651573844048]:2.527097503287237,2[&rate=0.00889420554224003]:0.4170975032872377)[&rate=0.017334017820952775]:2.3955207063176047,(((3[&rate=0.008617230046896462]:3.346757112419617,(((((((4[&rate=0.0036669181040462785]:4.934237900014338,(12[&rate=0.0809230605711797]:0.7314102549229275,15[&rate=0.022113171910782655]:3.301410254922928)[&rate=0.03624829267092326]:…
tree STATE_733000 = ((1[&rate=0.02027530306036784]:4.219530522779614,2[&rate=0.01981713255812652]:2.1095305227796146)[&rate=0.013384015060081326]:0.873652603280135,(((3[&rate=0.006770928985830773]:3.315076163696368,(((((((4[&rate=0.02027530306036784]:4.908454200673621,(12[&rate=0.07658754804829619]:0.707046262850298,15[&rate=0.02327798185797151]:3.2770462628502983)[&rate=0.026177560991722134]:1.6…
tree STATE_734000 = ((1[&rate=0.0069151157141407755]:4.219530522779614,2[&rate=0.02065414068253929]:2.1095305227796146)[&rate=0.01658948152104082]:0.873652603280135,(((3[&rate=0.002594937967400047]:3.315076163696368,(((((((4[&rate=0.021579156576676826]:5.253249575281128,(12[&rate=0.07212298112553132]:0.6068319675283291,15[&rate=0.02065414068253929]:3.1768319675283294)[&rate=0.03027488598297283]:2…
tree STATE_735000 = ((1[&rate=0.02533011775225215]:2.3374760129512353,2[&rate=0.02024431399618374]:0.22747601295123587)[&rate=0.022868201705469934]:2.3952361697286193,(((3[&rate=0.012686189002397073]:3.6012133338486905,(((((4[&rate=0.023338626411084924]:5.326155228250066,(((11[&rate=0.020659792911647483]:3.286444318225527,(13[&rate=0.023338626411084924]:3.0872074586086455,(((((((16[&rate=0.126305…
tree STATE_736000 = ((1[&rate=0.003915729917920812]:4.246566304475394,2[&rate=0.015093149906663762]:2.1365663044753944)[&rate=0.016276630769734467]:0.6306084783954873,(((3[&rate=0.008509345144591014]:3.6012133338486905,(((((4[&rate=0.017118530219614743]:5.426559299579878,(((11[&rate=0.014718144947497255]:3.286444318225527,(13[&rate=0.017556739191051773]:3.0872074586086455,(((((((16[&rate=0.156280…
tree STATE_737000 = ((1[&rate=0.039534295766776376]:3.520861220009671,2[&rate=0.025435684320052842]:1.4108612200096715)[&rate=0.01806217115444043]:1.3563135628612102,(((3[&rate=0.009535750288060505]:3.6012133338486905,(((((4[&rate=0.008323403603131732]:5.822797865825358,(((11[&rate=0.014222861572903717]:3.286444318225527,(((14[&rate=0.006769280089316361]:0.6470442087336536,19[&rate=0.038348414873…
tree STATE_738000 = ((1[&rate=0.031793438993450655]:2.1099999999999994,2[&rate=0.053038971735410056]:0.0)[&rate=0.017736096355465695]:2.791004848691493,(((3[&rate=0.0033336167099693244]:3.1817304918388842,(((((4[&rate=0.015355608376874389]:5.840087313092123,(((11[&rate=0.02320592486008679]:3.5920601478370635,(((((13[&rate=0.034620732273822175]:0.0,30[&rate=0.06838511513501246]:2.0199999999999996)…
tree STATE_739000 = ((1[&rate=0.02540374809681733]:2.1099999999999994,2[&rate=0.053628398378569364]:0.0)[&rate=0.0041369989101592225]:2.83705743938976,(((3[&rate=0.0037388648689596874]:2.8853312640924074,(((((4[&rate=0.01552811587953597]:5.7996801782922205,(((11[&rate=0.023627624578580433]:3.624315938163633,(((14[&rate=0.0043355185518798856]:0.09986627415938898,19[&rate=0.0387507488960382]:10.319…
tree STATE_740000 = ((1[&rate=0.02624468428241201]:2.1099999999999994,2[&rate=0.008972405295472453]:0.0)[&rate=0.04130528477194647]:2.8509995236191727,(((3[&rate=0.00383051241130932]:2.8972261206255183,(((((((4[&rate=0.016087168349746373]:5.666238662019296,((11[&rate=0.042578652101141506]:3.0462031028977883,(((14[&rate=0.01433361777338251]:0.055982411204084315,19[&rate=0.015363777373136536]:10.27…
tree STATE_741000 = ((1[&rate=0.00713444383582908]:4.230498975354934,2[&rate=0.00970412227934109]:2.120498975354934)[&rate=0.02137274441577731]:0.9985866303128006,(((3[&rate=0.009202266993911516]:2.555989138788725,(((((4[&rate=0.014839386425608657]:7.279990341624135,(((11[&rate=0.04278289034287345]:3.16800960265995,(((14[&rate=0.006503511837198823]:0.055982411204084315,19[&rate=0.0141367343835651…
tree STATE_742000 = ((1[&rate=0.007537240716547675]:5.099070892650168,2[&rate=0.02067588972209737]:2.989070892650169)[&rate=0.09551712897274474]:0.13001471301756595,(((3[&rate=0.0015716832984599247]:2.555989138788725,((((((4[&rate=0.01792097197027793]:6.308113260234059,((11[&rate=0.0393288369002777]:3.16800960265995,((14[&rate=0.006502895081742623]:0.7915085415362277,19[&rate=0.01228234198219767]…
tree STATE_743000 = ((1[&rate=0.006093933176338549]:5.099070892650168,2[&rate=0.018886930720188207]:2.989070892650169)[&rate=0.0982353952835103]:0.13001471301756595,(((3[&rate=0.0012679273133230677]:2.8448336805294687,((((((4[&rate=0.015728545712840356]:6.449650989680453,((11[&rate=0.037186251902347325]:3.16800960265995,(((14[&rate=0.20504059953508422]:0.22470256126346655,19[&rate=0.0279109844407…
tree STATE_744000 = ((1[&rate=0.006489147784065309]:3.8605253256118317,2[&rate=0.03065765974191451]:1.7505253256118323)[&rate=0.010686025107533617]:0.9597770710154165,(((3[&rate=0.004311193297237362]:2.8448336805294687,((((((4[&rate=0.016879633685499107]:6.449650989680453,((11[&rate=0.10782241251307813]:2.205636229179973,(((14[&rate=0.26558029656596616]:0.22470256126346655,19[&rate=0.028892530932…
tree STATE_745000 = ((1[&rate=0.014041608191942952]:3.8605253256118317,2[&rate=0.036875466711943757]:1.7505253256118323)[&rate=0.008491111732062837]:1.7364851375258112,(((3[&rate=0.0030851073811305678]:2.6623242372353744,((((((4[&rate=0.014041608191942952]:4.846105806326015,((11[&rate=0.11080956567023945]:1.8102668566583837,(((14[&rate=0.2984011643211472]:0.2082989708857781,19[&rate=0.02606535660…
tree STATE_746000 = ((1[&rate=0.015291588885085897]:2.7858616048213207,2[&rate=0.03836757794963743]:0.6758616048213213)[&rate=0.009469348647439658]:2.879143310586315,(((3[&rate=0.0037615154853515844]:2.5541247613447524,(((((4[&rate=0.015291588885085897]:5.168410785027408,(((11[&rate=0.10945377363362849]:1.8542873135120743,(((14[&rate=0.2812742999628208]:0.49821178931043875,31[&rate=0.109453773633…
tree STATE_747000 = ((1[&rate=0.013618671363461038]:2.7858616048213207,2[&rate=0.06490362511348856]:0.6758616048213213)[&rate=0.004035626405561764]:2.788272644530622,(((3[&rate=0.0033328690691196683]:3.140975488583173,(((((((4[&rate=0.014344745261851543]:4.725164078981983,(12[&rate=0.12775801406596066]:0.4609136971866228,15[&rate=0.012282039960581394]:3.030913697186623)[&rate=0.02092126685431868]…
tree STATE_748000 = ((1[&rate=0.015482893673898337]:2.1099999999999994,2[&rate=0.06976717599336996]:0.0)[&rate=0.04083864524326586]:3.4253065094116195,(((3[&rate=0.0051292737056969325]:3.9132048696682205,((((((4[&rate=0.015874963060939492]:5.539416185399112,(((11[&rate=0.09846260032371312]:1.8915378857049348,((14[&rate=0.2390793132342168]:0.5112002994348437,(31[&rate=0.10768978724894687]:0.480996…
tree STATE_749000 = ((1[&rate=0.01845748057058604]:2.36299384975964,2[&rate=0.07125767697384125]:0.25299384975964045)[&rate=0.008334828692503073]:3.422832805141269,(((3[&rate=0.006849317301420224]:3.8093554872212962,(((((((4[&rate=0.019305791431222966]:5.6525438104220775,(((11[&rate=0.03114158012773052]:2.473851674179084,((14[&rate=0.21517590154840233]:0.44038901217688675,(31[&rate=0.105195033801…
tree STATE_750000 = ((1[&rate=0.01876524663370075]:2.3822344315240827,2[&rate=0.06839808776636923]:0.2722344315240832)[&rate=0.008544058178051036]:3.424496582638831,(((3[&rate=0.007263622669099577]:3.827291600618935,((((((4[&rate=0.0195901993668867]:4.448225628383863,(12[&rate=0.06229674057507612]:1.0472305501211139,15[&rate=0.004862704121153513]:3.617230550121114)[&rate=0.01390483183216589]:0.83…
tree STATE_751000 = ((1[&rate=0.021692302611135642]:2.3811818836381633,2[&rate=0.0145270681831977]:0.27118188363816387)[&rate=0.009214213440577573]:2.7912621509887003,(((3[&rate=0.00687477281104868]:3.7275738723033456,((((((4[&rate=0.02257763920993879]:4.448225628383863,(12[&rate=0.06905456116553996]:1.0351515946721896,15[&rate=0.006180183180137877]:3.60515159467219)[&rate=0.03803464326959916]:0.…
tree STATE_752000 = ((1[&rate=0.018319662034927037]:4.933868002176261,(((3[&rate=0.004490759143234595]:6.017565063341017,(((((4[&rate=0.019238607432629756]:4.879008962368619,(((11[&rate=0.041273626609781865]:2.7594106930129954,(((14[&rate=0.4332021144225685]:0.10826753875500827,33[&rate=0.015453060180131189]:0.10826753875500827)[&rate=0.0012418581438277876]:1.007764616026467,31[&rate=0.1510281648…
tree STATE_753000 = ((1[&rate=0.015409272389204094]:5.581801460940561,2[&rate=0.012380175126139837]:3.4718014609405614)[&rate=0.049803754461329605]:0.16287802565501153,(((3[&rate=0.00490200430804636]:6.017565063341017,((((((4[&rate=0.02156617213132703]:4.879008962368619,(((11[&rate=0.045004693816708054]:3.103071899123364,((13[&rate=0.006976907458644095]:2.343672315881175,(((30[&rate=0.12665849963…
tree STATE_754000 = ((1[&rate=0.01792862654911938]:5.61784139052417,(((3[&rate=0.007156672536253171]:5.948805451089235,((((((4[&rate=0.02419776599466418]:5.372563687451134,(((11[&rate=0.04664071037232564]:3.103071899123364,((13[&rate=0.007630219934510889]:2.7124447714797313,(((30[&rate=0.11738763975450772]:1.5538282283228568,46[&rate=0.35752839652190793]:0.5538282283228568)[&rate=0.02219803673233…
tree STATE_755000 = ((1[&rate=0.011596774915048545]:3.2131832778160287,2[&rate=0.025775563388546117]:1.1031832778160293)[&rate=0.01622513537861631]:1.8463095519472006,(((3[&rate=0.007495676847547488]:5.46679529188053,((((((4[&rate=0.014565028263975238]:5.260003363140044,(((11[&rate=0.0845621377180935]:2.3563403692689135,((((16[&rate=0.10043512475186449]:0.9181618194865031,((((21[&rate=0.003808845…
tree STATE_756000 = ((1[&rate=0.0124487811306433]:3.2131832778160287,2[&rate=0.026746092482083036]:1.1031832778160293)[&rate=0.006936296534526624]:1.8188981597687146,(((3[&rate=0.008959461382189308]:5.581395854161556,((((((4[&rate=0.015484452158322339]:5.452867495621625,(((11[&rate=0.08342694114414484]:3.0807553185515104,((((16[&rate=0.098365276565328]:1.803642278075852,((((21[&rate=0.05849186193…
tree STATE_757000 = ((1[&rate=0.022530434776737163]:3.2131832778160287,2[&rate=0.02115589526035716]:1.1031832778160293)[&rate=0.00635493180476938]:2.0981958141368224,(((3[&rate=0.008309658529773648]:4.566584654457692,(((((4[&rate=0.004628742112158652]:5.452867495621625,(((11[&rate=0.08609329469449738]:2.515807901288891,((((16[&rate=0.10231218254867083]:1.6700133143060825,((((21[&rate=0.0171440027…
tree STATE_758000 = ((1[&rate=0.00485515379978914]:4.555329200248899,2[&rate=0.02066705705221087]:2.4453292002488993)[&rate=0.006807002619255765]:1.4117142402623486,(((3[&rate=0.008273290662236307]:4.566584654457692,(((((4[&rate=0.01140693530917188]:5.452867495621625,(((11[&rate=0.08194152911816967]:2.515807901288891,((((16[&rate=0.10241357883962957]:0.6439547375272561,((((21[&rate=0.005350969930…
tree STATE_759000 = ((1[&rate=0.01621436361309457]:4.555329200248899,2[&rate=0.010851733809507455]:2.4453292002488993)[&rate=0.014806140936549916]:1.4117142402623486,(((3[&rate=0.014470203734124922]:4.803790717562727,(((((4[&rate=0.0095256233239186]:5.452867495621625,((11[&rate=0.06418992042657781]:3.2740432318382915,((((13[&rate=0.04443172675444256]:0.3941873895067438,46[&rate=0.1143166743641094…
tree STATE_760000 = ((1[&rate=0.01763321167243396]:3.471044902076052,2[&rate=0.012258791508819708]:1.3610449020760527)[&rate=0.008669788196827772]:2.342158019741241,(((3[&rate=0.01615591155267109]:4.751274585069872,(((((4[&rate=0.007900703000471666]:5.4458513825262855,((11[&rate=0.03403095758163174]:3.445536653928535,((((13[&rate=0.0017781678879169192]:0.38834757401529885,46[&rate=0.1173262789164…
tree STATE_761000 = ((1[&rate=0.011101687775378361]:3.925195926804342,2[&rate=0.012282997431801139]:1.8151959268043427)[&rate=0.011689911433264632]:1.3645655066003073,(((3[&rate=0.009055774010045418]:4.974195977293071,(((((4[&rate=0.01950793032591689]:6.311008391473575,((11[&rate=0.031116031122624406]:3.2019131948531907,((((13[&rate=0.018774432505987468]:0.3938502350712625,46[&rate=0.108127769529…
tree STATE_762000 = ((1[&rate=0.006384337295621854]:3.8152495222227145,2[&rate=0.03762269202657843]:1.705249522222715)[&rate=0.012762415738053872]:2.2286872280395116,(((3[&rate=0.0061456758017014715]:4.974195977293071,(((((4[&rate=0.01538607442577879]:7.707995544154009,(((11[&rate=0.02689137784772395]:2.959025934119744,(((13[&rate=0.03762269202657843]:1.6822020934959987,(32[&rate=0.02349359091956…
tree STATE_763000 = ((1[&rate=0.0069700628753480145]:4.438491996031054,2[&rate=0.03913695856101349]:2.3284919960310546)[&rate=0.013978593047834442]:1.605444754231172,(((3[&rate=0.015641266436804774]:4.974195977293071,(((((4[&rate=0.011836727159538317]:7.668179507750693,5[&rate=0.016343090726800763]:0.06817950775069193)[&rate=0.01981739761272763]:0.059418764419895354,(((11[&rate=0.0284253532854792…
tree STATE_764000 = ((1[&rate=0.012901402537646354]:2.882782465723004,2[&rate=0.022772694432762024]:0.7727824657230045)[&rate=0.025847044181922012]:2.7882380041368933,(((3[&rate=0.0036771653745863104]:6.045419781255674,(((((4[&rate=0.0086432135530293]:7.719396571805881,5[&rate=0.03679452457643834]:0.11939657180587915)[&rate=0.03574416143946667]:0.18116036128185442,(((11[&rate=0.023946576327167856…
tree STATE_765000 = ((1[&rate=0.005992321300261582]:4.87557649827621,2[&rate=0.025392816726674993]:2.7655764982762108)[&rate=0.04062659686417099]:0.35867043078366834,(((3[&rate=0.0015736618647338592]:4.599717192139927,((((4[&rate=0.009675472600449224]:7.900556933087735,(5[&rate=0.03948479059532851]:0.0,(((11[&rate=0.026021432914156976]:2.7900413304370737,((13[&rate=0.022503164592566828]:2.8792354…
tree STATE_766000 = ((1[&rate=0.020938156100607883]:3.533280115534332,2[&rate=0.023897965459973927]:1.4232801155343324)[&rate=0.013983156063380355]:1.4510386104214064,(((3[&rate=0.003321915684254465]:5.772842062575556,((((4[&rate=0.013983156063380355]:7.6916869759003035,(5[&rate=0.06467722441645499]:0.0,(((11[&rate=0.031194607077068823]:3.235848197453418,(13[&rate=0.013067793032927015]:3.00133290…
tree STATE_767000 = ((1[&rate=0.021667028273294937]:2.955018771101358,2[&rate=0.01949436500416026]:0.8450187711013584)[&rate=0.010161437233691962]:2.0175765825820804,(((3[&rate=0.001120071755641392]:5.772842062575556,((((4[&rate=0.0060507637091256426]:7.6916869759003035,(5[&rate=0.02033507612206329]:0.0,((((7[&rate=0.028720855319879852]:3.5135062864547244,11[&rate=0.0641468697756196]:2.3235062864…
tree STATE_768000 = ((1[&rate=0.022193860652190568]:2.955018771101358,2[&rate=0.040488834529787174]:0.8450187711013584)[&rate=0.010487692969216342]:2.0175765825820804,(((3[&rate=9.593505855026806E-4]:5.772842062575556,(((((4[&rate=0.005972543278030285]:7.4528050432812165,((((7[&rate=0.03139417742382978]:4.18375279511908,((13[&rate=0.012823722452584833]:2.8093233718355606,((30[&rate=0.046604560894…
tree STATE_769000 = ((1[&rate=0.025916165181658353]:2.98713248910677,2[&rate=0.04205199917645805]:0.8771324891067707)[&rate=0.014548644938223096]:1.9385034511249586,(((3[&rate=0.0023056336925072656]:5.729588589945422,(((((4[&rate=0.009429468333491094]:6.943989823549067,(((7[&rate=0.06097907795140423]:4.255713867283529,(11[&rate=0.06288726888411801]:2.64889562917282,((13[&rate=0.009713821336485578…
tree STATE_770000 = ((1[&rate=0.018551794402335647]:2.98713248910677,2[&rate=0.042692703794789656]:0.8771324891067707)[&rate=0.014075010916299716]:1.9385034511249586,(((3[&rate=0.002051504137882231]:5.328545243141939,(((((4[&rate=0.006593440512303438]:7.864421319806475,((((7[&rate=0.008088114466184584]:3.2882340934577954,11[&rate=0.06502337815095614]:2.098234093457794)[&rate=0.047906660894589455]…
tree STATE_771000 = ((1[&rate=0.012479319674775956]:2.98713248910677,2[&rate=0.04220960392418291]:0.8771324891067707)[&rate=0.013925849449418626]:1.9385034511249586,(((3[&rate=0.002032322581987862]:4.931606687311351,((((((4[&rate=0.006832832253219056]:7.838106468289283,((((7[&rate=0.008289734768084768]:2.2591722620803196,11[&rate=0.06426989399676586]:1.0691722620803183)[&rate=0.04736099007184028]…
tree STATE_772000 = ((1[&rate=0.009529952196070142]:4.180051991475352,2[&rate=0.03505849704824307]:2.070051991475353)[&rate=0.007026964300204058]:0.7641878018081414,(((3[&rate=0.0024657344832791873]:4.94839011856876,(((((4[&rate=0.010648714063772402]:6.412299511495853,(((((7[&rate=0.008975741839362027]:2.44607850565518,11[&rate=0.0689269466008858]:1.2560785056551786)[&rate=0.01750835932965147]:0.…
tree STATE_773000 = (1[&rate=0.007136481152194207]:5.363775759179937,(2[&rate=0.030308280625440654]:3.0111022531573965,(((3[&rate=0.014421586980111279]:5.000697945458477,(((((4[&rate=0.007136481152194207]:6.412299511495853,((((7[&rate=0.022711285331036578]:3.08210475712249,((13[&rate=0.08560840652481402]:1.3597176938175473,(30[&rate=0.051274960953384754]:3.137232068646778,(32[&rate=0.074070408628…
tree STATE_774000 = ((1[&rate=0.012937194142146852]:5.342640322875894,2[&rate=0.0317188566779737]:3.232640322875895)[&rate=0.0312304291680149]:0.9178819863366527,(((3[&rate=0.008694274471040663]:4.981792540621775,(((((4[&rate=0.015036147830260378]:7.2624611757586095,((((((7[&rate=0.0070429292488250715]:0.9440196711367541,13[&rate=0.07515555750642323]:0.9440196711367541)[&rate=0.0781100738155377]:…
tree STATE_775000 = ((1[&rate=0.01083677194673045]:5.785903397387408,2[&rate=0.01201337016470524]:3.6759033973874082)[&rate=0.030124191393102396]:0.7251913360756532,(((3[&rate=0.007170247149229679]:5.014720503565982,(((((4[&rate=0.01083677194673045]:6.585406653758469,(((((((7[&rate=0.03555374063375254]:1.0878717389276886,13[&rate=0.08343711143866947]:1.0878717389276886)[&rate=0.08343711143866947]…
tree STATE_776000 = ((1[&rate=0.010301461365158067]:3.3508633540015396,2[&rate=0.011406718448515069]:1.2408633540015401)[&rate=0.02177988118715569]:3.3701000427877545,(((3[&rate=0.0068477616282762435]:5.027609277189065,(((((4[&rate=0.010301461365158067]:7.1391488933628295,(((7[&rate=0.022552418759538444]:3.2847689689007886,(((13[&rate=0.08102245368477781]:0.6196750713955197,30[&rate=0.06037340525…
tree STATE_777000 = ((1[&rate=0.005822704011142083]:5.226860665610722,2[&rate=0.012593457791749628]:3.116860665610723)[&rate=0.014979541355071124]:1.4993154970581841,(((3[&rate=0.01082113312841084]:4.984424804223167,((((((4[&rate=0.014676909142438348]:7.103054799840411,((((7[&rate=0.013777868621996921]:2.8582098938511002,(((13[&rate=0.029760893676246493]:1.219800733937177,30[&rate=0.0628737309640…
tree STATE_778000 = ((1[&rate=0.004658722029530591]:3.8801475624555692,2[&rate=0.012224622440073454]:1.7701475624555698)[&rate=0.011186754379010656]:2.3050088059983906,(((3[&rate=0.008894430125970961]:4.906659333551687,(((((4[&rate=0.01041968732729636]:7.040670960680583,((((7[&rate=0.01355912755041841]:2.7380507617285446,(((13[&rate=0.01998443581632651]:2.2595262638444034,30[&rate=0.0557884126898…
tree STATE_779000 = ((1[&rate=0.005611494564404082]:4.15419466403177,2[&rate=0.03744745681670626]:2.044194664031771)[&rate=0.013265990194952032]:1.0206412620442435,(((3[&rate=0.010977880471710182]:4.9944209730202545,((((((4[&rate=0.012609776177022658]:5.247040051653691,((((7[&rate=0.0170034028026816]:2.6575223668393164,(((((16[&rate=0.3255013605427728]:0.4660055153316165,((((21[&rate=0.0447976558…
tree STATE_780000 = ((1[&rate=0.018202863123244265]:4.160101007841973,2[&rate=0.017332738499272193]:2.050101007841974)[&rate=0.013267062783377203]:1.0207869629636122,(((3[&rate=0.010618553753262755]:3.5038871443478,(((((4[&rate=0.006489836115560872]:5.251317975198948,(((((((7[&rate=0.012881373831168805]:2.445041977910382,13[&rate=0.021442927187914594]:2.445041977910382)[&rate=0.03312846666613817]…
tree STATE_781000 = ((1[&rate=0.03303040091032045]:2.9041375826168903,2[&rate=0.017488772674111093]:0.7941375826168908)[&rate=0.011268285491178701]:2.4745310431213454,(((3[&rate=0.012015458227488809]:4.690276823804716,(((((4[&rate=0.007075298106671684]:5.381471871432282,(((((((7[&rate=0.013525610844998195]:2.445041977910382,13[&rate=0.008643139306513146]:2.445041977910382)[&rate=0.084712422830978…
tree STATE_782000 = ((1[&rate=0.0315359413198936]:2.4654755640354225,2[&rate=0.01961723651864009]:0.355475564035423)[&rate=0.0059238274009082706]:2.9131930617028132,(((3[&rate=0.010965300480546383]:4.619982281387614,(((((4[&rate=0.0063060040746581916]:5.259238003354749,((((((7[&rate=0.014273383299498486]:2.445041977910382,13[&rate=0.00954644273359482]:2.445041977910382)[&rate=0.06441010351688209]…
tree STATE_783000 = ((1[&rate=0.02653596219455035]:3.434634464154243,2[&rate=0.044721952329229264]:1.3246344641542436)[&rate=0.0051777448698188105]:2.5385937456233023,(((3[&rate=0.009451035918761508]:4.345979222549502,(((((4[&rate=0.0055039596171372026]:5.400978511183094,(((((7[&rate=0.002318459544490916]:1.0823985696053846,(32[&rate=0.08634052176024883]:0.40108918686607,37[&rate=0.08295781388452…
tree STATE_784000 = ((1[&rate=0.025052101687896667]:3.434634464154243,2[&rate=0.02255025281900359]:1.3246344641542436)[&rate=0.0047298278806874065]:2.5385937456233023,(((3[&rate=0.00959629247966706]:4.121007459316388,(((((4[&rate=0.010470396575138733]:5.400978511183094,((((((7[&rate=0.02255025281900359]:0.44243645375079055,32[&rate=0.0030181808869994605]:0.44243645375079055)[&rate=0.0198604494702…
tree STATE_785000 = ((1[&rate=0.025309033226419867]:4.310443212735144,2[&rate=0.007490839801452937]:2.200443212735145)[&rate=0.02377480440918188]:1.3432683049587908,(((3[&rate=0.01007380229280343]:4.121007459316388,(((((4[&rate=0.010367852240947611]:5.400978511183094,(((((((7[&rate=0.022803857720110766]:0.5892153726602487,32[&rate=0.00310982416650432]:0.5892153726602487)[&rate=0.01548228039393882…
tree STATE_786000 = ((1[&rate=0.027113539206640367]:3.3799546040600816,2[&rate=0.0026319048831010224]:1.2699546040600822)[&rate=0.020832422762762415]:2.2737569136338536,(((3[&rate=0.010560219959494471]:4.565906684084631,(((((4[&rate=0.009605953884210035]:5.265249303401404,((((((7[&rate=0.008359858233101763]:0.29724224482867,(32[&rate=0.020372103263774206]:0.16283137207627618,37[&rate=0.0165630019…
tree STATE_787000 = ((1[&rate=0.016086139217895257]:4.355413155725252,2[&rate=0.011749055103169547]:2.2454131557252524)[&rate=0.007191646115431098]:1.5860707007986505,(((3[&rate=0.011077100614951336]:3.650804792485445,(((((4[&rate=0.017685282054287706]:5.127541219611047,(((((((7[&rate=0.0032845592399117648]:0.12883156526239148,32[&rate=0.09454924602393554]:0.12883156526239148)[&rate=0.07586810871…
tree STATE_788000 = ((1[&rate=0.01536283892326948]:3.2747243131599717,2[&rate=0.013273875045810528]:1.1647243131599723)[&rate=0.02644670504161862]:1.9344229512922695,(((3[&rate=0.010999336623490863]:3.650804792485445,(((((4[&rate=0.017621507134939887]:5.033980745183353,((((((((7[&rate=0.003273360890578423]:0.23143462048983565,32[&rate=0.02483365377867567]:0.23143462048983565)[&rate=0.107845811801…
tree STATE_789000 = ((1[&rate=0.00754420366119761]:4.156261107609538,2[&rate=0.012061740616680156]:2.0462611076095385)[&rate=0.010801749431343157]:1.3316417266958638,(((3[&rate=0.010190257701764144]:3.634181221646948,((((((4[&rate=0.016619714324641183]:5.02051839972199,((((((7[&rate=0.006680633427511348]:0.09318469729962686,37[&rate=0.009292105136197012]:0.09318469729962686)[&rate=0.1089480952200…
tree STATE_790000 = ((1[&rate=0.007532740066582921]:4.456671187685139,2[&rate=0.013832889687756223]:2.346671187685139)[&rate=0.06144292189884379]:1.0312316466202631,(((3[&rate=0.0024463492233216745]:3.634181221646948,(((((4[&rate=0.01880027156380034]:5.071998854184098,((((((7[&rate=0.020078531380041988]:0.014636794449440771,37[&rate=0.0107762926868293]:0.014636794449440771)[&rate=0.11370676864433…
tree STATE_791000 = ((1[&rate=0.002894775740331261]:4.229298282149131,2[&rate=0.01321505630218829]:2.1192982821491313)[&rate=0.06936930359307228]:1.258604552156271,(((3[&rate=0.014757930671055602]:3.634181221646948,(((((4[&rate=0.018588613154724973]:7.891349878878458,5[&rate=0.008674660057092977]:0.29134987887845654)[&rate=0.05815521829721607]:0.36612945902427896,((((((7[&rate=0.01999930805193522…
tree STATE_792000 = (1[&rate=0.0030349374054069347]:5.528847986058544,(2[&rate=0.0320752688846302]:3.3589143397822667,(((3[&rate=0.015025434499041502]:3.6874962955345296,((((4[&rate=0.0020329015207822647]:7.232630303531341,((((((((7[&rate=0.011656170960936336]:0.12604267097886535,32[&rate=0.005278275760443157]:0.12604267097886535)[&rate=0.14253421653652226]:0.05748977230358676,37[&rate=0.00628363…
tree STATE_793000 = ((1[&rate=0.003389896596041275]:5.216638911227399,(((3[&rate=0.011396174571251836]:3.7335815053651586,(((((4[&rate=0.007557286638813851]:7.272669561787147,((((((7[&rate=0.0110386608290458]:0.21473860557664892,(32[&rate=0.02554064088665615]:0.16097037494616728,37[&rate=0.050495016255698175]:0.16097037494616728)[&rate=0.08416501920887912]:0.05376823063048164)[&rate=0.09727916087…
tree STATE_794000 = (1[&rate=0.005459031042553158]:6.064411307815277,(2[&rate=0.03870814186972276]:3.1066389112273995,(((3[&rate=0.01711900832361359]:3.6338567206921653,(((((4[&rate=0.010855001655332031]:7.270647609867112,((((((((7[&rate=0.049879348515438994]:3.7582640029398817E-4,37[&rate=0.008174266830428841]:3.7582640029398817E-4)[&rate=0.09102896660246863]:0.21436277917635493,32[&rate=0.03083…
tree STATE_795000 = (1[&rate=0.004158616814267938]:7.295675671479451,(2[&rate=0.053934778207282895]:2.9392564925926408,(((3[&rate=0.014233050204289555]:3.6338567206921653,(((((4[&rate=0.013105023333916348]:7.270647609867112,((((((7[&rate=0.030935359768866244]:0.25519788588601955,(32[&rate=0.026818570686898458]:0.021514151698383444,37[&rate=0.048088008164246424]:0.021514151698383444)[&rate=0.08600…
tree STATE_796000 = (1[&rate=0.0038454754449441797]:5.714475117603207,(2[&rate=0.023800164558400318]:3.1165812638758865,(((3[&rate=0.008896731499235469]:3.6338567206921653,(((((4[&rate=0.013079779131827713]:7.270647609867112,((((((7[&rate=0.0194456761809409]:0.2649453846181373,(32[&rate=0.19239815154506734]:0.021514151698383444,37[&rate=0.05331050645143498]:0.021514151698383444)[&rate=0.077388616…
tree STATE_797000 = ((1[&rate=0.06167236442848914]:3.5938777683603504,2[&rate=0.024191618261732887]:1.483877768360351)[&rate=0.0427738616807382]:2.120597349242857,(((3[&rate=0.008486065434703637]:4.01108840745129,(((((4[&rate=0.013013725030478636]:7.270647609867112,((((((((7[&rate=0.07739090829321356]:0.2009505873952726,32[&rate=0.020612925299993035]:0.2009505873952726)[&rate=0.005800857957192945…
tree STATE_798000 = ((1[&rate=0.005206805858498383]:5.377691067140702,(((3[&rate=0.0064458489306544655]:4.01108840745129,((((((4[&rate=0.006141118801521431]:6.0276434074289185,((((((7[&rate=0.06459755780017504]:1.0898297661526506,37[&rate=0.01658702555004649]:1.0898297661526506)[&rate=0.004214401200078795]:0.1697065569908638,32[&rate=0.017370374181808125]:1.2595363231435144)[&rate=0.0626625957816…
tree STATE_799000 = (1[&rate=0.007693632738994926]:5.643944810798729,(2[&rate=0.014268129170820357]:3.44369712841835,(((3[&rate=0.00923781947897487]:4.008046268132027,((((((4[&rate=0.014268129170820357]:5.997274141651516,(((((((7[&rate=0.06656213901698507]:0.011303180323977813,37[&rate=0.013909128259905552]:0.011303180323977813)[&rate=0.01836052526084244]:1.063252257943848,32[&rate=0.029757556565…
tree STATE_800000 = ((1[&rate=0.006406780934212406]:3.0341427347730487,2[&rate=0.012145125800033687]:0.9241427347730493)[&rate=0.013514080236511766]:2.5970233493672765,(((3[&rate=0.00814493076962544]:4.038610111171678,(((((4[&rate=0.01248404649017744]:6.3603253887700895,(15[&rate=0.0074640421241412335]:0.10224365248692635,42[&rate=0.10930113702249428]:5.742243652486927)[&rate=0.038985543252141916…
tree STATE_801000 = ((1[&rate=0.014258977459553448]:2.378597188806509,2[&rate=0.08059152567504972]:0.26859718880650973)[&rate=0.015275300401175073]:3.277969230420041,(((3[&rate=0.009840574812991854]:4.060618360288117,(((((4[&rate=0.005786633786169455]:7.027322620666727,((((((((7[&rate=0.016651929890149103]:0.22923205910885258,32[&rate=0.03833311448269514]:0.22923205910885258)[&rate=0.014935317339…
tree STATE_802000 = ((1[&rate=0.012249654416792146]:3.092642106660392,2[&rate=0.08655661132150282]:0.9826421066603928)[&rate=0.013219327052097912]:2.5542460302925107,(((3[&rate=0.012894161074470561]:3.938848133867438,((((4[&rate=0.007472613552047738]:7.090242773094182,((((((7[&rate=0.014543695516957644]:0.40952546993231564,33[&rate=0.057422296097461786]:0.40952546993231564)[&rate=0.00876808686825…
tree STATE_803000 = ((1[&rate=0.01821048392138244]:2.7554071763825476,2[&rate=0.06906202969854436]:0.6454071763825482)[&rate=0.009418765678079477]:3.3130304600616114,(((3[&rate=0.006270311715602446]:3.938848133867438,(((((4[&rate=0.008332370966043253]:7.23248182295962,(((((((7[&rate=0.0031953274372507655]:2.4239732022920606,33[&rate=0.02755185086731163]:2.4239732022920606)[&rate=0.028204729592183…
tree STATE_804000 = ((1[&rate=0.018280644366950267]:2.840603565103244,2[&rate=0.05990211117145895]:0.7306035651032445)[&rate=0.011723384280765704]:3.315978018696896,(((3[&rate=0.01624717563613478]:4.3011617813323895,(((((4[&rate=0.010881939386179111]:7.23248182295962,(((((((7[&rate=0.008401989306950353]:1.5076889948296817,33[&rate=0.024268020631856638]:1.5076889948296817)[&rate=0.0172436151603477…
tree STATE_805000 = ((1[&rate=0.017506293906067866]:2.6566914397645007,2[&rate=0.05316089607866515]:0.5466914397645013)[&rate=0.03299069330505341]:3.499890144035639,(((3[&rate=0.017506293906067866]:4.24358341804146,((((((4[&rate=0.010222573576437168]:5.882251254558579,(((((7[&rate=0.015815485966073167]:3.835609040152594,((13[&rate=0.17317316541379782]:0.5496121215152172,30[&rate=0.021311162533476…
tree STATE_806000 = ((1[&rate=0.051958890442943]:2.2996660363152444,2[&rate=0.02264086152944643]:0.18966603631524492)[&rate=0.03378526135225004]:3.8569155474848955,(((3[&rate=0.018053740601411385]:4.023229947694304,((((((4[&rate=0.009602945144754559]:6.084966119424966,((((((7[&rate=0.01702960044561555]:0.4447419325745905,33[&rate=0.019121390800848344]:0.4447419325745905)[&rate=0.02678442523874358…
tree STATE_807000 = ((1[&rate=0.022422861007982055]:2.791732486203209,2[&rate=0.022913987585547992]:0.6817324862032095)[&rate=0.02609584062343283]:3.364849097596931,(((3[&rate=0.007053162173420751]:3.2929027144962078,(((((((4[&rate=0.008451633849533981]:6.442759379113298,(((((7[&rate=0.02498740859982951]:1.5820306566066904,(13[&rate=0.06020462602213915]:0.5496121215152172,30[&rate=0.0794380132212…
tree STATE_808000 = ((1[&rate=0.011932301306453083]:3.880867195704745,2[&rate=0.02835928800370982]:1.7708671957047457)[&rate=0.007477380914123734]:2.2757143880953947,(((3[&rate=0.014653808282417007]:3.2929027144962078,((((((4[&rate=0.009125384384373512]:6.442759379113298,((((((7[&rate=0.02422778724312013]:0.20243442103087617,30[&rate=0.07394890733223876]:2.2224344210308757)[&rate=0.01662895325132…
tree STATE_809000 = ((1[&rate=0.022896917118460675]:3.870757258050638,2[&rate=0.02084113438499894]:1.7607572580506385)[&rate=0.008423947340629147]:2.898705370751699,(((3[&rate=0.015518728944433057]:2.5254225262078265,(((((((4[&rate=0.013039487606255973]:6.23008338677425,((((((7[&rate=0.006346041904147032]:2.371974788079573,((13[&rate=0.03221806039557278]:1.3203623643084157,33[&rate=0.042200461823…
tree STATE_810000 = ((1[&rate=0.02112492262593924]:3.836073323432508,2[&rate=0.00830047678172242]:1.7260733234325087)[&rate=0.006980251106917463]:3.403604784443843,(((3[&rate=0.01910163399546924]:2.5254225262078265,((((((4[&rate=0.01949183374285565]:6.1684639496638525,((((((7[&rate=0.02112492262593924]:2.371974788079573,(13[&rate=0.04848560968186929]:1.5231324361101741,(30[&rate=0.025307653899691…
tree STATE_811000 = ((1[&rate=0.020441547050252674]:5.189834938489966,2[&rate=0.008619677951636762]:3.0798349384899666)[&rate=0.02087433700197787]:0.7568048921995612,(((3[&rate=0.020016504370088364]:3.639538101250203,((((((4[&rate=0.025170925521958817]:6.1684639496638525,(((((7[&rate=0.02268900250934706]:2.7090732722724766,(((13[&rate=0.05365953554963993]:1.0263629833861714,30[&rate=0.03786608214…
tree STATE_812000 = ((1[&rate=0.005324413776600621]:5.5750142199960635,2[&rate=0.027553348429862515]:3.465014219996064)[&rate=0.017869464114144668]:0.3892242102655814,(((3[&rate=0.01398827769965975]:2.8646738092194184,(((((((4[&rate=0.02169430797572088]:5.581776462507552,((((((7[&rate=0.019907218272930422]:2.4263512437886625,(13[&rate=0.04853152883366642]:2.145087979334722,((16[&rate=0.0514661493…
tree STATE_813000 = ((1[&rate=0.016878014999630035]:2.8093245077614526,2[&rate=0.030345369563666368]:0.6993245077614532)[&rate=0.008955241834995258]:4.014011383613095,(((3[&rate=0.017218351868981494]:4.429246244819872,((((((4[&rate=0.01366730598756117]:5.59297023423812,((((7[&rate=0.08729385153252714]:0.4909334409934196,13[&rate=0.0074733749785679355]:0.4909334409934196)[&rate=0.04479945996846999…
tree STATE_814000 = ((1[&rate=0.01678528074942525]:2.3319856531346304,2[&rate=0.04917223524284985]:0.22198565313463092)[&rate=0.055447212206550696]:3.6242062071763144,(((3[&rate=0.014243416923317855]:5.454878753630588,((((((4[&rate=0.010777004846402375]:6.514410691919771,(((7[&rate=0.011070591969179196]:3.7434333695336726,(11[&rate=0.08689573984843123]:1.6375073063354968,(30[&rate=0.0251940053859…
tree STATE_815000 = ((1[&rate=0.015710306890634542]:6.306157020552419,(((3[&rate=0.013240838453977794]:4.3982859964961705,((((((4[&rate=0.009082249305362104]:6.514410691919771,(((7[&rate=0.010184450363384247]:3.5735867473730565,(13[&rate=0.0029248560848904575]:3.5255375357935996,(((((16[&rate=0.03285106892937149]:1.6143094836542033,(((21[&rate=0.02235084637028801]:1.5589949953080566,25[&rate=0.00…
tree STATE_816000 = ((1[&rate=0.019470128543820214]:5.247281382721134,(((3[&rate=0.016560140748046275]:5.087297056184553,(((((4[&rate=0.012108395576002424]:6.486724125606234,((((7[&rate=0.013316835566547757]:3.248884375814548,(32[&rate=0.02233167080186407]:1.0595416154012618,37[&rate=0.006026615330008767]:1.0595416154012618)[&rate=0.11273814684647211]:2.189342760413286)[&rate=0.007795665121907555…
tree STATE_817000 = (1[&rate=0.007209810321262387]:5.4612340742474075,(2[&rate=0.0074681197060269145]:3.0503990578557776,(((3[&rate=0.014632194128782703]:4.297324778109299,((((((4[&rate=0.010681075048628716]:5.675471949193344,((((7[&rate=0.008248215253216108]:2.2869936722579425,(32[&rate=0.036553938000783444]:1.0595416154012618,37[&rate=0.025591362141471195]:1.0595416154012618)[&rate=0.0979962903…
tree STATE_818000 = ((1[&rate=0.016298334928540482]:5.203851321197121,2[&rate=0.012679030755269535]:3.0938513211971213)[&rate=0.009170214023989492]:0.2531313087070828,(((3[&rate=0.015947387257313435]:3.4277201667358455,(((((((4[&rate=0.011471373017958557]:6.31714245043322,((((7[&rate=0.026253192115241547]:1.3658530415895136,(32[&rate=0.05493958052105892]:0.6072568020318982,37[&rate=0.076263130043…
tree STATE_819000 = (1[&rate=0.0041502415919639265]:5.4529673719963085,(2[&rate=0.010335146747001008]:3.0938513211971213,(((3[&rate=0.01695870544360873]:3.4277201667358455,(((((4[&rate=0.008980104571501682]:6.552515938264122,(((((7[&rate=0.0320121996123089]:1.0526483551461503,32[&rate=0.05283375367533464]:1.0526483551461503)[&rate=0.024004547890294967]:2.5294545426050483,(11[&rate=0.0980873156316…
tree STATE_820000 = ((1[&rate=0.02415388296115148]:4.600329999696449,2[&rate=0.00992480237697262]:2.490329999696449)[&rate=0.004710478928948286]:1.335986763125696,(((3[&rate=0.005637371630513655]:3.37473739662272,(((((((4[&rate=0.009647945130767617]:6.507143321483802,((((((7[&rate=0.023585329157943015]:0.8214847597803967,32[&rate=0.03082093212837608]:0.8214847597803967)[&rate=0.03082093212837608]…
tree STATE_821000 = ((1[&rate=0.013374827559318571]:4.6258931557374225,2[&rate=0.009285419201118644]:2.515893155737423)[&rate=0.0070718260054520215]:0.15979615544701176,(((3[&rate=0.0052741965828220355]:3.397026885301308,((((((4[&rate=0.007542820012323004]:6.2790605528942685,((((((7[&rate=0.02206589712415708]:2.151028800779798,32[&rate=0.03647387477667071]:2.151028800779798)[&rate=0.0288353625705…
tree STATE_822000 = ((1[&rate=0.010434489515593294]:3.25958181994514,2[&rate=0.00815200435473162]:1.1495818199451406)[&rate=0.005180000426877735]:1.3515837595586149,(((3[&rate=0.007168960145984095]:3.6334892646904393,((((((4[&rate=0.005687746351176397]:6.2790605528942685,((((7[&rate=0.018103892882604264]:2.151028800779798,13[&rate=0.022161924819000957]:2.151028800779798)[&rate=0.01096387540358093…
tree STATE_823000 = ((1[&rate=0.010426383055989495]:4.069184421995821,2[&rate=0.008377122832847608]:1.9591844219958219)[&rate=0.005352305087362705]:0.4345138611114976,(((3[&rate=0.022500259778624163]:2.984856599300869,(((((4[&rate=0.00737838423360446]:6.896286383446597,(((((7[&rate=0.05589260971985115]:1.1399311892156518,13[&rate=0.016993288797284945]:1.1399311892156518)[&rate=0.01122635637442486…
tree STATE_824000 = ((1[&rate=0.0124238177675384]:4.503698283107319,(((3[&rate=0.024426661273931807]:2.984856599300869,(((((4[&rate=0.007863935401974729]:6.714657587631535,(((((7[&rate=0.025430623939632573]:2.4692259862645116,13[&rate=0.04023436166257013]:2.4692259862645116)[&rate=0.02299209253713455]:0.8067641603395757,((((((16[&rate=0.07489349801376272]:0.5593005968848601,(((21[&rate=0.06771703…
tree STATE_825000 = (1[&rate=0.008863160097399932]:5.775134374424759,(2[&rate=0.0519276265526151]:2.420837511976245,(((3[&rate=0.0044058963689618934]:2.984856599300869,((((((4[&rate=0.00968268198090959]:6.863936908161055,(((((7[&rate=0.004166089371400692]:0.9952803323808013,32[&rate=0.05723274370564547]:0.9952803323808013)[&rate=0.008596770466177833]:1.337649581717823,13[&rate=0.0170241962466108]…
tree STATE_826000 = (1[&rate=0.010063942190148991]:4.966937021627501,(2[&rate=0.016097754684501094]:2.6908336864483005,(((3[&rate=0.009475005084602677]:2.9803647019892594,((((((4[&rate=0.01128105190434194]:6.863936908161055,((((7[&rate=0.004741690077280549]:2.194289119359407,32[&rate=0.062079246133043685]:2.194289119359407)[&rate=0.033507890666686774]:0.8127985848765462,(13[&rate=0.01895049652348…
tree STATE_827000 = ((1[&rate=0.013320158038785382]:4.45656263647426,2[&rate=0.038083821439395746]:2.3465626364742604)[&rate=0.029814162353821894]:0.01877178333577234,(((3[&rate=0.008893014563378432]:2.9803647019892594,((((((4[&rate=0.01297064148438199]:7.019155944629169,((((((7[&rate=0.02807172678552746]:0.9068583577203313,13[&rate=0.023407317129024496]:0.9068583577203313)[&rate=0.02024103877274…
tree STATE_828000 = ((1[&rate=0.02646941392269641]:2.747566264118248,2[&rate=0.030512696854206295]:0.6375662641182487)[&rate=0.015063373232929068]:1.727768155691784,(((3[&rate=0.005570764823936175]:2.9803647019892594,((((((4[&rate=0.00845703677038453]:6.965679605099584,((((7[&rate=0.023018974065925166]:2.9317107794179478,(13[&rate=0.014698097091594352]:2.885686245935826,32[&rate=0.102932245784535…
tree STATE_829000 = ((1[&rate=0.01675171973277604]:4.028343131439492,2[&rate=0.013291068760341246]:1.9183431314394923)[&rate=0.01852686460868407]:0.40242999214230935,(((3[&rate=0.005075316685765349]:2.8857206863170646,(((((((4[&rate=0.006931517704699378]:7.401922074340078,(((((7[&rate=0.02100270132749472]:0.7244605290335464,13[&rate=0.020482187127093546]:0.7244605290335464)[&rate=0.00717571030002…
tree STATE_830000 = (1[&rate=0.010082993337652975]:4.607624041622351,(2[&rate=0.014756030320021311]:2.3156978551918144,(((3[&rate=0.011954746128895981]:3.1306323477514226,(((((((4[&rate=0.00836448571864752]:6.458058271638638,((((((7[&rate=0.02350609350725852]:1.3659645155797264,13[&rate=0.02294534084583746]:1.3659645155797264)[&rate=0.005741278677737152]:0.17297666357378105,32[&rate=0.09348161193…
tree STATE_831000 = ((1[&rate=0.009905795372566114]:2.863369355628862,2[&rate=0.022573284350834992]:0.7533693556288625)[&rate=0.01861761328001675]:3.5989812869033386,(((3[&rate=0.012087421515898308]:2.9461108826668507,(((((((4[&rate=0.008472983856179754]:6.553373005788117,((((((7[&rate=0.027377594588600878]:1.7685761906153346,(13[&rate=0.02805328913590204]:1.455614269541627,32[&rate=0.09351698252…
tree STATE_832000 = ((1[&rate=0.011219757680649261]:3.8367868186808707,2[&rate=0.008854637060126444]:1.7267868186808712)[&rate=0.004159090677693467]:1.3561233952552314,(((3[&rate=0.013147563060316796]:4.169050263369712,((((((4[&rate=0.009427960907986317]:5.812902499947654,(((((7[&rate=0.02700642524287414]:1.4770385653850227,(13[&rate=0.028913865978194363]:1.1242329754235314,32[&rate=0.24886860823…
tree STATE_833000 = (1[&rate=0.015251948040876892]:5.32922735242672,(2[&rate=0.015993288813834102]:2.8758676894085795,(((3[&rate=0.03289947378766777]:4.169050263369712,((((((4[&rate=0.02247433642149687]:6.443152131393248,(((((7[&rate=0.028065407626050417]:1.168690701643925,(13[&rate=0.028065407626050417]:1.1242329754235314,32[&rate=0.30843971242207874]:1.1242329754235314)[&rate=0.1840638250666511…
tree STATE_834000 = ((1[&rate=0.013729422661453196]:4.955241120695867,(((3[&rate=0.03189857871449504]:4.177717775420049,(((((((4[&rate=0.02074339717831587]:4.769799428341251,((12[&rate=0.5417048441838024]:0.08047839625443842,15[&rate=0.010204235005610497]:2.6504783962544387)[&rate=0.012706724448220155]:1.7446767877923044,(((14[&rate=0.014082064216320233]:0.4337108083300336,19[&rate=0.020259079106…
tree STATE_835000 = ((1[&rate=0.01419955045169714]:4.049161257530805,2[&rate=0.01528159928114093]:1.939161257530806)[&rate=0.00918849813797971]:0.575406127355933,(((3[&rate=0.004666397138571546]:4.361692382850968,(((((((4[&rate=0.0217051889485028]:3.909675641209894,(12[&rate=0.5066109943010196]:0.08047839625443842,15[&rate=0.008630242367812811]:2.6504783962544387)[&rate=0.030732579887429667]:1.25…
tree STATE_836000 = ((1[&rate=0.020414464144996394]:2.731190607948683,2[&rate=0.02080972003243053]:0.6211906079486837)[&rate=0.013331859942543243]:1.8933767769380552,(((3[&rate=0.0032621127064939204]:4.361692382850968,(((((((4[&rate=0.012032572691486075]:3.909675641209894,(12[&rate=0.3291975910988328]:0.2000616537170572,15[&rate=0.012680096210669813]:2.7700616537170575)[&rate=0.03501065583915529]…
tree STATE_837000 = ((1[&rate=0.0229917070963295]:2.7353061834834733,2[&rate=0.01896578819884025]:0.6253061834834739)[&rate=0.00149971162563845]:1.8935718233189718,(((3[&rate=0.0022853908206026882]:4.36555047234873,(((((((4[&rate=0.00983570803387034]:3.912624929850484,(12[&rate=0.44401328437198045]:0.20289354491905343,15[&rate=0.003723435202919286]:2.7728935449190537)[&rate=0.03511016138792981]:1…
tree STATE_838000 = ((1[&rate=0.016687814272768327]:2.7353061834834733,2[&rate=0.08658616897594608]:0.6253061834834739)[&rate=0.0012750563778032341]:1.8935718233189718,(((3[&rate=0.0019845237650582175]:4.36555047234873,(((((((4[&rate=0.009189369772878648]:3.912624929850484,(12[&rate=0.5021642356229004]:0.20289354491905343,15[&rate=0.0107361995102797]:2.7728935449190537)[&rate=0.0547324691378276]:…
tree STATE_839000 = ((1[&rate=0.016248438544656206]:2.375342186770702,2[&rate=0.09868636588077931]:0.2653421867707024)[&rate=0.0016678722141230888]:2.3826586836396686,(((3[&rate=0.003549447579376811]:4.36555047234873,(((((((4[&rate=0.008586011687210389]:3.912624929850484,(12[&rate=0.6186259184670163]:0.20289354491905343,15[&rate=0.011114279048065178]:2.7728935449190537)[&rate=0.05785028008035591]…
tree STATE_840000 = ((1[&rate=0.015441316747135371]:2.3586990074160212,2[&rate=0.10810275649256376]:0.2486990074160218)[&rate=0.01275071022358195]:2.9975153271100865,(((3[&rate=0.006237782606112986]:4.485449449259448,(((((((4[&rate=0.011283803137131785]:3.740225225627892,(12[&rate=0.5496079012516804]:0.20289354491905343,15[&rate=0.01388149076679424]:2.7728935449190537)[&rate=0.06384564588464027]:…
tree STATE_841000 = ((1[&rate=0.012704154185800821]:3.0952917754750544,2[&rate=0.10532380082473632]:0.985291775475055)[&rate=0.010678916179523707]:2.2609225590510533,(((3[&rate=0.005361371054794334]:4.15769687042193,(((((((4[&rate=0.01897013063587624]:3.740225225627892,(12[&rate=0.5545514864105057]:0.20289354491905343,15[&rate=0.02033632893383832]:2.7728935449190537)[&rate=0.04558190948031474]:0.…
tree STATE_842000 = ((1[&rate=0.014930781187818234]:4.002530144873809,2[&rate=0.023993606323051628]:1.8925301448738097)[&rate=0.00601001027738483]:1.352541822532082,(((3[&rate=0.007122065183349069]:4.156697473343684,((((((((4[&rate=0.016866818222325053]:3.7512932737567084,(12[&rate=0.3169121969178312]:0.20215588004874263,15[&rate=0.01808368815417016]:2.772155880048743)[&rate=0.08911322243876472]:…
tree STATE_843000 = ((1[&rate=0.028571712989100495]:2.8562865683137773,2[&rate=0.004667863782516764]:0.7462865683137778)[&rate=0.005814438017506928]:3.5457778571151337,(((3[&rate=0.006519412958642395]:4.134377555115847,(((((((4[&rate=0.009803643786645154]:5.289566926341223,((14[&rate=0.018981509587544697]:0.34311064715626216,19[&rate=0.014823374453646749]:10.563110647156261)[&rate=0.0151797359652…
tree STATE_844000 = ((1[&rate=0.012132756580217056]:2.8689284656028278,2[&rate=0.031110780137732476]:0.7589284656028283)[&rate=0.004339814994214185]:3.4090884914759485,(((3[&rate=0.004974067712864768]:3.9834407361756448,(((((((4[&rate=0.01520249218398863]:5.204229131064242,((14[&rate=0.0956394702151474]:0.13014464123861913,19[&rate=0.01823618643735035]:10.350144641238618)[&rate=0.0114189229963281…
tree STATE_845000 = ((1[&rate=0.021140890580629]:2.9464355905654642,2[&rate=0.0037362637991142354]:0.8364355905654648)[&rate=0.00921376001274971]:4.187010988351837,(((3[&rate=0.0029272298829296755]:3.493003971499803,(((((((4[&rate=0.016442372440919437]:5.51432064713358,(((14[&rate=0.10338821799534295]:0.17818940920243875,19[&rate=0.02383401299332028]:10.398189409202438)[&rate=0.024989396240910056…
tree STATE_846000 = ((1[&rate=0.011261777786476383]:4.840957441121006,2[&rate=0.003329426595981267]:2.7309574411210065)[&rate=0.010362199651057086]:1.9051643205143378,(((3[&rate=0.0023918941900062498]:2.4269591328304614,(((((((4[&rate=0.01284513319460767]:5.51432064713358,(((14[&rate=0.06402428785233348]:0.395069948087297,19[&rate=0.010958046589530434]:10.615069948087296)[&rate=0.0197592055847625…
tree STATE_847000 = ((1[&rate=0.01346696337095988]:4.036549805013102,2[&rate=0.021539744338524045]:1.926549805013103)[&rate=0.015179167922109868]:3.3695780987138235,(((3[&rate=0.01979498775799618]:2.2719651579907705,(((((((4[&rate=0.015179167922109868]:4.798693016193024,((14[&rate=0.014828422093745321]:0.3718351981919241,19[&rate=0.028229703908859108]:10.591835198191923)[&rate=0.0294356827187752]…
tree STATE_848000 = ((1[&rate=0.014049181901949625]:4.036549805013102,2[&rate=0.02580596426516502]:1.926549805013103)[&rate=0.01587801272281775]:0.8723552326240167,(((3[&rate=0.004147215427567059]:2.6929599905909285,(((((((4[&rate=0.018655127156998106]:5.421582878297894,((14[&rate=0.007820721115716368]:0.2788072132324011,19[&rate=0.029943556550948432]:10.4988072132324)[&rate=0.03059000099993571]:…
tree STATE_849000 = ((1[&rate=0.007561452367868536]:4.335838842251576,2[&rate=0.02133522360010995]:2.2258388422515765)[&rate=0.04221967295841031]:0.5653730962410322,(((3[&rate=0.0021746565254088957]:2.6929599905909285,(((((((4[&rate=0.018257641681464837]:5.835413508396872,(12[&rate=0.25271538963946594]:0.24155516832944102,(15[&rate=0.009419099139976815]:2.6068765410508625,33[&rate=0.0232744337359…
tree STATE_850000 = ((1[&rate=0.009738329772490477]:4.335838842251576,2[&rate=0.023461876738982642]:2.2258388422515765)[&rate=0.04071783101571134]:1.019039839525611,(((3[&rate=0.0030544573169284757]:2.553664129308494,((((((((4[&rate=0.016046843608986335]:5.644336432054001,(12[&rate=0.19301650922745267]:0.24155516832944102,(15[&rate=0.019543415941056415]:2.6068765410508625,33[&rate=0.0183383764949…
tree STATE_851000 = ((1[&rate=0.008734632953393785]:4.102072065070978,2[&rate=0.01940213947348431]:1.9920720650709782)[&rate=0.014771556874461474]:1.3657066393483248,(((3[&rate=0.0017114322948871437]:2.553664129308494,((((((4[&rate=0.014771556874461474]:6.239536219756875,((((((7[&rate=0.028180269582697825]:0.4839348209596501,32[&rate=0.08882397748101387]:0.4839348209596501)[&rate=0.00369421509146…
tree STATE_852000 = ((1[&rate=0.009981861042246968]:3.2510011569033423,2[&rate=0.014002399645883295]:1.141001156903343)[&rate=0.018513096895527957]:2.21677754751596,(((3[&rate=0.0025581297498229664]:2.553664129308494,((((((4[&rate=0.014711348014044532]:7.1394037299922815,((((((7[&rate=0.0855309252976173]:0.17553684351518584,32[&rate=0.10537550118853538]:0.17553684351518584)[&rate=0.02810895486783…
tree STATE_853000 = ((1[&rate=0.00990249914162979]:4.368087924226963,2[&rate=0.014327997216370892]:2.258087924226963)[&rate=0.03500247318537193]:1.09969078019234,(((3[&rate=0.0030760360697657642]:2.553664129308494,((((((4[&rate=0.014327997216370892]:7.1394037299922815,((((((7[&rate=0.028373967808703406]:0.369078837805219,32[&rate=0.10875305233282168]:0.369078837805219)[&rate=0.020702936745471714]…
tree STATE_854000 = ((1[&rate=0.018347679604944267]:4.368087924226963,2[&rate=0.014115071037701769]:2.258087924226963)[&rate=0.07217739035673854]:1.09969078019234,(((3[&rate=0.02593805967129462]:2.553664129308494,((((((4[&rate=0.02593805967129462]:6.000310543531999,(((((7[&rate=0.012363658110280134]:1.839039867784301,(13[&rate=0.01876504966828787]:0.6333496107596304,32[&rate=0.11021806640778015]:…
tree STATE_855000 = ((1[&rate=0.014304912819962887]:4.368087924226963,2[&rate=0.01057686423239134]:2.258087924226963)[&rate=0.014680185722802849]:1.948672245008055,(((3[&rate=0.00879327566656066]:2.553664129308494,(((((4[&rate=0.015062473383840634]:6.146013634559953,(((((7[&rate=0.004036421198014002]:1.6106622669054929,13[&rate=0.010889166436450808]:1.6106622669054929)[&rate=0.01057686423239134]:…
tree STATE_856000 = ((1[&rate=0.01633485344056174]:2.6089914614214464,2[&rate=0.051764180826417275]:0.498991461421447)[&rate=0.011311224121350558]:3.5451925585333512,(((3[&rate=0.01633485344056174]:2.553664129308494,(((((4[&rate=0.017214816035562804]:6.735574275017473,((((7[&rate=0.028409449332768674]:2.5333086988914424,(13[&rate=0.012016737438551972]:2.3582017473469286,32[&rate=0.024497502698464…
tree STATE_857000 = ((1[&rate=0.023225772655309503]:2.6089742830059137,2[&rate=0.05219704466131156]:0.4989742830059143)[&rate=0.011144301059751725]:3.545191029476527,(((3[&rate=0.016184249188331484]:2.553648756042662,(((((4[&rate=0.01706975228786795]:6.139985448623079,((((7[&rate=0.0025670030641981863]:0.8062335557317155,32[&rate=0.023816837783840132]:0.8062335557317155)[&rate=0.00914541544460261…
tree STATE_858000 = ((1[&rate=0.02385143582526445]:2.6089742830059137,2[&rate=0.0526151677838441]:0.4989742830059143)[&rate=0.018584109974601318]:3.545191029476527,(((3[&rate=0.01675872528568684]:2.553648756042662,(((((((4[&rate=0.017654041940063123]:5.398552201123451,(((7[&rate=0.03365041118080863]:0.4624828054525061,32[&rate=0.12073638632505714]:0.4624828054525061)[&rate=0.11488792661902897]:0.…
tree STATE_859000 = ((1[&rate=0.03049433829839754]:2.6089742830059137,2[&rate=0.04922133569561128]:0.4989742830059143)[&rate=0.016590394272971168]:3.545191029476527,(((3[&rate=0.014861960087429208]:2.553648756042662,((((((4[&rate=0.01528050905429527]:5.223548199971013,((((7[&rate=0.031320558697587854]:0.34147817545114734,32[&rate=0.021653528200761732]:0.34147817545114734)[&rate=0.1079889759097073…
tree STATE_860000 = ((1[&rate=0.03691426256106611]:2.207064398133653,2[&rate=0.055899720046327525]:0.09706439813365364)[&rate=0.01043412142533469]:3.9471009143487876,(((3[&rate=0.020282209725361176]:2.553648756042662,((((((4[&rate=0.020282209725361176]:5.512355098311154,(((((7[&rate=0.06989652897506878]:0.5244613647891718,32[&rate=0.02743625951905796]:0.5244613647891718)[&rate=0.11044559411842374…
tree STATE_861000 = ((1[&rate=0.039228548961541015]:2.1099999999999994,2[&rate=0.027920156087146653]:0.0)[&rate=0.008940870314576794]:4.044165312482441,(((3[&rate=0.017260653206928465]:2.553648756042662,((((((4[&rate=0.010532365207009294]:5.28001754752966,((((7[&rate=0.1109649682285996]:0.6329875129716633,32[&rate=0.02365067203950938]:0.6329875129716633)[&rate=0.10101200123831193]:0.7451847440848…
tree STATE_862000 = ((1[&rate=0.044273078587669025]:3.2806503387153114,2[&rate=0.007630976326144425]:1.170650338715312)[&rate=0.010375540786193207]:2.8525236436887056,(((3[&rate=0.02027351834600506]:3.485111183060795,((((((4[&rate=0.012184764173429823]:5.265498760455333,((((7[&rate=0.12280604817346284]:0.6207176992351968,32[&rate=0.026326515809422114]:0.6207176992351968)[&rate=0.11198900147795045…
tree STATE_863000 = ((1[&rate=0.027402246384550678]:3.2806503387153114,2[&rate=0.01970237378594931]:1.170650338715312)[&rate=0.011025182965885]:2.6179604378600203,(((3[&rate=0.011025182965885]:3.485111183060795,((((((4[&rate=0.01250188289625758]:6.010629178450188,(((7[&rate=0.12275827387798875]:1.0005275361606571,32[&rate=0.07273455414536602]:1.0005275361606571)[&rate=0.20286891647837307]:0.36501…
tree STATE_864000 = ((1[&rate=0.019581890954217376]:4.016548922948964,2[&rate=0.009640980509139311]:1.9065489229489643)[&rate=0.0135611601593792]:1.882061853626368,(((3[&rate=0.013964440528884134]:4.071347885526663,(((((4[&rate=0.014780796153175367]:6.459358446293642,((((7[&rate=0.1275119678431563]:0.15029480301557996,32[&rate=0.07307484007680844]:0.15029480301557996)[&rate=0.19381656187533283]:0…
tree STATE_865000 = ((1[&rate=0.02194852084300934]:3.4555425018086936,2[&rate=0.010341651322082339]:1.3455425018086942)[&rate=0.02617146472944443]:2.549576950628243,(((3[&rate=0.014337899716246386]:4.163141333535201,((((((4[&rate=0.015164842110860572]:5.181139680167728,((((7[&rate=0.02295591446971899]:0.14713737292850837,32[&rate=0.02731605274599751]:0.14713737292850837)[&rate=0.19228619544272935…
tree STATE_866000 = ((1[&rate=0.014723083292872065]:5.447138986557746,2[&rate=0.007193289222844914]:3.337138986557747)[&rate=0.024093264291751435]:0.050462273107143574,(((3[&rate=0.013132416929692569]:4.163141333535201,(((((4[&rate=0.015545459610407278]:5.075566890314747,(((((7[&rate=0.021470570996044287]:0.29294586109617526,32[&rate=0.013523875963425113]:0.29294586109617526)[&rate=0.217643666902…
tree STATE_867000 = ((1[&rate=0.0114716672922043]:4.7558454209458105,2[&rate=0.005739379091475049]:2.645845420945811)[&rate=0.001505632540630748]:1.4501502536606594,(((3[&rate=0.010431787113129608]:4.508525578327564,(((((4[&rate=0.009108909472780544]:5.085240972696749,(((((7[&rate=0.00514886242309502]:0.30106711281686316,32[&rate=0.01112009540377921]:0.30106711281686316)[&rate=0.2623435881646551]…
tree STATE_868000 = ((1[&rate=0.01343492078283948]:4.7558454209458105,2[&rate=0.0067610069402922884]:2.645845420945811)[&rate=0.0011818229242045598]:0.7325216166088353,(((3[&rate=0.00404130048848112]:4.551608260706139,(((((4[&rate=0.009098897123680921]:5.486380875921299,((((((7[&rate=0.0064301943056660855]:0.2667975574548329,32[&rate=0.029970872331648572]:0.2667975574548329)[&rate=0.0680785440633…
tree STATE_869000 = ((1[&rate=0.013861707010733285]:4.7558454209458105,2[&rate=0.0075570031188478435]:2.645845420945811)[&rate=0.00856169786456836]:1.8156132536554495,(((3[&rate=0.0044305350195924945]:4.551608260706139,(((((4[&rate=0.009574575526841912]:4.514232117738288,(((((7[&rate=0.006548524648834505]:0.2402564484791938,32[&rate=0.0027238173996843727]:0.2402564484791938)[&rate=0.0647129859032…
tree STATE_870000 = ((1[&rate=0.013861707010733285]:4.804574032589713,2[&rate=0.0075570031188478435]:2.6945740325897134)[&rate=0.013111013937235945]:0.8494236034082903,(((3[&rate=0.005517727101749539]:4.110928445660221,(((((4[&rate=0.009574575526841912]:4.506865118011074,((((7[&rate=0.030366470267115604]:0.013113101935100957,32[&rate=0.01706469480243874]:0.013113101935100957)[&rate=0.066621349982…
tree STATE_871000 = ((1[&rate=0.013393472800936067]:3.8423834416685025,2[&rate=0.02801098836577699]:1.732383441668503)[&rate=0.012647792504030659]:2.8892655384278143,(((3[&rate=0.005191442138079631]:4.110928445660221,(((((4[&rate=0.009488440980169316]:4.717257461797672,((((7[&rate=0.03001252033699194]:0.37851437380840736,32[&rate=0.08170464194557069]:0.37851437380840736)[&rate=0.06943950804520727…
tree STATE_872000 = ((1[&rate=0.014736694227322697]:3.17460632086388,2[&rate=0.030379220244829225]:1.0646063208638807)[&rate=0.01434392480368102]:4.051950524729236,(((3[&rate=0.005984576344619605]:4.0915823445730055,((((4[&rate=0.003516090768212411]:4.701948807353247,((((7[&rate=0.0324409276975363]:0.9698282111732297,((13[&rate=0.09816746524059593]:0.673797226288702,30[&rate=0.038724176723605785]…
tree STATE_873000 = ((1[&rate=0.022962827775287464]:3.17460632086388,2[&rate=0.05475392652946532]:1.0646063208638807)[&rate=0.016898933582858842]:2.8386238135398187,(((3[&rate=0.007420368532327913]:4.543106851577392,(((((4[&rate=0.004497377053721562]:4.701948807353247,(((((7[&rate=0.03643829299703738]:0.3466939571456642,32[&rate=0.030266652913253977]:0.3466939571456642)[&rate=0.05602558768166252]…
tree STATE_874000 = ((1[&rate=0.01780914217234057]:3.17460632086388,2[&rate=0.018263899784725913]:1.0646063208638807)[&rate=0.013736853964751425]:3.089782669032786,(((3[&rate=0.009912521258908923]:4.543106851577392,(((((((4[&rate=0.004609182448003022]:5.237088606550294,(((((7[&rate=0.025440966508940514]:0.6060328941046329,32[&rate=0.03449219730995769]:0.6060328941046329)[&rate=0.03711313630690468…
tree STATE_875000 = ((1[&rate=0.01492048707091794]:3.17460632086388,2[&rate=0.015808184427282206]:1.0646063208638807)[&rate=0.011447103449019917]:3.1054263355185086,(((3[&rate=0.007908875803254358]:4.543106851577392,((((((4[&rate=0.0033208619982927597]:5.237088606550294,(((((7[&rate=0.023541226834074797]:0.019715490344609066,32[&rate=0.02988424993270282]:0.019715490344609066)[&rate=0.125335569783…
tree STATE_876000 = ((1[&rate=0.04241520817481544]:2.712329632412313,2[&rate=0.02391198330672028]:0.6023296324123137)[&rate=0.009623893318338517]:3.2185043377918134,(((3[&rate=0.006420685078137499]:4.72554385927176,(((((4[&rate=0.002483542952192412]:5.237088606550294,(((((7[&rate=0.02118859167068994]:0.03652952353184702,32[&rate=0.14519734656960645]:0.03652952353184702)[&rate=0.13214155811257688]…
tree STATE_877000 = ((1[&rate=0.022306349855996145]:2.7305360138109904,2[&rate=0.09824626424102714]:0.620536013810991)[&rate=0.00766393990571472]:3.2199717532430654,(((3[&rate=0.004841165913390655]:3.1796622374139005,(((((4[&rate=0.0018843776631587046]:4.68621091620043,((((((7[&rate=0.04910084237084585]:0.1994580425461443,32[&rate=0.16314018768283284]:0.1994580425461443)[&rate=0.00591031311156052…
tree STATE_878000 = ((1[&rate=0.027977106728268097]:2.52873374959524,2[&rate=0.10404917375275323]:0.41873374959524057)[&rate=0.02308692842893568]:3.353539880610569,(((3[&rate=0.006740324915025995]:3.149535148973918,(((((4[&rate=0.0027984157849856727]:5.667066844262791,(((((((7[&rate=0.06126267605895041]:0.4040112172574304,13[&rate=0.10758720037034551]:0.4040112172574304)[&rate=0.01980113034285683…
tree STATE_879000 = ((1[&rate=0.021608656023464186]:2.611377883333489,2[&rate=0.08625374563451971]:0.5013778833334896)[&rate=0.017149213645256192]:3.2340236755294143,((((3[&rate=0.00691229546809692]:3.148355430048504,(((((4[&rate=0.0059192891867634245]:5.16591240025107,((((((7[&rate=0.048861557023311485]:0.3080946366783266,13[&rate=0.06854929132487964]:0.3080946366783266)[&rate=0.0153849231693255…
tree STATE_880000 = ((1[&rate=0.02292405216672511]:2.4857266934629294,2[&rate=0.09012353722331552]:0.37572669346293)[&rate=0.02508776114779554]:3.330525776554275,((((3[&rate=0.010288699219141514]:3.4451255522352042,((((4[&rate=0.018947928312613257]:5.145683931822674,(((((7[&rate=0.054778564116486766]:0.2816883897887905,13[&rate=0.07175722323677655]:0.2816883897887905)[&rate=0.054778564116486766]:…
tree STATE_881000 = ((1[&rate=0.008461762009041147]:2.832218520245789,2[&rate=0.09137235646460927]:0.7222185202457894)[&rate=0.02799691514407448]:2.9840339497714155,(((3[&rate=0.003940435028698311]:3.103977175135384,((((4[&rate=0.008461762009041147]:5.29436629761398,((((((7[&rate=0.21287592145503173]:0.38772774393955345,13[&rate=0.11417481855746524]:0.38772774393955345)[&rate=0.05765161720764684]…
tree STATE_882000 = ((1[&rate=0.006986803477554319]:2.7217629097510567,2[&rate=0.08784768159787393]:0.6117629097510573)[&rate=0.021204659966091128]:3.0944895602661475,((((3[&rate=0.002428107900298707]:3.103977175135384,(((((4[&rate=0.018292087773078777]:5.29436629761398,(((((7[&rate=0.23068438975362815]:0.2247619940582979,13[&rate=0.11328623124899977]:0.2247619940582979)[&rate=0.03062759329266843…
tree STATE_883000 = ((1[&rate=0.006529931068782032]:2.6988305349387716,2[&rate=0.09307816237763732]:0.5888305349387721)[&rate=0.020939015504159185]:3.092712873678501,((((3[&rate=0.001342520813882229]:2.846771664714005,(((((4[&rate=0.010681666083467456]:6.5140354238557805,((((((7[&rate=0.25639826177062397]:0.4663670130682078,13[&rate=0.12155371288161614]:0.4663670130682078)[&rate=0.016078113025122…
tree STATE_884000 = ((1[&rate=0.0397631516821119]:2.7648102515575204,2[&rate=0.03083003059872128]:0.6548102515575209)[&rate=0.02704110219104024]:2.9194007661027825,((((3[&rate=0.013222869659295701]:2.8151155958408367,(((((4[&rate=0.009093804908146806]:5.977204126847173,(((((((7[&rate=0.052514977791013]:0.4441807862065055,(13[&rate=0.10166128938086712]:0.3215612361750111,37[&rate=0.141533276474842…
tree STATE_885000 = ((1[&rate=0.03938378213861871]:2.3082344407083113,2[&rate=0.028651330162704863]:0.19823444070831187)[&rate=0.02993613115404175]:3.3759765769519916,((((3[&rate=0.015866873610675854]:2.010994672721729,(((((4[&rate=0.009773348123758126]:5.909090754304298,(((((((((7[&rate=0.04743233376233634]:0.2601778205117924,37[&rate=0.19402227896365518]:0.2601778205117924)[&rate=0.109464192631…
tree STATE_886000 = ((1[&rate=0.03380121581882628]:3.3820695893150656,2[&rate=0.02611465801163241]:1.2720695893150662)[&rate=0.02611465801163241]:2.3021414283452373,(((3[&rate=0.01292466264678235]:2.010994672721729,(((((((4[&rate=0.007097691584166563]:5.5183277349519955,((((((((((7[&rate=0.01384344300411064]:0.2601778205117924,37[&rate=0.2070876588541558]:0.2601778205117924)[&rate=0.1098352785622…
tree STATE_887000 = ((1[&rate=0.03558477821522407]:3.3820695893150656,2[&rate=0.0241247813132368]:1.2720695893150662)[&rate=0.028458150219794427]:2.3021414283452373,(((3[&rate=0.014577759189131411]:2.010994672721729,(((((4[&rate=0.005498548615047842]:4.945777845016252,(((((((((7[&rate=0.13301800691641322]:0.7129736321300797,37[&rate=0.19215765309293606]:0.7129736321300797)[&rate=0.027810323160684…
tree STATE_888000 = ((1[&rate=0.028035762109097622]:3.5010159251655963,2[&rate=0.032215948282252424]:1.391015925165597)[&rate=0.04640216611560611]:2.308885697548291,(((3[&rate=0.005617675005825997]:2.582344238348007,((((((4[&rate=0.0051151472658703505]:6.603297198032077,((((((((7[&rate=0.0965557840334643]:0.42057789289648895,37[&rate=0.1302985116816562]:0.42057789289648895)[&rate=0.04640216611560…
tree STATE_889000 = ((1[&rate=0.018126636624628958]:2.7441580016655536,2[&rate=0.025228781691167195]:0.6341580016655541)[&rate=0.010672814861859106]:2.8134426236466936,(((3[&rate=0.031167973881976868]:2.400031997960909,(((((4[&rate=0.00675787377651914]:7.365665742208108,((((((((7[&rate=0.09201178128764806]:0.4081161996186857,13[&rate=0.17560318422345367]:0.4081161996186857)[&rate=0.01338096133259…
tree STATE_890000 = ((1[&rate=0.020623416758800726]:3.1019704422343963,2[&rate=0.027911725799284855]:0.9919704422343969)[&rate=0.012699701680529312]:2.455630183077851,(((3[&rate=0.033870975454754454]:2.3308888890741883,((((4[&rate=0.008358409513074686]:7.0660520220724905,((((((7[&rate=0.09123655779957004]:0.4081161996186857,13[&rate=0.1648539862768163]:0.4081161996186857)[&rate=0.0156202938492016…
tree STATE_891000 = ((1[&rate=0.02223684710484313]:4.288457052076538,2[&rate=0.010895078130206995]:2.1784570520765385)[&rate=0.009131221323087852]:2.051284757158939,(((3[&rate=0.010195037589270893]:3.1517289129424313,((((4[&rate=0.009488431969983446]:4.87713598427446,((((((7[&rate=0.08458747377419906]:1.6331997177742537,((((17[&rate=0.018904732643232093]:1.370933559336411,(20[&rate=0.028544486390…
tree STATE_892000 = ((1[&rate=0.018662012699645975]:4.326468313840763,2[&rate=0.01908028715556061]:2.216468313840764)[&rate=0.007036478569578934]:2.4799280083270148,(((3[&rate=0.013059731705736625]:3.4246465062246045,(((((4[&rate=0.017052597094655297]:5.09856338524564,(((((((7[&rate=0.05789265770685401]:1.558503746420925,(((17[&rate=0.012722111984582753]:1.3896614486403038,(18[&rate=0.01666504557…
tree STATE_893000 = ((1[&rate=0.016046249189249986]:2.438298544354474,2[&rate=0.05926955427056124]:0.3282985443544746)[&rate=0.010627996151500183]:3.89450051881569,(((3[&rate=0.02330224196973978]:3.816751767004888,((((4[&rate=0.014459977167784927]:5.581170394286179,((((((7[&rate=0.02330224196973978]:1.5577551761619013,((((((16[&rate=0.04794374658023759]:1.2357386305886031,(((((21[&rate=0.00654164…
tree STATE_894000 = ((1[&rate=0.02677567588889288]:2.438298544354474,2[&rate=0.03686694418073355]:0.3282985443544746)[&rate=0.014583221180371366]:3.4957702990907507,(((3[&rate=0.007355849785124265]:3.3909274230791553,((((4[&rate=0.013556781392486289]:6.7645755183741585,((((7[&rate=0.0122246249023209]:2.2085917806177484,((13[&rate=0.10417994006889635]:1.2977780537559944,37[&rate=0.0301390323496984…
tree STATE_895000 = ((1[&rate=0.038226774286893216]:4.7611873235274516,2[&rate=0.010429765111260788]:2.651187323527452)[&rate=0.01963157534471644]:1.7465811306480745,(((3[&rate=0.00775935952514478]:4.433662956466058,((((4[&rate=0.014443447002933414]:6.740472128476316,((((7[&rate=0.019232880360640883]:1.8391083057239008,((13[&rate=0.10333709208034829]:1.3218475310350968,37[&rate=0.0634136703315021…
tree STATE_896000 = ((1[&rate=0.01903981543012342]:3.646775969888445,2[&rate=0.009345811898314977]:1.5367759698884456)[&rate=0.018247890081733737]:3.0490295696781686,(((3[&rate=0.007105705949285583]:3.9080481399360494,(((((4[&rate=0.013551416231924662]:4.695236581854747,(((((((7[&rate=0.018247890081733737]:0.5050814139623974,(32[&rate=0.21865237066044926]:0.2984017947736355,37[&rate=0.06303401698…
tree STATE_897000 = ((1[&rate=0.01260989410887909]:3.661974439661172,2[&rate=0.006778912515487319]:1.5519744396611728)[&rate=0.01578172746076582]:3.367635076564504,(((3[&rate=0.004515772412891504]:3.921807818867393,(((((4[&rate=0.012243907478079295]:4.7061761916829425,(((((((7[&rate=0.03409100810458553]:0.3077062092867848,32[&rate=0.027098249850957906]:0.3077062092867848)[&rate=0.0122439074780792…
tree STATE_898000 = ((1[&rate=0.014093252258821399]:6.101649587944642,(((3[&rate=0.009014146412417106]:4.105929182652162,(((((4[&rate=0.013725941449787093]:4.7061761916829425,(((((((7[&rate=0.03437865116322452]:0.3857154930830369,32[&rate=0.027356681302172167]:0.3857154930830369)[&rate=0.06793967652304711]:0.12874720012847973,37[&rate=0.07014493225194657]:0.5144626932115166)[&rate=0.1245979505827…
tree STATE_899000 = (1[&rate=0.016310315072175032]:6.664379147862803,(2[&rate=0.01044695591994177]:4.483853627701947,(((3[&rate=0.010794395328867242]:4.080927645333794,(((((4[&rate=0.02388822828268641]:5.213999956811016,(((((((7[&rate=0.037167485870190094]:0.16326474699851445,37[&rate=0.02826743580436668]:0.16326474699851445)[&rate=0.06972758808103789]:0.537778792198008,32[&rate=0.201204287272887…
tree STATE_900000 = (1[&rate=0.009690476102160527]:6.664379147862803,(2[&rate=0.0075181877784063255]:4.483853627701947,(((3[&rate=0.007818067100823117]:4.080927645333794,(((((4[&rate=0.01731268830466124]:4.574578001585124,((((((((7[&rate=0.005201538368146219]:0.16326474699851445,37[&rate=0.019202453958506956]:0.16326474699851445)[&rate=0.07272689594216189]:0.08699611108219685,32[&rate=0.037041343…
tree STATE_901000 = ((1[&rate=0.010506513530399312]:6.379432940756075,(((3[&rate=0.008593011057812423]:4.459575432964776,(((((4[&rate=0.021411819484833436]:4.526022784976433,((((((((7[&rate=0.029052434037556852]:0.5258578633848217,((32[&rate=0.036876574446178936]:0.038340237220541695,37[&rate=0.11084862555845568]:0.038340237220541695)[&rate=0.2271520990204488]:0.4741485548899398,33[&rate=0.082523…
tree STATE_902000 = ((1[&rate=0.006177947417659271]:6.289502458081223,2[&rate=0.006738228973159362]:4.179502458081224)[&rate=0.09913065981953444]:0.033265700003092036,(((3[&rate=0.007023415284124935]:3.428461926564033,(((((4[&rate=0.019739398685069128]:4.668268236269736,((((((7[&rate=0.1745890371345505]:0.7002612975498934,((32[&rate=0.036522371778259496]:0.04268801382237086,37[&rate=0.12692806048…
tree STATE_903000 = ((1[&rate=0.00634047621942044]:4.524919318465365,2[&rate=0.008123751656326955]:2.4149193184653654)[&rate=0.10005455676618147]:1.7978488396189505,(((3[&rate=0.0020306988866299557]:3.428461926564033,(((((4[&rate=0.020646430207781702]:6.172858938693242,((((((7[&rate=0.010049272705650635]:1.3561647013601572,((13[&rate=0.022919367083874674]:0.4843182429609847,33[&rate=0.09583152318…
tree STATE_904000 = (1[&rate=0.006486402984614065]:6.417875007787558,(2[&rate=0.008358693266224461]:3.9360906053670845,(((3[&rate=0.003269017105887028]:2.845596395660486,(((((4[&rate=0.02170873223298113]:4.670705345194683,(((((((7[&rate=0.022298900601481934]:0.7186280378109089,(13[&rate=0.10005041069036706]:0.5771900812122546,33[&rate=0.0853107050707091]:0.5771900812122546)[&rate=0.00969296279829…
tree STATE_905000 = ((1[&rate=0.00531621907997486]:6.046090605367084,2[&rate=0.01175809831592125]:3.9360906053670845)[&rate=0.008744801233789047]:0.9917017899815406,(((3[&rate=0.017558499838531933]:2.845596395660486,(((((4[&rate=0.02757208694349254]:4.670705345194683,(((((((7[&rate=0.0895016677830362]:0.768893581467303,(13[&rate=0.09591131891888736]:0.5268810805699964,33[&rate=0.08381992735508977…
tree STATE_906000 = ((1[&rate=0.01761540658208534]:3.128603195402391,2[&rate=0.06963762027795818]:1.0186031954023917)[&rate=0.008344052862267281]:4.1481789894092955,(((3[&rate=0.017156549706007655]:2.8385737855198627,((((4[&rate=0.027358359996420677]:3.79511761220299,(12[&rate=0.10307817109184542]:0.3610211038601854,15[&rate=0.009079300518390095]:2.9310211038601857)[&rate=0.0657928126151088]:0.86…
tree STATE_907000 = ((1[&rate=0.027960600954396075]:3.128603195402391,2[&rate=0.07010597355413731]:1.0186031954023917)[&rate=0.008145540968947452]:4.1481789894092955,(((3[&rate=0.03642309325078131]:2.8385737855198627,(((4[&rate=0.007790399495728711]:4.120204830331122,(((((7[&rate=0.07449652420163012]:0.39679693293665963,33[&rate=0.0293380112807657]:0.39679693293665963)[&rate=0.07933835014780127]:…
tree STATE_908000 = ((1[&rate=0.007740986923755515]:3.128603195402391,2[&rate=0.029755871460612246]:1.0186031954023917)[&rate=0.008491975403183121]:3.2787717424701697,(((3[&rate=0.05859572341893172]:1.1374216062026719,(((4[&rate=0.021486744834575192]:4.434205811712506,((((((((7[&rate=0.08058672373448379]:0.1749386573867433,33[&rate=0.02440947678069601]:0.1749386573867433)[&rate=0.0108047718194081…
tree STATE_909000 = ((1[&rate=0.008570969085095826]:3.128603195402391,2[&rate=0.056912836678218504]:1.0186031954023917)[&rate=0.00980137460822619]:3.2422558271049056,(((3[&rate=0.061260262120093924]:1.1374216062026719,(((4[&rate=0.016153110553790567]:4.702163914722252,(((((((((7[&rate=0.03095160082267842]:0.22231898530979777,33[&rate=0.07154966221985185]:0.22231898530979777)[&rate=0.0126883920732…
tree STATE_910000 = ((1[&rate=0.02466627234710088]:3.147035349548446,2[&rate=0.057340261281286]:1.0370353495484466)[&rate=0.014499780087393145]:3.817353398013026,((((3[&rate=0.06168821491245414]:1.1530574662103206,(((4[&rate=0.02302862230846061]:4.218682512742337,(((((((((7[&rate=0.030773892002827097]:0.24804144863981392,33[&rate=0.06828705130181847]:0.24804144863981392)[&rate=0.01580136840503604…
tree STATE_911000 = ((1[&rate=0.020952470532258897]:3.147035349548446,2[&rate=0.05492248364830865]:1.0370353495484466)[&rate=0.011140917701478566]:3.2115191831218084,(((3[&rate=0.005561554375769737]:1.1530574662103206,((((4[&rate=0.01604634293713544]:3.903308411236644,(((((7[&rate=0.026278860283821006]:0.5090355730519569,(13[&rate=0.17347019065184616]:0.5074867000276342,33[&rate=0.067199031740094…
tree STATE_912000 = ((1[&rate=0.018267507598719063]:3.233684534942938,2[&rate=0.010979945090378388]:1.1236845349429387)[&rate=0.011846126770055596]:3.078844105137236,(((3[&rate=0.005504724989310997]:1.2052141200349382,(((((4[&rate=0.018829867262025266]:3.903308411236644,((((((7[&rate=0.22845393532838862]:0.3791281126916637,13[&rate=0.21411256000836898]:0.3791281126916637)[&rate=0.0131989447153508…
tree STATE_913000 = ((1[&rate=0.01925774463622525]:2.85624644275282,2[&rate=0.010288732490208462]:0.7462464427528204)[&rate=0.007852583266856667]:3.501467399766881,(((3[&rate=0.0033566772916509596]:1.2052141200349382,((((4[&rate=0.014494143573512221]:3.903308411236644,((((((((7[&rate=0.20905316066183285]:0.5408057321918598,13[&rate=0.015461307135720326]:0.5408057321918598)[&rate=0.006020995254268…
tree STATE_914000 = ((1[&rate=0.024412444885387165]:4.127698761948274,2[&rate=0.013687136038418887]:2.0176987619482745)[&rate=0.010665751035655651]:1.6743783790391262,((3[&rate=0.004867266716531209]:1.2052141200349382,((((4[&rate=0.01877989193027659]:3.903308411236644,((((((((7[&rate=0.22058984863486064]:0.7537186894146792,13[&rate=0.005537122680671558]:0.7537186894146792)[&rate=0.134539427519123…
tree STATE_915000 = ((1[&rate=0.016547572654036974]:4.131170825231358,2[&rate=0.013626292418949637]:2.0211708252313585)[&rate=0.010213506948556168]:1.2610481218148522,(((3[&rate=0.007222711036511079]:1.342711691573669,((((4[&rate=0.01870551514722018]:3.7654573666674445,((((((((7[&rate=0.027238437276889307]:0.7558577773444419,33[&rate=0.021683086057502323]:0.7558577773444419)[&rate=0.1408010129772…
tree STATE_916000 = ((1[&rate=0.011365210539190576]:5.600842594198369,2[&rate=0.008392796607868815]:3.4908425941983694)[&rate=0.00651056397670603]:0.038752070208389,(((3[&rate=0.0043639467810447155]:1.342711691573669,((((4[&rate=0.01178052266845139]:3.7654573666674445,((((((((7[&rate=0.01355420837846567]:0.8648754264750238,33[&rate=0.019560471010634177]:0.8648754264750238)[&rate=0.127624308423410…
tree STATE_917000 = ((1[&rate=0.016570674273243973]:4.556042515022362,2[&rate=0.008964069934815015]:2.446042515022363)[&rate=0.009734906140746106]:1.4624743313720359,(((3[&rate=0.006799777283784264]:1.342711691573669,((((4[&rate=0.01604571960517281]:4.083756095487281,(((((((7[&rate=0.012669043524438305]:0.003147153571244843,33[&rate=0.007498631959120918]:0.003147153571244843)[&rate=0.134048025482…
tree STATE_918000 = ((1[&rate=0.005359120235378926]:3.9215888476666123,2[&rate=0.006201928503410508]:1.8115888476666129)[&rate=0.01589996846176815]:2.879425210130684,(((3[&rate=0.004562997622973193]:1.4904680003000053,((((4[&rate=0.012152420106198396]:4.212661096022437,((((((7[&rate=0.0040552424515623445]:0.10923815785319135,33[&rate=0.0017007537674668225]:0.10923815785319135)[&rate=0.01347003199…
tree STATE_919000 = (1[&rate=0.0049822882280475414]:6.951099402600946,(2[&rate=0.002812084374887971]:4.101822398260978,((3[&rate=0.0030403485652534786]:1.4904680003000053,((((4[&rate=0.012177849649138598]:4.212661096022437,(((((((7[&rate=0.021663779575715438]:0.8620648779651248,32[&rate=0.014857964777830423]:0.8620648779651248)[&rate=0.18916549449289677]:0.07728807735132648,33[&rate=0.00662621670…
tree STATE_920000 = (1[&rate=0.008521737717717437]:7.1107289699221,(2[&rate=0.013512601454168771]:4.054465326551821,(((3[&rate=0.002630043495703489]:1.0685105150199163,((((4[&rate=0.011005874619545922]:4.198267156678554,((((((((7[&rate=0.013512601454168771]:0.8493378533432754,32[&rate=0.002630043495703489]:0.8493378533432754)[&rate=0.3688034650400507]:0.34222641248923225,33[&rate=0.00587462813210…
tree STATE_921000 = (1[&rate=0.01044161008234892]:6.854124190236675,(2[&rate=0.013740602215680534]:4.364330688297073,((3[&rate=0.045456284556713]:1.0739569713596353,((((4[&rate=0.013294614218062778]:4.202878074341953,(((((((7[&rate=0.001420696843551848]:0.9432283844828397,32[&rate=0.0034406539850701115]:0.9432283844828397)[&rate=0.1498873734403536]:0.5215648364241687,33[&rate=0.002440879562081587…
tree STATE_922000 = ((1[&rate=0.023771353227480987]:6.1984874752910315,(((3[&rate=0.04512349643643971]:1.0739569713596353,((((4[&rate=0.010303104428569453]:4.902591137280865,((((((7[&rate=0.018644471848588744]:0.2799705533947012,32[&rate=0.014490305255817886]:0.2799705533947012)[&rate=0.06767525083062022]:1.1848226675123072,33[&rate=0.0021486499586718406]:1.4647932209070085)[&rate=0.0630077566513…
tree STATE_923000 = ((1[&rate=0.021227554332466654]:5.667436038922453,(((3[&rate=0.004824107475707053]:1.0739569713596353,(((((4[&rate=0.03408651483225934]:3.7538896668050192,(((7[&rate=0.033009407219855784]:2.007388867001815,(32[&rate=0.022603414183421214]:0.09409321809554072,33[&rate=0.11635805220565297]:0.09409321809554072)[&rate=0.037568648469843445]:1.9132956489062742)[&rate=0.05879781708179…
tree STATE_924000 = (1[&rate=0.010520332792506252]:6.834846269417923,(2[&rate=0.018543511999390326]:4.481363669902393,(((3[&rate=0.04185780035938562]:1.0739569713596353,(((((4[&rate=0.010927220291775149]:3.5380208832873485,(((7[&rate=0.0374653269013393]:2.1692492411126167,(32[&rate=0.03176450051418676]:0.09477141683139578,33[&rate=0.13978477664260566]:0.09477141683139578)[&rate=0.0510259045008345…
tree STATE_925000 = (1[&rate=0.008180603336692292]:6.834846269417923,(2[&rate=0.014838912911889506]:3.4246158438782572,(((3[&rate=0.034904031798806155]:1.0739569713596353,(((((4[&rate=0.008513327653068916]:3.9455146042870766,(((7[&rate=0.03106653360353732]:0.15929685075458977,(32[&rate=0.010646819934966521]:0.061495143074516534,33[&rate=0.46355714866072173]:0.061495143074516534)[&rate=0.012217381…
tree STATE_926000 = (1[&rate=0.010019020126836137]:8.022546559437835,(2[&rate=0.016398177009708918]:3.4413576227159126,(((3[&rate=0.0038408867886214042]:1.0873348347913208,((((((4[&rate=0.00929276018243193]:3.9567393971264018,(((7[&rate=0.0065991623177752866]:0.16903904296683336,32[&rate=0.011947706421461037]:0.16903904296683336)[&rate=0.07436905121870123]:2.2943308850071276,(((13[&rate=0.1438851…
tree STATE_927000 = (1[&rate=0.010021601231089746]:6.538517116710288,(2[&rate=0.01583006825813099]:3.2033071269843276,(((3[&rate=0.0015462207769699771]:1.0873348347913208,((((((4[&rate=0.008959953133289318]:3.9567393971264018,(((7[&rate=0.006052184102669618]:0.10625783948043832,32[&rate=0.05912099078452171]:0.10625783948043832)[&rate=0.07202450004640014]:2.6044923003519074,(((13[&rate=0.004566742…
tree STATE_928000 = ((1[&rate=0.010131321590713548]:5.06355462606988,(((3[&rate=0.0371144013153341]:1.0873348347913208,((((((4[&rate=0.013618410755062161]:3.9567393971264018,(((7[&rate=0.03513521654591899]:1.4090493151465893,32[&rate=0.060923869714791676]:1.4090493151465893)[&rate=0.0074365636543736345]:1.0351339615516508,(((13[&rate=0.04925142844892329]:0.7039260007793295,37[&rate=0.476403520448…
tree STATE_929000 = ((1[&rate=0.010350635344457149]:4.5965991365737935,(((3[&rate=0.03983147221815949]:1.1410922352557549,(((((((4[&rate=0.013297974536129211]:4.001844931868575,(((7[&rate=0.052829655941983605]:1.1590966392040158,32[&rate=0.05609749176781884]:1.1590966392040158)[&rate=0.0071319174877881334]:1.0694546515372885,(((13[&rate=0.00363950315991456]:0.7937701514007074,37[&rate=0.404689401…
tree STATE_930000 = ((1[&rate=0.01374040756564165]:4.739128513136649,2[&rate=0.006295193347603303]:2.6291285131366493)[&rate=0.027826495668072958]:0.18117391175641018,(((3[&rate=0.04070631983629699]:1.1410922352557549,(((((((4[&rate=0.01975902789407988]:4.001844931868575,(((((7[&rate=0.05111012961962177]:0.9656100906913956,32[&rate=0.09406563051159382]:0.9656100906913956)[&rate=0.0315365907291064…
tree STATE_931000 = ((1[&rate=0.010879558914739825]:2.231886813933116,2[&rate=0.02362195207022369]:0.1218868139331164)[&rate=0.038334460859944554]:3.1971624595049946,(((3[&rate=0.008231406534264208]:1.1410922352557549,(((((((4[&rate=0.012963851411443244]:4.63079196459929,((((7[&rate=0.08406299804893405]:1.1794271631269595,32[&rate=0.03207593870896968]:1.1794271631269595)[&rate=0.03664194844237453…
tree STATE_932000 = ((1[&rate=0.01360825157079055]:4.593950530488314,2[&rate=0.019034318995271037]:2.4839505304883147)[&rate=0.13256606376310384]:0.2667553076464131,(((3[&rate=0.05270553969065952]:1.1543611643008305,(((((((4[&rate=0.016450666019347384]:4.642169152721671,((((7[&rate=0.09227869475082055]:1.181675865887538,(13[&rate=0.018592042756871176]:0.4396284635804335,37[&rate=0.347153059727558…
tree STATE_933000 = (1[&rate=0.013646803991859153]:4.972653807466685,(2[&rate=0.027280628296928112]:2.5971007355910842,(((3[&rate=0.05713136492378925]:1.1543611643008305,((((((4[&rate=0.01580044827576385]:4.763352102148566,(((((((7[&rate=0.06495534150081848]:0.17254680686798451,37[&rate=0.36257542565831463]:0.17254680686798451)[&rate=0.04937273257704823]:0.6096115116340783,13[&rate=0.031262657084…
tree STATE_934000 = ((1[&rate=0.009642004360199864]:4.758896140975779,(((3[&rate=0.04686353639742941]:1.1966655578202037,(((((4[&rate=0.011331051134960878]:5.913642378111923,(((((((7[&rate=0.025027479148312992]:0.20347846967557004,37[&rate=0.10368883647465335]:0.20347846967557004)[&rate=0.04106945661535101]:0.6101844032821333,13[&rate=0.0952007057188979]:0.8136628729577033)[&rate=0.01635043970606…
tree STATE_935000 = ((1[&rate=0.011464828153012203]:4.556770508056225,(((3[&rate=0.017239842647575707]:1.7514648607153092,((((((4[&rate=0.009385058699184275]:5.913642378111923,((((((7[&rate=0.026125789087650977]:0.13096886857518442,37[&rate=0.04286420893869436]:0.13096886857518442)[&rate=0.07268081473377087]:1.78739266074329,(13[&rate=0.04716690909378067]:1.8040443842953309,(30[&rate=0.0449463022…
tree STATE_936000 = (1[&rate=0.029057967996386734]:4.6776081770742834,(2[&rate=0.0021517595314231833]:2.5103819532793707,(((3[&rate=0.011827166036013002]:1.7514648607153092,((((((4[&rate=0.011101338678322692]:5.913642378111923,((((((7[&rate=0.0356182041495764]:1.1454033275205262,(13[&rate=0.04406802582732068]:0.8102321541724748,32[&rate=0.07132293061785874]:0.8102321541724748)[&rate=0.00941271114…
tree STATE_937000 = ((1[&rate=0.027528873409496675]:2.8837173773599787,2[&rate=0.0018459019737778158]:0.7737173773599793)[&rate=0.02836127793805604]:1.8452165272973886,(((3[&rate=0.010827229623773004]:3.1209748520190956,((((((4[&rate=0.01013825344856661]:5.788435185987314,(((((((7[&rate=0.007662199304535445]:0.7527400778084399,32[&rate=0.05190634925305646]:0.7527400778084399)[&rate=0.123489322465…
tree STATE_938000 = ((1[&rate=0.02338585083525619]:2.464577422955635,2[&rate=0.005654863615021802]:0.35457742295563577)[&rate=0.024149328851339465]:2.264356481701732,(((3[&rate=0.008548721709860286]:1.8755653181761218,((((((4[&rate=0.013195560997483003]:5.780043405740983,((((((7[&rate=0.009164102425908236]:0.7527400778084399,32[&rate=0.04634301588578084]:0.7527400778084399)[&rate=0.11800781846786…
tree STATE_939000 = ((1[&rate=0.018490283415062696]:4.1815730778428915,2[&rate=0.004805947975767375]:2.071573077842892)[&rate=0.011629145724867583]:2.194651113556205,(((3[&rate=0.012025338584635155]:2.0540124381857936,((((((4[&rate=0.011629145724867583]:5.752952577509987,(((((((7[&rate=0.007951108858839004]:0.15352404118165452,32[&rate=0.02678754788361462]:0.15352404118165452)[&rate=0.11423158713…
tree STATE_940000 = ((1[&rate=0.020045343203182603]:4.434568306904623,2[&rate=0.014133928732469759]:2.3245683069046237)[&rate=0.10019882111648207]:0.49007943695388434,(((3[&rate=0.012413872874298239]:1.8562065841982118,((((((4[&rate=0.006060123625929193]:5.752952577509987,(((((((7[&rate=0.057920561550213544]:1.0918212228877486,32[&rate=0.020045343203182603]:1.0918212228877486)[&rate=0.12623095379…
tree STATE_941000 = ((1[&rate=0.028681820102620083]:4.323115097555494,(((3[&rate=0.03522818876343175]:2.1867122018068414,((((((4[&rate=0.005903982853093455]:5.752952577509987,((((((7[&rate=0.27725930037252794]:0.20559774830844546,32[&rate=0.019333413991183546]:0.20559774830844546)[&rate=0.1199794282482036]:1.1532479400715872,13[&rate=0.001995696348100728]:1.3588456883800326)[&rate=0.0096263833610…
tree STATE_942000 = ((1[&rate=0.028028061313378688]:4.265036485022009,2[&rate=0.02009445471432709]:2.155036485022009)[&rate=0.0445625471306178]:0.5159547997028042,(((3[&rate=0.035743068207818925]:2.1867122018068414,((((((((4[&rate=0.023699119247421307]:3.9964127147932054,(((((7[&rate=0.04133879249677415]:0.1883024964302038,32[&rate=0.05005619841668206]:0.1883024964302038)[&rate=0.1189287463594986…
tree STATE_943000 = ((1[&rate=0.02702596617583018]:3.1349605108451755,2[&rate=0.006767844871501016]:1.024960510845176)[&rate=0.007033395096738847]:1.8282995886576856,(((3[&rate=0.0038692888483400703]:1.8478992355011101,((((((((4[&rate=0.02202174776375791]:3.7595438072704646,(((((7[&rate=0.002810963719020442]:0.8875026798580699,32[&rate=0.048803570017442024]:0.8875026798580699)[&rate=0.11079159832…
tree STATE_944000 = ((1[&rate=0.019867066334579582]:3.1138601701792865,2[&rate=0.036167993721837495]:1.003860170179287)[&rate=0.009628220239995437]:1.6845241298155713,(((3[&rate=0.003053068932628099]:1.8508275514729746,((((((((4[&rate=0.010988761303620429]:4.951816639856556,((((7[&rate=0.001813136422825485]:0.8614856740840082,32[&rate=0.07097254094874109]:0.8614856740840082)[&rate=0.0994203137172…
tree STATE_945000 = ((1[&rate=0.018738794264382626]:2.7603819797656257,2[&rate=0.009052589789335224]:0.6503819797656263)[&rate=0.036370930078206465]:2.6689137793841766,(((3[&rate=0.0027905019429024414]:1.8508275514729746,(((((((4[&rate=0.018174205578023107]:5.354659735623198,(((14[&rate=0.018738794264382626]:0.4892864127617642,19[&rate=0.012941799204113267]:10.709286412761763)[&rate=0.00451137298…
tree STATE_946000 = ((1[&rate=0.008891423297892918]:4.383898915858616,2[&rate=0.03729551856364019]:2.2738989158586165)[&rate=0.03105724576669365]:0.6456397182045421,(((3[&rate=0.0058013365961923835]:4.399384538585231,(((((((4[&rate=0.026608771024845348]:5.044217540742778,(((14[&rate=0.040410060359251945]:0.2503658701304232,19[&rate=0.020000997794663876]:10.470365870130422)[&rate=0.028743884196150…
tree STATE_947000 = ((1[&rate=0.008507065687571041]:3.289697612989343,2[&rate=0.040322443976508075]:1.1796976129893437)[&rate=0.01768693528568915]:1.8150436469228737,(((3[&rate=0.005867568530683374]:2.0006528686010867,(((((4[&rate=0.011411087835538106]:4.863452429730842,(((14[&rate=0.023272272474120805]:0.27331725702972776,19[&rate=0.03204989858375225]:10.493317257029727)[&rate=0.0269613041426710…
tree STATE_948000 = ((1[&rate=0.012396831509375865]:3.251693566299373,2[&rate=0.07125678645957757]:1.1416935662993737)[&rate=0.0047758558545397]:1.8133408693765887,(((3[&rate=0.018037275158456528]:1.967732681866039,((((((4[&rate=0.02213792064625222]:5.411218333794007,((14[&rate=0.0291344663611777]:0.2498698542609432,19[&rate=0.011633942398612065]:10.469869854260942)[&rate=0.04233452032178503]:3.8…
tree STATE_949000 = ((1[&rate=0.01179924222588107]:3.366104825069293,2[&rate=0.039643639024777584]:1.2561048250692934)[&rate=0.0038710520382331365]:1.0431603492016919,(((3[&rate=0.04231830710217097]:1.967732681866039,((((4[&rate=0.009314794377193906]:5.763023724784208,(((((((7[&rate=0.009314794377193906]:0.07746447300489834,32[&rate=0.05196420589563416]:0.07746447300489834)[&rate=0.09205483010248…
tree STATE_950000 = ((1[&rate=0.012031837157658395]:2.5434143408771632,2[&rate=0.012756322946752687]:0.4334143408771638)[&rate=0.006996927056918291]:1.8076991429244629,(((3[&rate=0.04223067529119812]:2.076513069025353,(((((4[&rate=0.009536459424040137]:6.146407274564648,(((((((7[&rate=0.009536459424040137]:0.07746447300489834,32[&rate=0.041331268803886385]:0.07746447300489834)[&rate=0.08752376264…
tree STATE_951000 = ((1[&rate=0.04053214280485857]:2.523545659656456,2[&rate=0.028248816628831965]:0.4135456596564566)[&rate=0.005448820011244066]:2.8197697177046805,(((3[&rate=0.019891997452986265]:3.4130937450829393,(((((4[&rate=0.007575931687140042]:5.449871943359426,(((((((7[&rate=0.006974672494448062]:0.3147400823170621,32[&rate=0.06163156491422972]:0.3147400823170621)[&rate=0.00757593168714…
tree STATE_952000 = ((1[&rate=0.0461008205462078]:2.6102732934139468,2[&rate=0.03410090094843233]:0.5002732934139473)[&rate=0.008628257094297001]:2.82592296727762,(((3[&rate=0.025442638816557294]:2.995501329754937,(((((4[&rate=0.004622606763437507]:5.330523354057995,(((((7[&rate=0.010603846430166531]:0.8216299681376071,32[&rate=0.06541834348291803]:0.8216299681376071)[&rate=0.03287991143924632]:1…
tree STATE_953000 = ((1[&rate=0.04301331463270983]:2.6102732934139468,2[&rate=0.00917214948150582]:0.5002732934139473)[&rate=0.006478950066863737]:2.517926520126018,(((3[&rate=0.021978779368995605]:2.995501329754937,((((((4[&rate=0.028180662918753218]:6.721915155698394,(12[&rate=0.0353978312282857]:1.1463941117475827,15[&rate=0.00576335447093466]:3.716394111747583)[&rate=0.03188899999567228]:3.00…
tree STATE_954000 = ((1[&rate=0.030160605866097808]:2.6102732934139468,2[&rate=0.020041018319326483]:0.5002732934139473)[&rate=0.014067968985369507]:2.138494144249684,(((3[&rate=0.022590839034265234]:3.060242658158508,(((((((4[&rate=0.028476384353021526]:6.721915155698394,(12[&rate=0.0319518810200169]:1.5659869927973311,15[&rate=0.006492755969828122]:4.135986992797331)[&rate=0.021289019882967348]…
tree STATE_955000 = ((1[&rate=0.030689606784327483]:2.6023133352167207,2[&rate=0.03464718080071129]:0.49231333521672127)[&rate=0.014982947379627243]:2.7198640774530176,(((3[&rate=0.009841577550902819]:1.7945768877926014,((((((4[&rate=0.0080118855372898]:6.847982636813601,((((((7[&rate=0.012739659877503775]:0.9297265506759089,13[&rate=0.11521103699317022]:0.9297265506759089)[&rate=0.06321358680766…
tree STATE_956000 = ((1[&rate=0.029142085352179308]:2.6023133352167207,2[&rate=0.026875155949420197]:0.49231333521672127)[&rate=0.013901208048500016]:1.7360013924577231,(((3[&rate=0.004792538982653785]:1.7945768877926014,(((((4[&rate=0.007414303901936911]:6.915571597106432,((((((7[&rate=0.076422766034467]:0.8817510026558146,32[&rate=0.13365760516984684]:0.8817510026558146)[&rate=0.009786451410482…
tree STATE_957000 = ((1[&rate=0.0267011703418864]:2.6023133352167207,2[&rate=0.01436642654053757]:0.49231333521672127)[&rate=0.015098515796226338]:1.886880292998434,(((3[&rate=0.016217556876187148]:1.7945768877926014,((((((4[&rate=0.008662652396005933]:4.98412907138184,(((((7[&rate=0.042774447294244504]:0.08573883002672389,32[&rate=0.13047972615560507]:0.08573883002672389)[&rate=0.130479726155605…
tree STATE_958000 = ((1[&rate=0.02788057492029731]:3.6819984565687207,2[&rate=0.016054348460437594]:1.5719984565687213)[&rate=0.017231661865100292]:1.2815109307903896,(((3[&rate=0.01843005280081794]:2.2223404520258896,((((4[&rate=0.01489192229439795]:5.193337500624921,(((((((7[&rate=0.029454906968141233]:0.16818843359978786,32[&rate=0.1309425152589042]:0.16818843359978786)[&rate=0.056253409116536…
tree STATE_959000 = ((1[&rate=0.027011808400770627]:3.2469845119408944,2[&rate=0.015338781868970693]:1.136984511940895)[&rate=0.021828049124726925]:3.1586790874161608,(((3[&rate=0.014201185159233841]:2.732806195065521,((((((4[&rate=0.011192423464130645]:6.915473348181511,((((((7[&rate=0.013824547735881708]:0.16818843359978786,32[&rate=0.014958044522339665]:0.16818843359978786)[&rate=0.05547528807…
tree STATE_960000 = ((1[&rate=0.02409773041649192]:3.085998580676055,2[&rate=0.06435609495364983]:0.9759985806760554)[&rate=0.019441787296962523]:2.092754783258151,(((3[&rate=0.007675177928957003]:2.9597487810367085,(((((4[&rate=0.005499790386699933]:6.915473348181511,(((((7[&rate=0.17618667156664006]:0.5503490434667846,32[&rate=0.08209171412363106]:0.5503490434667846)[&rate=0.045475211580684585]…
tree STATE_961000 = ((1[&rate=0.03212743069062801]:3.085998580676055,2[&rate=0.027275213083793107]:0.9759985806760554)[&rate=0.008641729671568251]:2.092754783258151,(((3[&rate=0.007580631512135923]:2.9597487810367085,(((((4[&rate=0.010381795866984924]:7.400486470900873,((((((7[&rate=0.07748893047013461]:1.1664631501693385,(30[&rate=0.0404275031806031]:2.385559141920293,32[&rate=0.0422108150215084…
tree STATE_962000 = ((1[&rate=0.008786525339326176]:2.724621074569555,2[&rate=0.02751879696897425]:0.6146210745695555)[&rate=0.007040054161717265]:3.4514028684994003,(((3[&rate=0.03385081117807309]:1.7449003178818216,(((((4[&rate=0.010160362941008055]:7.4326562639212455,((((((7[&rate=0.02139022301774043]:1.5487565375354073,13[&rate=0.02232583424020959]:1.5487565375354073)[&rate=0.0468673291705094…
tree STATE_963000 = ((1[&rate=0.008378209364544434]:3.6450570112552114,2[&rate=0.054381757600857936]:1.535057011255212)[&rate=0.007015605552019551]:2.167103395983773,(((3[&rate=0.010410792289679578]:3.1803952710446666,((((4[&rate=0.018712006770299713]:6.78986405138707,(((((7[&rate=0.0063175066526453705]:2.161787566641813,13[&rate=0.023876216185257954]:2.161787566641813)[&rate=0.01704140425644368]…
tree STATE_964000 = ((1[&rate=0.0073547353734357435]:3.408512909031465,2[&rate=0.02469040062480594]:1.2985129090314658)[&rate=0.006165008526119118]:2.403647498207519,(((3[&rate=0.005861921760176674]:3.1803952710446666,(((((4[&rate=0.016348839876995876]:7.336875517186847,(((((7[&rate=0.0035361553986655763]:2.161787566641813,13[&rate=0.017887252418439137]:2.161787566641813)[&rate=0.0755741746418434…
tree STATE_965000 = (1[&rate=0.0061207778539061255]:4.950091350247,(2[&rate=0.02197545815847295]:2.4826809344736844,(((3[&rate=0.004287932897092242]:3.67220243564838,(((((4[&rate=0.004287932897092242]:6.686610939827137,((((7[&rate=0.0023726253888525276]:2.161787566641813,13[&rate=0.015832323539276345]:2.161787566641813)[&rate=0.005855880297533844]:0.24108220375399014,(((16[&rate=0.035433746773219…
tree STATE_966000 = (1[&rate=0.0028839388315413227]:4.849130321091415,(2[&rate=0.04894823499158065]:2.211908478315614,(((3[&rate=0.004918573272960717]:3.7378946590387585,(((((4[&rate=0.004918573272960717]:6.686610939827137,(((((7[&rate=0.0025650734082490645]:2.6046598123777933,13[&rate=0.032044713475174125]:2.6046598123777933)[&rate=0.04263186298711028]:0.03684036111651068,(((16[&rate=0.056673963…
tree STATE_967000 = (1[&rate=0.007057285675154329]:5.13997061383602,(2[&rate=0.011909972734156858]:2.8184482690076464,(((3[&rate=0.005542791013085473]:3.7378946590387585,(((((4[&rate=0.01568803781318109]:7.1683029929372,(((((7[&rate=0.002974690254779185]:2.6335317475390134,13[&rate=0.03246052442898287]:2.6335317475390134)[&rate=0.4104371297631757]:0.00796842595529057,(((16[&rate=0.057348188294155…
tree STATE_968000 = ((1[&rate=0.007378067680974747]:5.050873732653166,(((3[&rate=0.0029095405152453134]:1.9987873141051153,(((((4[&rate=0.015910466609509254]:6.538659966704504,((((((7[&rate=0.0032987086714438224]:2.6335317475390134,13[&rate=0.03058069653852648]:2.6335317475390134)[&rate=0.002479013924620974]:0.00796842595529057,((16[&rate=0.053405078649683906]:3.084927852097408,(((((21[&rate=0.04…
tree STATE_969000 = ((1[&rate=0.007732902679500722]:5.1360280758067205,2[&rate=0.013571757879074085]:3.026028075806721)[&rate=0.04579364831030738]:0.27433028614218813,(((3[&rate=0.0034850611135032127]:1.9987873141051153,((((((4[&rate=0.005556713919702003]:6.538659966704504,(((7[&rate=0.015773473737181982]:2.641500173494304,11[&rate=0.011525529001530511]:1.4515001734943027)[&rate=0.223479363528839…
tree STATE_970000 = ((1[&rate=0.01317921694356405]:5.010051002521877,2[&rate=0.017613080593648862]:2.9000510025218773)[&rate=0.13528034392305618]:0.12597707328484375,((((3[&rate=0.02778804930486855]:1.953530792543738,((((((4[&rate=0.007729647575015234]:6.886894349895353,(((7[&rate=0.020232610738999728]:2.6269088877611253,11[&rate=0.021148418416196597]:1.436908887761124)[&rate=0.27001179307264783]…
tree STATE_971000 = ((1[&rate=0.010930839220603145]:5.100103509538229,((((3[&rate=0.042215775477576094]:1.953530792543738,((((((4[&rate=0.012362680852960467]:5.478255528321537,((((7[&rate=0.05666523299381308]:2.247299999401907,11[&rate=0.06313020145290915]:1.0572999994019057)[&rate=0.03680984626660479]:0.5535354038395468,(30[&rate=0.07087336612584846]:4.246201606071015,32[&rate=0.0463939492763470…
tree STATE_972000 = ((1[&rate=0.012393520252430179]:3.6756480245182175,2[&rate=0.01966206851879145]:1.565648024518218)[&rate=0.06374228305735229]:1.4589337516814282,((((3[&rate=0.028414964126807284]:1.768756783273453,((((((4[&rate=0.01791605595758089]:5.8529298052699446,((((7[&rate=0.014281440050359077]:2.6452805623479456,11[&rate=0.06374228305735229]:1.4552805623479443)[&rate=0.04347121730143611…
tree STATE_973000 = ((1[&rate=0.019973917336186]:4.360707841366157,2[&rate=0.011551857313334957]:2.2507078413661574)[&rate=0.061960465417409995]:0.8648471868431074,((((3[&rate=0.018608595700927932]:1.7665588132744716,(((((((4[&rate=0.01606437553982727]:4.293325160799057,(((7[&rate=0.03354450652664559]:2.3089026636229946,11[&rate=0.06025158192607422]:1.1189026636229933)[&rate=0.0402842423967641]:1…
tree STATE_974000 = ((1[&rate=0.022552667603494447]:2.9044557347590043,2[&rate=0.02558501855403332]:0.7944557347590049)[&rate=0.02777844177951059]:1.8258009057656892,((((3[&rate=0.021601196740513234]:2.6795576871801217,(((((((4[&rate=0.018896140473343422]:4.726810565656436,((((7[&rate=0.05987342263698222]:1.5771296394349896,11[&rate=0.06292469961449049]:0.38712963943498835)[&rate=0.04362334630086…
tree STATE_975000 = ((1[&rate=0.02572329588873067]:4.022050653282797,2[&rate=0.028828131222310035]:1.9120506532827974)[&rate=0.011293604720286367]:0.7077189660303063,((((3[&rate=0.02425854613993606]:2.6791424207498835,(((((((4[&rate=0.021924550791326148]:4.726468703114762,((12[&rate=0.031051624826133085]:0.4006678638631165,((14[&rate=0.12268556012901248]:0.6306375433277509,((19[&rate=0.0272441596…
tree STATE_976000 = ((1[&rate=0.01212778415083737]:4.022050653282797,2[&rate=0.024194386969236342]:1.9120506532827974)[&rate=0.008553408818173833]:0.7077189660303063,(((((3[&rate=0.019542624200325927]:2.3556229245952025,(((((((4[&rate=0.0066970424669339414]:4.726468703114762,((((7[&rate=0.03495027189549165]:1.8466238571629674,11[&rate=0.12707336830325056]:0.6566238571629661)[&rate=0.0421947153064…
tree STATE_977000 = ((1[&rate=0.005839458963021359]:3.4227271986247345,2[&rate=0.024945113722953473]:1.312727198624735)[&rate=0.008602751154483607]:1.3070424206883686,(((((3[&rate=0.020395872062923842]:2.512105005487527,(((((((4[&rate=0.006662317518983466]:5.957308681716999,((((7[&rate=0.18824106999431284]:1.8646582112667218,11[&rate=0.14421343693515995]:0.6746582112667205)[&rate=0.03664403068646…
tree STATE_978000 = ((1[&rate=0.005667143632026483]:4.085508182690816,2[&rate=0.024332231608344707]:1.9755081826908167)[&rate=0.008819775356382644]:2.496610556078963,(((((3[&rate=0.03302887492358993]:2.1870233885034907,(((((((4[&rate=0.006912536662847086]:5.959404243379755,(((11[&rate=0.1369578155923116]:1.8670094381591724,((13[&rate=0.006096244860019294]:2.3400142859177926,((((16[&rate=0.0566514…
tree STATE_979000 = ((1[&rate=0.022492038882639655]:3.155667186885317,2[&rate=0.011140844225473321]:1.0456671868853178)[&rate=0.009318838696365116]:4.0104380346626485,((((3[&rate=0.018722784981142403]:1.9540261410685957,(((((((4[&rate=0.006360773044643108]:5.959404243379755,(((11[&rate=0.12657250191965658]:1.6987882657790259,(13[&rate=0.004271516887602448]:2.503458866684234,((((((16[&rate=0.02055…
tree STATE_980000 = ((1[&rate=0.030273632218631826]:3.155667186885317,2[&rate=0.03512375961499634]:1.0456671868853178)[&rate=0.006629861663469745]:4.0104380346626485,((((3[&rate=0.014665608291263397]:1.9540261410685957,(((((((4[&rate=0.0036913350759133056]:5.959404243379755,((11[&rate=0.12904089516955664]:1.9882611438738138,(((13[&rate=0.0023762191657742183]:2.503458866684234,((((16[&rate=0.00722…
[truncated: 9,021 more rows]
