# Supplementary material for: Species delimitation and coexistence in an ancient, depauperate vertebrate clade
Source: BMC Ecol Evol. 2022 Jul 12;22:90. doi: 10.1186/s12862-022-02043-4 (PMC9277872; doi:10.1186/s12862-022-02043-4)
Supplement: Supplementary file 3 — Additional file 3. Phylogenetic data. [file 12862_2022_2043_MOESM3_ESM.zip › Phylogeny/Bayesian time-calibrated/run2/coelotime1.xml.state]

<itsabeastystatewerein version='2.0' sample='10000000'>
<statenode id='Tree.t:coelacanths'>((0:3.8195612203007556,1:1.7095612203007562)65:2.793194888103116,(((2:3.907862163237951,((((((3:1.9751129413635091,43:0.8651129413635097)107:5.5598584746538044,(((6:1.792576541947934,10:0.6025765419479328)88:3.7527376805320714,((((12:1.809843883044291,((((16:1.5176825014102135,(17:4.356789556273782,(((19:0.4379564056582872,33:7.727956405658287)86:1.0351316429633535,28:0.24308804862164024)103:0.9995513877848197,(21:0.0,22:8.98)126:7.99263943640646)101:1.8841501198673214)122:1.7408929451364301)75:4.358952451983058,36:0.23663495339327056)71:0.7778054146122386,(26:1.3140914896308935,41:5.9340914896308945)117:0.7203488783746153)77:0.6213471715704166,31:1.6357875395759258)111:0.17405634346836507)99:1.1255593136158524,34:3.455403196660143)66:0.9403081502291819,((((((15:0.0,64:2.1400000000000006)85:0.6332222222791231,(((20:1.5354012868608944,24:3.7754012868608946)100:4.673564391275571,37:0.388965678136465)67:2.292743210051931,(27:2.9015208093342757,40:0.5315208093342747)80:1.0101880788541209)120:5.441513334090725)109:2.0731784838237743,(35:0.7581655892498418,(38:0.19930607739889794,39:0.19930607739889794)81:1.0588595118509438)79:0.4482351168530556)93:0.48989263877099987,29:3.1962933448738973)70:0.6779995676272641,((((46:0.8193151525856948,(((((((48:0.019259130502739197,51:0.019259130502739197)89:0.004859746058251346,49:0.024118876560990543)106:0.06937166876788581,55:0.09349054532887635)115:0.1326421613981026,62:0.22613270672697894)92:0.01062117736379875,(50:0.027261675417712183,54:0.027261675417712183)110:0.2094922086730655)112:0.33015857732638665,(56:0.06878158880896379,61:0.06878158880896379)90:0.49813087260820055)94:0.2499362834243648,(52:0.5902944427947538,(53:0.02556241707388196,57:0.02556241707388196)69:0.5647320257208719)116:0.2265543020467753)74:0.002466407744165622)102:0.3915017312186464,(47:0.5101936436123786,60:0.5101936436123786)121:0.7006232401919625)127:0.6457332889342275,(58:1.2920222253365523,59:1.2920222253365523)76:0.5645279474020164)119:0.28344982726143186,63:0.0)87:3.8742929125011614)84:0.2384271347255904,45:3.1127200472267518)123:1.782991299662573)96:1.0680605442549371,(((13:0.1523721360449315,18:10.37237213604493)82:0.9835507060452215,32:1.135922842090153)72:3.026805666656351,30:4.162728508746504)104:0.7810433823977583)118:0.6015423313357431)73:1.4703477351589385,(11:3.7657466207850625,14:6.335746620785063)91:0.6799153368538811)125:0.5193094583783697)105:0.23190153009615955,4:0.1668729461134717)95:0.31207307835147446,7:0.47894602446494616)113:1.571831520709253,5:2.050777545174199)83:1.4045459013651111,(8:2.645863752394156,9:2.645863752394156)78:0.8094596941451542)124:1.2225387166986437)98:5.3065550455267285,((25:3.4946181821175273,42:2.444618182117523)108:0.443851097046732,44:0.07846927916425983)68:1.1459479296004247)114:0.3205720180910703,23:5.404989226855754)97:1.2077668815481175)128:0.0</statenode>
<statenode id='diversificationRateFBD.t:coelacanths'>diversificationRateFBD.t:coelacanths[1 1] (0.0,Infinity): 0.061799931157270595 </statenode>
<statenode id='turnoverFBD.t:coelacanths'>turnoverFBD.t:coelacanths[1 1] (0.0,1.0): 0.972121779297132 </statenode>
<statenode id='samplingProportionFBD.t:coelacanths'>samplingProportionFBD.t:coelacanths[1 1] (0.0,1.0): 0.015738742012883222 </statenode>
<statenode id='originFBD.t:coelacanths'>originFBD.t:coelacanths[1 1] (0.0,Infinity): 44.50387518508137 </statenode>
<statenode id='ucldMean.c:coelacanths'>ucldMean.c:coelacanths[1 1] (-Infinity,Infinity): 0.04562309846082987 </statenode>
<statenode id='ucldStdev.c:coelacanths'>ucldStdev.c:coelacanths[1 1] (0.0,Infinity): 0.9110922482097843 </statenode>
<statenode id='rateCategories.c:coelacanths'>rateCategories.c:coelacanths[128 1] (0,127): 74 24 7 59 25 20 95 82 118 17 122 14 97 88 6 127 15 17 50 50 53 33 48 2 34 66 4 91 79 105 67 97 121 23 34 100 63 124 76 111 94 89 13 109 55 52 8 60 102 73 82 101 11 57 88 72 80 35 68 36 7 119 29 64 52 59 85 68 110 94 59 8 68 105 42 23 17 125 72 102 34 122 31 72 86 116 124 66 59 73 60 77 32 121 42 125 104 70 70 57 37 17 57 77 62 74 38 13 95 72 8 46 37 37 53 29 55 103 71 76 2 3 87 73 83 113 5 66 </statenode>
</itsabeastystatewerein>
<!--
{"operators":[
{"id":"originScalerFBD.t:coelacanths","p":0.8553002634126123,"accept":50153,"reject":173827,"acceptFC":50067,"rejectFC":173236,"rejectIv":77596,"rejectOp":0},
{"id":"divRateScalerFBD.t:coelacanths","p":0.5707348264132015,"accept":177652,"reject":568693,"acceptFC":176636,"rejectFC":567469,"rejectIv":0,"rejectOp":0},
{"id":"turnoverScalerFBD.t:coelacanths","p":0.6527296944005284,"accept":2104,"reject":745143,"acceptFC":2098,"rejectFC":742889,"rejectIv":443906,"rejectOp":443883},
{"id":"samplingPScalerFBD.t:coelacanths","p":0.3908948173260405,"accept":189375,"reject":556294,"acceptFC":187836,"rejectFC":555526,"rejectIv":0,"rejectOp":0},
{"id":"LeafToSAFBD.t:coelacanths","p":"NaN","accept":22943,"reject":721089,"acceptFC":22894,"rejectFC":718879,"rejectIv":538397,"rejectOp":538397},
{"id":"SAUniformOperatorFBD.t:coelacanths","p":"NaN","accept":921241,"reject":572459,"acceptFC":918458,"rejectFC":570806,"rejectIv":0,"rejectOp":0},
{"id":"SATreeRootScalerFBD.t:coelacanths","p":0.9075714531256637,"accept":9913,"reject":64966,"acceptFC":9875,"rejectFC":64754,"rejectIv":55321,"rejectOp":30597},
{"id":"SATreeScalerFBD.t:coelacanths","p":0.9459585928237872,"accept":3600,"reject":219790,"acceptFC":3592,"rejectFC":219145,"rejectIv":173357,"rejectOp":136796},
{"id":"ucldMeanScaler.c:coelacanths","p":0.6543868089897453,"accept":14824,"reject":60159,"acceptFC":14794,"rejectFC":59964,"rejectIv":0,"rejectOp":0},
{"id":"ucldStdevScaler.c:coelacanths","p":0.6841536392134668,"accept":49910,"reject":173766,"acceptFC":49826,"rejectFC":173154,"rejectIv":0,"rejectOp":0},
{"id":"CategoriesRandomWalk.c:coelacanths","p":"NaN","accept":484256,"reject":260821,"acceptFC":482835,"rejectFC":260049,"rejectIv":251581,"rejectOp":251581},
{"id":"CategoriesSwapOperator.c:coelacanths","p":"NaN","accept":365464,"reject":379844,"acceptFC":364289,"rejectFC":378738,"rejectIv":0,"rejectOp":0},
{"id":"CategoriesUniform.c:coelacanths","p":"NaN","accept":469200,"reject":277081,"acceptFC":467692,"rejectFC":276333,"rejectIv":0,"rejectOp":0},
{"id":"relaxedUpDownOperator.c:coelacanths","p":0.3790622917351117,"accept":182,"reject":223280,"acceptFC":180,"rejectFC":222588,"rejectIv":220511,"rejectOp":195297},
{"id":"SAWilsonBaldingFBD.t:coelacanths","p":"NaN","accept":18256,"reject":728986,"acceptFC":18198,"rejectFC":726710,"rejectIv":99883,"rejectOp":5968},
{"id":"SAWideFBD.t:coelacanths","p":"NaN","accept":15048,"reject":733747,"acceptFC":15018,"rejectFC":731509,"rejectIv":656357,"rejectOp":654944},
{"id":"SANarrowFBD.t:coelacanths","p":"NaN","accept":209988,"reject":535947,"acceptFC":209383,"rejectFC":534319,"rejectIv":318540,"rejectOp":306990}
]}
-->
