# Supplementary material for: Species delimitation and coexistence in an ancient, depauperate vertebrate clade
Source: BMC Ecol Evol. 2022 Jul 12;22:90. doi: 10.1186/s12862-022-02043-4 (PMC9277872; doi:10.1186/s12862-022-02043-4)
Supplement: Supplementary file 3 — Additional file 3. Phylogenetic data. [file 12862_2022_2043_MOESM3_ESM.zip › Phylogeny/Bayesian time-calibrated/run3/coelacanths.log]

#
#model:
#
#<?xml version="1.0" encoding="UTF-8" standalone="no"?><input id="posterior" spec="beast.core.util.CompoundDistribution">
#    <distribution id="prior" spec="beast.core.util.CompoundDistribution">
#        <distribution conditionOnRhoSampling="true" id="FBD.t:coelacanths" spec="beast.evolution.speciation.SABirthDeathModel">
#            <parameter id="originFBD.t:coelacanths" lower="0.0" name="origin" spec="beast.core.parameter.RealParameter" upper="Infinity">65.0</parameter>
#            <parameter id="diversificationRateFBD.t:coelacanths" lower="0.0" name="diversificationRate" spec="beast.core.parameter.RealParameter">1.0</parameter>
#            <parameter id="turnoverFBD.t:coelacanths" lower="0.0" name="turnover" spec="beast.core.parameter.RealParameter" upper="1.0">0.5</parameter>
#            <parameter id="samplingProportionFBD.t:coelacanths" lower="0.0" name="samplingProportion" spec="beast.core.parameter.RealParameter" upper="1.0">0.5</parameter>
#            <parameter id="rFBD.t:coelacanths" lower="0.0" name="removalProbability" spec="beast.core.parameter.RealParameter" upper="1.0">0.0</parameter>
#            <parameter estimate="false" id="rhoFBD.t:coelacanths" lower="0.0" name="rho" spec="beast.core.parameter.RealParameter" upper="1.0">1.0</parameter>
#            <tree id="Tree.t:coelacanths" spec="beast.evolution.tree.Tree">
#                <trait id="dateTrait.t:coelacanths" spec="beast.evolution.tree.TraitSet" traitname="date-backward">
#                Actinopterygii=37.22,
#Porolepiformes=39.33,
#Diplocercides=33.09,
#Rhabdoderma=24.72,
#Caridosuctor=32.32,
#Hadronector=32.32,
#Rebellatrix=24.72,
#Polyosteorhynchus=32.32,
#Allenypterus=32.32,
#Lochmocercus=32.32,
#Coelacanthus=25.91,
#Spermatodus=27.29,
#Whiteia=24.72,
#Laugia=24.72,
#Sassenia=24.72,
#Chinlea=22.7,
#Holophagus=19.08,
#Undina=14.5,
#Coccoderma=14.5,
#Libys=14.5,
#Mawsonia=9.39,
#Macropoma=8.98,
#Latimeria=0.0,
#Miguashaia=37.22,
#Axelrodichthys=7.15,
#Holopterygius=37.22,
#Garnbergia=23.7,
#Parnaibaia=13.98,
#Swenzia=15.73,
#Guizhoucoelacanthus=22.7,
#Piveteauia=24.72,
#Axelia=24.72,
#Wimania=24.72,
#Megalocoelacanthus=7.21,
#Luopingcoelacanthus=24.2,
#Yunnancoelacanthus=24.2,
#Dobrogeria=24.72,
#Lualabaea=15.21,
#Ticinepomis=23.7,
#Foreyia=23.7,
#Trachymetopon=16.35,
#Atacamaia=19.08,
#Gavinia=38.27,
#Serenichthys=25.83,
#Styloichthys=41.08,
#Heptanema=23.7,
#IMG_2380=20.56,
#YPM_14932=20.56,
#YPM_14933=20.56,
#YPM_29366=20.56,
#YPM_14920=20.56,
#YPM_14921=20.56,
#YPM_14558b=20.56,
#YPM_14918a=20.56,
#YPM_14941=20.56,
#YPM_14935=20.56,
#YPM_14934=20.56,
#YPM_14929=20.56,
#YPM_14949=20.56,
#YPM_14924=20.56,
#YPM_14939=20.56,
#YPM_14957=20.56,
#YPM_7504=20.56,
#YPM_7516=22.7,
#YPM_14955=20.56                
#                                <taxa id="TaxonSet.coelacanths2" spec="beast.evolution.alignment.TaxonSet">
#                        <alignment filter="3-16,18-22,24-26,28-43,45-48,51-54,56-67,69-95,97-110" id="coelacanths2" spec="beast.evolution.alignment.FilteredAlignment">
#                            <userDataType ambiguities="12 01" id="morphDataType.coelacanths2" nrOfStates="2" spec="beast.evolution.datatype.StandardData"/>
#                        </alignment>
#                    </taxa>
#                </trait>
#                <taxonset idref="TaxonSet.coelacanths2"/>
#            </tree>
#        </distribution>
#        <prior id="diversificationRatePriorFBD.t:coelacanths" name="distribution" x="@diversificationRateFBD.t:coelacanths">
#            <Uniform id="Uniform.3" name="distr" upper="Infinity"/>
#        </prior>
#        <prior id="originPriorFBD.t:coelacanths" name="distribution" x="@originFBD.t:coelacanths">
#            <Uniform id="Uniform.2" name="distr" upper="Infinity"/>
#        </prior>
#        <prior id="samplingProportionPriorFBD.t:coelacanths" name="distribution" x="@samplingProportionFBD.t:coelacanths">
#            <Uniform id="Uniform.5" name="distr"/>
#        </prior>
#        <prior id="turnoverPriorFBD.t:coelacanths" name="distribution" x="@turnoverFBD.t:coelacanths">
#            <Uniform id="Uniform.4" name="distr"/>
#        </prior>
#        <prior id="MeanRatePrior.c:coelacanths" name="distribution">
#            <parameter id="ucldMean.c:coelacanths" name="x" spec="beast.core.parameter.RealParameter">1.0</parameter>
#            <Uniform id="Uniform.8" name="distr" upper="Infinity"/>
#        </prior>
#        <prior id="ucldStdevPrior.c:coelacanths" name="distribution">
#            <parameter id="ucldStdev.c:coelacanths" lower="0.0" name="x" spec="beast.core.parameter.RealParameter">0.1</parameter>
#            <Gamma id="Gamma.6" name="distr">
#                <parameter estimate="false" id="RealParameter.21" name="alpha" spec="beast.core.parameter.RealParameter">0.5396</parameter>
#                <parameter estimate="false" id="RealParameter.22" name="beta" spec="beast.core.parameter.RealParameter">0.3819</parameter>
#            </Gamma>
#        </prior>
#        <distribution id="Actinistia.prior" monophyletic="true" spec="beast.math.distributions.MRCAPrior" tree="@Tree.t:coelacanths">
#            <taxonset id="Actinistia" spec="beast.evolution.alignment.TaxonSet">
#                <taxon id="Allenypterus" spec="beast.evolution.alignment.Taxon"/>
#                <taxon id="Atacamaia" spec="beast.evolution.alignment.Taxon"/>
#                <taxon id="Axelia" spec="beast.evolution.alignment.Taxon"/>
#                <taxon id="Axelrodichthys" spec="beast.evolution.alignment.Taxon"/>
#                <taxon id="Caridosuctor" spec="beast.evolution.alignment.Taxon"/>
#                <taxon id="Chinlea" spec="beast.evolution.alignment.Taxon"/>
#                <taxon id="Coccoderma" spec="beast.evolution.alignment.Taxon"/>
#                <taxon id="Coelacanthus" spec="beast.evolution.alignment.Taxon"/>
#                <taxon id="Diplocercides" spec="beast.evolution.alignment.Taxon"/>
#                <taxon id="Dobrogeria" spec="beast.evolution.alignment.Taxon"/>
#                <taxon id="Foreyia" spec="beast.evolution.alignment.Taxon"/>
#                <taxon id="Garnbergia" spec="beast.evolution.alignment.Taxon"/>
#                <taxon id="Gavinia" spec="beast.evolution.alignment.Taxon"/>
#                <taxon id="Guizhoucoelacanthus" spec="beast.evolution.alignment.Taxon"/>
#                <taxon id="Hadronector" spec="beast.evolution.alignment.Taxon"/>
#                <taxon id="Heptanema" spec="beast.evolution.alignment.Taxon"/>
#                <taxon id="Holophagus" spec="beast.evolution.alignment.Taxon"/>
#                <taxon id="Holopterygius" spec="beast.evolution.alignment.Taxon"/>
#                <taxon id="IMG_2380" spec="beast.evolution.alignment.Taxon"/>
#                <taxon id="Latimeria" spec="beast.evolution.alignment.Taxon"/>
#                <taxon id="Laugia" spec="beast.evolution.alignment.Taxon"/>
#                <taxon id="Libys" spec="beast.evolution.alignment.Taxon"/>
#                <taxon id="Lochmocercus" spec="beast.evolution.alignment.Taxon"/>
#                <taxon id="Lualabaea" spec="beast.evolution.alignment.Taxon"/>
#                <taxon id="Luopingcoelacanthus" spec="beast.evolution.alignment.Taxon"/>
#                <taxon id="Macropoma" spec="beast.evolution.alignment.Taxon"/>
#                <taxon id="Mawsonia" spec="beast.evolution.alignment.Taxon"/>
#                <taxon id="Megalocoelacanthus" spec="beast.evolution.alignment.Taxon"/>
#                <taxon id="Miguashaia" spec="beast.evolution.alignment.Taxon"/>
#                <taxon id="Parnaibaia" spec="beast.evolution.alignment.Taxon"/>
#                <taxon id="Piveteauia" spec="beast.evolution.alignment.Taxon"/>
#                <taxon id="Polyosteorhynchus" spec="beast.evolution.alignment.Taxon"/>
#                <taxon id="Rebellatrix" spec="beast.evolution.alignment.Taxon"/>
#                <taxon id="Rhabdoderma" spec="beast.evolution.alignment.Taxon"/>
#                <taxon id="Sassenia" spec="beast.evolution.alignment.Taxon"/>
#                <taxon id="Serenichthys" spec="beast.evolution.alignment.Taxon"/>
#                <taxon id="Spermatodus" spec="beast.evolution.alignment.Taxon"/>
#                <taxon id="Styloichthys" spec="beast.evolution.alignment.Taxon"/>
#                <taxon id="Swenzia" spec="beast.evolution.alignment.Taxon"/>
#                <taxon id="Ticinepomis" spec="beast.evolution.alignment.Taxon"/>
#                <taxon id="Trachymetopon" spec="beast.evolution.alignment.Taxon"/>
#                <taxon id="Undina" spec="beast.evolution.alignment.Taxon"/>
#                <taxon id="Whiteia" spec="beast.evolution.alignment.Taxon"/>
#                <taxon id="Wimania" spec="beast.evolution.alignment.Taxon"/>
#                <taxon id="YPM_14558b" spec="beast.evolution.alignment.Taxon"/>
#                <taxon id="YPM_14918a" spec="beast.evolution.alignment.Taxon"/>
#                <taxon id="YPM_14920" spec="beast.evolution.alignment.Taxon"/>
#                <taxon id="YPM_14921" spec="beast.evolution.alignment.Taxon"/>
#                <taxon id="YPM_14924" spec="beast.evolution.alignment.Taxon"/>
#                <taxon id="YPM_14929" spec="beast.evolution.alignment.Taxon"/>
#                <taxon id="YPM_14932" spec="beast.evolution.alignment.Taxon"/>
#                <taxon id="YPM_14933" spec="beast.evolution.alignment.Taxon"/>
#                <taxon id="YPM_14934" spec="beast.evolution.alignment.Taxon"/>
#                <taxon id="YPM_14935" spec="beast.evolution.alignment.Taxon"/>
#                <taxon id="YPM_14939" spec="beast.evolution.alignment.Taxon"/>
#                <taxon id="YPM_14941" spec="beast.evolution.alignment.Taxon"/>
#                <taxon id="YPM_14949" spec="beast.evolution.alignment.Taxon"/>
#                <taxon id="YPM_14955" spec="beast.evolution.alignment.Taxon"/>
#                <taxon id="YPM_14957" spec="beast.evolution.alignment.Taxon"/>
#                <taxon id="YPM_29366" spec="beast.evolution.alignment.Taxon"/>
#                <taxon id="YPM_7504" spec="beast.evolution.alignment.Taxon"/>
#                <taxon id="YPM_7516" spec="beast.evolution.alignment.Taxon"/>
#                <taxon id="Yunnancoelacanthus" spec="beast.evolution.alignment.Taxon"/>
#            </taxonset>
#        </distribution>
#    </distribution>
#    <distribution id="likelihood" spec="beast.core.util.CompoundDistribution" useThreads="true">
#        <distribution data="@coelacanths2" id="morphTreeLikelihood.coelacanths2" spec="beast.evolution.likelihood.TreeLikelihood" tree="@Tree.t:coelacanths">
#            <siteModel id="morphSiteModel.s:coelacanths2" spec="beast.evolution.sitemodel.SiteModel">
#                <parameter estimate="false" id="mutationRate.s:coelacanths2" name="mutationRate" spec="beast.core.parameter.RealParameter">1.0</parameter>
#                <parameter estimate="false" id="gammaShape.s:coelacanths2" name="shape" spec="beast.core.parameter.RealParameter">1.0</parameter>
#                <substModel datatype="@morphDataType.coelacanths2" id="LewisMK.s:coelacanths2" spec="beast.evolution.substitutionmodel.LewisMK"/>
#            </siteModel>
#            <branchRateModel clock.rate="@ucldMean.c:coelacanths" id="RelaxedClock.c:coelacanths" spec="beast.evolution.branchratemodel.UCRelaxedClockModel" tree="@Tree.t:coelacanths">
#                <LogNormal S="@ucldStdev.c:coelacanths" id="LogNormalDistributionModel.c:coelacanths" meanInRealSpace="true" name="distr">
#                    <parameter estimate="false" id="RealParameter.20" lower="0.0" name="M" spec="beast.core.parameter.RealParameter" upper="1.0">1.0</parameter>
#                </LogNormal>
#                <rateCategories dimension="128" id="rateCategories.c:coelacanths" spec="beast.core.parameter.IntegerParameter">1</rateCategories>
#            </branchRateModel>
#        </distribution>
#        <distribution branchRateModel="@RelaxedClock.c:coelacanths" id="morphTreeLikelihood.coelacanths3" spec="beast.evolution.likelihood.TreeLikelihood" tree="@Tree.t:coelacanths">
#            <data data="@coelacanths" filter="1-2,27,44,49-50,55,68,96" id="coelacanths3" spec="beast.evolution.alignment.FilteredAlignment">
#                <userDataType ambiguities="12 01" id="morphDataType.coelacanths3" nrOfStates="3" spec="beast.evolution.datatype.StandardData"/>
#            </data>
#            <siteModel id="morphSiteModel.s:coelacanths3" spec="beast.evolution.sitemodel.SiteModel">
#                <parameter estimate="false" id="mutationRate.s:coelacanths3" name="mutationRate" spec="beast.core.parameter.RealParameter">1.0</parameter>
#                <parameter estimate="false" id="gammaShape.s:coelacanths3" name="shape" spec="beast.core.parameter.RealParameter">1.0</parameter>
#                <substModel datatype="@morphDataType.coelacanths3" id="LewisMK.s:coelacanths3" spec="beast.evolution.substitutionmodel.LewisMK"/>
#            </siteModel>
#        </distribution>
#        <distribution branchRateModel="@RelaxedClock.c:coelacanths" id="morphTreeLikelihood.coelacanths4" spec="beast.evolution.likelihood.TreeLikelihood" tree="@Tree.t:coelacanths">
#            <data data="@coelacanths" filter="17" id="coelacanths4" spec="beast.evolution.alignment.FilteredAlignment">
#                <userDataType ambiguities="12 01" id="morphDataType.coelacanths4" nrOfStates="4" spec="beast.evolution.datatype.StandardData"/>
#            </data>
#            <siteModel id="morphSiteModel.s:coelacanths4" spec="beast.evolution.sitemodel.SiteModel">
#                <parameter estimate="false" id="mutationRate.s:coelacanths4" name="mutationRate" spec="beast.core.parameter.RealParameter">1.0</parameter>
#                <parameter estimate="false" id="gammaShape.s:coelacanths4" name="shape" spec="beast.core.parameter.RealParameter">1.0</parameter>
#                <substModel datatype="@morphDataType.coelacanths4" id="LewisMK.s:coelacanths4" spec="beast.evolution.substitutionmodel.LewisMK"/>
#            </siteModel>
#        </distribution>
#        <distribution branchRateModel="@RelaxedClock.c:coelacanths" id="morphTreeLikelihood.coelacanths5" spec="beast.evolution.likelihood.TreeLikelihood" tree="@Tree.t:coelacanths">
#            <data data="@coelacanths" filter="23" id="coelacanths5" spec="beast.evolution.alignment.FilteredAlignment">
#                <userDataType ambiguities="12 01" id="morphDataType.coelacanths5" nrOfStates="5" spec="beast.evolution.datatype.StandardData"/>
#            </data>
#            <siteModel id="morphSiteModel.s:coelacanths5" spec="beast.evolution.sitemodel.SiteModel">
#                <parameter estimate="false" id="mutationRate.s:coelacanths5" name="mutationRate" spec="beast.core.parameter.RealParameter">1.0</parameter>
#                <parameter estimate="false" id="gammaShape.s:coelacanths5" name="shape" spec="beast.core.parameter.RealParameter">1.0</parameter>
#                <substModel datatype="@morphDataType.coelacanths5" id="LewisMK.s:coelacanths5" spec="beast.evolution.substitutionmodel.LewisMK"/>
#            </siteModel>
#        </distribution>
#    </distribution>
#</input>
#
Sample	posterior	likelihood	prior	TreeHeight	morphTreeLikelihood.coelacanths2	morphTreeLikelihood.coelacanths3	morphTreeLikelihood.coelacanths4	morphTreeLikelihood.coelacanths5	FBD	diversificationRateFBD	turnoverFBD	samplingProportionFBD	originFBD	SACountFBD	ucldMean	ucldStdev	rate.mean	rate.variance	rate.coefficientOfVariation	mrca.date-backward(Actinistia)
0	-1655.9393525471935	-1391.9703544297365	-263.96899811745703	42.483535466791004	-1128.1465368788256	-192.90120498667432	-32.752973369131745	-38.169639195104665	-261.76126424639085	0.10010820232704681	0.9366696113251618	0.036445057011147586	42.534837455637955	2	0.03940645066289051	0.8747260961661243	0.027098306626893266	7.183025565648932E-4	0.8086129454620867	42.41805820178378
1000	-1661.659024338517	-1394.609852627725	-267.04917171079177	42.399519204206435	-1126.413822244013	-194.4212539097267	-32.6312601946162	-41.143516279369166	-264.4334027563435	0.08077936234236142	0.9446296467521018	0.026417529421125935	42.75929436937385	3	0.04312668910229583	1.0059739916647745	0.028655242905709737	0.0012494588721033934	0.9964556321253704	42.26981011127155
2000	-1660.2992402717096	-1392.6269105461301	-267.67232972557935	42.54561773747026	-1130.6637929516476	-190.80170818475406	-33.34518059385681	-37.816228815871746	-264.49351558699703	0.10752439752555489	0.9540415829003868	0.013966992225619491	42.75929436937385	1	0.04312668910229583	1.1912743714445833	0.024827379956108186	0.001674764830877365	1.1450320883007812	42.32119036389976
3000	-1651.4717412890482	-1387.3755487307985	-264.0961925582496	42.54561773747026	-1126.4683952981284	-190.48690114162125	-33.417449248231705	-37.00280304281723	-261.62480012741514	0.0863480553409293	0.9574960394312393	0.02049004063948981	42.75929436937385	2	0.04096758050084549	0.9592067964304423	0.02822914159914607	9.682382113882748E-4	0.8929738351148668	42.199454294552275
4000	-1641.7670818711829	-1374.546245585026	-267.2208362861567	42.892373876647085	-1113.2093705464388	-187.1241175490835	-33.21145365016571	-41.00130383933816	-264.20152343832393	0.0744566398187505	0.9574960394312393	0.03051090797236162	44.762827062985096	2	0.04062411928892402	1.1383509205030584	0.025939788672141702	0.0012888353660070438	1.1295596921272615	42.86707057984837
5000	-1649.6101249555168	-1382.3934924050131	-267.21663255050356	43.57287041990141	-1123.066944167971	-187.79240925123824	-32.42255417052785	-39.11158481527615	-264.2730470481049	0.07450341108708454	0.964585557818898	0.017756766586085954	52.80810471629539	4	0.04062411928892402	1.1133372714835692	0.027707587984714652	0.001357964414529619	1.141417018239676	41.933254972759286
6000	-1653.8135467029028	-1391.323547149303	-262.4899995535999	43.85582934943889	-1117.7587064107247	-197.2889683402158	-33.73599296686552	-42.53987943149705	-259.5464140512012	0.1009839935293595	0.9655186160078281	0.01252363369063798	44.99564449725516	2	0.03898373308221712	1.1133372714835692	0.024944280726531414	0.0012215393601412662	1.0792944444741137	41.92432598239759
7000	-1661.373587436934	-1400.6855914654961	-260.68799597143783	42.723473807485995	-1124.7880689021385	-200.63282393668808	-32.17055879979722	-43.094139826872336	-258.1496786841449	0.08038121774570767	0.9642093081920602	0.011790641202031537	43.76366323076444	2	0.03898373308221712	0.9808433877021469	0.024603802629899123	0.0010219477934231295	0.9637858901145998	41.829533298984835
8000	-1652.5108989658934	-1396.172503179839	-256.33839578605443	42.978726546382454	-1124.416997064354	-196.52350506285015	-34.681788075462684	-40.55021297717208	-253.82086766883197	0.0462481593802637	0.972224953721753	0.030918735015921694	45.35709665585344	2	0.038287046150901755	0.9741144033754733	0.027669366242024932	0.0010159922773073883	0.945027811814754	42.5023050911609
9000	-1657.2039535479814	-1397.102648072644	-260.1013054753375	42.978726546382454	-1124.4409315314995	-200.32626799838357	-32.52110326970276	-39.81434527305805	-257.2826982853069	0.04507259579539639	0.9698578841065357	0.029733513253253054	44.25737510023109	3	0.04079331485367684	1.0722239123318904	0.02713767135634937	0.0012149610898442077	1.0230679195853905	42.13290018696597
10000	-1664.9586505252216	-1406.376206286652	-258.5824442385696	42.46454232542325	-1128.5631070726909	-201.419405969685	-33.91368798650554	-42.480005257770685	-255.87252705159383	0.04585014103227346	0.9701467367497696	0.03794012620139801	43.074229021362555	5	0.04079331485367684	1.0366480270921694	0.026256813468398428	0.0015434203682620643	1.134945258810476	42.23097917799433
11000	-1652.1314893317738	-1397.9628324532177	-254.16865687855608	42.51743563509404	-1131.193136760827	-192.7744206342493	-31.943339878259387	-42.051935179882	-251.74790648378942	0.07498816902056242	0.9701467367497696	0.012614489154575997	43.074229021362555	3	0.04107585307842086	0.9428843307319994	0.027178065182141845	0.00203355184648591	1.1439769176443666	42.177774304992596
12000	-1642.7489325798515	-1387.7417736185394	-255.00715896131214	42.514120387340675	-1129.462144352317	-182.1846484882893	-31.058219705928334	-45.03676107200469	-252.66502955312907	0.0641271170831686	0.9683214122359532	0.01580505728788093	43.281958609890935	3	0.044615667818959294	0.9176321475698437	0.02820640714315208	0.00187167181577439	1.0992981076531865	42.177774304992596
13000	-1643.0819672987272	-1388.920118959832	-254.16184833889514	42.488075120894806	-1127.8578301295775	-188.22262341372235	-33.64286715647579	-39.19679826005641	-250.98214566661133	0.07096479461860503	0.9687151081698386	0.017549011512529005	42.678283247731414	1	0.044615667818959294	1.1915700648577352	0.027226237079027115	0.0018216736101867223	1.1912104249169726	42.177774304992596
14000	-1649.638735583287	-1395.2508597100061	-254.38787587328082	42.488075120894806	-1134.0855689677435	-188.02992109258884	-34.23009866768433	-38.90527098198947	-251.208173200997	0.12513814243760848	0.9668918778934353	0.006974134593384694	42.678283247731414	2	0.04631487322630397	1.1915700648577352	0.025560624148773987	0.0019374741114207374	1.183792623718152	42.387611268205696
15000	-1661.6811987008473	-1403.6675217800878	-258.0136769207595	42.488075120894806	-1140.101744841003	-192.5615679306794	-32.45234776589535	-38.551861242510135	-254.79504442106307	0.09586772745719502	0.9655372853340161	0.00924617523703032	42.81406309065851	4	0.044128072012017065	1.2045346573418712	0.025944605436016305	0.0021486324817920825	1.2094516165690756	41.91719188069844
16000	-1666.6028726474672	-1416.2162851689268	-250.38658747854035	42.72166854635351	-1146.6961037888202	-197.58485476849185	-34.190046086290394	-37.745280525324574	-247.49634153673048	0.1806404259408142	0.9660368303156823	0.003080840290380731	42.81406309065851	3	0.044128072012017065	1.095764289109479	0.030818421234244147	0.0018703736846362722	1.0987587068131575	42.68610240644564
17000	-1658.8018016516291	-1411.4290848214764	-247.37271683015283	42.72166854635351	-1142.597730889898	-192.44973725984042	-34.464447394939334	-41.917169276798546	-244.48247088834296	0.12418274051451432	0.9640019549955505	0.007411195807044432	42.81406309065851	2	0.04420844189197108	1.095764289109479	0.031364640329058564	0.0017586624163274701	1.0703611949487277	42.38120817293924
18000	-1652.0906889297994	-1403.6296722078407	-248.46101672195869	42.72166854635351	-1129.8905575321044	-197.4478895744846	-34.93175496791732	-41.35947013333422	-245.63017288066325	0.11428719555712213	0.9640019549955505	0.012605415234234092	42.89345592042622	3	0.039441219555610224	1.0762397839375575	0.028480834280879365	0.0012985807925098081	0.9899060524829907	41.898648579557275
19000	-1636.7764947919302	-1379.0988708575917	-257.6776239343385	43.39369461183018	-1107.295882299827	-195.23352367478162	-34.06962788052106	-42.499837002461824	-254.45358190555328	0.06630812341798309	0.964404678453125	0.017924692842095444	43.54051549027361	4	0.0473716660126211	1.2063375794670437	0.02985287575441497	0.0023159055830064995	1.1924903666354103	42.93585621238365
20000	-1641.3160643019662	-1389.1951903568743	-252.12087394509197	44.6394715875432	-1116.422960976312	-191.51126244782094	-33.946781127937925	-47.31418580480342	-249.445830135301	0.09023847898858808	0.964404678453125	0.01590505802224214	47.564813048716736	2	0.04462363874436619	1.0252703330322626	0.02845331567588283	0.001735845537263255	1.1130312360458081	42.99023555725824
21000	-1634.2278208811445	-1379.8098072305434	-254.41801365060113	43.98064941481001	-1110.7910887035127	-191.9314810583255	-33.4140099102468	-43.67322755845844	-251.69298468321028	0.08221095175065173	0.964404678453125	0.017048661025754117	45.646904521942425	3	0.04534807455216255	1.0415840070797804	0.028062125053635617	0.0018923046333936002	1.1588454056815702	43.03689609484157
22000	-1643.647596243117	-1381.6902732682215	-261.95732297489553	43.98064941481001	-1125.8486200896084	-182.36453500796046	-32.361838611496175	-41.11527955915663	-259.3890756905913	0.10578796295132802	0.9593656605757869	0.011754853196572256	46.61650872714053	5	0.04817888339260795	0.9905433689885481	0.02855648705594858	0.0021178349662217683	1.0988651446833981	42.57128001600962
23000	-1632.6330325447698	-1378.8531591329963	-253.77987341177334	43.72187252546106	-1119.7211252381926	-184.2512799096938	-33.026460753564486	-41.854293231545554	-251.18997144517488	0.1407209532335285	0.9506882270261108	0.014730194117815853	44.79242665832571	4	0.05191080651604918	0.9975703660168616	0.02870550588476068	0.0020513964769561114	1.0787790251637697	42.77487229738559
24000	-1641.455615896507	-1387.4229025914324	-254.03271330507448	43.28240581624037	-1117.7112253927676	-192.51601161528603	-34.5391955780248	-42.65647000535384	-251.57288398505028	0.09164539308480073	0.9516763415519803	0.023675501874879493	45.027416147945615	4	0.04618118138999297	0.9554760413495387	0.0279514477659686	0.0013727375293832891	0.9781469072684285	42.934962078550264
25000	-1646.3015155975113	-1388.6918263167972	-257.60968928071395	43.29235426877197	-1116.3242533949426	-193.69668088645815	-33.81376089875135	-44.857131136645265	-255.24177408548883	0.08991732245653465	0.9485143105682367	0.027346116253237476	45.99438982838415	4	0.04989856520579067	0.9259022163917215	0.031050148027077173	0.001545217464610529	0.9846518385928034	43.19907202550855
26000	-1648.792530687096	-1396.8952749493315	-251.89725573776445	43.29235426877197	-1126.3864336598228	-192.97769314127518	-32.47420518953443	-45.056942958698926	-249.3121487873237	0.08958983951892978	0.9476313638181222	0.029402041257177616	44.66031485874694	4	0.05199416880809799	0.9960137287301247	0.03222473179450464	0.001343620830669584	0.9035238035029699	42.608762204490816
27000	-1653.958103320093	-1401.0326074035986	-252.92549591649447	42.48728135308842	-1135.5997730108224	-188.23146605502794	-34.72301216743381	-42.478356170314434	-250.32115048840495	0.12596839505997717	0.9476313638181222	0.017332347238243617	44.103285091534204	5	0.050911379260835596	1.002261437224454	0.03179496083276318	0.0012745330611746036	0.9120177102307017	42.03363894625532
28000	-1657.6021230702609	-1402.7535426808765	-254.84858038938432	43.06315850045233	-1131.655348679444	-190.35640964401273	-35.77548744848689	-44.9662969089329	-252.23862330900684	0.12884768755480572	0.9531221338382834	0.013687623895692535	44.04961913090488	4	0.050911379260835596	1.004084923603074	0.032997308015422736	0.0011964258961970294	0.9301356939543571	42.29691412596137
29000	-1661.4949038978903	-1397.462749582987	-264.0321543149032	43.15719824214488	-1135.9454557752629	-185.43758285574447	-31.720258586223494	-44.35945236575621	-260.87281771036714	0.0780270175882047	0.9681534520368108	0.009059395314433888	45.94429604083903	4	0.050911379260835596	1.1847948585847936	0.030681376810424873	0.0021446537942867343	1.2385524744137126	42.99221958559381
30000	-1660.6552833640835	-1405.5656976604423	-255.08958570364132	42.75752424635168	-1138.199519510474	-188.63961510393054	-36.40092707000925	-42.32563597602871	-252.05316636365043	0.08600581367731448	0.9688335661051408	0.010408957282149633	43.68168513789596	2	0.050911379260835596	1.1440117062330628	0.03016023874287418	0.002203936282375047	1.2093825381874728	42.650016186938025
31000	-1656.2150851659103	-1405.15398235059	-251.0611028153204	42.50268658278027	-1135.2521458502724	-192.10701441613776	-33.76998917182543	-44.02483291235454	-248.0246834753295	0.06243461806099089	0.973546823598406	0.013213894774670387	44.63671017978041	1	0.050911379260835596	1.1440117062330628	0.031177272531124532	0.00260250929522953	1.2621098717383876	42.09998104767353
32000	-1655.2973029470381	-1402.5909293880084	-252.70637355902977	42.52935734017661	-1133.5457878763839	-190.23285439855127	-33.641374471895006	-45.17091264117807	-249.95185754852162	0.08569760268185418	0.9708335190391655	0.006797181442049334	45.787692820119425	1	0.050911379260835596	1.0512251086051856	0.034577940494330967	0.0025801132312184586	1.1608826943009765	42.25913703907668
33000	-1646.294813026266	-1394.4281830148232	-251.86663001144288	42.82511951394967	-1128.5323446982745	-185.29663728162961	-35.2790829646332	-45.32011807028565	-249.15440296050357	0.10817982973769794	0.9708335190391655	0.00805064977799027	44.53075792067325	1	0.042924811875761644	1.0374022810050358	0.031722389892628225	0.002240117118193519	1.1776583194523536	42.28802935667481
34000	-1657.788249768351	-1403.5968581009029	-254.19139166744822	43.48063565490116	-1123.7449035482298	-194.09003301325293	-37.79344407841835	-47.968477461001854	-251.4791646165089	0.07378403874905652	0.9708335190391655	0.012804444293014732	45.162387674415	2	0.04249412863246682	1.0374022810050358	0.03072282586777514	0.002429731435527951	1.2533360184362066	42.28802935667481
35000	-1656.0064750744414	-1402.7879580136462	-253.2185170607951	43.355131935333226	-1122.757186640734	-199.0108627690887	-36.447868764185536	-44.57203983963781	-251.24994657786237	0.06074096026363225	0.972331344803057	0.023253540773325053	47.17746886120745	5	0.04249412863246682	0.7992546561681181	0.03366179995738306	0.0014723980207893492	0.9680517586341849	42.451368436679935
36000	-1658.7512692661455	-1406.8639606589845	-251.88730860716103	43.72791784866283	-1131.4825614956178	-194.0299073178228	-36.706071252216105	-44.64542059332781	-249.67108380069683	0.08936927763248965	0.9680302881244139	0.010714968694356465	45.15550099114341	5	0.04249412863246682	0.8774267651803065	0.033042758180820524	0.0024214139918046695	1.1598325303247239	42.44111923753801
37000	-1660.7523613049284	-1409.372736117673	-251.37962518725536	43.61820254173657	-1143.5833173579383	-187.80373378749982	-33.48933033991671	-44.496354632318145	-249.52080720540548	0.09668505334674661	0.9670755821597311	0.011839040544439223	46.050096686726135	4	0.041700931022683796	0.7650341937895594	0.03390070646746474	0.0010883603253869002	0.8893477754323343	42.26604305028715
38000	-1658.124559111948	-1414.6396052935665	-243.48495381838137	43.17381671646425	-1137.838077701958	-194.80868380448442	-34.72295943626807	-47.26988435085604	-241.5345331427321	0.15393955282134003	0.9670755821597311	0.005072611276015345	43.952611017443054	3	0.041700931022683796	0.7935767714024896	0.033538865710208886	0.0012883187199922265	0.943818458611132	41.877870373080896
39000	-1651.6098199244086	-1409.7056725125444	-241.90414741186413	42.924008546079094	-1131.729607121682	-197.52689451330252	-34.67370883129495	-45.77546204626485	-239.89828201378407	0.136339860587206	0.9593509836188239	0.011268182934881105	43.32829143835489	3	0.044374288845362174	0.8109445649058384	0.03510268821002812	0.0017274205918311732	0.973036135054524	41.63463271724482
40000	-1642.3248617814158	-1398.2214518816636	-244.10340989975217	41.738064942387616	-1130.1736079031068	-190.23589632114485	-31.937063988991188	-45.87488366842088	-242.05048476620715	0.14014515479548337	0.96313056400315	0.013631740157038833	42.198232524908995	2	0.04320902934404962	0.8257380914104496	0.035151556813278015	0.002092183930542565	1.0533334564328891	41.62988187744871
41000	-1638.783957882751	-1401.3184586096365	-237.4654992731146	42.118549435024256	-1133.9436448896308	-189.94317577455305	-30.98902397276467	-46.442613972687965	-235.4920035302365	0.11173397388061429	0.9600237879432659	0.015086792623691992	43.81309086470731	2	0.042168814688690374	0.8007967065604871	0.03210695428315199	0.0016878050344983503	0.984906527209697	41.408951460493846
42000	-1641.014943183922	-1398.735441611742	-242.27950157217995	42.15689711219168	-1127.9199147107634	-191.9654290172793	-33.22139649927516	-45.62870138442421	-240.40575311668096	0.06523146724042135	0.9600237879432659	0.03762808898695243	42.47187477932952	4	0.0426604949545648	0.7696731875976969	0.03061340270270287	0.0015775791299423004	0.9734754240779347	42.046253104083455
43000	-1651.9146332518667	-1403.6401536181816	-248.27447963368508	42.290679518139754	-1128.085462365872	-193.52133263817976	-34.3852467266329	-47.64811188749689	-246.25591840575999	0.056413401828597345	0.976156920486021	0.02299391858570105	44.020540776201386	5	0.03959817331239014	0.8149309111435556	0.03533427151823074	0.0015217368780447095	1.00876293063397	42.038757492497
44000	-1640.2145208739862	-1394.629823022177	-245.584697851809	42.303028206199365	-1122.7508113838724	-192.28669142582487	-33.84111631341055	-45.75120389906929	-243.71688592346368	0.051628992518242704	0.976156920486021	0.020460370402218136	42.35881886434668	5	0.0429623554625272	0.767828044658752	0.031369532575335944	0.0012710802443292313	0.9041139870436099	41.63652423033778
45000	-1627.3634630606539	-1384.219104937175	-243.14435812347887	42.351807677108795	-1115.715618108361	-194.0774650430429	-31.397850779218828	-43.028171006552434	-241.06584193646785	0.07883321507480291	0.9770267620192993	0.008884915960539988	43.7644271743337	2	0.0429623554625272	0.8338024738324549	0.032580898090956996	0.001446362417758462	0.9561526933045661	41.63652423033778
46000	-1628.5436021691753	-1386.1904168262743	-242.35318534290104	43.15041234111178	-1111.5829543142816	-197.19852986328743	-32.01169097250692	-45.39724167619851	-240.04894089572656	0.0597836183470753	0.980929577671611	0.009875084060061337	43.67386490793103	0	0.0429623554625272	0.9055033629676066	0.031199225827894948	0.001487923850003101	0.9719848394137415	41.63652423033778
47000	-1630.268894906925	-1383.4988567388828	-246.77003816804228	43.24728550146321	-1111.0982610398823	-195.77756943646418	-32.43623599665819	-44.186790265878	-244.598648808993	0.08674164525835863	0.9799326658316495	0.003654070372801766	47.38115446836484	0	0.03989959357814902	0.8631820235230863	0.02860850525912163	0.0012113551236261886	0.9623322230588077	41.78281841772745
48000	-1620.1457651485882	-1379.144955647644	-241.0008095009441	43.24728550146321	-1110.2371225376633	-191.67727687834065	-32.715804825526746	-44.51475140611341	-238.35345062422672	0.0883451384209688	0.9799326658316495	0.004776381684563198	43.69285603241662	0	0.04967241604122319	1.016251045873433	0.0315456432997361	0.003036609626113488	1.2376431730268422	41.78281841772745
49000	-1622.1245274856917	-1380.7299372500806	-241.39459023561102	42.07092819076501	-1117.8834610097906	-188.12035063685076	-32.27306287442076	-42.45306272901852	-238.6860736776289	0.07939782068258483	0.9799326658316495	0.00583912963497417	42.61494079793169	0	0.052912285388137394	1.0361907099464907	0.032162325606957115	0.00362295483421427	1.2493013252634484	41.685434973777895
50000	-1627.5561977463449	-1381.7094595777962	-245.84673816854877	42.07014882978451	-1121.5275416740983	-185.33287051542735	-31.255756323540087	-43.593291064730515	-242.968073361431	0.06247626009272276	0.9838624442228706	0.006635657203733847	43.40370339232186	0	0.05189644731042417	1.0919539308434267	0.034288583514407264	0.004325139147115809	1.3815026124014476	41.930883332834746
51000	-1630.762221948918	-1382.306982470062	-248.45523947885624	41.91322457110936	-1116.7927635259668	-190.32823965086868	-30.769489866496375	-44.41648942673007	-245.56508738006954	0.04159610222685991	0.9838624442228706	0.012039680591988408	45.16140182072886	0	0.05021860915462287	1.0957334060382704	0.03294094000033634	0.004234681020448381	1.3907906669747097	41.701460822076186
52000	-1640.7820947153316	-1391.338387627743	-249.44370708758865	41.91322457110936	-1127.3379871278041	-189.1196107893897	-30.821992272296303	-44.058797438252896	-246.53924998413825	0.03770511271513643	0.9838624442228706	0.019314442046240245	42.834743528536585	1	0.04161653709683839	1.1004424673267146	0.027298566496606922	0.002984939000135485	1.3218157774837236	41.86132642945161
53000	-1626.0355090374462	-1380.038150463127	-245.99735857431918	41.88917624236652	-1106.350980953992	-195.98135193231303	-33.019490746892814	-44.686326829929435	-243.10571177961683	0.049154480098588006	0.9846859292776162	0.008535925475566171	44.3669053956621	1	0.04464912825369008	1.0962253141338685	0.0281844496658638	0.003217947103804629	1.3174808338283224	41.83730787803047
54000	-1633.1354890932228	-1387.4633025696594	-245.67218652356345	41.88917624236652	-1116.1559930578435	-192.43742078323018	-32.856639986171096	-46.01324874241469	-243.08102324376142	0.06334828993677837	0.9834718096090401	0.008076935205905649	42.1672664336133	1	0.0421812861470049	0.997979894840618	0.029794772405269464	0.0022260661465097267	1.2118821831793012	41.84504612418583
55000	-1644.3917028143176	-1398.848964094309	-245.54273872000869	41.88917624236652	-1131.275572699593	-188.91398327900063	-34.585729597852016	-44.07367851786319	-242.9864655753204	0.05472227916714115	0.9834718096090401	0.007410500137692951	42.33692352716618	2	0.04673342050349152	0.9866609494534084	0.03233274757401366	0.0026448589730342	1.2152140779363947	41.84504612418583
56000	-1640.1653778229506	-1392.3514489109248	-247.81392891202591	42.09002122391756	-1134.4228640976821	-182.30258598094812	-31.90379468565974	-43.72220414663473	-245.4618414723296	0.07200732349205066	0.9834718096090401	0.005385053158848838	44.19001972367117	2	0.04673342050349152	0.9208244976897695	0.0324530381532268	0.00259414988744258	1.1393353597551459	41.617452656332816
57000	-1643.3092384848867	-1392.6050217119298	-250.70421677295698	42.09002122391756	-1130.681271531156	-182.32488014536742	-34.39619242754248	-45.20267760786405	-247.9916729373247	0.044524750991757185	0.982127606222409	0.011525886463449977	43.386462114294716	2	0.0485468306685779	1.0375057288352143	0.034161262972274314	0.005216349969141405	1.4514257709684912	42.00805172987354
58000	-1656.3967464953134	-1404.3784364822584	-252.01831001305513	42.616568824000574	-1137.4363145792724	-187.02350759315425	-35.07527789757682	-44.843336412254764	-249.30576617742284	0.0649775661059811	0.982127606222409	0.009158588022622744	43.56085005228934	1	0.0485468306685779	1.0375057288352143	0.03610037678564038	0.006134471227903888	1.5414051380419589	41.807601861094454
59000	-1644.5596278987432	-1400.572416475487	-243.9872114232561	41.6953758235648	-1135.6280831859906	-186.98964967077444	-34.67273072142892	-43.28195289729286	-241.2492385343028	0.06408397342653423	0.9845467415282798	0.004635772316805889	41.84433029178711	1	0.04933594450765462	1.045814585521506	0.03617487589522061	0.0037240447578790756	1.3214167353518995	41.55472555409994
60000	-1665.9366279803228	-1411.6228613145486	-254.31376666577412	41.65115370342621	-1144.7879469511226	-194.02778548325728	-33.036622068237996	-39.77050681193048	-251.64919377519337	0.041621973011009714	0.9845467415282798	0.014757983147317551	42.91487246873513	5	0.04667914373902601	1.0218577068891739	0.03751014679925824	0.0031857026424053085	1.3174382854256728	41.5562071096936
61000	-1658.1407168307712	-1401.666151032794	-256.4745657979772	41.65115370342621	-1136.0525966013063	-189.82805167898906	-33.55205792513373	-42.23344482736478	-253.82080339120182	0.07000457741542244	0.9845467415282798	0.0047830739230347915	47.1355745993993	3	0.04547880633832961	1.0183361663070436	0.03338368233928572	0.0024900003595469886	1.218079611523752	41.491769683840914
62000	-1665.517398086383	-1409.2386514035134	-256.2787466828697	41.65115370342621	-1147.3801733132414	-189.73103579604373	-31.39514716254897	-40.73229513167942	-253.91928764960664	0.055778668094021426	0.9834881703131343	0.010540424261130546	42.82958248281353	2	0.0428235687134148	0.9231888305254643	0.030140687572014463	0.0016943542441165292	0.9863669389464135	41.49741894049833
63000	-1662.0108638386187	-1410.4691145257332	-251.54174931288554	41.621653237903594	-1146.795969818412	-186.60159190605847	-35.658309723783105	-41.41324307747961	-248.50853934427548	0.05584030324364218	0.9834881703131343	0.005839327628058611	41.961780710858726	1	0.045431794802488865	1.142949393363505	0.02986106950224617	0.003357755194151291	1.2344056419665959	41.56321709520357
64000	-1653.7448947622636	-1402.00621708139	-251.73867768087356	41.64506153602703	-1131.0296815316638	-195.27961999357842	-34.14114747191976	-41.55576808422827	-248.91469183993945	0.06315072415981887	0.9834881703131343	0.005039362274762688	43.09923423493188	1	0.045431794802488865	1.0739888386910474	0.03280602888617977	0.003125803115679816	1.1411811983614746	41.62870937209555
65000	-1653.596610591248	-1408.173208546078	-245.42340204517	41.62403346827876	-1142.6825938938557	-189.82269766425503	-34.49280622060962	-41.17511076735757	-243.50466276905382	0.07678727439384744	0.9858943685767947	0.003124347663392891	41.83734024259365	2	0.034569392660442545	0.783683418057762	0.030687492562834682	0.0010248235108801464	0.8147966282594135	41.5596507495528
66000	-1666.183672267685	-1415.2960315727498	-250.8876406949352	42.372153634501935	-1150.5317834192929	-191.48446535899777	-31.993239707107183	-41.28654308735185	-248.686558203796	0.07913009112154351	0.9863551440800307	0.003528483152364479	44.97261743313399	1	0.03625489133033842	0.8726114992270727	0.02862133176593907	0.0011573426108977775	0.8982360241528572	41.5596507495528
67000	-1657.1125181743578	-1407.1540640532874	-249.95845412107047	42.96314688413007	-1134.516789389126	-197.86195327420805	-30.472184588737633	-44.30313680121565	-247.3753360684823	0.08727872962710424	0.9870321293483963	0.0021756978626065794	44.088015528719204	1	0.03625489133033842	0.99536816691163	0.02773173221479185	0.00240842132620142	1.1963619215301122	42.000473196093886
68000	-1650.5181667176048	-1397.3346541755623	-253.18351254204242	42.96314688413007	-1130.7524121450328	-190.8722110653891	-29.78205828427037	-45.92797268087005	-250.9131562719718	0.052184135006067604	0.9870321293483963	0.005779940362429012	46.55947092127225	3	0.03237641569701897	0.8946764594241581	0.02759497611073206	0.001573879346181702	1.0460711951898494	42.25794799169506
69000	-1674.2998648607575	-1420.3279048256916	-253.97196003506585	43.013681654833476	-1149.2196301239399	-193.75536566008003	-29.294255917663463	-48.05865312400803	-251.40013063737828	0.05435060556574612	0.9824753669942594	0.008685793996437348	43.2323661619774	2	0.030326659913722034	0.9917052575102879	0.02476694624077563	0.0018875578899193025	1.1907483283030595	42.7082327832051
70000	-1666.3675293183912	-1410.9340558086983	-255.433473509693	43.013681654833476	-1138.5280081712415	-190.6417864659402	-33.97330113983403	-47.79096003168242	-252.9069183875762	0.09049744616623014	0.9824753669942594	0.004511815335389978	43.90275696996203	2	0.030326659913722034	0.977035373081105	0.024206813085192857	0.0017170980290474845	1.180871785617775	42.55742773483582
71000	-1669.3017856786946	-1409.632031552647	-259.66975412604756	43.093275838857934	-1136.3255889523057	-193.5469736866977	-33.50802245803374	-46.25144645561004	-256.8692786042566	0.03303989264396677	0.9824753669942594	0.02438505211734245	48.3497062276799	2	0.029129809735954092	1.0662772889951342	0.02436771259907482	0.002016682857117903	1.3420215056266858	42.873872431888
72000	-1664.111465153857	-1404.445444960137	-259.66602019372	43.22464442687762	-1139.8079702689863	-189.27594937206305	-32.47504873103943	-42.886476588048254	-257.67233843752797	0.046058394750404574	0.9824753669942594	0.011481934379700236	46.32158332754025	4	0.029129809735954092	0.8071223198692656	0.02634078586720139	9.95607207185317E-4	0.9649372272870016	42.62908355080392
73000	-1657.0659643651616	-1397.872468983982	-259.1934953811796	43.06605414039823	-1134.2837959694202	-187.23366291412697	-33.22362997118494	-43.131380129250026	-256.5826826798416	0.07145024243777125	0.9784070263484725	0.00845253858857913	43.4113229338195	4	0.03029049788100496	1.0043629979833673	0.026217091561938643	0.001706655947952094	1.2020546328852355	42.834688824167024
74000	-1651.2499109260054	-1398.488750566524	-252.76116035948135	43.962555128697176	-1129.7420451245941	-191.0488923185987	-33.541998165038684	-44.1558149582924	-249.88733273764788	0.07993650536885284	0.9784070263484725	0.005419179684086421	43.989880596298605	1	0.03608140674807064	1.0903629730961784	0.028574850145939554	0.0023938099434960957	1.284694009996493	43.56615791951516
75000	-1655.8448862249165	-1393.88957551931	-261.9553107056066	45.92196363680371	-1131.9972322540136	-184.96121014704255	-31.998307341989825	-44.93282577626395	-259.0694918537297	0.047651988556661466	0.9784070263484725	0.014274779772259208	48.517657869522864	2	0.03292399452423586	1.094307496493848	0.025865407780014407	0.0018119051163559918	1.2667309260266495	43.56615791951516
76000	-1655.2192769404428	-1386.8076481873302	-268.4116287531127	45.6750136035372	-1119.480305052458	-191.12245906869867	-33.37723282778817	-42.82765123838529	-265.3219078812398	0.05168816299538259	0.9784070263484725	0.010219393128217848	49.26106482664809	2	0.03968899913209985	1.161673765102735	0.025774261703022227	0.0014678177834210567	1.1415281282665442	43.59930951648423
77000	-1654.2111756907432	-1389.8658299988551	-264.34534569188804	43.831538636878506	-1126.9369874165689	-187.16001897874992	-31.584507054399616	-44.18431654913692	-261.05118775757506	0.06986115735610601	0.9784070263484725	0.0075814741390985586	43.99136720210977	1	0.03758273528668861	1.2297369776297413	0.027318411293551025	0.0016955210105594005	1.2260965163602429	43.706341819177794
78000	-1655.9233485409732	-1387.6972452843424	-268.2261032566308	45.09024635092685	-1121.7667499460672	-188.25610245570283	-33.20896467864606	-44.46542820392643	-265.31026562907687	0.05075039047251596	0.9784070263484725	0.011961518253469082	50.08627507659252	2	0.0340678579410275	1.1041908044579367	0.025927330622499245	0.002299253368856073	1.3994743405507448	43.90928391376119
79000	-1668.2839846283953	-1402.782095460698	-265.50188916769736	45.88732777816939	-1136.0352264331814	-193.17865665077727	-30.01362456208787	-43.55458781465158	-263.1173330749201	0.03247227110486728	0.9799465887718876	0.019116543581847667	47.92811819287611	4	0.03639238276120668	0.9312455960151379	0.027721520045775962	0.001580032032683111	1.1267089058169069	43.90928391376119
80000	-1656.459729270125	-1400.8398258884793	-255.6199033816458	44.71365273673731	-1137.9421958191908	-187.77316224276194	-30.232726005080323	-44.89174182144598	-253.21466409998203	0.041466737377361555	0.9792062917754403	0.017003921538408323	48.1830580126269	3	0.040996573206151306	0.9378937411532674	0.02903527195003862	0.0012126312190615235	0.9621456884542349	43.81620594695932
81000	-1647.9979522223437	-1396.1966744137285	-251.80127780861523	44.59903606355764	-1134.4376335903535	-187.72230533212658	-31.614332966431128	-42.42240252481718	-249.4288651827982	0.0546406904383377	0.9792062917754403	0.013726502534121415	45.404171866702626	2	0.040996573206151306	0.927345854906143	0.0287501378843585	0.001372524427065638	0.9545844871188662	42.808617180720375
82000	-1652.5459647319167	-1404.6564855694278	-247.88947916248884	44.59903606355764	-1144.318366583282	-184.36821311078023	-32.6003774295866	-43.36952844577872	-245.09432363682703	0.07545717082931311	0.979887968445187	0.005977040328633522	45.0428313477187	1	0.04622506993095861	1.0645333839607103	0.03149149845070702	0.0029042865553791856	1.1853777381408859	42.360452888582316
83000	-1647.136306946429	-1397.9838148864899	-249.1524920599391	44.59903606355764	-1131.0501218417467	-195.41987987192417	-31.067706999010607	-40.446106173808325	-246.09815771891158	0.06121336801629285	0.979887968445187	0.012091312490694704	47.75122110945392	1	0.04492049242254747	1.149944041671158	0.030319385709632878	0.0031712251676815546	1.2578366685732711	42.82118895340241
84000	-1651.777170595378	-1409.7528022210022	-242.0243683743758	42.746399533740714	-1141.6265695445813	-194.8313562818767	-31.807064052475113	-41.487812342069084	-239.29685305310034	0.06800541303180553	0.9817624398876824	0.006787558042442922	43.70519756608322	1	0.0455568405543707	1.0423964525387044	0.030284049020235147	0.0018388313876092082	1.042840554141186	42.679748436757315
85000	-1643.249912632883	-1391.3389278301304	-251.91098480275252	42.746399533740714	-1122.7351987114419	-196.34458843508733	-32.05688002524036	-40.20226065836076	-248.88891774768345	0.04745893624189563	0.9817624398876824	0.009086403044159983	43.165962476131234	2	0.04699992870284629	1.139262074095448	0.030785936820274553	0.0019340705798325689	1.1163375246949665	42.679748436757315
86000	-1643.5301855936004	-1390.8672092051502	-252.66297638845035	43.01101034249366	-1128.653699182415	-189.06845684336633	-31.893860225003127	-41.25119295436576	-249.55751521398932	0.06030067466917066	0.9817624398876824	0.008710305879618598	44.315945755637955	3	0.047395789633142664	1.1668962948834485	0.02919828315758769	0.0026131489789314585	1.2867421550922964	42.679748436757315
87000	-1649.8779836190101	-1396.3721212692658	-253.50586234974443	42.95850360327578	-1133.4758951444612	-190.60062605300462	-32.14741284368316	-40.14818722811669	-250.71194929548997	0.08853156960370777	0.9763777121159515	0.006287384651289355	43.71056270970479	1	0.047395789633142664	1.0641261577095056	0.02744036621545127	0.0018988012521001362	1.126779337476693	42.886101135834686
88000	-1640.8719362738	-1390.551121635042	-250.32081463875807	42.98451704937311	-1126.9212226758393	-191.8592496615156	-31.985998541847753	-39.784650755839166	-247.67312968143864	0.05577287156416102	0.9788657004591695	0.015278242443368808	43.57502524413015	1	0.04268372751737	1.0163572091640631	0.025482470881874632	0.0012860921279884822	0.9844273611745668	42.67861725190597
89000	-1633.2463785870473	-1382.237439813155	-251.00893877389223	44.6636722531587	-1129.688956589682	-181.7730763433036	-30.620992444813865	-40.15441443535567	-248.25849820934576	0.08413499416456395	0.9817541578005142	0.0042463609960533754	45.82800803344198	2	0.04534970772071617	1.049891838607618	0.028660706242186997	0.0027642332185131664	1.2353843618579239	42.854603797700534
90000	-1638.4341527685071	-1379.628185876821	-258.8059668916862	44.6636722531587	-1125.6271648537984	-184.4803736963916	-30.097153885258198	-39.42349344137273	-255.9931546412841	0.0410709230082596	0.9817541578005142	0.01293854230437675	45.64467360279005	3	0.04614383753368895	1.0703228448054614	0.02958708904520301	0.004344842471554315	1.432199033083376	44.56813683960405
91000	-1641.0225488638898	-1387.008115164559	-254.01443369933085	44.396858675923504	-1133.0940779088776	-183.98039778692407	-31.39311324756891	-38.540526221188664	-251.2298575894615	0.07124321618249485	0.9817541578005142	0.004075166366044343	45.490980620468775	1	0.04525454698142085	1.0610666351311293	0.029077218641282106	0.003308608042218949	1.2886633055629537	42.8263375103247
92000	-1645.6256894801527	-1390.6238322776123	-255.00185720254044	42.81737847410772	-1133.0243018707754	-188.5004956495633	-31.50954618796222	-37.58948856931122	-252.3190254386712	0.07478013539795819	0.9817541578005142	0.006833551995221184	43.20944116326989	2	0.04367546965444644	1.0278096208071865	0.027236477325812223	0.0014108359677574838	1.005642815539542	42.39441899234113
93000	-1639.0877717471585	-1384.8398651342447	-254.24790661291385	42.99870576209104	-1124.9010303482264	-187.9550032304269	-32.18342069345556	-39.8004108621359	-251.1646789823771	0.04281549321550085	0.9845442985768053	0.011114991758443148	44.27996467694066	1	0.05028619363097976	1.1595202474188515	0.03055142818303068	0.0018052299549728686	1.1355246872646936	42.022642864745166
94000	-1652.9544625105068	-1392.323229310201	-260.6312332003059	42.99870576209104	-1129.810423486161	-189.34864878718403	-31.105637312718144	-42.05851972413796	-257.5189418483533	0.06061697443622755	0.9845442985768053	0.00903099284761366	45.53130194989793	0	0.04864282820412133	1.1691634573403173	0.02873563232932811	0.0016982939397141832	1.104400712712998	42.077697273186445
95000	-1646.6249204506794	-1383.941530871181	-262.6833895794985	42.87879413013853	-1133.332420522582	-184.1532142033862	-26.89014350645123	-39.56575263876159	-259.6178923202028	0.047244553797287744	0.9845442985768053	0.007730938447418978	45.0297004499117	2	0.04602609589973494	1.153642562731802	0.028407837492462184	0.0032136650957504662	1.4194958835278844	42.10954381183036
96000	-1649.0093387057384	-1389.1987314418639	-259.8106072638745	42.8797474680717	-1132.8938341904916	-187.50250841061924	-27.856808169397084	-40.94558067135601	-255.76009071788445	0.04702867660370053	0.9845442985768053	0.009634143683037891	44.19258520925887	2	0.054730750823330294	1.4853816758273133	0.028732121598282652	0.009208214179067656	2.138695743726347	41.6134798703115
97000	-1649.1284015455315	-1394.363357556848	-254.76504398868343	43.104454133724786	-1142.2873009677746	-183.67115938359822	-28.809500730255138	-39.59539647522008	-251.14477443530134	0.037993588621364	0.9845442985768053	0.015762463539681373	44.72814798191838	0	0.054730750823330294	1.339275918295047	0.03008997965776727	0.007776499447915548	1.763240588716708	41.800370421238895
98000	-1650.6047608861736	-1389.6343901879104	-260.9703706982633	44.524326113688474	-1127.7436765949046	-191.53785864469637	-30.049549066799464	-40.30330588151003	-257.5214402290551	0.03627530701800937	0.9845442985768053	0.01310241317964537	44.82603949349787	3	0.057277423766487603	1.2815836288370592	0.03006792761536565	0.0046032698861023765	1.4689246699231122	42.71695729124559
99000	-1652.3354507842187	-1389.5878944107537	-262.74755637346504	42.92897708269909	-1128.5703798250938	-189.07149449982782	-31.893833842191878	-40.05218624364017	-258.8521734630877	0.03533337163006328	0.9845442985768053	0.016278087713994485	46.99878547435754	2	0.05946275009520969	1.432508874926266	0.02843788599041991	0.005927788429765542	1.6616274322612676	42.768240278251604
100000	-1645.2383388096923	-1391.261324213256	-253.9770145964361	42.85690576509728	-1127.2957344717465	-195.64411307469695	-28.83749818575428	-39.483978481058394	-250.37362514139483	0.04046146875267516	0.9845442985768053	0.010684245753932781	45.32928963323814	1	0.05394469583351715	1.3335789324738125	0.03435584518047648	0.0028969261565135775	1.3208911058996466	42.54756955750462
101000	-1646.9642030912783	-1390.5687871452405	-256.3954159460376	42.56614061777326	-1130.4698940555527	-189.08848337249708	-31.373312685108633	-39.637097032082096	-253.141499795433	0.0542955756320633	0.9857032487564511	0.005052923965453796	43.790577253349014	1	0.04770401335143766	1.2163003682952125	0.03391046852161319	0.002276850674054002	1.2422976441268392	42.20761865122105
102000	-1659.405651242746	-1404.9387303267433	-254.46692091600278	43.68487190052643	-1145.5719645985857	-191.75885177892468	-30.642047942411978	-36.96586600682106	-251.2984743098339	0.04975070056803726	0.9857032487564511	0.006157870082683332	44.22063241424494	0	0.047590707312479164	1.1878248789984407	0.030436975013977692	0.0016087283065400902	1.1988625802172757	42.214391415908096
103000	-1654.72304823676	-1398.2354976849012	-256.4875505518587	44.119336980006636	-1140.4784447372463	-187.85883759771926	-32.72543645352896	-37.17277889640665	-253.3917233634111	0.08228488186432717	0.9857032487564511	0.002320374213143618	45.5984158807034	0	0.044104053430195515	1.163699436131764	0.029361786924072285	0.0013277663000394232	1.1431612244615512	43.133032077439815
104000	-1651.5567068463388	-1394.568050403224	-256.9886564431148	44.74505674945182	-1135.1347928880957	-188.4309977414517	-33.37849702566181	-37.62376274801508	-253.78531304558243	0.08559788728361593	0.9857032487564511	0.0019243327374045074	47.49700655448968	1	0.04247725419758293	1.1994408695728442	0.026592707714782383	0.001235498556405486	1.1212214622895489	42.23762057668735
105000	-1652.304926976604	-1390.131234267408	-262.1736927091961	45.07141809246809	-1133.921194282736	-187.03046261527646	-32.337775875451655	-36.8418014939439	-259.5793362768133	0.05296821921080731	0.9857032487564511	0.004765850940360324	45.590671917975016	3	0.039330359720148096	0.999016774433379	0.026190513611083342	0.001207255765384965	1.0632986285820272	42.27767283986562
106000	-1652.4277319042444	-1398.5914770008324	-253.83625490341197	41.72310721785698	-1143.432859886588	-189.34184115782801	-30.398478536576338	-35.418297419840094	-250.76531787620087	0.08784192865324882	0.9867740000895331	0.0018091488453296917	42.43703043595548	3	0.046314283450844804	1.155445446861397	0.030198992855187495	0.001858388533901927	1.0823169468374045	41.390600953131816
107000	-1662.5352280314519	-1403.2660242364873	-259.2692037949646	41.90825962181865	-1149.716055534026	-189.21963630817027	-28.089637793358907	-36.24069460093211	-255.85415607716723	0.08108743838860594	0.9828640555071374	0.002949568206270787	44.53362495835181	4	0.0532200044985236	1.2702110324940306	0.030738094113875056	0.002628548639751361	1.187937706566061	41.79626998705112
108000	-1662.0130338866372	-1412.4740935571372	-249.53894032950015	41.77303392904324	-1155.954381805848	-188.45309103021077	-30.574240825617114	-37.49237989546116	-246.20372661911333	0.05486204297548995	0.9828640555071374	0.012648495104688314	45.16078675726834	1	0.0532200044985236	1.2434643274986772	0.03365943487437751	0.0033424075165655303	1.3203016546918682	41.70301174603287
109000	-1641.2447584551114	-1396.4665898922012	-244.77816856291025	41.8581926949956	-1133.2031575120327	-193.09716249347568	-31.49396545147348	-38.672304435219374	-241.2535032868447	0.05993751795273726	0.9828640555071374	0.00611360308708617	42.605000814154835	0	0.05522633111292521	1.3070474923551465	0.03276186587030857	0.00255840154149433	1.2811326251277297	41.66849431346294
110000	-1644.276341009772	-1395.5935839068786	-248.6827571028934	41.78822199641169	-1139.4879751321378	-182.72319908049232	-33.901071592063	-39.48133810218549	-245.15809182682784	0.058020492706785526	0.9834190905701201	0.0061115049936662814	42.37521715115672	2	0.05522633111292521	1.3070474923551465	0.032240815141038846	0.003365545889339193	1.3834093215729175	41.66849431346294
111000	-1649.8753370437971	-1403.647703332183	-246.22763371161403	42.61202887661722	-1141.5978257007257	-188.85898834650004	-32.72320058961811	-40.46768869533941	-242.7404458244607	0.07924269614909177	0.9834190905701201	0.003935394291424859	43.01634164064256	2	0.061101200873598285	1.2944392043579924	0.031750448228846005	0.0031593797624283183	1.2660776192704843	41.49634721046894
112000	-1637.903462896737	-1390.599084992727	-247.30437790400993	42.24838817385802	-1131.795910127264	-187.05331515076998	-32.464886036017624	-39.284973678675556	-243.81719001685659	0.07029457529879686	0.9837104936425716	0.005539226734946921	43.01634164064256	3	0.06092407455824053	1.2944392043579924	0.03447194725182331	0.002861568816051576	1.1977894482716738	41.90576919355438
113000	-1628.8056388214054	-1381.6742956038258	-247.1313432175795	42.39947828148498	-1126.3904218890282	-183.66388988685927	-32.44445657698883	-39.17552725094938	-243.71581264645167	0.056477351855898916	0.9837104936425716	0.007934161213211836	45.57999994941273	2	0.05326583282381077	1.2703730136498164	0.029876269996867225	0.002748750759043833	1.2089294625019216	41.90576919355438
114000	-1642.5537365555717	-1394.6582865321736	-247.89545002339813	41.92125850595912	-1133.3697307732045	-189.70650115303349	-32.35395693641441	-39.22809766952122	-244.2879245542424	0.03264931131879504	0.9831826337250453	0.027618992169805196	44.61051778085661	3	0.04992806168434943	1.3349745643085766	0.03251855432503641	0.0022165077479283776	1.1774053584570368	41.90576919355438
115000	-1664.642782848206	-1413.7065669626234	-250.93621588558256	41.91075292610417	-1147.6342597709167	-196.48352716988046	-31.562895345134933	-38.02588467669126	-247.5694779120515	0.04978101867792744	0.9831826337250453	0.016298503252316132	42.537196578542954	4	0.05694350334055763	1.2540175122124284	0.04028073671759076	0.00338547539344403	1.2163658912812352	41.83122918339638
116000	-1658.4401268679662	-1417.521890216536	-240.91823665143028	41.92512523791423	-1152.1510580344636	-196.85524623377532	-31.83108556631498	-36.68450038198216	-237.65321258925755	0.06904013973243947	0.9831826337250453	0.005087919838586885	41.94772800379107	1	0.05694350334055763	1.2200074097337976	0.03715837756245403	0.003521455733957385	1.268474957398981	41.8455742244001
117000	-1661.8579361291286	-1417.5008146463394	-244.35712148278918	42.2054135633389	-1154.1916326607845	-194.73502996329904	-30.922081581363315	-37.65207044089272	-240.93963533908237	0.08759237945005073	0.9825719820731167	0.002907385468712691	46.19022165147442	1	0.0603792069308426	1.2710290685702277	0.037815391322306255	0.003742136244486556	1.3139373301829187	41.86205659241057
118000	-1656.5667521367334	-1411.7501875240157	-244.81656461271774	42.470260820357645	-1143.9999724458316	-194.82713967389773	-33.46375195025952	-39.45932345402665	-241.09632390355327	0.10852237128031743	0.9825719820731167	0.0019109503144770382	43.92556762210665	1	0.062421284917532266	1.3730729251946734	0.03226961588218551	0.004587562423547653	1.5085001374398121	41.988519876734415
119000	-1648.5331742057551	-1408.7505911086791	-239.78258309707604	42.69055874639071	-1139.6305567753934	-195.44853400930612	-33.90268748568735	-39.76881283829246	-236.13180996890577	0.10983660394520922	0.9825719820731167	0.0023532384551920036	43.92556762210665	0	0.055741391353484666	1.3495779121703673	0.03086386017250943	0.003037911549207662	1.3615893256193068	42.60330866520354
120000	-1640.5246930901012	-1401.2924839954073	-239.2322090946938	42.69055874639071	-1140.0365674712577	-189.58141037734038	-34.245675545689366	-37.428830601119806	-236.06258450829176	0.13675141509715583	0.9786293183028167	0.003896583988210551	44.71096401930578	0	0.047901178170646645	1.1882167524795353	0.03257957282919041	0.0018996371075133114	1.1324709192773093	42.06992837824294
121000	-1645.4171785177505	-1403.8518082186201	-241.56537029913036	42.76670454748808	-1143.3969809637103	-189.90650059453642	-34.05468114285241	-36.49364551752102	-238.57881180211504	0.0832457573675459	0.9813718275321052	0.005444510399782398	44.6179828886417	2	0.05056553791687996	1.1275225602328713	0.03652242775426132	0.002062535802536629	1.1038828716795777	42.07887000405748
122000	-1647.9163932147621	-1397.8565899363252	-250.05980327843696	42.76670454748808	-1135.1062437616238	-191.58579943194562	-34.87347033819804	-36.29107640455787	-246.84170836912122	0.05543346160418964	0.9774200304487317	0.013780040502912254	47.13036201498258	2	0.04745137098403624	1.2043555045742589	0.032677978212186314	0.0023174099796255286	1.2218050988417997	42.50927015739664
123000	-1635.5574442413567	-1391.0154165799083	-244.5420276614485	42.745582027138006	-1132.118905261953	-190.14771180657155	-31.21960431624821	-37.52919519513563	-241.43245621607036	0.07739751922249218	0.9774200304487317	0.010376525959429344	42.93050860922301	2	0.04644457225369967	1.168260561151979	0.03340632992502386	0.0022726471054783587	1.2195712703304933	42.488274784162556
124000	-1649.93267906311	-1400.370718672345	-249.56196039076508	43.10912000739546	-1140.4368068218478	-192.1606516763229	-28.94768316201331	-38.825577012161006	-246.3772106062249	0.06737553581541711	0.9666373287402308	0.02543520485012442	43.60989789333695	4	0.04974132365818669	1.1932498624984813	0.034524943719636145	0.004455749269887668	1.5450257580185307	42.488274784162556
125000	-1636.5683638224211	-1389.0690246096929	-247.4993392127283	42.43137637100948	-1128.917864483334	-188.8190280695878	-30.209258599391497	-41.12287345737973	-244.26382476393928	0.0638658785470482	0.9708031909931879	0.02102757647845413	43.12075749622339	2	0.04974132365818669	1.210162313808344	0.03499603677193152	0.005023072187738901	1.5795617030128006	42.30508892686816
126000	-1647.5342742485582	-1394.4115884141809	-253.12268583437742	42.31037026716645	-1121.7164098077978	-197.6155614624787	-30.092159697937063	-44.98745744596745	-249.29899657025197	0.0855369800049419	0.9756047159006866	0.013344062667386985	42.413566420237466	4	0.06212676994447967	1.4081452013156208	0.03795536435903124	0.007868854108511812	1.606573495110107	42.30508892686816
127000	-1643.5572533028162	-1400.7667850171283	-242.79046828568792	42.16700723375292	-1135.6552725649697	-196.24471551685096	-30.5928028583569	-38.273994076950935	-239.5230456910537	0.07325969390293365	0.9757284216492911	0.013832677811634098	42.811335471831114	4	0.05773361796321861	1.2208080581430034	0.039695445574625184	0.004285076937734886	1.2836091633809297	41.70180557422334
128000	-1647.4688146115996	-1400.2730338555239	-247.1957807560757	42.04704383698183	-1135.3035947002957	-193.67345033061287	-31.394277927736663	-39.90171089687862	-243.773406955438	0.04365211839110011	0.9757284216492911	0.022788655618164743	42.35437821189433	6	0.05228316864584112	1.272668958189194	0.054904674364547074	0.006644582750467036	1.6338711604483274	41.62104958535861
129000	-1648.5010415018837	-1400.308065176713	-248.19297632517072	41.99131547933339	-1136.5377962927876	-191.43292663657877	-30.62295303285	-41.714389214496485	-244.91315095573964	0.05555497828854013	0.9757284216492911	0.01915182995851982	42.02943013917518	6	0.044346445375025016	1.2249492521098573	0.040950634073822365	0.005252537127882173	1.506106534085886	41.7375603375575
130000	-1651.2788705539515	-1396.6459152892244	-254.6329552647272	41.99131547933339	-1138.0030100871213	-189.70971668371823	-30.803425356658323	-38.12976316172644	-251.7604520263504	0.05292596795466751	0.9757284216492911	0.014008269563558736	48.383727171469886	5	0.04127886939346538	1.0899274374901595	0.03804835275518791	0.002362214457777351	1.1742411446909888	41.83687064896742
131000	-1665.0460798439651	-1413.9661694524632	-251.0799103915019	41.99131547933339	-1148.419060770619	-190.64617616686937	-32.54213153104097	-42.35880098393419	-247.83567900618814	0.08276040434432459	0.9724441711175325	0.011165224218632743	49.87411272612263	4	0.04236127788412737	1.2130694369924522	0.0356570782926891	0.0026342854745575934	1.3830611853733874	41.795800734157496
132000	-1658.857154810189	-1408.9457236457768	-249.91143116441222	41.99131547933339	-1141.8389593843199	-195.06310800080422	-31.901715162344654	-40.14194109830795	-247.6833469469486	0.07424901846447257	0.972196997307041	0.015698177964709695	46.508408182938254	6	0.03613153286924263	0.8812011506507892	0.029405736207195478	9.86600687317683E-4	0.9263893126637813	41.92428453373851
133000	-1642.4299777569327	-1394.8746857781462	-247.5552919787866	42.06663155530259	-1126.3940950927974	-196.85546671173955	-29.990532082399273	-41.63459189120976	-245.29885043186977	0.06679712415894568	0.9645900441876751	0.022035583263005958	42.31862951160832	2	0.03479930312289953	0.8902370547439085	0.027696130036171794	6.637443231901826E-4	0.789610033294186	42.025210169980745
134000	-1656.3672611124048	-1396.8238852576787	-259.54337585472604	43.04573081824252	-1122.542231578005	-200.71234830152594	-29.1136136947074	-44.45569168344047	-256.81289195461216	0.12203184900939783	0.94721711023281	0.014676544049242301	49.133864081323004	2	0.03671258756963549	1.0433665903937115	0.02792112363737153	0.0010393496139838904	1.0138018711648205	42.777536769740166
135000	-1647.2929439704565	-1388.2345983496955	-259.058345620761	43.04573081824252	-1135.678519407682	-183.6386426130146	-28.188069733726667	-40.72936659527236	-256.73617339249046	0.06182384811087698	0.9525267567691018	0.04961407722883545	44.494846979822114	4	0.03639334296075811	0.9112396484797226	0.028844376377189573	0.0013410557689189665	1.0319197459350453	42.33051221587453
136000	-1645.4446624435154	-1390.1915871648428	-255.2530752786727	43.67880106739602	-1139.6591447662256	-183.32855771295286	-27.634675116840437	-39.56920956882376	-252.4533320912314	0.0422847440366947	0.9728519095724066	0.03871402578186721	44.82695693668988	4	0.04438649870026681	1.0660372043844706	0.0322536623028329	0.0040712206659735935	1.4469250051215916	42.37419215600448
137000	-1648.4496262739676	-1392.418126437762	-256.0314998362055	44.06040029350226	-1130.692620024935	-192.34315933955895	-28.605916688852766	-40.77643038441543	-253.28179118273832	0.040000186610698436	0.9728519095724066	0.04312739280858836	49.71340339171757	5	0.040129258918581885	1.0496524217870344	0.02814115271795756	0.0024420611436029426	1.2315177038711485	41.92662912508938
138000	-1656.0907978435994	-1406.7057519287596	-249.38504591483982	44.03646495092554	-1141.2700573336933	-196.54528617172593	-29.29495592605482	-39.595452497285486	-246.96851484795718	0.049925089752456395	0.9728519095724066	0.02163678763445571	44.78124481457054	3	0.040129258918581885	0.9415263793799497	0.030187189849828686	0.0018557787042711416	1.1009014458428539	43.23265213922153
139000	-1658.7658015484562	-1406.296905391466	-252.46889615699016	44.03646495092554	-1139.3336904012044	-198.42281160327354	-28.596323582775305	-39.94407980421258	-249.53868792511685	0.05316968232739728	0.971911924285198	0.023959020449930233	44.78124481457054	7	0.043254119634139714	1.108926463946189	0.03005301163740537	0.001758318758489168	1.1348622578162346	42.983837308271816
140000	-1664.6729348847216	-1410.0477282383408	-254.62520664638066	43.70614791357807	-1149.8626185826358	-189.6986365546939	-29.62890694876396	-40.85756615224728	-252.14657279246092	0.051255659482211315	0.9680710172406279	0.03658691854993703	46.76392637817589	6	0.03802196156146654	0.9615443360228427	0.0305476211515008	0.0017332386854574053	1.20701997513146	43.26861628084481
141000	-1663.0982599150618	-1412.6201332553571	-250.4781266597047	43.31711550852775	-1147.2598674034457	-197.37899731950557	-30.00394368186424	-37.977324850541756	-249.06705801945535	0.05023660319584938	0.9685371806619075	0.031793321578267614	46.35700346669869	6	0.03661741683309535	0.6285809043488588	0.02921415100093872	5.169972667583611E-4	0.7029901154449213	42.464318574173454
142000	-1670.351723282451	-1419.7070020744159	-250.6447212080351	42.11722998338777	-1156.8994022234533	-194.2689238622447	-29.324629990954758	-39.21404599776317	-249.3260611881745	0.0841087920170963	0.9685371806619075	0.01039393635080178	45.23108430990595	5	0.0316721988559203	0.6011387717920921	0.028515373982181267	3.7851065904427817E-4	0.6256667293301295	41.920762439061264
143000	-1653.7028957226755	-1404.5643774214288	-249.13851830124662	42.21683077744047	-1142.963644858198	-190.66469943483668	-29.158332221569264	-41.77770090682497	-247.2361666783351	0.08085686054323994	0.9761318191639621	0.010392580432328493	43.94537677714511	3	0.031153387319283642	0.7785748750431165	0.02662329976282728	6.590332933424395E-4	0.8090209757937705	42.04362970998093
144000	-1651.9236254849038	-1403.0718322392313	-248.8517932456725	42.35549186068861	-1145.1858882768354	-189.01873290018327	-28.52220012607201	-40.34501093614058	-246.77761992591795	0.03314279585895983	0.9823020835664984	0.02514038273254988	43.512898710385365	3	0.03742677825780447	0.8324329635436303	0.030027790657363926	8.521297897527049E-4	0.8051914154938089	42.09329667043612
145000	-1647.5584240491535	-1401.087304758986	-246.4711192901674	42.313474512498395	-1141.4699862198656	-188.30585972641208	-28.325942666367023	-42.98551614634133	-244.44153860257097	0.03965544602150294	0.9823020835664984	0.02048586162543671	43.75862522527219	5	0.03859633069806712	0.8183937048764788	0.03016232491099043	0.001011044791892228	0.8361955055923033	42.1986273256373
146000	-1651.8958709324418	-1406.4824523788898	-245.41341855355205	42.313474512498395	-1142.806062905748	-189.33849017386342	-30.968861964848013	-43.36903733443043	-243.41930782752675	0.0713091073057428	0.9825324451260647	0.005211721284049674	42.32119440677685	4	0.041087702193233086	0.8072568412203052	0.03142388412803794	9.147829634000621E-4	0.7976914606348705	42.1986273256373
147000	-1647.0301366429958	-1401.0091261997404	-246.02101044325548	42.31097012735874	-1126.5359738409138	-200.01038714323118	-30.05386503418654	-44.40890018140896	-243.99666438575116	0.0634912121668013	0.9845479472469866	0.006628938401739087	43.7101823267062	3	0.03928128155260644	0.8167484319997119	0.02808073726059349	8.726268980507251E-4	0.7887212115799919	41.988316546637606
148000	-1645.223922254545	-1398.5919702865492	-246.63195196799566	42.03022477142051	-1128.8582258624326	-195.19840688543857	-28.200361422707445	-46.33497611597064	-244.2120716737361	0.06612395217619271	0.9845479472469866	0.003827037725961076	46.10553326272458	3	0.03928128155260644	0.9426042718079106	0.028904672307890362	0.0013910696441541929	0.942903362258958	41.988316546637606
149000	-1643.397804413734	-1397.3606208482577	-246.03718356547634	43.44986316074474	-1126.2305051298056	-198.02936116729146	-29.604593414483663	-43.49616113667707	-243.8011962022232	0.03972059034568289	0.9845479472469866	0.015065728906606997	46.10553326272458	3	0.03668523604225889	0.8837179073336722	0.0274700781029179	0.0013172821870715268	0.961337699319048	41.97290578262156
150000	-1642.8691929392676	-1401.1726021876934	-241.6965907515741	42.01464308230298	-1132.0663014840684	-194.6932884868999	-31.18078219158753	-43.23223002513758	-239.5935155405009	0.03495220509990133	0.9843541334146225	0.02546183848058489	42.132466072558735	2	0.03840229122183459	0.8415544349038189	0.032779940559855614	0.0012309426765301705	0.8868028759860607	41.97290578262156
151000	-1635.2216145601358	-1401.409111079083	-233.81250348105272	42.01464308230298	-1130.2146520170966	-195.43980278313717	-28.74923942839937	-47.00541685045007	-231.7118777791626	0.05554283568812372	0.9834426858474089	0.011151893642394415	42.05146481661215	1	0.03840229122183459	0.8407806990643397	0.03225750001556934	0.0012973239342263935	0.847509077334763	41.97290578262156
152000	-1641.6416011732163	-1406.074259417121	-235.56734175609515	42.01464308230298	-1138.1188354138483	-192.22604581808267	-28.88778324503385	-46.841594940156355	-233.2698770895436	0.05850189001248264	0.984950128356987	0.008869832087768339	43.224010037193274	2	0.04084289900377803	0.903335596917187	0.03175808761253647	0.001523855560087599	0.9124550299208648	41.97290578262156
153000	-1633.9777972527354	-1391.6438748455334	-242.33392240720204	42.01464308230298	-1122.2578639642777	-192.12643848047827	-30.27308017588363	-46.98649222489364	-239.79912493221823	0.04795623224343254	0.984950128356987	0.010198579147368115	44.88016699260078	2	0.0409581184105941	0.9797036079960137	0.029334641262659802	0.0017139552015922191	0.9871283238966967	41.97290578262156
154000	-1638.9979416125266	-1394.1864832373676	-244.811458375159	42.335509973372	-1131.9513431038467	-187.78737681347252	-29.55250115489268	-44.89526216515568	-242.4366206934557	0.04618901787219077	0.9842404441394058	0.011423723733719237	46.68028770275212	2	0.04355143272441415	0.9281244267867724	0.03241191178796675	0.0016417919226589912	0.9215719950150555	41.842159233011486
155000	-1632.4147585172213	-1392.17516135573	-240.23959716149122	42.335509973372	-1127.8058625331244	-191.11525186092857	-29.965063500625508	-43.28898346105165	-237.5947561945063	0.05769679862864531	0.9802239561738231	0.010742631325978398	43.60638004147518	2	0.04369226991260911	1.0154313356138238	0.032427663919862466	0.0022305845822092087	1.0263124838025728	42.055705160277796
156000	-1642.339511556593	-1397.8415267904174	-244.49798476617553	42.337405529928205	-1128.9466198637822	-196.4627911414884	-28.076041179463417	-44.35607460568344	-241.4137792368272	0.04818077076372324	0.9802239561738231	0.014900786626597565	42.97319193971797	2	0.04369226991260911	1.159844539072284	0.02764626944244793	0.002685226737537224	1.1632695815315632	42.02093085937392
157000	-1671.7672661517925	-1422.9822761853056	-248.78498996648685	42.419169792468054	-1145.991344552383	-198.91423752251248	-29.588613474429934	-48.48808063598033	-245.52263652431256	0.08053411794002335	0.9722643060605796	0.013109564229813997	43.69446769675268	3	0.04369226991260911	1.2191160143036341	0.033494215033990075	0.002532377080394845	1.1692364365517414	42.02377781785217
158000	-1648.4197439061004	-1406.1890138039403	-242.23073010216024	42.490213864640815	-1133.4901187030548	-200.78347375143326	-27.82480760449732	-44.09061374495489	-239.80288169670405	0.07562794189126412	0.9722643060605796	0.014106285204045122	46.15124156503354	1	0.04364970598548053	0.9451694526160838	0.03528250418355342	0.0024667858395931923	1.0380969629331163	41.73688812074311
159000	-1632.4630022917358	-1392.248255711753	-240.2147465799829	42.490213864640815	-1124.286353726954	-194.88865739815142	-30.053327990399463	-43.01991659624797	-237.48163743154774	0.06382874929363581	0.9722643060605796	0.015927208661785	42.66232966590897	2	0.041180921512585025	1.044224635520177	0.03171788914944027	0.002417275471902178	1.08368097695379	41.73688812074311
160000	-1646.9082997537575	-1406.138411128547	-240.76988862521054	42.490213864640815	-1134.3279524295087	-195.87848187768557	-31.60081236388321	-44.3311644574695	-237.29183210403812	0.06976232477558536	0.9751363699344872	0.019809299858974803	44.12172718377474	2	0.05436204459446977	1.2913694085810927	0.03280883934345023	0.00666970454608063	1.518374887230675	41.73688812074311
161000	-1649.115460204314	-1405.2558893812811	-243.85957082303295	42.30610071591805	-1141.0063847628953	-188.71834333717757	-29.883193198829552	-45.64796808237868	-241.11107507254476	0.08257448203108968	0.9722439962186062	0.01055149443799705	46.16905614466084	3	0.049238663768896566	1.049255684045575	0.031868200884039403	0.004889249328884951	1.4167217641455436	41.755483870922355
162000	-1633.6161510680479	-1391.4599812535407	-242.15616981450714	42.30674734675779	-1124.809334332626	-191.56038424650785	-27.80290500720021	-47.28735766720668	-239.26273434598554	0.06961968117536525	0.9722439962186062	0.016808107492619222	42.67501786907875	1	0.04223053595695712	1.0968140111817006	0.030668607799432944	0.003900843101122716	1.4806314368295723	41.483119723543176
163000	-1632.386081653541	-1389.8629884387562	-242.5230932147847	41.81292091946865	-1127.2363792708773	-186.5268304899373	-32.154348215239345	-43.94543046270229	-240.00754558946133	0.07243610213140389	0.9722439962186062	0.014178206513717831	42.67501786907875	2	0.03555458604644964	0.9734737321373346	0.027481351414915412	0.0018063969285582223	1.1783121898185556	41.483119723543176
164000	-1626.800183878844	-1388.4942137303321	-238.30597014851207	41.81292091946865	-1130.3028895600805	-185.12135572489814	-30.78878499667991	-42.28118344867367	-235.10029084586353	0.0972759336515192	0.9722439962186062	0.008685635114759229	41.8547943545753	1	0.03653983791203571	1.2002189320646737	0.02827636366390484	0.0021456303354065263	1.2259774458773542	41.548871724137236
165000	-1638.1971403797309	-1399.5138168394099	-238.683323540321	41.81292091946865	-1138.415518368662	-187.58857932510261	-31.632405353219568	-41.87731379242542	-236.03493189722943	0.07491731757919509	0.9696504122042033	0.01690421963489428	44.383746342613094	1	0.046396569386159964	1.0165872931271305	0.034453596368878306	0.0028933298009507133	1.1447231682991488	41.78105023031737
166000	-1637.5612679831577	-1393.237514528323	-244.3237534548347	42.57200927432506	-1123.6420662514731	-194.0848540319834	-33.49590031900653	-42.01469392585981	-241.34328966708551	0.14993274067481183	0.9706955463434854	0.0040622161968487044	45.38048823357027	2	0.049914162105152496	1.1255092314831574	0.03518215273379486	0.003298567663606968	1.210790649004965	41.685800622687594
167000	-1634.7696314290197	-1393.4465748833425	-241.32305654567713	43.70694742264687	-1125.7955318526608	-193.84988893397627	-33.36898787799569	-40.432166218709675	-238.75973443352456	0.08658197137896553	0.9715321174478039	0.010554001745946702	45.433643479285756	1	0.05410643400751038	0.9889461835416251	0.039966259194867744	0.0029908419067843192	1.114069771172051	42.75057678109011
168000	-1643.7219400110478	-1401.9394906313394	-241.7824493797084	44.18776202718246	-1135.1811714915382	-189.26822338151388	-33.84050947350914	-43.64958628477794	-238.77198985959086	0.10876427302549004	0.9708659901106639	0.006286932345933949	44.785438414537225	1	0.05410643400751038	1.1354227024094217	0.04139258723190811	0.006047573163434399	1.5239052777961852	42.738011406920144
169000	-1644.20166721333	-1399.2327101797255	-244.96895703360448	43.61345183141111	-1138.395466854314	-184.38211933444225	-34.72378820964824	-41.73133578132102	-241.94732239970142	0.0808404368646107	0.9649393684806388	0.023495926949318898	43.853632282086096	5	0.0492472870031863	1.1391190130133935	0.036056474865579	0.0037786926359522307	1.3914704120477839	41.77226610081192
170000	-1644.637211123329	-1398.5369231770458	-246.1002879462833	43.66961389630116	-1128.561994051945	-190.6655523981921	-34.78800231687935	-44.52137441002924	-242.94059900331976	0.055117122067146994	0.9607624016962666	0.053998676501390556	44.04764031615308	6	0.0492472870031863	1.1849120290728126	0.039879190320270735	0.0039688169525646695	1.3714550630441344	42.704479944862975
171000	-1652.2210872843862	-1404.1822664182755	-248.0388208661107	43.534688221597605	-1138.1491537414581	-191.55136341405174	-30.797702115611273	-43.68404714715435	-244.4773321818895	0.10529619695855798	0.9630827376485052	0.013041404086893148	44.62269263973276	4	0.04806077680796645	1.3194498294280192	0.04295631140712841	0.007358034608597684	1.6184142140165156	42.13541043836071
172000	-1644.0105905340201	-1400.7824757239448	-243.22811481007528	43.67471030270555	-1134.7979471839028	-191.82823934246133	-30.545870556273716	-43.610418641306914	-240.35757173267396	0.08289698755756864	0.9630827376485052	0.016980261538225037	44.56006425578618	2	0.045770346546489656	1.0892828650079651	0.0447810359704117	0.004845818535931873	1.4451938311015682	42.028158303827865
173000	-1652.1498933276923	-1405.190393919152	-246.95949940854024	43.853848427282884	-1139.6183306081036	-190.7024339743877	-30.83276742082845	-44.03686191583215	-243.44019783800758	0.0868175109121723	0.9631170290171105	0.014777492915322226	44.05016254437553	2	0.045770346546489656	1.305242123134492	0.046775503899626925	0.006405509260671295	1.6835220638922186	43.57982952944642
174000	-1651.260950872992	-1407.3103950178734	-243.95055585511864	43.853848427282884	-1142.8114454951726	-190.33588661276997	-32.33783976991137	-41.82522314001939	-240.8114068457261	0.06300532652025326	0.9628535484676719	0.03358274576697804	43.861218387800726	2	0.045770346546489656	1.1780839623608592	0.0345604341330197	0.0037023173633449844	1.2998643363750486	42.02618670556386
175000	-1655.532470405023	-1403.738507302141	-251.79396310288215	43.79277529925559	-1144.3166321956298	-189.5716346061962	-30.07376856473541	-39.77647193557968	-248.948910455603	0.055580158252642536	0.9628535484676719	0.045864532003138676	44.36110758690663	3	0.042909170284796315	1.0809055258317917	0.03345170335436009	0.0027778423031458357	1.220165984214743	43.06932524439769
176000	-1646.7299251054455	-1400.7355602649714	-245.99436484047425	42.54087702146456	-1138.4585063742325	-187.72520370823077	-31.23999565757323	-43.311854524934965	-242.90102397904673	0.0916931456993163	0.9683454209022391	0.013216769383308227	44.01868790267693	3	0.045132082240127346	1.1628745817073467	0.0357357308473264	0.0032795474016877654	1.2893166473851643	42.42664084947694
177000	-1645.253178831727	-1392.9616684029315	-252.29151042879548	42.53739396779032	-1132.436749117995	-187.77498851438605	-29.886488734882594	-42.863442035667845	-249.57053585044216	0.09877792615417343	0.9683454209022391	0.01046783878955821	43.991770812674254	3	0.045132082240127346	1.0402593839759753	0.034982631005328134	0.002925015988806848	1.1964413470408346	42.40618339250469
178000	-1647.5215360519662	-1397.7492960686247	-249.7722399833414	42.53739396779032	-1126.2310262398933	-198.35645693741765	-30.39720264933796	-42.76461024197598	-247.39879100844652	0.06907073507046411	0.9683454209022391	0.016527050664242225	42.89154332900319	4	0.03371613806769791	0.9276785653247085	0.028683351000248627	0.001260599570747023	1.016602983827692	42.27434884313325
179000	-1640.4900081179635	-1398.1123136558494	-242.377694462114	42.57684607395194	-1134.6421407071089	-189.2387401453183	-32.17613802346058	-42.05529477996152	-239.6384838544408	0.14419013530560235	0.9713013041707365	0.004611247272618316	43.63706630359357	2	0.03677468152165184	1.0462192496236666	0.029245417876621802	0.0021159437474705576	1.1922180786921688	42.4784137366419
180000	-1638.9852081606716	-1399.8225617919372	-239.16264636873433	43.279324269786144	-1135.9125418970998	-188.55310880473618	-30.900382588617884	-44.45652850148321	-236.42343576106114	0.11185582015002765	0.9713013041707365	0.0072324940098925615	44.61795949325908	0	0.04086314451772145	1.0462192496236666	0.03019480117850142	0.0028971558109662917	1.2841855363706953	42.524045188537166
181000	-1654.40537262411	-1410.7504648441995	-243.65490777991036	43.279324269786144	-1141.1536838152556	-193.18876505335024	-31.258870434962976	-45.149145540630784	-241.50533699582317	0.1036620893414214	0.967707196819403	0.010280993607289261	45.889830220935316	1	0.040393284908290444	0.8562642995417274	0.031226625764400454	0.0016080400141739826	1.0058056526857408	42.524045188537166
182000	-1649.5882967029418	-1403.1100019476191	-246.4782947553226	43.279324269786144	-1131.9534575115151	-196.05138917751412	-30.119435068830157	-44.98572018975958	-243.7232819190366	0.07445100349768943	0.9753849968091657	0.009747220737199391	45.36486869980622	1	0.03702380036704268	1.051387660259901	0.03153529953153554	0.0038575078524543793	1.36131887291005	41.88212256790153
183000	-1634.5127508835167	-1388.161179330941	-246.35157155257568	44.31796856970922	-1123.3300230905727	-187.22211374891737	-30.542207675303235	-47.06683481614769	-243.72072477777303	0.08213207495621076	0.9754655615898614	0.009256670036879314	45.36486869980622	1	0.03292943648139642	1.0108772830390338	0.02716133273922715	0.0013165585378239195	1.0878451579042812	41.88212256790153
184000	-1638.6944686616662	-1396.250641605277	-242.44382705638918	42.61799615587398	-1131.853575297112	-191.39503418530842	-30.3488730048901	-42.65315911796667	-240.18787479025394	0.11399965507815797	0.9754655615898614	0.0057719238120144565	44.81709449112564	1	0.04236167197286794	0.8900810190334841	0.03610414994200211	0.001644436785618792	0.9452264160516832	42.560043581399555
185000	-1630.1833835751452	-1388.9828404838613	-241.2005430912838	43.35405999556743	-1124.6455807100567	-192.69323592644218	-29.176851717234523	-42.467172130127956	-238.2862229129829	0.09659014154081388	0.9770641757184634	0.0064541255172469066	44.41974781201255	0	0.04234329884953879	1.1036909097676757	0.032309022409697165	0.001980113064071764	1.0523183938699756	42.18750503292353
186000	-1643.3677433736866	-1403.2853305873602	-240.0824127863263	43.36034986515062	-1138.8303323029816	-189.55526518755968	-31.13255260515593	-43.767180491663204	-237.11518890709428	0.08336146897627822	0.9756107412742819	0.007397041278962659	44.77305663302857	0	0.03824268733014346	1.121137232881823	0.029185190547479187	0.0017162611290078376	1.0954652323652274	42.18750503292353
187000	-1643.7585528707416	-1403.2029349189172	-240.55561795182433	42.220305193550736	-1140.5512712305622	-190.02933811515024	-29.69278287605793	-42.9295426971468	-238.1821302217849	0.06478850508893087	0.9756107412742819	0.010769036297254708	43.88247813045669	2	0.04393055478708438	0.9276910076792545	0.03663139738942979	0.0016165814820851571	0.9093600554495452	42.18750503292353
188000	-1635.6911299196074	-1391.8224022249065	-243.86872769470105	42.907040370341555	-1125.910186013863	-192.42933828997064	-30.245427579931913	-43.23745034114087	-240.8751333002629	0.11062173154857044	0.9756107412742819	0.005813112440990534	43.88247813045669	1	0.04393055478708438	1.1298474046306868	0.030351453778937727	0.0023422754576617774	1.231790335377986	42.27524985665545
189000	-1648.7773073903777	-1402.8902347600656	-245.88707263031208	42.907040370341555	-1138.8147843219228	-187.98064658686445	-30.957411612529675	-45.13739223874848	-243.55738933218834	0.10017478873045721	0.9627509774599347	0.01252337660155081	45.73809220480394	2	0.04360680700599222	0.9136446786932753	0.02971994689508692	0.001609314489447263	0.9886201820443528	42.79009564564634
190000	-1636.5573909351322	-1392.3494067989577	-244.20798413617445	42.907040370341555	-1125.669560971269	-189.17897122755244	-29.70784908252019	-47.79302551761605	-241.42859260478093	0.11214547330905297	0.9636981896532466	0.014947291819197146	44.24715412934632	1	0.042862571895458224	1.0593682974634242	0.02695339409907948	0.0018461478500794914	1.09450498978423	42.79009564564634
191000	-1639.7990099510844	-1397.5202714293137	-242.2787385217708	42.907040370341555	-1128.141363366752	-194.53334821168303	-29.319505201786235	-45.52605464909227	-239.67668838575744	0.09821930595589777	0.9601294242068918	0.025813726216952756	45.24354606479846	1	0.04051260407069715	1.0015157328211133	0.029881353351226686	0.0016589885284091273	0.9928263023890668	42.79009564564634
192000	-1635.6956172626928	-1396.968387730453	-238.72722953223976	42.907040370341555	-1128.9733572656137	-192.78849539541343	-29.950422337672133	-45.25611273175383	-236.21512483621265	0.09488926573716622	0.9618977819628315	0.019657038525305613	45.64543419311773	2	0.04051260407069715	0.9723601291758519	0.02986009447702841	0.0019826841320237576	1.0271025308333521	42.89835020016233
193000	-1631.8811145102852	-1393.4516678659388	-238.4294466443463	43.1175848334622	-1124.3742871360278	-195.92470045187608	-29.585447551000414	-43.567232727034515	-235.97886230463715	0.13950411014365646	0.9552571125029736	0.018012116411765325	43.27369628442224	1	0.04051260407069715	0.9524948415687527	0.02884381149122215	0.0019841421480853477	1.0864381226086257	43.00970471258147
194000	-1633.7202300645774	-1390.7429851285212	-242.97724493605622	42.766203438676335	-1120.1681998044771	-195.87437460777812	-30.384915731935884	-44.315494984329845	-240.52666059634706	0.09964502775462081	0.9552571125029736	0.019489092628724235	43.506100715851076	5	0.037607482984821514	0.9524948415687527	0.030512173789196132	0.002317248176579131	1.192333340689894	42.67861614456256
195000	-1643.1395757281857	-1403.4585264463049	-239.68104928188097	42.766203438676335	-1133.1861537940322	-194.68134996849426	-32.39061926945417	-43.20040341432423	-237.18419948491328	0.13290965084848871	0.9459150332160915	0.021866200084301114	44.01910441130137	1	0.037979946775090284	0.9674283416304688	0.02985131117856684	0.0019216544814831453	1.0948197939943747	42.51388631746308
196000	-1640.2241621657818	-1398.9674452343595	-241.25671693142223	43.11748892154792	-1128.3122733285547	-196.29287668352373	-30.0505419184324	-44.311753303848796	-238.77135381152047	0.11467219189928676	0.9459150332160915	0.02133269066522079	43.49142196691568	2	0.038113462081392595	0.9637173385671234	0.032588998516021254	0.0020271376983210863	1.131664129791232	42.91047316256687
197000	-1645.103467318454	-1398.3075737686431	-246.79589354981087	43.11748892154792	-1132.1317746648351	-191.41483612872574	-31.103302278101623	-43.65766069698065	-243.95688446350874	0.07047167821907502	0.9459150332160915	0.04110922970028515	43.95239389991835	5	0.044413126748516434	1.0789206576100758	0.03580242843919064	0.003733448160509641	1.296201190642214	42.567441286784444
198000	-1655.742760197992	-1409.6442936580236	-246.0984665399685	42.74133000068696	-1133.888586538092	-203.25554701361446	-31.4685501004848	-41.03161000583223	-243.03158732250384	0.06384876395022096	0.9578657264031346	0.03645894024694626	44.5343369789343	2	0.04395659430228848	1.1541005452533746	0.0312396177128093	0.0024470379865879867	1.2063130340235664	42.56791861712135
199000	-1650.0960296021108	-1406.5582729847288	-243.53775661738192	42.550845424133755	-1140.9794743787168	-193.99707177384315	-28.55496759634091	-43.02675923582795	-240.59869043904746	0.05638224431281387	0.9657912086088162	0.043831123558552385	43.76592962989671	4	0.04339472649014345	1.1118468742675947	0.03335516027891326	0.002351450344097184	1.1674712565936176	42.50709168786369
200000	-1640.8204784903419	-1397.0888389430095	-243.73163954733238	42.5454627626274	-1131.8288174495976	-196.8553713002163	-28.186949642745038	-40.217700550450424	-239.91582801291082	0.060309733540542455	0.9585155132615893	0.06027522095124859	43.02784799489835	3	0.0579806983145217	1.4054709337882676	0.03667382671726893	0.005007297860376153	1.3584776243381225	42.50171456118396
201000	-1637.6237980502442	-1396.8086735974791	-240.81512445276496	42.77130222669404	-1136.7108359126046	-191.7337017893932	-27.66243107198827	-40.70170482349298	-237.1995595667282	0.06975178726769342	0.9653935577322508	0.03258149501515155	43.0172654648021	5	0.05593620328102988	1.337687822597843	0.03827677428911793	0.004149025506861296	1.2347719956589398	41.79966669704968
202000	-1641.4044383603746	-1401.6229134306484	-239.78152492972615	41.95312374404337	-1146.5399558575298	-189.0052465204422	-28.80711766978823	-37.27059338288814	-236.56736583306963	0.07124676839606787	0.9692867571137532	0.01936140029032663	44.45604950658422	4	0.04698549955625046	1.2030439928092547	0.03593777918074845	0.002244353674236619	1.1041423577077039	41.79966669704968
203000	-1638.6680696417843	-1392.4275109469986	-246.24055869478565	42.13253213251035	-1133.039717170337	-193.50106932829576	-28.51922974294598	-37.367494705419766	-242.53416546887055	0.06650128859577019	0.9674647997513871	0.026016894410438376	43.23268520917679	3	0.05246564750019418	1.36838580068796	0.032380841168983196	0.0030290847207146737	1.2537342685307353	41.98553430255448
204000	-1643.425280499371	-1403.060829169252	-240.36445133011907	42.07156258268613	-1143.2214862385708	-193.63656744344223	-26.456821092105777	-39.74595439513285	-236.95381475589926	0.08774627514994478	0.9652896297920445	0.014716537901553929	43.88379881983951	2	0.0489255043873737	1.2687313575869177	0.032656393516783636	0.0026588516671489093	1.1692545973446273	41.92477747176383
205000	-1631.6286943876	-1397.4195815746111	-234.20911281298882	42.48147420171279	-1130.8779628080517	-194.20013885198674	-27.89267245803722	-44.44880745653548	-230.56827800561237	0.14540957521386316	0.9578628083628465	0.010728839116023266	42.55739681904317	2	0.05752363597452069	1.3462204340495607	0.035874242606453374	0.003966754608565396	1.2598443521337408	41.92948063963875
206000	-1636.6524946738884	-1399.42485934865	-237.2276353252384	42.48611334761598	-1136.609001566261	-195.77015957266755	-26.340316895110842	-40.70538131461055	-234.20266150073118	0.08481688191186926	0.9399724318697005	0.0507651021329564	44.729576131330106	4	0.05321952787938911	1.14022380437243	0.03559884193623118	0.003194653612935624	1.1208152593042933	41.86475279913471
207000	-1646.103460847225	-1413.1281756389442	-232.9752852082809	42.45187262734304	-1144.1524639558868	-198.19428233236502	-25.079365741167347	-45.7020636095251	-229.90084208042992	0.15338257884701315	0.9388121903318447	0.02448377484677337	42.54662452745121	3	0.05321952787938911	1.1566076591036374	0.0341162281278243	0.0037002567622913874	1.2371549129668928	41.81823252375873
208000	-1627.8358890350605	-1398.1977742280849	-229.63811480697564	42.45187262734304	-1131.6677378466156	-197.921698148963	-25.50188810991066	-43.10645012259559	-226.4778002212168	0.21669611960263535	0.924906140318158	0.018849000937966886	43.869492551823996	2	0.06105084622360287	1.1851200908845725	0.03899753479169286	0.003755691963041264	1.1859838001473502	42.194180776102975
209000	-1627.1998994375058	-1393.2776450342183	-233.92225440328747	42.45187262734304	-1127.378453930077	-197.63477665712014	-25.375464539770686	-42.888949907250385	-230.75088078095604	0.10869169101678416	0.9218268762319693	0.05756593662849246	47.57268534399252	7	0.06217525329228734	1.1887986272660427	0.0352695701041779	0.0046928052245236085	1.2799843601401673	41.80073593636791
210000	-1628.5343593281343	-1389.144033180859	-239.39032614727535	42.517234552373374	-1119.5068347088204	-198.41026588548357	-26.843164884238025	-44.38376770231714	-236.04284764834108	0.07380789358264768	0.9306710868918732	0.08350144745543404	45.25031320261103	4	0.06217525329228734	1.2475688268275682	0.035664208893412555	0.0049440528601013035	1.3139898640129328	42.14803874248763
211000	-1619.1343391643275	-1386.4452773717694	-232.68906179255808	43.426273545424735	-1120.490906259903	-194.55898385496732	-26.191820803593643	-45.20356645330554	-229.47830845649958	0.1118773429635736	0.9376098189844855	0.03322214535138529	44.72301333767835	3	0.06217525329228734	1.2019092548292976	0.03788956493259969	0.005903510020315482	1.3531440320388146	41.762723410570445
212000	-1625.2828994782594	-1389.9534265575858	-235.32947292067374	44.51522160003903	-1118.2023469216208	-198.73556923904502	-28.17097040708275	-44.84453998983733	-232.08832803079235	0.09672485782907526	0.9443558428416196	0.041567377825561726	45.68632285877459	3	0.0556162147304342	1.2120399809008577	0.03428876195476128	0.004521378479187811	1.2927712475198487	42.0679800635009
213000	-1627.6666117865636	-1395.589290478636	-232.07732130792766	43.40061790493734	-1126.2235117204687	-196.84476831454097	-27.852635936587358	-44.6683745070391	-228.3385283732476	0.10964022586765948	0.9455025473717747	0.03506026267992391	43.428062800068815	4	0.06557726006496332	1.3793553665302034	0.038712602086454974	0.0072008933613758545	1.4894724579460474	41.798744072815474
214000	-1626.812922810984	-1397.034807072567	-229.77811573841694	43.10926846416291	-1133.3453211423762	-193.4588398405279	-26.825007966207593	-43.40563812345541	-226.29501726758053	0.07402161130843839	0.9675952664079512	0.030262426735289647	47.207343406046036	3	0.06557726006496332	1.2930643106103987	0.037509320784979185	0.006427404978819946	1.3703982486326258	41.76372956589187
215000	-1621.3852421593838	-1392.4486861793282	-228.93655598005563	43.248048287044604	-1126.0682946060954	-193.47753315498466	-29.521612367464613	-43.381246050783574	-225.65929713043198	0.13920875048439696	0.9567235055664727	0.013225969135338288	43.896050425374774	3	0.06195961153819941	1.2240921657176078	0.03628230424898261	0.0053466290570794855	1.2531620999649016	43.08977173549361
216000	-1616.179233638109	-1386.676088620177	-229.50314501793187	43.2326883361844	-1117.77059344946	-196.78801212665013	-29.77137265279114	-42.34611039127605	-225.97238293443226	0.15197449486200781	0.9567235055664727	0.012363602240033182	44.1215045761268	4	0.0653304360156405	1.3090999753694648	0.0343809828982323	0.006278824097483779	1.2874315769622762	43.0940521345029
217000	-1628.4054936656205	-1398.866838865581	-229.53865480003952	43.2326883361844	-1132.1156718901632	-194.24377778213722	-29.097691629721922	-43.409697563558744	-226.405754558071	0.11714106801982369	0.9609187603631654	0.01454055139905481	43.29899270332658	4	0.0653304360156405	1.1760077083711464	0.03642410786852063	0.006294960255996712	1.2563621996228755	42.67649584886916
218000	-1639.8558859397792	-1405.737547649925	-234.11833828985408	43.2326883361844	-1130.9123032092587	-196.38161508093688	-29.583032834483255	-48.86059652524647	-231.06317180276767	0.07648722156701741	0.9650745833076352	0.023406455045579477	48.74141889808923	4	0.06081678820227839	1.1502196957217634	0.032688312876871586	0.004168196749222867	1.1434213060747296	42.945885903013455
219000	-1642.1728728641724	-1405.9211561353868	-236.2517167287857	44.331570772820086	-1135.110312956262	-194.70785200141762	-30.446180707225782	-45.65681047048128	-232.91922333243699	0.07295991035282733	0.9667743951106247	0.021166941799845573	46.378620842579124	5	0.05850205999831747	1.2425541819339398	0.03327169827843638	0.003975453833333147	1.1960636430831142	43.14686340768597
220000	-1637.7944320595298	-1404.09208829115	-233.7023437683797	44.331570772820086	-1129.7352207536687	-201.67528042780435	-29.478221624678238	-43.203365484998535	-230.7031799598936	0.06844331291726191	0.9663640119356395	0.03493969848808894	44.817252045484196	4	0.05600934683153694	1.1316881416105462	0.035107529177800814	0.004092734568782059	1.1939279351345773	43.244618122076446
221000	-1635.7982243384818	-1401.3997891287693	-234.39843520971252	44.25803568440699	-1130.9805330352945	-202.98434236559413	-26.208283244015803	-41.22663048386492	-231.41877326250824	0.1203508346553377	0.971939947789774	0.007435080785796769	44.38935731243018	3	0.05600934683153694	1.1252443873322007	0.03456238054688368	0.004043697839774516	1.1957804176673241	42.64586289285782
222000	-1629.0311000462134	-1396.7437932519244	-232.287306794289	44.77904746981951	-1121.917741948405	-203.51485007836988	-27.79746253345482	-43.51373869169488	-229.56304545179964	0.11980061101946315	0.971939947789774	0.009104364777601768	46.2760953610975	2	0.05600934683153694	1.041333195072179	0.035079806738707454	0.0027405173282733434	1.0273561767464976	42.84536340104151
223000	-1633.1181296133068	-1398.3890711122094	-234.7290585010973	43.644890839692664	-1119.810618230817	-205.46936088321672	-27.636067885034688	-45.47302411314094	-231.19765841252894	0.09739386898091648	0.971939947789774	0.013601487351888358	45.28350854110367	3	0.05600934683153694	1.3093147810658226	0.029376858487763172	0.00403083407289338	1.4212300211634037	42.10125358222944
224000	-1629.4476820477967	-1403.3909552335997	-226.05672681419696	42.629004883910014	-1122.594624454215	-206.25324600214367	-28.831998397664222	-45.71108637957694	-222.4891631275273	0.14046371187260903	0.971939947789774	0.005554487155299456	43.79189619527099	0	0.05939840611477875	1.321497249919378	0.031589839599974745	0.0044850798822522	1.357621515464678	42.48080846577407
225000	-1632.9909313563028	-1400.0536583171306	-232.93727303917225	43.2234647620414	-1129.2729431038506	-199.84827806655287	-28.4458422773336	-42.486594869393485	-229.27256843324085	0.08881740695265	0.9725433886965825	0.012995749418870203	43.720596065196005	3	0.07099002273891537	1.3542860249547537	0.04226866713765865	0.006163142329344533	1.3945065782833237	41.94787479096882
226000	-1633.8149414390468	-1399.9722303903284	-233.84271104871834	43.20599430285238	-1130.8975381680666	-196.84027609683443	-28.100584070020034	-44.13383205540721	-230.60625023963854	0.12786991823176366	0.9620163325441744	0.011555846033875074	43.720596065196005	2	0.06040225625092188	1.2104778848673952	0.04013946138005923	0.00349609012351333	1.239301486499989	41.98326745772024
227000	-1632.1136493324082	-1400.9594997034935	-231.15414962891464	43.20599430285238	-1125.798038153521	-202.54855498905226	-26.9739882042063	-45.6389183567139	-227.81872865450424	0.11677162294104397	0.9620163325441744	0.014763830870194014	43.38029799654687	1	0.06230039206871934	1.243533675977393	0.03933746402515391	0.0039507009152229275	1.2342387517045919	41.98326745772024
228000	-1640.628269798388	-1410.2349569753276	-230.39331282306046	43.20599430285238	-1137.5996195243292	-200.2845495876659	-28.23546274173006	-44.11532512160242	-227.1623410522801	0.11187000888774541	0.9663759123882949	0.00865515816783574	43.480623920994304	1	0.058834492462380504	1.2086476685670382	0.03951161920494011	0.0038399959366309036	1.2468734865114055	42.02083285993586
229000	-1641.3927708015642	-1406.3444422643206	-235.04832853724366	43.15407219233003	-1132.1141862407114	-199.6929894487812	-26.73505996314299	-47.802206611685136	-231.79689151990988	0.09285832408747563	0.9661209699389843	0.013395899954707986	43.47033455421738	1	0.05552193433270598	1.2154732020295593	0.03520917039724222	0.003663667922787712	1.301530769871387	41.94162554087187
230000	-1650.4360913743337	-1410.8999923809479	-239.53609899338585	43.530163454814264	-1136.3016585049259	-200.16831228043156	-30.224940233287	-44.205081362303396	-236.82049584717953	0.11871148812221155	0.95323990445618	0.022728543067380324	43.850866487701836	1	0.05132168572098058	1.038504840863342	0.03530589377010853	0.0020607668743629357	1.0742252509404584	42.004500216806306
231000	-1655.758311867592	-1410.1860992219765	-245.57221264561548	43.85075317684134	-1140.3902109069413	-195.66740083873836	-31.155728893438248	-42.97275858285857	-242.64320378943808	0.11931421190582245	0.9431369414253876	0.025800264621177592	43.89930395850399	3	0.05003567415834091	1.1085311179573225	0.03174927006379008	0.003272292077345549	1.2249452768554865	42.015680932629046
232000	-1650.436592747454	-1404.9717313222272	-245.46486142522662	43.817839110688695	-1135.762735282964	-195.29605273806948	-30.412877216887754	-43.50006608430601	-243.12498758158847	0.12442068487545342	0.9326742540519177	0.03731858127673158	46.116959821571804	5	0.04700776264930558	0.9169093052813602	0.033486933369616625	0.002216554964132686	1.057696960095977	42.015680932629046
233000	-1651.2286613767778	-1405.4194380812883	-245.80922329548952	43.00945549698903	-1132.7111574526002	-199.06289635829626	-30.89976362179298	-42.74562064859878	-243.35869441677426	0.10465297160189548	0.9326742540519177	0.04494339519536143	47.074099518093355	6	0.050547409395742704	0.952476961614595	0.03175861654199196	0.0033635189661997875	1.2742645203939964	42.015680932629046
234000	-1651.3157147908178	-1410.654388418732	-240.66132637208585	42.779485203687436	-1136.0636033946123	-200.91963278359682	-31.625044352755644	-42.046107887767135	-238.50821941083422	0.1765250553971533	0.9326742540519177	0.022821574510732717	42.871014159186345	4	0.05066913337649017	0.8573848253542206	0.03293295175691418	0.0025586804615453014	1.0799409487837457	42.44781861977915
235000	-1645.425916368803	-1402.6791242583977	-242.7467921104053	42.79096891266807	-1135.7959607588548	-196.1433037273188	-27.093020097657547	-43.64683967456649	-240.3157299375602	0.13465501104389024	0.9362339934929911	0.02825583792728335	45.87789811816054	4	0.05738976862570633	0.9462043728963299	0.0338149718214981	0.004311151484871135	1.2734843548704617	42.72161355440944
236000	-1639.568270435476	-1395.96622508292	-243.60204535255608	43.606065214257455	-1133.269006634967	-190.62920749554644	-27.60158033241262	-44.46643061999397	-241.35335073581984	0.11165997097371469	0.9369753644028163	0.036821135014964326	43.88673238838248	4	0.054317352309918805	0.887767024773526	0.03332217738158733	0.0031405375586167424	1.1502841690157657	42.80606032727874
237000	-1640.7900085638007	-1387.4529055511603	-253.33710301264054	43.745565777091656	-1126.7395897266872	-190.78394030263297	-27.736256600150625	-42.19311892168946	-250.6897013333218	0.09145565856230645	0.9409983188885769	0.037925134830191116	44.87001074438744	4	0.05681979858882585	1.0162649811844315	0.032832022724368914	0.0030745460615053534	1.1834400375586436	43.463777682766825
238000	-1634.0022865259364	-1386.4648217641095	-247.5374647618269	43.727309259695495	-1121.337244432553	-193.7378418508643	-29.688368385879578	-41.70136709481256	-244.75593587500796	0.10568146729039798	0.9304705350239437	0.04343912619797169	45.07948380348424	4	0.05772352166763275	1.0600683945207683	0.03241719961433648	0.002796991541990885	1.1909410408169128	42.81080756156952
239000	-1649.3065985490791	-1397.1700195699239	-252.1365789791552	43.727309259695495	-1137.5400921062142	-189.90836143726926	-28.51168661650724	-41.209879409933144	-248.9042557547318	0.10816777637697828	0.9343040969815809	0.03590112333499842	44.515891209794106	3	0.06713272366631602	1.20909825267496	0.03208925916921748	0.010354859361472164	1.70597055543803	42.843636133700265
240000	-1641.9654989775702	-1387.6519137308046	-254.31358524676557	43.727309259695495	-1117.8142229941982	-197.5715342691437	-27.83441695202604	-44.43173951543674	-251.3627129157113	0.08669195791524234	0.9489694903357815	0.03492842843494757	50.99119525270531	5	0.05960060659845708	1.1157409182068514	0.03244405577627979	0.006641721349756266	1.4794737345638818	42.843636133700265
241000	-1645.8553322474456	-1395.8625572786004	-249.99277496884517	43.65972067003124	-1126.672225295133	-201.2071708556665	-24.448173493444997	-43.534987634355964	-247.04015194525334	0.09017885663545945	0.950524506232018	0.03155250780605872	44.69497380333893	3	0.0520843504394943	1.1163185100206574	0.031093274967635948	0.0032320539372297213	1.2412058283485052	42.777413423193025
242000	-1645.0904418080481	-1399.1013882692612	-245.98905353878695	42.58551710996436	-1126.9298850222576	-203.14188051209754	-27.871491718876786	-41.15813101602927	-243.22140789578373	0.10537368645532684	0.950524506232018	0.019774290911160123	44.057764304032204	3	0.051935168349703104	1.0555220743627687	0.029228097520323584	0.0029661721108166653	1.16083218565883	42.23909635816287
243000	-1647.22188446692	-1399.6929563486667	-247.52892811825328	41.91063564542931	-1132.4146202918096	-201.1041409566313	-27.00929580949078	-39.1648992907352	-244.5881839752124	0.11234649408008303	0.9390950199734913	0.025545088384797805	44.057764304032204	5	0.05469525575559	1.1124002070588355	0.029678216030981332	0.003919857854995364	1.2853298054577142	41.59262012059299
244000	-1645.962973237238	-1395.0437472812202	-250.9192259560177	42.157120565370256	-1127.6029918664115	-199.1918214189692	-26.845005501970984	-41.4039284938686	-247.8079101747216	0.1299589487165795	0.9349762629343459	0.021964615355802835	42.8004273336492	2	0.05469525575559	1.1688395978484967	0.03037646466973925	0.006160994278993763	1.583121042414226	41.98020361017339
245000	-1631.635541862861	-1382.561329322789	-249.0742125400719	42.1694593225873	-1123.2261192147014	-194.8867087542702	-26.08033935886634	-38.36816199495133	-245.64269899477623	0.13956519290586875	0.9297943287139987	0.021893531311507283	42.27785821612495	2	0.058997760460092925	1.2757361814249009	0.034007431834493104	0.009718150567690303	1.7796642127044986	41.92223765162214
246000	-1639.1245640813177	-1380.0957581360665	-259.02880594525107	43.292162158551626	-1123.2365871564837	-192.07032646882016	-26.070862787118394	-38.71798172364419	-255.3838343722709	0.079686845667426	0.9305362942701202	0.07415694348465604	44.190376655643604	5	0.058997760460092925	1.3476178466441542	0.03091617745690393	0.010792170492463402	1.868893826186162	41.92223765162214
247000	-1639.0915290536436	-1383.7901185910646	-255.30141046257896	42.20045996713175	-1122.4462700493011	-196.04227649276913	-26.18575671029221	-39.115815338702085	-251.78551955199447	0.0970576561426944	0.9431929145769163	0.029311797911197653	43.722164387475566	3	0.05905380627742924	1.3040942834908211	0.033426933492526074	0.011346641592811782	1.80694127185567	41.70063990208819
248000	-1641.5785804333607	-1390.6894812860296	-250.88909914733108	42.61696381721197	-1126.257940728509	-195.66961111634555	-26.732225253223355	-42.02970418795167	-247.32689996457495	0.1210025462836613	0.9431929145769163	0.020386122754930864	44.20242767237525	2	0.05502986743228621	1.3196892650845082	0.03132268016801313	0.009621908356766117	1.8797366790719665	41.914103320695034
249000	-1636.672548019177	-1387.4391080115774	-249.2334400075994	42.52543749707535	-1127.4927129112882	-193.6780398914224	-26.30894986869066	-39.95940534017613	-245.97854464519892	0.1380499346609064	0.9265010158236513	0.02792563278429493	42.62411335296048	2	0.05502986743228621	1.2166271032529736	0.0347457893523133	0.007901548927132473	1.646792089031869	42.17087833271302
250000	-1636.3795959770227	-1383.7784387251072	-252.60115725191565	42.52543749707535	-1109.6723766566201	-205.78398999602393	-27.158006072858225	-41.164065999604915	-249.34626188951518	0.2015877041778611	0.9057386625540714	0.02087579273488001	42.64251878650727	1	0.0494048498594199	1.2166271032529736	0.03163896024234773	0.006245422125683326	1.664244843728202	42.338174142247034
251000	-1637.6114506076337	-1390.4163284071929	-247.19512220044078	42.49933662968956	-1123.686556526741	-199.8898758480467	-27.03227778890359	-39.807618243501665	-244.46443145841226	0.11843546627259327	0.9483381709501304	0.017772630625715186	44.68597253338154	1	0.046153102520058144	1.0434341916204803	0.030384756646968342	0.0032491471659430796	1.2313059538370845	42.34847327516376
252000	-1634.5316407942105	-1385.1898260456373	-249.3418147485732	42.49933662968956	-1125.7904069280885	-194.30336011370548	-25.356498543351474	-39.73956046049202	-246.2991200815333	0.09445957264037584	0.9396141864197288	0.034772949842751734	42.80858329709017	2	0.04748620792546922	1.1460892404393426	0.03397262506195411	0.004325894247765391	1.3147613149362363	42.23365563050391
253000	-1638.6423375511383	-1388.4615778054892	-250.18075974564908	42.482894159954625	-1129.3508906529378	-193.22886140706444	-25.495889279151292	-40.38593646633589	-247.0896409913884	0.13279918177364342	0.9383573007060746	0.0174443767869904	42.966352700349546	2	0.04748620792546922	1.1621374488815384	0.02984542999218721	0.004554182661151885	1.386707238207951	42.35931050422355
254000	-1648.6994890608219	-1398.1140537036565	-250.58543535716527	42.482894159954625	-1136.3078188482682	-196.8207368368539	-25.515878676351498	-39.46961934218269	-247.72742430402639	0.10404833284805136	0.9383573007060746	0.02924445893986816	42.579899571814344	4	0.04748620792546922	1.0851631328307687	0.029880626396447056	0.0033843293775347046	1.2241688179364059	42.36737473747402
255000	-1653.9986448443592	-1404.7443014523074	-249.2543433920518	42.68402436877236	-1136.830495533308	-197.1082798211308	-28.533145419907324	-42.2723806779614	-246.49884122669204	0.16710256692152425	0.935654243160902	0.01353382975118095	43.05231924627919	3	0.04748620792546922	1.0515477626596947	0.027193407480041384	0.0024526648814056405	1.155947637790369	42.41519174651309
256000	-1663.1252063132536	-1412.746572823875	-250.3786334893784	42.83756079805078	-1147.5904498744712	-191.6250846329019	-29.169251267049713	-44.36178704945224	-247.89488881105163	0.09416737360341654	0.935654243160902	0.04803886168293557	44.028755549473345	5	0.04748620792546922	0.9631946451356403	0.03285063193129175	0.0023446112320270464	1.0764659563342707	41.940519459415505
257000	-1657.651850222094	-1407.208750063755	-250.44310015833912	43.04047134406186	-1139.6751554176883	-199.3102788077323	-29.288377780615306	-38.93493805771883	-247.12795344644613	0.07972693756639715	0.9452388184872129	0.04084664121316596	43.74023100400126	4	0.055274331125615125	1.236752385018911	0.030645228980027944	0.005604464075725477	1.4415331698278162	41.91680049243209
258000	-1651.129104097537	-1397.6526701236608	-253.4764339738764	41.9816759510377	-1130.1958095149803	-198.9464734738416	-26.63230546420364	-41.87808167063502	-250.3700741698215	0.06984185068241938	0.949879744558391	0.04184746312789479	42.79976943694802	1	0.05267388094524111	1.1671945469467233	0.0334623734815564	0.0030973330800144042	1.2751231877473121	41.96361042845289
259000	-1639.3705406034355	-1391.1630565482244	-248.20748405521107	41.697692850832105	-1118.9009164832628	-203.6421691117622	-25.668827013564577	-42.95114393963499	-244.76491894856144	0.11087661471422372	0.9483980135714618	0.019778910786568762	41.85326545301908	2	0.05744999245586542	1.2794461877421657	0.03374081582189419	0.0042302006187041295	1.4462801070869753	41.536386648143754
260000	-1647.439586576017	-1396.763633588722	-250.67595298729492	41.697692850832105	-1124.5104248155749	-201.23290558642393	-27.667955902796205	-43.352347283927216	-247.96197245317992	0.08549357321063206	0.9483980135714618	0.029897876985787424	45.11699123174506	4	0.05090143387651409	1.03797490959516	0.03203003431661981	0.0024592016933523263	1.1112841755798355	41.66587778197483
261000	-1648.4371390005815	-1396.4333845692654	-252.0037544313161	41.697692850832105	-1125.579519179987	-200.30649936819148	-26.53058390261914	-44.0167821184677	-249.25232076941447	0.10609830146534607	0.9486919440358501	0.020828864728167543	44.77496842230396	4	0.05090143387651409	1.0502167050885396	0.03143408204673558	0.0026225963260142525	1.1645834479401274	41.614423963984834
262000	-1657.9514539380039	-1410.0824502557102	-247.86900368229354	41.59580433736383	-1129.6613160543102	-206.39290170439187	-26.87361604529812	-47.15461645170997	-244.67683964969535	0.15194386981083108	0.9564683730640934	0.008485033159708947	45.779571170336034	3	0.05097165948681169	1.195718049253597	0.030458577292286838	0.0035831979815260217	1.3579429807740713	41.512738918442935
263000	-1651.098229329778	-1406.532494286552	-244.56573504322586	41.512438457094426	-1137.543762685463	-196.40195064537951	-27.30337110952667	-45.28340984618292	-241.3489121676353	0.16401838963554857	0.9420638354425172	0.00861742008515434	41.993079182477686	0	0.06766878269419194	1.2039316110275102	0.03653641656955397	0.006276249611017612	1.3568513849206945	41.429539517025866
264000	-1636.8137748450943	-1396.7255081529993	-240.08826669209495	41.512438457094426	-1126.1868750590363	-197.86918966946436	-28.24674844883542	-44.42269497566326	-236.83340366439114	0.12124670471939689	0.9457690449127523	0.01962705935406859	42.2169091029059	1	0.06461818821350071	1.2166163139129644	0.033416883599690236	0.005741354206141496	1.3874826311894624	41.36249782125728
265000	-1637.0764212065126	-1404.1354252629285	-232.940995943584	41.512438457094426	-1132.4478210725529	-198.23452353465944	-28.225721017382412	-45.22735963833358	-229.6539403300932	0.17454108787202005	0.9566267589787905	0.007406954430766239	41.963404734709584	0	0.06689537925576301	1.2273641884369813	0.03513185168868832	0.008290034375916132	1.6654297667304148	41.31471788963659
266000	-1636.4723746787272	-1396.2836732795963	-240.188701399131	41.512438457094426	-1133.9290063051255	-193.3697585133384	-26.589566273294054	-42.39534218783823	-237.189691939501	0.13154861790846645	0.9535521584841561	0.013959307839218687	43.04025057772321	3	0.060329616889525706	1.1316371226183934	0.03399407126209347	0.007229977983703775	1.4975689163002603	41.413078545424334
267000	-1641.0012428867203	-1402.1616324767044	-238.83961041001578	42.110160819680075	-1136.0404655924258	-195.7044316370966	-27.763475058619587	-42.65326018856247	-236.05200335112323	0.15793664792986556	0.9490118874306704	0.01410080283380453	43.72780332507111	2	0.061132096319938094	1.0620596769788953	0.03466237980527154	0.005516385118998143	1.3591510348295515	41.413078545424334
268000	-1637.6724723443474	-1402.1697263168794	-235.5027460274679	42.1180274306762	-1139.658524085501	-195.7950319263744	-25.877209235029355	-40.83896106997452	-232.3170312500077	0.17724912416297234	0.9506381181700857	0.011623399990074468	43.434579140998494	2	0.07211242469959966	1.1935710694453021	0.03918632380229364	0.008734837229885259	1.472737272165358	41.550338628509266
269000	-1655.325837010363	-1419.4059657278062	-235.91987128255693	42.1180274306762	-1152.8117131999697	-198.326093057864	-26.510573937363503	-41.75758553260905	-232.5335106095699	0.13148457764483948	0.961085779161054	0.015006875246043789	43.434579140998494	2	0.07211242469959966	1.26059201329344	0.03895538376978665	0.009269536554269426	1.5406358014673787	41.98041015046267
270000	-1633.934692551858	-1400.4472581863624	-233.48743436549552	42.73425554972384	-1135.1742183710587	-194.26879156503645	-28.206580425884642	-42.79766782438255	-230.9157522529091	0.1321875611456977	0.961085779161054	0.011767762149311514	43.434579140998494	1	0.05245503675740368	0.9916574803078165	0.03483366328838727	0.002896041443496111	1.0845739179429514	41.830291220831754
271000	-1639.854223274171	-1395.1942705535378	-244.6599527206332	43.302497349827064	-1125.066338822013	-199.25858413338574	-28.218346159544478	-42.65100143859446	-241.99561643715083	0.15783018970714852	0.961085779161054	0.004232557312982689	43.434579140998494	4	0.05245503675740368	1.021780612454092	0.03268180337905401	0.0029065061656720274	1.1160482511152086	41.59877394582268
272000	-1632.7531234108214	-1400.1269584523175	-232.6261649585039	41.642452285229794	-1129.2601963329266	-199.0008508605191	-27.242905103903645	-44.623006154967854	-229.61971198028928	0.1273691441799217	0.9612411821903284	0.011191819197931056	46.15785003473809	1	0.059513471871608166	1.1340978802052974	0.03594026744278201	0.004311959466054436	1.186147899252411	41.400304362283876
273000	-1652.0727813079466	-1409.4896543057841	-242.5831270021623	41.642452285229794	-1134.5249911527812	-205.90854266744262	-27.563798637927103	-41.49232184763338	-239.5766740239477	0.08154794621672107	0.9558344341522379	0.03424285356191618	42.11731637119875	3	0.059513471871608166	1.1340978802052974	0.032434839220902394	0.004389415895549443	1.2307520409447157	41.53641421199686
274000	-1640.5054876485767	-1397.9184819591644	-242.5870056894124	41.60884562593228	-1127.513887824577	-202.1520227075141	-26.22675871901215	-42.02581270806097	-239.50127993732107	0.0823565317888152	0.9495509001327616	0.03403788895804811	42.15751567346525	4	0.05630050863424441	1.1603487003585335	0.030766130651225816	0.003747286685763974	1.272478708572442	41.50289312848089
275000	-1641.3993102285096	-1404.6507353670324	-236.74857486147724	41.67793473637181	-1133.3760287808866	-199.39059430436004	-29.53352277653152	-42.35058950525429	-234.14376332113068	0.10944607360310021	0.9527882699347356	0.028859518914953905	42.78478923195328	5	0.053066337049445106	1.0024128799071335	0.03362089151344597	0.002327994429062891	1.0570147165203632	41.57180631085302
276000	-1627.7006506084463	-1398.6224510062082	-229.07819960223813	41.574702991018135	-1131.8088663961337	-196.91197407371297	-28.190325508149737	-41.7112850282116	-225.69144299673778	0.11106085106957889	0.9507736338540997	0.02908533399720062	43.147704917901976	2	0.06243657664572592	1.2607247121258833	0.03381972164502455	0.005159028159975819	1.396568637363229	41.52302027063396
277000	-1631.8586999924719	-1404.5538431874695	-227.3048568050025	41.62878668055454	-1140.2636988470376	-194.24018368177002	-27.775660386010056	-42.27430027265173	-224.2448175892107	0.08638372839718812	0.9515794860199982	0.03316791339855279	42.454762701014246	0	0.06664030879199007	1.151833996013003	0.03583150539977777	0.0038782009587959294	1.1709294463069895	41.525903997976464
278000	-1632.7971767893398	-1400.4539816224003	-232.3431951669395	41.62878668055454	-1134.1092118941	-193.99650897522147	-27.91906918021676	-44.42919157286178	-229.05585751918585	0.14331508514380462	0.9515794860199982	0.0185996067372036	44.953937012080566	1	0.06708373575381764	1.2274584013194754	0.03548869851127661	0.009307978850159318	1.677231950320841	41.57834609760954
279000	-1637.4851316207819	-1404.9465389632223	-232.53859265755943	41.79972018112833	-1133.9675985351364	-197.55331818150023	-28.93625686987148	-44.48936537671426	-229.33572114466443	0.07587805193671324	0.9590494302553257	0.03696857916931264	41.864007478468906	2	0.06562047990302229	1.1992836981876076	0.03547291132892351	0.009365153260365749	1.5787617838250423	41.566151175387006
280000	-1637.8058942859461	-1398.0446139345324	-239.76128035141372	41.87504927404329	-1131.4743077539092	-191.88410138036045	-29.30960737924813	-45.3765974210149	-236.3951516264702	0.10611234264795744	0.9427305280777123	0.045710681679805944	42.25682190155647	3	0.07003703199444755	1.2538134537052106	0.03446439419935591	0.012284268555255065	1.710775397350528	41.44029485513162
281000	-1635.1031242141032	-1396.2094749440723	-238.8936492700308	41.80733477843584	-1132.9644267443905	-188.7985116052524	-26.8277701402484	-47.61876645418091	-235.60753514220556	0.1403452455781886	0.9427305280777123	0.023435613898996947	42.90886340702114	3	0.07097833159613749	1.2270496939257882	0.036448212028529575	0.012064786009719369	1.6210240666090807	41.699206616942504
282000	-1630.8688012916289	-1394.8294909370018	-236.0393103546272	41.86582162366939	-1134.2160347282174	-188.6604841087589	-27.909413019128245	-44.043559080897026	-233.13228817311906	0.13054628593323164	0.9390710578868358	0.027680002734416224	43.303787354984905	3	0.06204028525716023	1.1012871590521887	0.03449574214872898	0.005063990324626691	1.276540758698206	41.699206616942504
283000	-1633.9489979003993	-1391.7744041852172	-242.17459371518208	41.86582162366939	-1122.1941316647021	-194.77235983793386	-30.681857013109013	-44.12605566947211	-238.80650005856606	0.13593482033238471	0.9468552942350206	0.019315462983055556	45.352027362149805	5	0.058959488461770126	1.2544715922020537	0.03220250407928075	0.004644478280034275	1.337138772327746	41.699206616942504
284000	-1638.1069901782669	-1394.3983645110352	-243.70862566723164	41.97486074798261	-1121.604071066853	-197.89528396829786	-30.651782345054052	-44.24722713083016	-240.34053201061562	0.10668283022839686	0.9627418997266992	0.014798445684471981	42.36069984463756	5	0.06678043371451665	1.2544715922020537	0.03339189193134841	0.0057449406487061596	1.348755027920123	41.73264659880272
285000	-1632.3770855321231	-1385.7585796245885	-246.61850590753457	43.10147507046396	-1121.3425010583903	-193.35848604394792	-29.48226676092455	-41.57532576132558	-242.9503787967211	0.06087575620136967	0.9627418997266992	0.040507876637795925	44.29529142375899	3	0.06735300557013998	1.3554429413938056	0.03315030017296618	0.007369164586401864	1.5040881891935236	41.77992272749831
286000	-1633.9995763559602	-1391.43597587002	-242.56360048594016	41.99393740973975	-1122.2056480456154	-198.45094767492944	-28.349555296369026	-42.429824853106155	-239.36850918842646	0.07800484216092292	0.9695703302257594	0.012330408346956121	44.09330071949916	2	0.056631738064319426	1.196692709267706	0.032333984396058155	0.004243945913378527	1.3092923231643134	41.37242351069492
287000	-1627.6770460285848	-1392.3045801702954	-235.37246585828944	41.568862277707304	-1120.0363902706267	-196.95163528422245	-31.047056313690494	-44.26949830175558	-232.5802642240405	0.07161978754997576	0.9640871534156524	0.02928106453480135	43.79159734365508	5	0.061205083299764235	1.0635652673812244	0.034181887949090564	0.003881590296137139	1.1293533003617215	41.36078294954488
288000	-1629.7928048150793	-1392.520017561636	-237.27278725344328	41.54504999422685	-1121.8476536491005	-197.16270483897273	-29.406100168309948	-44.10355890525294	-234.32959641985883	0.048581684029844446	0.9701250022512773	0.03279559951340456	44.6588153468153	3	0.061205083299764235	1.1132071054788988	0.03268160508878647	0.005829601203952185	1.3670870236761292	41.39559373270813
289000	-1620.1837362151093	-1389.5242250997856	-230.65951111532382	41.86293420510642	-1118.793934952758	-194.13035085781712	-29.305682106928735	-47.29425718228158	-227.98194954784404	0.0897952145640981	0.9751633686965553	0.008332305155641699	43.194002836278756	3	0.06611777138926572	1.0260911556229348	0.036850103478076775	0.004895550922225182	1.262209155689834	41.722308132525015
290000	-1627.0621807264024	-1391.7142631854942	-235.34791754090813	41.86293420510642	-1123.4492235162425	-195.36241499406793	-28.93292818402294	-43.96969649116087	-232.61232923171283	0.058075486017455095	0.9758096691121128	0.021042912393817347	41.97538387962832	3	0.06905603630246573	1.0450350261877466	0.037403276366221545	0.005401091258421935	1.3132910408076073	41.722308132525015
291000	-1626.2445682909765	-1391.98927950371	-234.25528878726666	41.90361349068198	-1113.0384622460867	-202.05789220418478	-30.831459278145665	-46.06146577529265	-231.16896114066424	0.12490871639252721	0.9729059793632315	0.005904381761295836	42.662912552708576	2	0.061119618892395575	1.1605483184895933	0.029665921668477577	0.005947176852972732	1.6295595242883438	41.71647349713162
292000	-1632.8822514156184	-1398.5138921702942	-234.36835924532429	41.90361349068198	-1127.8624171400036	-194.59774457181055	-29.554542279533933	-46.49918817894594	-231.79062920534608	0.1097845409552871	0.9745098319239864	0.006264538135730967	42.97830853601789	4	0.061119618892395575	0.9936196272142387	0.034776966124930475	0.0041297649512769255	1.2059068341287544	41.71647349713162
293000	-1630.531750927053	-1399.4638171210415	-231.0679338060115	41.74747617708581	-1125.8822868548316	-198.49842322868972	-29.93242164142335	-45.15068539609677	-228.4308404413026	0.07128566527749151	0.9745098319239864	0.016586863117162065	42.26776695513186	5	0.05816298274140492	1.012909702163701	0.03563919230397343	0.0036481982779498824	1.1838386719038123	41.70114340923328
294000	-1634.0214702331753	-1396.7014415505928	-237.32002868258238	41.72101019884041	-1129.9383166351147	-194.69002711859986	-29.27570437888666	-42.797393417991465	-234.40876734982422	0.05866532755892391	0.9751726611194949	0.02186742937124174	44.43489678528322	6	0.05816298274140492	1.1026833260819573	0.03762861824534565	0.0036891189913309972	1.174186654217061	41.70114340923328
295000	-1638.6218910928178	-1398.9776235062873	-239.64426758653056	41.72101019884041	-1123.150713236707	-201.22891810397206	-31.80436931949261	-42.793622846115476	-236.54580452662873	0.09702306986731153	0.9751726611194949	0.00470279708187942	49.57999146336707	2	0.05816298274140492	1.1645739866637614	0.032868168794849516	0.00530795279082307	1.3302135118821723	41.70114340923328
296000	-1622.2559727880525	-1391.1912382665114	-231.06473452154125	41.66145468377966	-1118.8052244912772	-196.41836038210496	-30.284219253393346	-45.683434139736	-227.7987731640496	0.0867180679597914	0.9751726611194949	0.016112807288465092	42.228810584213306	3	0.057267939741110455	1.2203202781781195	0.03271518700196919	0.005737290691749791	1.4300154436069161	41.607905977409835
297000	-1618.2023450923973	-1390.5199078221367	-227.68243727026066	41.66228968701534	-1126.2342745428937	-193.17209228205712	-30.580708176987986	-40.532832820197974	-224.85632317479124	0.09283675187338272	0.9786479756497002	0.010577595215153952	42.12037470332212	2	0.057267939741110455	1.0746873073320633	0.03615561076112751	0.005661546778811884	1.3387847740306997	41.52304866479216
298000	-1618.913014134112	-1394.7846368537735	-224.12837728033864	42.03757117124828	-1128.0184487491315	-193.13203662855824	-32.828635285896304	-40.80551619018743	-221.04287168126052	0.0927237017814638	0.9793680853288844	0.009534447898644091	42.679395656943164	1	0.06419239733756643	1.1602756878074627	0.034519749928079095	0.007570505722529142	1.500577265536002	41.29231313483094
299000	-1620.1901093735275	-1399.5380745542823	-220.65203481924527	42.2049599246852	-1124.7663744926956	-199.27685215027955	-33.41815041877842	-42.07669749252853	-217.4943278688017	0.10211534310017897	0.9793680853288844	0.005149028130932549	43.42646941186089	1	0.06419239733756643	1.1842529350088529	0.03439839837225919	0.007895431206231164	1.488855692479321	41.243938934072006
300000	-1622.087840341832	-1395.9668709033288	-226.12096943850312	42.589047076674895	-1134.3223917161858	-192.18739987419514	-29.977698403378454	-39.47938090956932	-222.8447305289108	0.12054393453283535	0.9793680853288844	0.003995625491782614	44.81199873142029	1	0.06419239733756643	1.223751578817509	0.03276428686574282	0.008638371153598008	1.6990568077154826	41.46676721348706
301000	-1608.2128752756878	-1386.3470454291778	-221.86582984651002	41.78125910062774	-1121.9080478496915	-193.79194112828344	-29.221875581607954	-41.42518086959484	-218.38344074880945	0.10044681600236981	0.9824543461952892	0.004856163829460503	43.83503876809566	1	0.06259025018448318	1.2928258316137045	0.030753555408456	0.009580379102150125	1.8565130425013916	41.466709723665616
302000	-1610.406723829726	-1388.413872267352	-221.99285156237403	41.998689574890406	-1122.3625291687363	-190.9356082605836	-30.865802689944815	-44.24993214808734	-218.9738096711858	0.09059278365563013	0.9803241802763664	0.005266434368284244	44.00976011309324	1	0.05888246379220805	1.1382612872306725	0.032786888463859645	0.006096348154514576	1.4899979843110878	41.49337204296972
303000	-1611.1169328275478	-1386.5287112753847	-224.58822155216302	41.95787035990454	-1119.0543100829773	-194.4135824024237	-28.251952505404102	-44.808866284579565	-221.0244198321825	0.05618845705843829	0.9774096702801891	0.02052723757802547	43.46027336822186	1	0.06438064046319406	1.3202293335786455	0.03561189482639939	0.007183588602201889	1.4298440128006316	41.48421072915272
304000	-1633.4368493928614	-1406.07169492324	-227.3651544696212	41.893460876477654	-1135.4286415297206	-197.94371101584056	-29.296275597174386	-43.403066780504524	-223.80784631109037	0.07112972254306656	0.9825172173216677	0.00814867881826295	48.80127976720527	1	0.06276844781114	1.3180411096164024	0.03912211884815899	0.006799009952676942	1.3492577449110277	41.440605072894854
305000	-1616.4719265517847	-1393.3475409762657	-223.12438557551909	41.84645338028888	-1123.2594000084507	-197.39611223579175	-29.829858630450982	-42.86217010157257	-219.1780495789802	0.04781086948764437	0.9826789355091416	0.018368848228020245	42.76272011647178	4	0.06822991997035092	1.4498519453159124	0.037165663765004686	0.008502949427357662	1.5318295925170087	41.61645409250178
306000	-1622.1771173600134	-1387.371217491399	-234.8058998686145	41.882433842174805	-1118.1422019735564	-194.73537378157442	-30.970367333272105	-43.523274402995874	-231.1059414184396	0.030627917307214383	0.9819537246260185	0.03403091441855474	43.14057328944301	6	0.0642685656562763	1.3662083658389435	0.03459538280776828	0.006566633111044333	1.4240650605600376	41.3858607607293
307000	-1638.9814705411522	-1405.3583927172292	-233.62307782392304	42.26872613348077	-1129.0385572006446	-201.69380017199808	-32.23496535203992	-42.39106999254657	-230.09568380138327	0.043538925272862704	0.9819537246260185	0.029451373877932886	46.798245906715366	5	0.06812398325657565	1.30796607445194	0.04171593657269151	0.006080126143484724	1.2320203096471243	41.3858607607293
308000	-1629.6256206108587	-1400.6860262032626	-228.93959440759613	42.27138377144512	-1125.6479552981755	-201.68037273133115	-30.721983759981317	-42.63571441377473	-225.6835971521714	0.0461182725599175	0.9819537246260185	0.022047619699159998	51.13418459084218	4	0.06812398325657565	1.2169947866756743	0.036584181205459365	0.005552903836317663	1.1576015619226532	41.38846288870444
309000	-1618.2025258439833	-1393.1337653938929	-225.06876045009048	41.70739567090203	-1123.9089263135654	-194.12646720851123	-31.996340465368178	-43.102031406448106	-221.74514855434484	0.03343239436583698	0.9819537246260185	0.0387142995974936	41.85855539194856	5	0.06812398325657565	1.2395832411421366	0.03496082192422173	0.0072492242327164245	1.2821923467109038	41.38846288870444
310000	-1615.897323360617	-1390.6718732304412	-225.22545013017586	41.70739567090203	-1126.556657896851	-190.9324161004881	-31.255764036552723	-41.92703519654927	-221.72565715017626	0.03977299811166256	0.9819537246260185	0.028295389693954145	43.3221537450337	3	0.06843864414506666	1.2986782327506148	0.03629246435237354	0.0063045886998293	1.311208186569067	41.54545234220727
311000	-1612.1663456438548	-1395.4407000731276	-216.7256455707272	41.70739567090203	-1122.366682425307	-196.75356977995534	-31.5022860029136	-44.81816186495148	-213.14048240629967	0.07137524913426262	0.982468449539925	0.007652640315076501	43.061065335397466	1	0.06679810944573689	1.3274307927103217	0.03675760762289421	0.007626045768608785	1.3576513514837156	41.66979734532431
312000	-1613.6514556864906	-1390.7910225132098	-222.86043317328088	41.74364333530549	-1126.7125654330343	-192.19622371481253	-31.30179559333538	-40.58043777202758	-219.63139099665625	0.07621501669115624	0.982468449539925	0.008181574562608889	42.54885396483184	1	0.055664687643843885	1.2080043653394583	0.03501025631917949	0.005028088582425445	1.2619870762104382	41.69999813357706
313000	-1631.180562988701	-1403.8384232586147	-227.34213973008625	41.96401413345331	-1134.5996313649198	-194.67508592850191	-31.206838108446416	-43.35686785674675	-224.2369417277618	0.04898342539550805	0.982468449539925	0.019444763795136343	42.88887721511095	3	0.0536332974293876	1.1668089508484147	0.03351602774311752	0.0042695248039497065	1.2079102118593632	41.66373580004624
314000	-1630.8071705340992	-1402.5695279094482	-228.237642624651	41.96401413345331	-1135.940362842641	-194.20098397890368	-32.028544962579744	-40.39963612532393	-225.19055778220252	0.046420538256168424	0.9856984010547656	0.012218308970119395	43.04818572755623	3	0.04889465313179117	1.1475429669587147	0.03144937801115126	0.0032426399463494687	1.2189000368760592	41.64782631928743
315000	-1616.487725189163	-1392.937801208702	-223.54992398046105	42.0587340274548	-1126.2850886638048	-194.161884834746	-31.64905227757645	-40.84177543257489	-220.69215258842127	0.037596185455527176	0.9856984010547656	0.01733859804641773	44.04289973620222	2	0.04987703275344769	1.0850843687094585	0.033291620691689595	0.0028447528611844947	1.1670850539012914	41.68286053005435
316000	-1622.5196723050724	-1395.5188173073404	-227.00085499773192	42.55881020420078	-1128.1346174737869	-192.70543946739622	-31.57160348300978	-43.10715688314765	-223.80423007521887	0.0558160395004752	0.9889346855394843	0.007452612007573801	42.75968864762234	2	0.04987703275344769	1.1972033845490244	0.03448618606023632	0.0038206396876969296	1.2676917013377338	41.68286053005435
317000	-1619.5794302336426	-1392.099890828568	-227.47953940507463	42.622428540287295	-1124.274394519713	-193.98272017065682	-32.47566948140692	-41.367106656791336	-223.95236749402062	0.04909605976093563	0.9889346855394843	0.007179165716333836	43.021401320788684	2	0.05264138718605662	1.3078913018635685	0.033225015106436426	0.005323464729265776	1.4001926336518566	41.68286053005435
318000	-1624.7198412766716	-1397.642997967816	-227.07684330885567	42.59826854904552	-1129.7001442320516	-195.04050792369733	-30.695718185293842	-42.206627626773326	-223.56291189024762	0.06100907223836077	0.9889346855394843	0.002653984683455908	42.981865319629364	0	0.05802685676184918	1.3034348810592182	0.03604308705208427	0.006247697826593128	1.3627600686798313	41.60393638490489
319000	-1625.574016769625	-1396.9961219218537	-228.57789484777112	42.64711829899702	-1134.7741655492136	-190.52489323582736	-30.961677663280632	-40.735385473532034	-225.03051683243189	0.10934486769705362	0.9889346855394843	0.0010807853280714905	43.263510832383055	2	0.05802685676184918	1.314695640984173	0.03383957484587026	0.007204602528804876	1.4261881610503107	41.7451028352632
320000	-1610.177610391954	-1384.2173228212012	-225.96028757075274	42.65573958005356	-1126.045165926217	-185.21601349973935	-30.422576590849456	-42.533566804395306	-223.0715148910973	0.07262423972429186	0.9889346855394843	0.0020967274292677095	42.722160299106264	0	0.046749875075668204	1.0952794629074227	0.033972937194542106	0.00416284335353331	1.199762244564018	41.991139321199135
321000	-1619.2397575591363	-1395.9521041259268	-223.28765343320956	42.63542833366595	-1130.7287743681936	-191.6084149670723	-31.980922985491507	-41.63399180516921	-220.13142129530507	0.09803214354508166	0.9889346855394843	0.0017129227598825562	42.6436703900577	0	0.044009821278468274	1.1837625299238932	0.03121606700020521	0.005674146213417169	1.4423862533296212	41.472519518203434
322000	-1614.449778915126	-1384.7324012038212	-229.71737771130472	42.05383564782477	-1131.337688555235	-182.93088390089306	-31.507985658924802	-38.955843088768304	-226.6139805014472	0.0577719944046	0.9905084598333871	0.003842168396621713	42.45653139415938	1	0.044009821278468274	1.1662113099480282	0.032520355638851396	0.00443960941952934	1.2867318402375767	41.783650785117466
323000	-1615.4660031589801	-1380.9387642195961	-234.5272389393841	42.05383564782477	-1126.3465957769367	-184.64693989247004	-31.038850407755817	-38.906378142433496	-231.13079788147448	0.047582263033517876	0.9905084598333871	0.003931831328276664	43.73437268686852	1	0.048114710544912564	1.2639710381020628	0.02962855534779982	0.007391880722239151	1.4493181767909995	41.54567702567375
324000	-1620.8055061328319	-1386.456617174602	-234.34888895822996	41.947152995429036	-1128.9937714452478	-187.40739846432876	-29.65667834697246	-40.39876891805283	-231.00701401328658	0.04369800085857648	0.9905084598333871	0.004486322959239336	42.475711896999	2	0.05547643772510452	1.24569334976823	0.03695871865195101	0.00949455267682698	1.4764900783068422	41.53945376300745
325000	-1604.5762759156828	-1376.0455953321743	-228.53068058350846	42.22787695393761	-1115.9117575789787	-189.49255992220972	-29.937365753870385	-40.70391207711545	-225.02947046673557	0.055394575538387225	0.9905084598333871	0.004922871402340855	42.46911584122213	0	0.05547643772510452	1.2991549119947385	0.03325560908401811	0.00931719892629003	1.4483986816571115	41.493062599892546
326000	-1612.4222376093571	-1387.819627828913	-224.60260978044414	41.766310767418496	-1134.848883562599	-183.85412603164878	-29.201538127054583	-39.91508010761066	-221.45672885814307	0.07559948544910866	0.9905084598333871	0.002039838582923853	42.74550481879251	0	0.05547643772510452	1.1803212810684978	0.04009544550888633	0.007945205327404678	1.3416730852840488	41.493062599892546
327000	-1616.7040253709367	-1389.016996139771	-227.68702923116578	41.766310767418496	-1128.1937492630095	-187.1280519011027	-30.477522207719655	-43.21767276793907	-224.3953189627611	0.05151942599301324	0.9905172487537841	0.004618664842282986	43.38830127655215	1	0.045209924815094726	1.2289191808173887	0.031862507589346195	0.005608180654055426	1.4518925186671903	41.5610617937068
328000	-1613.372193904162	-1385.393916365476	-227.97827753868603	42.358385962955246	-1125.8229036250702	-187.25795126107303	-29.145092124983375	-43.16796935434916	-224.39436369829673	0.056283058585355907	0.9885504159633054	0.0044563418937825375	42.523151635782654	0	0.048306138018812166	1.3270094890955386	0.033683784524308015	0.00666156537512456	1.543474506840935	41.53516917233633
329000	-1620.3351185634506	-1387.1108899726623	-233.2242285907883	42.40855193655346	-1123.5669167407839	-189.00496386982164	-30.998262973850792	-43.54074638820599	-230.01575327464184	0.03803206208352969	0.9885504159633054	0.00834418878555121	42.523151635782654	1	0.045688330289933014	1.201150335984544	0.030207150843508043	0.005042574575906038	1.4609702222782166	41.586270492946724
330000	-1617.9629658370795	-1386.0395816708622	-231.92338416621735	42.40855193655346	-1126.6114882920601	-187.05101273881564	-30.132387511841934	-42.24469312814439	-228.62581667450914	0.07971720041345222	0.9885504159633054	0.0025496884210525015	43.30282471297984	1	0.050427245261954835	1.2308762682006538	0.03539748578323377	0.00697158410323657	1.5405737136066286	41.65984816480632
331000	-1624.7382999116314	-1392.5281595734648	-232.21014033816655	42.41187593439869	-1129.3712325406289	-189.29335459347527	-32.525919633476605	-41.33765280588413	-229.15957506560125	0.04870883684422937	0.9886926981466675	0.007329014387537966	43.32916968781687	0	0.050427245261954835	1.148695621849396	0.033495401886812444	0.007964312691202059	1.5004249896429895	41.53146426023949
332000	-1622.9128550411679	-1392.3729466343304	-230.53990840683744	42.41187593439869	-1126.3863854808317	-191.5712492109921	-32.335864977879844	-42.07944696462681	-227.25139319429178	0.057631621915733025	0.9886926981466675	0.005078087580556961	44.934327667597444	0	0.05202424686736934	1.2278517738578087	0.03298627966374116	0.011671914697902522	1.651065957754571	41.53146426023949
333000	-1621.0194236634152	-1394.5950088278666	-226.42441483554845	42.41187593439869	-1133.303908529987	-189.75151385574037	-30.265270524106008	-41.27431591803329	-223.04799047550776	0.05700741891611641	0.9886926981466675	0.004897389873575911	45.29421698167597	0	0.05789591556516584	1.2572623672155636	0.038159322895191805	0.012587997989403752	1.611453744295897	41.53146426023949
334000	-1617.3431301870864	-1387.5779480735487	-229.7651821135379	41.973016436652784	-1125.4064776019766	-188.25418007523606	-31.4715909256273	-42.44569947070875	-226.53910216581735	0.04306116554169344	0.9886926981466675	0.00820553912137512	43.50154004223261	1	0.053134052466791364	1.2070168789526705	0.03791393855199021	0.009193711014040547	1.5429163590926394	41.63086981555033
335000	-1632.7228818053425	-1396.7607667461275	-235.96211505921494	42.01426632668313	-1126.8130407618103	-196.8707724053201	-32.95882380677367	-40.1181297722235	-232.43887925911025	0.025536351290354795	0.9909251049104754	0.01536236912527874	43.38562755488229	0	0.05527391105203426	1.3065663162221604	0.03473586341418745	0.011820551227859053	1.760508620344054	41.84406207947613
336000	-1630.8701994013063	-1391.6587876742904	-239.2114117270159	42.01426632668313	-1126.437317629507	-192.54930996608772	-31.50682646620351	-41.16533361249184	-235.4721817582211	0.026657354646373685	0.990787302376089	0.01120138331544254	42.577406026706626	3	0.05393566847161852	1.3795034008950673	0.033897667860823016	0.013778771105841789	1.9455430766466524	41.757981193066435
337000	-1624.9642686918264	-1392.9722742080803	-231.9919944837462	41.980781215912025	-1122.2937353998486	-199.26850484792052	-29.744589928181504	-41.66544403212971	-228.26719188341136	0.026862546352415615	0.990787302376089	0.011790686555961034	45.297718767322415	2	0.05393566847161852	1.3746174418604227	0.036559780337297336	0.013373120650639326	1.811878899848131	41.66242241096853
338000	-1628.6335777414868	-1400.979666762162	-227.6539109793247	41.96724234227389	-1128.112116146733	-200.30452883827002	-29.1511003193361	-43.41192145782292	-223.79107838675577	0.04587822337161757	0.990787302376089	0.005789410120494902	44.460947408181895	1	0.059562091314892415	1.421441586855771	0.039443635415961534	0.01787172459142637	1.8510291342488423	41.68051277831381
339000	-1634.0084966598383	-1394.9007263104563	-239.1077703493819	41.96724234227389	-1132.5395837630929	-189.37641374854667	-31.056767261001536	-41.92796153781534	-235.49419249369328	0.03056957864126954	0.9908150748372574	0.013316508885658225	49.42355629310434	3	0.05232447412206974	1.3370171513769167	0.03725568191662577	0.011197741198254547	1.7196968897258909	41.534127410980595
340000	-1632.0259611072238	-1398.8750444866575	-233.15091662056628	44.84011221140847	-1137.2183126063144	-190.59491986788612	-29.687005463400663	-41.37480654905626	-229.91838813804452	0.029713607903723366	0.9908150748372574	0.008222383112199236	48.76262244394373	1	0.058952996739255914	1.2091666890274206	0.0377725674135363	0.01139333058283374	1.53771431546979	41.534127410980595
341000	-1632.4558790424899	-1395.7300612329875	-236.72581780950225	43.94361533953534	-1131.1338456388437	-192.44627445403657	-32.38012884370675	-39.76981229640077	-233.0622191165734	0.021469936853567118	0.9908150748372574	0.021435958442383156	46.61786681510642	2	0.05862782049535402	1.3539122151512362	0.038669636305238404	0.011810307454223028	1.6033235592975	41.534127410980595
342000	-1635.6971781413768	-1400.1299696032513	-235.5672085381255	43.94361533953534	-1134.0521933673083	-193.51295923139426	-32.24054894845842	-40.32426805609054	-232.5397248782808	0.026250459389265846	0.9908150748372574	0.012349612171950547	45.19596569864611	4	0.05420391380788811	1.1410542927071354	0.034053907865971435	0.0065662297901929595	1.4340320705604068	41.534127410980595
343000	-1641.1118398119202	-1407.1556163042692	-233.95622350765103	44.127007075448546	-1147.1017825247611	-191.28644244089764	-29.263469656002577	-39.503921682607796	-230.86560616865802	0.057916079121554616	0.9908150748372574	0.00365225042523481	46.387228841406746	0	0.05654121969625939	1.1619711244193571	0.03879412443327954	0.007705424783730697	1.431001800798321	41.749167486774354
344000	-1625.211950532911	-1399.5406790043676	-225.67127152854354	44.41414385682704	-1139.1385631279652	-190.29054954679106	-29.092271299310674	-41.01929503030089	-222.49543403135547	0.05092173777153857	0.9931315206483657	0.0021099531957324996	44.7899289690302	1	0.05654121969625939	1.190283849509491	0.03672724007175522	0.006844969140857475	1.3612490053657493	41.67621688136544
345000	-1621.3903052174846	-1395.8909378672784	-225.4993673502062	42.99936800642689	-1131.2100046657386	-194.98236259279676	-30.55136260481732	-39.147208003925755	-221.95300786875032	0.06465012842972517	0.9931315206483657	0.00177873397261022	43.758717572740665	1	0.06305382060340131	1.314352553267713	0.040430335153374804	0.009512373743272918	1.5407675268380383	41.8561360366335
346000	-1613.561829217826	-1390.306591330752	-223.25523788707392	42.45258452465339	-1124.840526098993	-196.22847632302611	-29.210091596142476	-40.02749731259047	-219.68272793865924	0.0390227556504883	0.9931315206483657	0.003201989098755462	44.333100493348475	0	0.06305382060340131	1.3231645331159696	0.03553210460944544	0.008492027023740766	1.5539225953736149	42.16403719036172
347000	-1633.8516256968758	-1409.342068519738	-224.50955717713776	42.40432678038858	-1138.3948793741133	-201.15825282212978	-29.972790781833904	-39.816145541661044	-221.17456085905997	0.031405672675739085	0.9931315206483657	0.006503036123939075	42.519921369319356	1	0.06107817684696067	1.2433915907113013	0.03638507043332243	0.007277341606146329	1.4091372559923838	41.85706135494318
348000	-1632.7957970600191	-1404.4848894872384	-228.31090757278074	42.868645257101115	-1136.5478546158224	-197.81213915168632	-31.160051694113033	-38.9648440256167	-224.622747541121	0.026924604741605223	0.9925318968904027	0.008262087519306304	44.094409437404245	2	0.05892949776147161	1.3622169804890942	0.03415552855639938	0.008299008999103751	1.5825987465324056	42.08278901179232
349000	-1629.979831410715	-1402.322031118388	-227.65780029232704	42.2271154898376	-1133.441541296391	-198.71749591059057	-31.124995349740672	-39.03799856166565	-223.9696402606673	0.03643655052888932	0.9925318968904027	0.0050720570234158305	43.01363028792885	2	0.06168736501978321	1.3622169804890942	0.037268609716515404	0.011860779663828853	1.8364360973437737	42.212206244123145
350000	-1653.871734365158	-1429.0144455441443	-224.85728882101373	42.24425724888593	-1155.6615394457817	-202.2870479165398	-32.63279015065719	-38.43306803116556	-221.16912878935398	0.028624111548001017	0.9925318968904027	0.00789853917220066	45.39899458461795	0	0.06639050480327977	1.3622169804890942	0.04002271155495733	0.013712109968746609	1.8758494457364137	42.22227869539754
351000	-1649.1270063095446	-1429.4456982334025	-219.68130807614222	42.274191347400006	-1146.364120715837	-211.95191320308766	-31.570818601957686	-39.55884571251995	-216.26649916351914	0.0395386867369519	0.9907348275699938	0.006062934098440223	44.332071172195654	1	0.06634775685496654	1.2701309222669632	0.038172237983406944	0.010920859713717942	1.8067696231798223	41.74725086660485
352000	-1643.6472370244915	-1425.015286790423	-218.63195023406846	41.80566006341225	-1145.9231972319017	-207.7836947690161	-31.991286306772164	-39.31710848273315	-215.25904099553077	0.057695216014895884	0.9907348275699938	0.0043237508151039465	44.32775832821583	1	0.0634520020728857	1.2560847131245694	0.03512736448529026	0.012304662879231812	1.9556981426432434	41.665862120795545
353000	-1637.495363051179	-1421.521886624002	-215.97347642717713	41.80566006341225	-1143.9412695258281	-204.77568738028958	-33.03400682309397	-39.77092289479032	-212.50241617971736	0.11262493773965253	0.9907348275699938	9.148851618558904E-4	42.3793694943218	0	0.0691903084532811	1.2890179825529087	0.035862734700034184	0.01735540817213009	2.0769131868838553	41.57584100344767
354000	-1629.8975215662035	-1412.3651159379192	-217.53240562828427	41.80566006341225	-1147.5077726685392	-195.21490248096367	-30.945731820019564	-38.69670896839676	-214.15622387346227	0.09429901750102779	0.9907348275699938	0.0013018973102446713	42.3793694943218	0	0.0691903084532811	1.2571810840161108	0.035739189581253994	0.016328919744597215	1.816004897250272	41.508570269803116
355000	-1632.063666562718	-1415.1613017185657	-216.90236484415226	41.97813572855967	-1139.4836284205724	-204.84273562774143	-30.420017470264057	-40.41492019998774	-213.1146937930697	0.05763556119573877	0.9907348275699938	0.0031393486578102	45.273658122555375	0	0.0691903084532811	1.3959226637168414	0.03239971529624667	0.022446583611359754	2.113112644217534	41.508570269803116
356000	-1626.8130591701615	-1406.6930582496939	-220.12000092046776	41.97813572855967	-1131.0380999530857	-205.89453680537488	-30.471667208504236	-39.28875428272905	-216.46850484535295	0.06162189931272077	0.9899736125296276	0.003088128360943395	45.24678382712104	0	0.07467356169368868	1.3498221840668767	0.0368610991056348	0.02362861752928686	2.0421115419047404	41.508570269803116
357000	-1630.7750066624683	-1403.0695212048306	-227.7054854576377	41.7388623183093	-1131.5171981282017	-200.00550783852913	-30.315022420315604	-41.23179281778397	-223.7096057804441	0.03825738503101238	0.9899736125296276	0.007917108462332198	45.41195620092452	2	0.07831792764928384	1.4667368400778018	0.035884747948201914	0.0335734928404821	2.4320888526353395	41.508570269803116
358000	-1622.6892241661803	-1392.9956483786855	-229.69357578749495	41.83127651785282	-1132.8775701075806	-191.75784079672496	-28.5908245631414	-39.76941291123861	-225.737785279692	0.037368414676897777	0.9899736125296276	0.008033311094134863	44.06549120213736	2	0.07567149678759878	1.4530724933084447	0.03873034520930622	0.029047043277769607	2.237555583723153	41.748580039484665
359000	-1634.9363677291713	-1405.1535687956548	-229.78279893351655	42.473964593863336	-1138.973988937303	-197.13653148734596	-28.729788724712407	-40.31325964629353	-225.6825480591	0.03711485348286539	0.9899736125296276	0.01067975398638083	42.696550036449125	1	0.06106477516679282	1.5023750993487306	0.031043165811165615	0.02275564144908115	2.222817709662438	42.003881278251136
360000	-1645.4964481865347	-1412.281803227133	-233.2146449594017	42.256538597705266	-1145.4746310903854	-196.9738477224344	-29.93339658173209	-39.89992783258109	-229.5416301561969	0.01896419127828239	0.9899736125296276	0.024769273087398694	44.244094228016046	2	0.05901446417269664	1.3570953347779793	0.03596175390834326	0.01125068562276087	1.748029829265936	41.66580859221017
361000	-1645.5078445777842	-1408.372132162902	-237.13571241488222	42.256538597705266	-1131.567084906294	-201.72105201990394	-30.7004418708765	-44.38355336582759	-233.34393762117602	0.02790803047722955	0.9899736125296276	0.013661691650636555	46.403323201073846	2	0.05495143656494744	1.397314640621317	0.0457460746553895	0.011515595418259018	1.8407454218493833	41.816166395588226
362000	-1650.0370068097354	-1414.5823870794784	-235.45461973025712	42.16717071219588	-1139.5466680968439	-198.9472349097619	-30.525622601090408	-45.56286147178237	-232.05517965702006	0.05824527972393296	0.9899736125296276	0.003525699133931969	44.50895236569707	5	0.05598461716453877	1.264976544981319	0.04737922725031735	0.00862223417899347	1.5746494238533582	41.66452516296369
363000	-1646.1708378032204	-1417.3284512264738	-228.84238657674646	42.16717071219588	-1141.2970553320035	-199.57428589789606	-30.58386223433249	-45.873247762241725	-225.53539848924825	0.03656835499026653	0.9911399641984256	0.008316309287175163	42.72782658996143	5	0.05598461716453877	1.2340248089555292	0.039580771134052076	0.009358618702142746	1.5600240203066085	41.901385611781016
364000	-1647.2289596443316	-1415.8291041758355	-231.39985546849604	42.16717071219588	-1136.6704602105012	-203.71218614762833	-29.71939248560142	-45.72706533210457	-227.74259559561432	0.026901205680711793	0.9911399641984256	0.01565322572039848	43.09462106917207	3	0.05576537186328655	1.3517698587448812	0.04069343993567607	0.01183258311894217	1.7106187457775197	42.13208121422956
365000	-1643.4866278898348	-1414.0983687743767	-229.38825911545823	42.16717071219588	-1141.4541180486565	-200.46625273426872	-29.976466880604526	-42.20153111084717	-226.4166548301368	0.024324519037404606	0.9911399641984256	0.018025058433355036	42.5107037618617	6	0.05206503025104449	1.1225834477828005	0.04131072357986828	0.006071616231813381	1.334684254438551	41.56908243088884
366000	-1635.4065839416912	-1409.0212469109797	-226.3853370307116	42.188920117392826	-1143.3500811371102	-196.90110465749808	-28.318844963779256	-40.45121615259229	-223.03678742145706	0.022663411240231243	0.9911399641984256	0.025379497183748375	42.197340696515845	4	0.055329649047890214	1.2479273609287385	0.04308691414031547	0.008704716019308376	1.5625548384726609	41.5961509645156
367000	-1628.2109579965104	-1406.2438023868708	-221.96715560963963	42.17095271740015	-1136.8563200893896	-197.64212954252227	-30.42955188634744	-41.31580086861142	-219.05413506838602	0.03877659474381101	0.9911399641984256	0.008113881412035102	43.346583055710546	4	0.0602654267503126	1.1032627938834767	0.045587466013033054	0.008099561674977761	1.3757843747942016	41.54716655401277
368000	-1626.4804737883444	-1405.6794603481599	-220.80101344018445	41.569389528871625	-1136.447739682469	-197.9959881701964	-30.94340824847595	-40.29232424701861	-217.69953451163138	0.021679901530448353	0.9929304119082862	0.015684362444316657	42.321343459826664	6	0.060488426104826944	1.165574721386347	0.045381326824425035	0.008653790014312908	1.4808432599436	41.43246078588857
369000	-1626.6307467204501	-1407.8466173237264	-218.78412939672373	41.569389528871625	-1144.937315142642	-191.49415823683236	-30.947536646325684	-40.4676072979261	-215.64112705948594	0.02455879722023544	0.9929304119082862	0.010923928255069121	41.600758583119216	4	0.05987400521055323	1.1793645298370408	0.048291428583021816	0.0075537053263849754	1.4938993958347022	41.536956294869405
370000	-1624.5842728063142	-1399.2186137297126	-225.36565907660162	41.569389528871625	-1132.2904212586875	-197.1583926070149	-30.824073330197727	-38.94572653381237	-221.82942077167965	0.02796879493124197	0.9927289201534029	0.007603040428487311	42.69543573656839	4	0.05987400521055323	1.310943863758113	0.04050410112077501	0.00647472422040024	1.3589118787941312	41.46126577743371
371000	-1629.2066135335913	-1397.790139659866	-231.4164738737253	43.56870605214139	-1128.607781673937	-196.06528611008048	-30.43836285753038	-42.67870901831807	-227.98506944169424	0.018281912449978163	0.9928738948985459	0.02200319074314828	46.182555998262295	4	0.05450741244884237	1.2756995586326096	0.03794074700726362	0.005079089518888118	1.2902240955320035	41.566243501793465
372000	-1634.2818260091283	-1398.3775318959204	-235.904294113208	44.61125102687574	-1136.1742191324186	-188.43136862980205	-29.946536718704937	-43.82540741499484	-232.07727916853406	0.022276988380643736	0.9928738948985459	0.012891294895992136	46.00026241819039	6	0.06495802819819162	1.4092743456427448	0.04129157888815981	0.012971015756519653	1.6531230680886888	41.57153205213167
373000	-1628.9582285829683	-1402.1313457682234	-226.8268828147449	42.11433869764258	-1140.1041166601733	-191.74396826361706	-28.672529136202296	-41.61073170823085	-223.58408625812945	0.02664841161470631	0.9929839931854456	0.009886929564523373	42.39086872918679	3	0.06495802819819162	1.2125908567811587	0.04159667948460108	0.011975430569664448	1.621124069430806	41.6321895294496
374000	-1623.555929840536	-1392.4457449675447	-231.11018487299128	42.11433869764258	-1132.0824200561588	-188.10849812867173	-29.735586568013872	-42.51924021470038	-228.0408208099351	0.019976883023430987	0.9935934903471763	0.011944640893914133	42.944516008891995	2	0.06119787759713474	1.1549240863667076	0.049176250550494606	0.009638786969096022	1.5094768352751455	42.08939296742858
375000	-1640.6902643866135	-1409.62015216321	-231.07011222340356	42.35189578757679	-1135.4035791770557	-200.74409183885513	-29.671743525711484	-43.80073762158749	-227.46101435658022	0.035910243268654406	0.9942833941916641	0.003862654253859741	44.329093373311906	0	0.06119787759713474	1.3355051893309347	0.04289353102254938	0.016705334313511067	1.9356226065227453	42.104807003627066
376000	-1627.9099462388883	-1400.293501719629	-227.61644451925935	42.32980360838282	-1134.200372561458	-192.1483973885107	-30.420391531020336	-43.524340238640015	-224.27047803158916	0.06040991764658008	0.9942833941916641	8.88788366163048E-4	43.727597479368896	0	0.06196216529381236	1.2470627310659483	0.0374327841043018	0.011282271936317294	1.669364919649083	41.93506703774115
377000	-1630.7388799203093	-1401.621722326101	-229.11715759420832	42.32980360838282	-1132.2512531387736	-191.88083259656932	-32.151879214356555	-45.33775737640164	-225.52439354824463	0.09221762996556482	0.9942833941916641	5.097978453993005E-4	44.545639261857005	0	0.059580545714361194	1.3299943386516373	0.03590747875271759	0.011066825585197984	1.8948960259770773	41.85467044009554
378000	-1629.2223913589753	-1399.3964827977936	-229.8259085611817	43.08601567133919	-1137.0941619834666	-190.0449403561051	-31.030321216308096	-41.22705924191393	-226.2854254204988	0.046502152031556415	0.9942833941916641	0.0017406891976847211	43.73297087940726	1	0.06666988159280418	1.31237334564229	0.04140437571182766	0.01196027836760309	1.800647324659283	42.61965995491656
379000	-1626.5316771945427	-1401.9996422653146	-224.53203492922805	43.04634134096005	-1137.8263010677804	-190.46079529579924	-29.83031301696606	-43.88223288476882	-221.46749372608622	0.06564858929556719	0.9942833941916641	8.623519465588935E-4	43.387961297081965	0	0.06019241909746328	1.153325738696299	0.039377026120526785	0.006920879946231128	1.5009177439534096	42.85114918535007
380000	-1630.6225898433638	-1402.6814810881724	-227.94110875519132	43.15451100821275	-1135.9662500420027	-191.01553897989714	-30.731515676304507	-44.96817638996796	-224.68156053452873	0.046840118708200665	0.9942833941916641	0.001372518126674053	44.07826232004557	0	0.0609318207089366	1.218179780249706	0.040634403025769615	0.007777955569630525	1.5693579691188129	42.85114918535007
381000	-1630.1241807836416	-1404.8119843527566	-225.31219643088494	43.284226345096386	-1138.4363499649655	-191.7243518620872	-30.99738498331059	-43.6538975423933	-221.91198371284923	0.06156326014254352	0.9942833941916641	8.11268558350059E-4	44.99519445546977	0	0.0609318207089366	1.2652356123696558	0.04548012463855928	0.0062998344944993415	1.4618724524764843	42.85114918535007
382000	-1631.0142150487782	-1397.9444351671011	-233.06977988167716	42.55010722631983	-1130.9557594921425	-191.937180326622	-29.529337731492983	-45.52215761684375	-229.72796216794745	0.0591603629414914	0.9942833941916641	0.0011402917205194953	44.78544980140881	1	0.06317762133867415	1.2456741966125264	0.038049969586681665	0.006449741092236923	1.4350776182965004	42.26072431711489
383000	-1624.9413118138652	-1396.746641111784	-228.19467070208125	43.56439154871838	-1134.4915953468276	-189.3833968323418	-29.931404886436372	-42.94024404617821	-224.85540898271893	0.03976769397199432	0.9942833941916641	0.0025267802035254198	45.77958592944854	0	0.06317762133867415	1.2448188376473384	0.037644403413027876	0.006675209629278895	1.404471742924849	43.51209181606452
384000	-1630.89719848645	-1394.540213256902	-236.35698522954786	44.38699741959802	-1132.2957827680607	-190.76204921742587	-28.5132501050773	-42.96913116633814	-233.21834173372653	0.03061527640985583	0.9942833941916641	0.003191903613748348	45.2777190358418	1	0.05476040273406784	1.1779159796163716	0.03552896874402946	0.0047882330760557305	1.370019046964981	42.54030638387233
385000	-1631.1566620483813	-1397.6220210762929	-233.53464097208848	44.122309022590294	-1129.6248757868962	-195.72638604410506	-29.98327687609453	-42.28748236919707	-230.56797042380632	0.027472227247206594	0.9942833941916641	0.0038026623928245577	44.19571950472577	0	0.051324603669834684	1.1209545656360116	0.03775548962934221	0.005199544895896168	1.4760553212821133	43.43179716896802
386000	-1641.3018392274396	-1402.925619854025	-238.37621937341467	44.122309022590294	-1138.6290512769474	-193.40420924875028	-29.28494752852529	-41.60741179980209	-235.2406682948679	0.03207502140378801	0.9934921227575512	0.004505766648133836	44.409839123288954	2	0.05162520686747554	1.176888433539937	0.0389833046825136	0.006094265480152512	1.6184679679886587	43.43179716896802
387000	-1648.1296960451505	-1403.2181262918577	-244.91156975329275	46.06497839642445	-1135.5327930996525	-197.63729985774236	-29.240802577466912	-40.807230756996006	-241.31717284034346	0.02304832486832306	0.9934921227575512	0.0077920369543520605	47.808885280335986	2	0.05162520686747554	1.3305451303408051	0.03732191540142241	0.011699043658106305	2.0556146329138425	43.52252817424786
388000	-1629.6989096494995	-1391.498416779352	-238.20049287014749	44.70866264275582	-1126.1788468520776	-194.33534870528138	-29.21050302666112	-41.77371819533197	-234.74303237728446	0.025863105646173154	0.9934921227575512	0.00679934145655227	45.068510807885325	0	0.05064978768642654	1.2844486211772514	0.03418775475441994	0.009660288148394732	1.9603383066866547	43.33910691699666
389000	-1624.1608438949393	-1386.466793487569	-237.6940504073703	41.993530282700554	-1126.3675598481534	-188.91493200025045	-29.63853396837825	-41.545767670787065	-234.2008108254126	0.03575581767805656	0.9934921227575512	0.003047299123690094	42.90896597062576	1	0.05045769360781518	1.2964741518774487	0.04081716695157432	0.010375282260299915	1.8612479143027398	41.906440904806416
390000	-1624.839654947603	-1388.0587568445767	-236.78089810302643	41.993530282700554	-1132.0291691115763	-184.97502651727444	-29.37384671573485	-41.68071449999112	-233.2704443626485	0.023842056306457648	0.9934921227575512	0.005890490679181568	41.99799258386971	2	0.05179511239075343	1.302264680737936	0.04145029258384191	0.013337124365483736	1.9212987998891635	41.949554106470465
391000	-1618.2320394480137	-1382.8769845127026	-235.35505493531102	41.993530282700554	-1120.838801746864	-193.9869425085673	-28.811720528450294	-39.23951972882112	-231.9880384580837	0.025261542776170515	0.9934921227575512	0.007863016370796852	41.99799258386971	1	0.05542492979177254	1.254110794130913	0.03956083400211508	0.013548872034622664	2.00263433336925	41.713642543730344
392000	-1624.8528273313939	-1387.0062248089528	-237.8466025224411	41.77192314035764	-1119.7585517529426	-194.8537483554179	-30.98878458076763	-41.405140119824694	-234.50762759290714	0.027504715002655486	0.9934921227575512	0.00867582959653846	42.35467126377594	3	0.0517420815138433	1.2447228684787521	0.031179004976078263	0.0038525132226743847	1.405902391569638	41.68474489317561
393000	-1627.6133839049744	-1393.130952369782	-234.48243153519226	41.90391586514819	-1120.2341889377976	-200.25276844624713	-31.34948333099327	-41.29451165474407	-231.18729636337324	0.04478854858663685	0.9934921227575512	0.003568874228470865	42.279594076097766	4	0.05039202952448163	1.2300635043187436	0.029605626682412192	0.0035638910400653456	1.3380511881483212	41.793791927767266
394000	-1631.5294473460212	-1402.25658534791	-229.27286199811118	41.892779899971984	-1131.1157088805287	-198.6168703510481	-31.24087335978922	-41.283132756543814	-226.05365728484466	0.026526571216673824	0.9934921227575512	0.011090447426847581	43.97474111572357	1	0.057474223618251705	1.204725352066177	0.03592457375487141	0.004301078185405179	1.3006689257575506	41.56456564901149
395000	-1630.1471846222005	-1400.0057479021082	-230.14143672009223	41.90077427200907	-1129.1249109196042	-199.81954817456105	-29.44724817235019	-41.6140406355928	-226.84528256098244	0.03247712047524482	0.9934921227575512	0.005722656707379235	43.3094451556935	2	0.057474223618251705	1.2304039925077255	0.03266946761217281	0.005038903642574384	1.4314516843325928	41.854655162471744
396000	-1617.8139295249289	-1386.1072457699959	-231.70668375493307	41.90077427200907	-1123.7610248225594	-191.7553076860566	-30.016525767391	-40.57438749398895	-228.40998742693915	0.04250881027500607	0.9934921227575512	0.0035393066167266085	42.1043414824569	2	0.057474223618251705	1.2305851596297943	0.03291252459724849	0.005551281958887423	1.486341680417675	41.703251212505215
397000	-1630.960299665465	-1397.3357731488513	-233.62452651661383	42.058700942291615	-1130.7283177880834	-194.79878099697723	-29.92433030084867	-41.88434406294208	-230.47611256188503	0.037422224531453954	0.9943559456473774	0.0016206497313715081	43.1402286762251	0	0.057474223618251705	1.1811632646419121	0.036522979542282154	0.0070640302549067994	1.5639877482045934	41.703251212505215
398000	-1639.539175266545	-1406.7238779999384	-232.81529726660662	41.99047211635002	-1141.531584288872	-193.35782075953455	-28.893012417354768	-42.94146053417713	-229.3089817082535	0.04508445682560524	0.9943559456473774	0.0016524149194427993	42.1846009328703	1	0.06801779184939125	1.3008723911577595	0.03765340553262673	0.009319204626193454	1.6684636257540746	41.72414407920191
399000	-1623.5242372787775	-1392.2420265029382	-231.28221077583933	41.99047211635002	-1136.558298968991	-184.71982659865014	-29.522523919842136	-41.44137701545499	-228.41098744050697	0.03286541499612846	0.9948176103176575	0.004161911684992648	42.1846009328703	1	0.06801779184939125	1.0895065526445973	0.03591822834211691	0.00823639022026296	1.4358622550692206	41.87374370156145
400000	-1623.4345072319659	-1389.9140573716277	-233.5204498603383	41.99047211635002	-1129.0611404853387	-188.56666367727524	-30.401499085442747	-41.884754123570886	-230.26432500635158	0.03464065969574027	0.9948176103176575	0.002708413480320312	44.6384199835193	1	0.069225432507775	1.217037365105172	0.03610176626664692	0.011492458417596746	1.6705114697732315	41.79167368762343
401000	-1638.3994470095074	-1407.8166648287934	-230.58278218071405	41.99047211635002	-1140.802236917772	-197.35970910758735	-30.02290779329668	-39.63181101013728	-227.2635472063942	0.02544251086665701	0.9948176103176575	0.004556321445736052	42.226496208125944	1	0.06276030696950652	1.2381194471276042	0.03473038440469784	0.010846118822148637	1.678486644826887	41.878459450342305
402000	-1631.3155183972217	-1407.540046518442	-223.77547187877963	41.97499308998793	-1136.8465801640236	-198.42562317731304	-28.959680918018417	-43.30816225908692	-220.4686294404022	0.02165420991577018	0.9948176103176575	0.008678402617304092	42.797445374271014	1	0.06276030696950652	1.2339761226347536	0.03590846489314644	0.009966610380289051	1.6028979273164659	41.87667807253168
403000	-1626.0113006361692	-1391.5364732352973	-234.47482740087176	41.97499308998793	-1125.7800450055468	-190.87556284035878	-32.09364079882557	-42.7872245905661	-231.3479372704197	0.018099031157633255	0.9948176103176575	0.007499489687112811	43.56978431984432	3	0.057657134416407414	1.1740112013532664	0.03425319624593325	0.007674603019662213	1.4941652477271878	41.87667807253168
404000	-1639.8591146854856	-1403.420023701457	-236.4390909840285	42.00717203903389	-1129.1541413705543	-195.37762415319474	-32.194000219837086	-46.6942579578708	-233.29449569014562	0.02913442229503972	0.9948176103176575	0.003642927959265527	42.31586954079633	4	0.06357649157622894	1.1798939661415968	0.03521090541681383	0.01304824815910816	1.6041385461331985	41.95058611458078
405000	-1634.6539100012924	-1401.9147979591642	-232.7391120421282	41.84814893704912	-1123.201272282152	-198.30305658882952	-33.46265978124276	-46.947809306939696	-229.86914920879917	0.042807507405642584	0.9948176103176575	0.0013376492284747441	42.987516209130625	2	0.050613039292605994	1.089092069741349	0.030902701489278407	0.007395677823133101	1.5251612195105837	41.67289229596652
406000	-1636.74756278236	-1407.4744997069793	-229.27306307538095	41.86074680470354	-1129.9065044241909	-199.44991636059729	-33.534850181907636	-44.5832287402836	-226.51813726174768	0.03541831497343862	0.9948176103176575	0.002070835884451543	41.96692610827988	2	0.05192962629409437	1.0513591878937896	0.03638340976914055	0.007253838519143383	1.4843444841531828	41.58373341819427
407000	-1623.7730054858596	-1396.435569197571	-227.33743628828853	41.9667337237999	-1136.5454565475613	-183.77495516136915	-32.676594223519395	-43.43856326512096	-225.12668988299424	0.05728913143425276	0.9948176103176575	9.783559878813806E-4	43.55360910879595	2	0.05059681526476799	0.8756841184266804	0.03381591155751031	0.0021238057887720463	0.9425372383292212	41.80175313468298
408000	-1624.7755495791107	-1396.2239542125972	-228.55159536651348	42.076623194106325	-1123.9309375590442	-194.84487885601592	-32.412251467183026	-45.03588633035395	-225.98422734472922	0.04162050667029734	0.9930570939302088	0.003018735628851781	43.595601424177325	2	0.05059681526476799	0.9902582041991221	0.03182443112539791	0.0024504759139775114	1.0180295303565305	41.91121060497558
409000	-1623.6670374014682	-1398.6011309576816	-225.0659064437867	41.927733969676915	-1134.2931506852992	-189.2321764773307	-31.591051047077492	-43.484752747974056	-222.18544458938823	0.06761856125115574	0.9930570939302088	0.001319685755552477	42.13052442431376	1	0.05578202580962402	1.09254506444015	0.036981160974958675	0.00314031277364298	1.1085926376873165	41.520340821696
410000	-1622.8891818449727	-1400.3869002495592	-222.50228159541345	41.927733969676915	-1130.713804197857	-192.59388663856308	-33.34658512660428	-43.73262428653496	-219.2883909452819	0.045978759358998214	0.9930570939302088	0.0038847397454764986	42.13052442431376	0	0.05578202580962402	1.2029545463126674	0.03224222085567608	0.004526515608399488	1.3100113214370082	41.47808125777344
411000	-1622.3276023706803	-1407.6884501620068	-214.63915220867352	41.69917667728106	-1136.154760640747	-195.49719851677492	-32.28554204978384	-43.750948954701094	-211.76596765189453	0.03877081314062617	0.99385853237347	0.0040938871849303836	42.13052442431376	0	0.058103598017351876	1.0901514922563464	0.03525200443342339	0.005480813296738053	1.3374530658780404	41.69438601070029
412000	-1619.1016579789161	-1401.4808098018048	-217.62084817711138	41.69917667728106	-1130.672053553666	-191.17904949604895	-34.32065969590364	-45.309047056186095	-214.72385402371037	0.06964503529850662	0.99385853237347	9.080468612479027E-4	42.81890060099684	0	0.055243753101534634	1.0979853926997345	0.03541293954977808	0.00696446610036787	1.4998196813685019	41.69438601070029
413000	-1645.6422214239974	-1408.7329259180547	-236.9092955059428	41.69917667728106	-1149.8997752514872	-181.38804324716045	-32.71806991481377	-44.72703750459337	-233.96200189451912	0.04456532396715528	0.99385853237347	0.002317249796050528	52.38331558057323	2	0.054748366295927164	1.1145603468925123	0.035515756784423036	0.007855662924562471	1.500398318628029	41.69438601070029
414000	-1641.6711295903112	-1412.793362493031	-228.87776709728018	41.69917667728106	-1154.279115019541	-182.50753632284125	-32.17247537627119	-43.83423577437737	-226.20117800832813	0.08574857260984652	0.99385853237347	6.07897649461384E-4	45.10366881393874	0	0.054748366295927164	1.0257741032577055	0.03687231061104909	0.006550361704962105	1.3067723049014996	41.540431265019805
415000	-1632.1007879366514	-1402.1907309928356	-229.91005694381587	41.679674182617816	-1135.0527943039963	-187.00799632928397	-35.281263309945295	-44.84867704961024	-227.69963228657855	0.04535275380179924	0.99385853237347	0.00164532573591266	43.98925704908874	1	0.04296707497422252	0.8755817902934798	0.03221468340231881	0.002112755028933867	1.0251767259049052	41.58553717658861
416000	-1630.2216098876736	-1401.2026154696673	-229.0189944180063	41.679674182617816	-1131.2735503209592	-189.47015166712475	-34.95779832592758	-45.501115155655626	-226.19459639220835	0.02568379374599163	0.99385853237347	0.007187375469956292	42.46727220856596	2	0.048833556726852245	1.0741241080315544	0.03440541908055478	0.005657451513923674	1.3491645581136262	41.56824770239125
417000	-1629.832460311894	-1400.6019191628984	-229.23054114899566	41.67625120583291	-1142.145883416565	-182.66129538490577	-32.00130106125996	-43.79343930016768	-226.4455361035849	0.026983798125789594	0.99385853237347	0.006832142461612629	42.39422149413944	2	0.051319250869841786	1.0612071609638074	0.03729220345848725	0.00458396865302121	1.287767300920229	41.564833876595706
418000	-1623.6277411815104	-1398.5597497815527	-225.0679913999577	41.67625120583291	-1127.6893166620737	-191.7173367306719	-33.114318330215504	-46.0387780585915	-222.41201170201987	0.0358963889760314	0.99385853237347	0.002957046200048942	44.1962245772265	1	0.04745657687802944	1.0190583083514981	0.03486063496355564	0.0034389983225398624	1.1917343195326682	41.61634955158831
419000	-1630.7577613673075	-1403.586706435564	-227.1710549317433	42.52189042186916	-1134.4805636908438	-189.20093668312214	-35.365207298098504	-44.539998763499554	-224.26487848154733	0.04638794281982783	0.9923131149165397	0.0029636876683625892	45.864072053648336	1	0.04317760833931329	1.1010086460697799	0.03855984054394559	0.004084690794882499	1.3060592435576226	41.60863477076927
420000	-1616.7317168745783	-1397.181796302377	-219.5499205722013	42.37708406524141	-1136.3397901317335	-184.93497110602144	-34.66701654867829	-41.24001851594376	-217.24048338195908	0.04725263141760648	0.9924048877742144	0.0029454339299041813	45.82783619309032	0	0.04625383263319669	0.9071642609170194	0.0413327879443626	0.00292297758166404	0.9886262560514727	42.037415554523356
421000	-1632.5342926592887	-1405.2160262595928	-227.31826639969591	42.60690684603238	-1138.9620340974245	-194.68996539556213	-31.81341490046099	-39.75061186614517	-225.21337879256123	0.0838977097983741	0.9924048877742144	0.001275306480691166	43.96964458705425	0	0.04551417775627125	0.842127002541253	0.038343589035407334	0.002380549923085006	0.936756606218229	41.9625120795653
422000	-1630.9001254987982	-1395.2555199204603	-235.64460557833794	42.27697370005454	-1138.3569531383514	-186.34569275915845	-32.94571720627797	-37.60715681667238	-233.26945897760143	0.09712038039890722	0.9924048877742144	9.218177685269664E-4	43.30187619071891	2	0.038159507733530953	0.9282236136950618	0.0320083655386263	0.0019517064176614552	1.0157047725155512	41.81782315366481
423000	-1647.5314971538862	-1414.6946652685378	-232.8368318853484	42.91687152325212	-1150.2445357594208	-197.39480871050785	-30.57402766672588	-36.48129313188307	-231.0511284955075	0.066220115384394	0.9924048877742144	0.002295950673505219	45.16180013516475	1	0.03651122180168408	0.7423937111679555	0.035392304857430994	0.0010412850863563067	0.7570472641507572	42.36206652377607
424000	-1649.9773901511169	-1405.3332219017032	-244.64416824941375	43.15535311552706	-1146.1606675012629	-189.05626798611615	-32.1160296138828	-38.00025680044135	-242.11193528585673	0.0625477456231345	0.9924048877742144	0.001980163586603774	43.88215487933842	1	0.034874514583442214	0.978873299229981	0.03354765840720333	0.0018760457291189412	1.0436943095034197	42.36206652377607
425000	-1648.8413765663117	-1401.286664364938	-247.55471220137377	42.83115853182934	-1143.2249526121848	-189.36725726389136	-31.79458138242704	-36.89987310643472	-244.2842691699026	0.05728120575728771	0.9924048877742144	0.001849382388182186	46.877488201686766	1	0.039453357757387036	1.2218163970080071	0.03324707752138991	0.0038404267208628643	1.3910881373313677	42.34070805264423
426000	-1656.5447874832644	-1406.2161350686472	-250.3286524146173	44.70498362444828	-1153.1921806051587	-187.15778204798406	-29.871120326432013	-35.995052089072466	-247.3844654604956	0.09108451819711003	0.9924048877742144	4.8674396043873076E-4	49.691669965380655	1	0.03943576449481713	1.1135356406993617	0.03216703632981469	0.0018221023417701043	1.1153313102938873	42.497612345585296
427000	-1646.4720054944196	-1398.6067648364633	-247.86524065795635	44.70498362444828	-1135.0802190569966	-195.4906292214038	-28.927028790233386	-39.10888776782945	-244.98966688018373	0.09153321171167979	0.9924048877742144	6.614547245314182E-4	45.78965696019288	0	0.041219081218348774	1.090937249361556	0.029998098672393822	0.002821019665775989	1.3477731017974819	44.44762031178775
428000	-1657.1196955007963	-1409.3236200483414	-247.79607545245497	44.841546705137134	-1140.9543798790098	-201.64608317021893	-29.026461439948765	-37.696695559164	-244.821840553439	0.07648593854840977	0.9924048877742144	7.880295851918927E-4	45.073251683445925	1	0.04338097299269931	1.1234520805146533	0.030435105370610324	0.00316796174509714	1.368792319007172	44.44762031178775
429000	-1651.5937766597474	-1399.1376152608839	-252.4561613988636	43.398025844399164	-1138.4698907065913	-194.12174877329562	-28.248435085727948	-38.29754069526886	-248.9588318136373	0.06491951387996908	0.9924048877742144	0.0014869172339409761	44.092381963626806	1	0.04338097299269931	1.2978496756165334	0.028373646137644787	0.00452104489139581	1.7586458919822991	43.10755070394398
430000	-1649.9041368414669	-1407.299906778267	-242.60423006319974	42.400025684323865	-1143.943988678707	-193.41454233335494	-29.6069404431925	-40.3344353230125	-239.33376119845713	0.05964906572115229	0.9924048877742144	0.0017216775172837976	42.4052927421513	2	0.04338097299269931	1.221825021606864	0.029016859399612047	0.003918426649961898	1.7349135813334007	41.80586904757296
431000	-1659.101785763558	-1408.375045915035	-250.72673984852315	42.400025684323865	-1149.07725999633	-186.9687427577599	-32.034186247019655	-40.29485691392534	-247.65166850496797	0.05029126702287946	0.9904192331449447	0.0024629467389798813	44.72897674469876	2	0.04735408795030074	1.156815918126904	0.03161181171063134	0.0041581502195017495	1.594379998596614	42.12807988842844
432000	-1649.4629290761884	-1397.0591128736344	-252.40381620255408	42.79158641362064	-1135.0441467091864	-188.5139897048917	-35.31081737189493	-38.19015908766145	-249.31533601493584	0.05715578637902872	0.9904192331449447	0.0025649065161133036	44.3315435198996	1	0.043845715928332786	1.161262245019497	0.02984164531047895	0.0036575607320933853	1.5548806049872743	42.12634657974307
433000	-1651.4931784554597	-1396.2003185418555	-255.29285991360427	42.79158641362064	-1136.2157108903	-188.94747759956778	-31.36471444046875	-39.67241561151897	-252.3556909039826	0.04300269795825637	0.9904192331449447	0.005960334685893967	44.75927756120229	2	0.04256844171661345	1.111221301118452	0.03007792814895957	0.004077180885639817	1.5803747367551069	42.12634657974307
434000	-1652.0351111763719	-1397.7915401841265	-254.24357099224548	42.79158641362064	-1129.834306025932	-195.15487264714827	-30.61615009382553	-42.186211417220726	-252.01030670938465	0.024660961257453904	0.9904192331449447	0.013685046343862608	46.60681836301955	3	0.030438578863996552	0.8828506077858524	0.026246342716054784	0.0013366334028447912	1.2090329472668322	41.96288631057018
435000	-1661.902161380282	-1410.72748918782	-251.1746721924618	42.49176159200126	-1143.1851152906213	-195.06082240511262	-29.31461869998303	-43.166932792103154	-249.35538224189992	0.024927489097077173	0.9904192331449447	0.014524364169942714	43.38643922399867	1	0.032385320283096486	0.7527780568866735	0.028441804217156023	9.459922418362957E-4	0.9520829684056201	42.38403838754949
436000	-1660.7078615084704	-1412.10800494704	-248.59985656143047	42.51013155790033	-1137.753705939742	-198.84518733767032	-31.905054013945993	-43.60405765568149	-245.93381042022284	0.04120043943376206	0.9904192331449447	0.004054894480725735	42.76255243142905	1	0.03718590202799864	1.0223377599820982	0.029906773780537098	0.003240754719281976	1.3991801434985873	42.196412526272816
437000	-1662.1174682643154	-1408.259341319742	-253.85812694457363	42.865611814885774	-1134.336667112883	-197.79379595758851	-33.64417592272237	-42.48470232654789	-250.49297292472443	0.039837401448754604	0.9904192331449447	0.007628560867542487	43.895167929343785	2	0.0447890928226557	1.2534869996186238	0.03382148943108821	0.01250351700774504	1.9521116471622728	42.196412526272816
438000	-1652.901780911131	-1404.2104324972254	-248.69134841390553	42.717945791718016	-1129.0011858986966	-197.1822052043853	-33.25099906121914	-44.77604233292434	-245.19553422347568	0.04861857104307126	0.9904192331449447	0.0035785856377580382	44.98593762320833	1	0.0445034306699389	1.2973400074285164	0.032727540092274784	0.008892697393258504	1.8212730621804263	42.196412526272816
439000	-1668.0882321469849	-1412.8783373114454	-255.20989483553944	41.99701432753544	-1130.5896271326014	-202.00778776920666	-34.21538337085597	-46.065539038781154	-251.8443264592129	0.02839296847977848	0.9897101533833577	0.015333332465903106	46.879441210879016	2	0.0445034306699389	1.253625777101907	0.029924432087291567	0.0053633058777935935	1.5873245068665085	41.60809883390601
440000	-1653.1832146757608	-1404.414549686567	-248.76866498919384	42.10856587635399	-1124.2242673124379	-207.073957337631	-34.08220112310452	-39.03412391339372	-245.27927758165418	0.043155038935762856	0.9897101533833577	0.004659819999989656	43.09553676229678	1	0.03965158080492589	1.2951787725689052	0.026935194494291947	0.004671092436736274	1.6770115524341365	41.92999380545072
441000	-1648.779279633538	-1399.4617773992707	-249.3175022342672	42.21506175670816	-1121.4527753708037	-203.29129243203957	-32.73356469085736	-41.98414490557003	-245.65295159737923	0.030642208918643006	0.9921643957736802	0.004566112730217919	43.78789008828451	1	0.04500113820363389	1.3542339811469921	0.028878320338248286	0.0032435267525931606	1.498613291487718	41.90697122526102
442000	-1649.735033431694	-1403.2380674132094	-246.49696601848467	42.828646964513524	-1135.5310610585275	-196.96105536768587	-30.76621760599246	-39.97973338100341	-243.5662911324407	0.05482009956283474	0.9921643957736802	0.002292467591232095	44.71791846900923	2	0.04889846854660272	1.1090802907313004	0.03246786568147235	0.0022453152001571377	1.186849967004433	41.89040791728922
443000	-1638.3049407076887	-1389.845385244809	-248.45955546287985	42.68472644677959	-1120.8725641409803	-196.92892931128986	-30.526920759275004	-41.51697103326366	-245.0248152454905	0.07952610412043594	0.9921643957736802	0.001184390233601935	45.019553909399264	2	0.05514949757369881	1.2768192396637352	0.02997173579614307	0.003523537489895496	1.416669542750063	42.0702008734484
444000	-1637.3021248053742	-1399.7790825790878	-237.5230422262864	42.68472644677959	-1131.5084085846427	-194.96111493369082	-31.531794847514174	-41.777764213240125	-234.03326103705297	0.04333740730286517	0.9921643957736802	0.002938059015650012	43.89287020833541	0	0.05207299851823173	1.2953111833190996	0.029282921542391576	0.0032600069615142074	1.3761737218185333	42.0702008734484
445000	-1627.0202859770234	-1389.7220405598491	-237.2982454171742	42.68472644677959	-1111.745406869236	-200.90842292143952	-30.005139276855267	-47.06307149231849	-234.04194379689548	0.048210643471058454	0.9921643957736802	0.0033501921839405556	44.254511074909125	1	0.05207299851823173	1.2170963506503916	0.03217027956316635	0.002960971758837134	1.311734150651146	41.86885489499355
446000	-1630.1066590067355	-1389.5228343627914	-240.58382464394415	42.13817344657726	-1116.2488159184957	-200.6119231587119	-30.55244880562617	-42.109646479957505	-237.18821749969962	0.037770901019643525	0.9891855025838714	0.011341335394398286	45.30804786120196	1	0.057041743253927794	1.263691461707131	0.034217419100744	0.003789970153687855	1.3633571052932052	41.904859235016914
447000	-1640.92647706772	-1397.7121044581686	-243.21437260955153	42.79888264898855	-1130.903487837368	-193.57621784448588	-29.375111121288967	-43.857287655025964	-239.7063634196844	0.02950776654428442	0.9891855025838714	0.010295021060296798	43.66778491228311	2	0.058203329199523875	1.3014421913319416	0.047017561613638986	0.007737142360270903	1.7862797552945628	42.57682164792064
448000	-1638.8181679500096	-1391.6441613736915	-247.17400657631816	42.79888264898855	-1122.452148647687	-196.50218969838443	-28.237719645295194	-44.452103382325	-243.58103410012825	0.03707115806695671	0.9891855025838714	0.010355236075101238	45.60845182528602	3	0.058203329199523875	1.3300646439592696	0.04661450852802539	0.008024473147422218	1.845719828654479	41.629418099441644
449000	-1626.213982961895	-1386.6603028296581	-239.55368013223682	42.63736199130459	-1117.2801230599837	-194.63029009988657	-32.69419830246027	-42.055691367327675	-235.9388801617664	0.05790113591815194	0.9891855025838714	0.0030734318865695076	43.81663967214778	0	0.058203329199523875	1.3374296403058488	0.031041640354559585	0.007987821958858133	1.8659074953663084	41.629418099441644
450000	-1646.7422745709387	-1395.0835408638795	-251.65873370705916	42.594018478748595	-1125.5841923953906	-197.94307847999673	-28.98769340296755	-42.5685765855247	-247.89961084729433	0.0187934670841032	0.9915951187531232	0.016005903532767672	51.771723613274546	3	0.06671862764011925	1.386243515928961	0.037009360829999983	0.013880647536367901	1.996659320491324	41.67431918416042
451000	-1646.6303809154776	-1400.5165025426527	-246.1138783728249	45.18260567181092	-1131.6385008027803	-198.5360748272383	-29.1288874331031	-41.213039479531	-242.67449188108117	0.023446534269955265	0.9915951187531232	0.014658146327831995	46.89713844454199	1	0.05678691464773559	1.2783789940557169	0.03245394448921821	0.011060210263640721	1.8745872347714643	41.62368810387645
452000	-1633.4895977205733	-1387.0588668056816	-246.43073091489165	44.65372312070302	-1120.0510016626702	-194.9225393777818	-31.218486831641393	-40.86683893358816	-242.6607115989923	0.023468730710799576	0.9915951187531232	0.012918781006893686	46.77237686596107	2	0.05933459868703997	1.3899370227513155	0.037716733043703404	0.015852832215207103	2.121456986060363	41.62368810387645
453000	-1644.4585058664825	-1406.2856536302077	-238.1728522362747	43.554845209777284	-1135.6637008969403	-198.6727108783736	-31.94413579039646	-40.005106064497035	-234.7996291550869	0.023650530086753815	0.9915951187531232	0.014920700801407415	46.4047719083584	4	0.05933459868703997	1.2561898527955877	0.039718854726897186	0.011486677979160339	1.8621002401969005	41.472001893742274
454000	-1638.5608660051228	-1401.3316586985743	-237.22920730654837	41.711041132262224	-1131.8604139536812	-200.26823464144104	-31.461941051866884	-37.74106905158508	-233.8585256727821	0.028289217909438273	0.9915951187531232	0.00843987030978571	44.54915054714454	2	0.05833446701993548	1.255338479674855	0.03533313229473799	0.011353015830645234	1.837785948915539	41.495389728891574
455000	-1633.8263126001498	-1406.4140633603197	-227.4122492398302	41.711041132262224	-1124.3908333645304	-206.50081325279237	-31.283989679503474	-44.238427063493404	-224.6593695963154	0.04174939567437481	0.9915951187531232	0.0051433929367372885	44.01738910250834	0	0.05600139293389013	1.0506897468757457	0.034179163027434734	0.006214046584390462	1.4815350390165276	41.49261759711504
456000	-1630.9177416883938	-1404.028837579564	-226.88890410882985	41.75307076409141	-1137.2205596768163	-198.93357321987068	-28.658324057354093	-39.21638062552312	-224.3287220199486	0.08856963138822449	0.9915951187531232	0.001051325218211361	42.71592390775727	0	0.053640446032628804	0.9879281076731076	0.03375640990045419	0.004989956803162888	1.3726884471469312	41.57324509432362
457000	-1621.1871895004992	-1390.3494427657283	-230.8377467347708	41.765070216478215	-1125.0465653071117	-195.3208394873012	-29.580000342691186	-40.40203762862433	-227.9566329626532	0.07922847051957652	0.9915951187531232	0.0013762158151818325	41.948750093159695	1	0.05086441103254953	1.0927595218839097	0.03826088422943215	0.004197103405959016	1.4272501367906487	41.6722516886145
458000	-1634.680118431479	-1401.2065445247908	-233.4735739066883	41.80532005288347	-1128.6155450871317	-199.174759591402	-32.19266376448178	-41.22357608177554	-230.82838696724392	0.09814998544619198	0.9903832574052246	0.0012029109266843265	46.583773329515374	0	0.05086441103254953	1.0155439618156128	0.03559075600121126	0.0027835765839758705	1.1356762283337125	41.61270636626605
459000	-1626.6323597703217	-1392.854650908058	-233.77770886226386	41.80532005288347	-1120.4399722897806	-198.39504587533497	-30.504984034947647	-43.51464870799473	-230.7619983496483	0.06720874192195543	0.987388911278555	0.0038083515020273045	42.45946166103975	0	0.05022583866430739	1.1371593344075195	0.035134082803980726	0.0035910731495309165	1.2456330313479786	41.74727616400065
460000	-1633.7398643869856	-1392.4618096406505	-241.2780547463352	44.31581157033792	-1126.814420323537	-193.63357947136672	-30.635752360396946	-41.378057485349714	-238.3502436546953	0.06423495268110925	0.9871886801824787	0.0037217927317465867	44.58291746329106	2	0.0455054005553984	1.108136322311255	0.031147589461943508	0.0030485942015258264	1.211693090208383	41.64164478395139
461000	-1630.7936354068586	-1382.591676245647	-248.2019591612115	42.12289779289216	-1115.45811114418	-193.54684010631766	-31.816461673886458	-41.77026332126293	-245.03770456842454	0.1137333354077962	0.977944012440155	0.004965446081433022	44.6632476041805	3	0.048436042375186665	1.1864304756889463	0.03148540251070193	0.004452411870499467	1.368960630890289	41.761846627187346
462000	-1630.9169292289048	-1387.3137109162249	-243.60321831267981	42.57512110532116	-1124.8908078115564	-188.00176161505053	-33.609466678922054	-40.81167481069583	-240.811684102203	0.08710790907372218	0.9818208072974012	0.0036443663130787634	47.48515559489782	2	0.048436042375186665	1.0633465413657361	0.03068910139487057	0.004019704868132621	1.3279289118639348	41.76895844772709
463000	-1619.1233849467585	-1387.6381098129862	-231.48527513377223	41.84962874462202	-1126.4797618928665	-189.23941419118762	-30.58432658840821	-41.33460714052366	-228.66572933281992	0.11066599758027759	0.9894038366650654	0.0011287633829974019	43.20604500445329	0	0.048436042375186665	1.072531874463213	0.03275162356840821	0.0034344865690071943	1.2346606294627425	41.76895844772709
464000	-1646.2178772167545	-1407.3685074748773	-238.84936974187724	42.02351601915334	-1145.9444687501796	-191.818047109302	-30.886062217498292	-38.71992939789763	-235.4434534397663	0.0730060970713934	0.9859775971574981	0.003335150443186879	43.479988545609224	0	0.06260135190904526	1.2671482211599654	0.03573951383328697	0.009631472438773332	1.5383070110087291	41.75456025705468
465000	-1632.7809422904932	-1389.8350401994912	-242.94590209100187	42.47513510672693	-1138.2310668428943	-181.451561260832	-30.96258330127776	-39.18982879448719	-239.3498659249256	0.04112136226177628	0.9859775971574981	0.0090687166002104	42.92447914953486	2	0.06260135190904526	1.3310981029466522	0.03560574654966259	0.007932448967010633	1.5752494148380451	41.76129656643488
466000	-1637.6264263133576	-1392.8747828390615	-244.751643474296	42.381933338484785	-1135.4332287324082	-186.91157400268662	-31.733737914778697	-38.79624218918793	-241.38672649163095	0.031643828623511686	0.9848373753102941	0.01947567543945422	44.83565356514294	3	0.05681103632211757	1.2534076112814696	0.03072043226522309	0.004187880405132198	1.3834120432274775	41.78606538603201
467000	-1646.5776695269626	-1396.8731411624851	-249.70452836447754	42.381933338484785	-1143.7274203560473	-186.81026011408983	-29.977706497624165	-36.35775419472372	-246.14101814026372	0.06062662613249002	0.9848373753102941	0.004318111740324511	46.15623735131131	3	0.07658569542792203	1.3201310951263254	0.039479252300275235	0.009302265356368782	1.5510965110676578	41.97506896144321
468000	-1647.9938735310784	-1398.048651595253	-249.9452219358254	44.52077539073174	-1133.5688898561336	-195.92277740879632	-30.572702429589228	-37.98428190073382	-246.69559089095117	0.06295261109021723	0.9844386868924659	0.005848641912162232	46.10251458587732	4	0.06081107099116873	1.2148706815835226	0.031036711728414962	0.005491771157944414	1.4211670733601616	41.97506896144321
469000	-1651.0529819987692	-1403.8582478218354	-247.19473417693382	44.3404284803441	-1135.098342772836	-199.5307610087688	-30.341124011208226	-38.88802002902228	-243.99715551337124	0.04624073387741075	0.9887567650579216	0.008659655696272138	47.36469385270969	2	0.05479404333790504	1.197520980804212	0.027786296412740847	0.004603584268179761	1.4020223417720197	41.51177275700182
470000	-1648.6778185710486	-1402.168084560115	-246.50973401093358	42.046667701182116	-1136.1545440945197	-195.09119585800545	-31.669350595226934	-39.252994012362876	-243.53941277233417	0.027997549138481657	0.9887567650579216	0.012772228421545285	55.09868008342812	2	0.05479404333790504	1.122159816772363	0.0337580772030475	0.0040264680627352415	1.2378463593473543	42.025181863741615
471000	-1643.391289208391	-1394.5480730819422	-248.84321612644885	42.82228499418227	-1128.1711655389545	-196.94425130115886	-32.54376244472167	-36.88889379710705	-246.3709507585762	0.037298579092188595	0.987551060370122	0.008101943449326904	51.854719657451035	1	0.045420915447671795	0.9594885348041843	0.030968880579819044	0.00239577717096692	1.135785001974321	42.03150375239073
472000	-1641.7022135297354	-1390.2234613758258	-251.4787521539097	42.81780566501694	-1123.2959266215696	-195.53139655998336	-32.238744920307	-39.157393273965965	-248.5721342227077	0.053725858999469994	0.9841509311176397	0.006641487890175034	44.285238951974875	2	0.046546724863786665	1.101154031686342	0.029789238484623833	0.004044924339708847	1.3926589322667706	41.99275672808136
473000	-1646.6592105893073	-1389.9645563544982	-256.69465423480926	42.8076646207737	-1118.8687180548097	-196.30641470907824	-31.627061613636613	-43.16236197697352	-253.25020627122913	0.09462609156577496	0.9841509311176397	0.0021833168611426895	44.50172973970569	2	0.046354070259699266	1.280078392132753	0.025669564642730045	0.005316607306104283	1.635878309280085	42.563198400167366
474000	-1661.3162751085456	-1406.3458457483584	-254.97042936018704	42.8076646207737	-1131.979237986252	-198.03429527023945	-30.49090522529297	-45.841407266574244	-251.91160447570158	0.084765731972798	0.9820060905180739	0.004642461663354391	43.42134002155933	2	0.0423700031214106	1.1514316686440724	0.025350495557836607	0.003580299893131489	1.376912338577394	42.457118003742714
475000	-1661.1818417291684	-1403.8133704523436	-257.3684712768246	42.6073505153537	-1137.7223059151022	-193.70731254313682	-32.19413001097561	-40.189621983128916	-254.7433088346317	0.05402343123220561	0.9820060905180739	0.006816603145074825	43.53587065948866	3	0.046768853677895156	1.0090283284686008	0.030110073787986667	0.0018656141966173973	1.0278590382184412	42.19553535931197
476000	-1660.2186044959835	-1405.128572089168	-255.09003240681534	42.60712868611113	-1136.3998726394232	-195.8782488033368	-31.817140135162663	-41.03331051124544	-252.8808453131642	0.036357400057440405	0.9848753378735199	0.013862703819049218	47.0187820538715	4	0.03874813850369477	0.8751882165935353	0.030118346192710733	0.0010459627955379206	0.8815728712086043	42.31510093955401
477000	-1653.6217705410681	-1407.8703975624385	-245.7513729786297	42.56383393244969	-1135.2012750970441	-199.96715389270128	-30.324979267593992	-42.37698930509927	-243.8367116674879	0.06780042720375813	0.9848753378735199	0.004537839067491053	43.59629584103436	2	0.03858082619684608	0.7824116158321481	0.027717072469624487	8.723536529823985E-4	0.788387362338182	42.336907834519444
478000	-1653.786650628218	-1403.1784571619528	-250.6081934662651	42.870385543120925	-1127.0769373431986	-202.48606701110288	-31.391772656208314	-42.22368015144289	-248.29901555334635	0.04217323250953633	0.9845614877948199	0.010834099971343464	42.91519001145745	1	0.045206455984143266	0.9070813193863372	0.028119817132334805	0.0014406401316950446	0.9283367107854088	42.46783322247109
479000	-1653.9049930909155	-1405.186813735982	-248.71817935493354	43.45561825673907	-1138.2275405299538	-196.96844506401865	-29.469810529493824	-40.52101761251582	-245.70320596446615	0.042426841164945106	0.9845614877948199	0.013635897458536434	46.340307143315606	1	0.06463144741658318	1.1369155285824817	0.03243224030312404	0.003929743628843248	1.1657969954414844	42.65468791911012
480000	-1645.3293400716948	-1399.9377220770448	-245.39161799464992	42.89857441687155	-1132.8830504128855	-194.60126065734488	-29.41913697624627	-43.034274030567886	-242.21296869936646	0.045093368829342124	0.9845614877948199	0.009411954553035826	43.4153777053083	0	0.05981764309984836	1.1912195145996995	0.031567346292071405	0.003590680357471869	1.2004293189727753	42.68951521204565
481000	-1642.7660559047324	-1395.1299315611216	-247.63612434361076	42.89294540734063	-1133.1497460353044	-189.88663330961066	-31.7555640015279	-40.33798821467859	-244.68628283626742	0.04631255933164354	0.9845614877948199	0.009759145052976195	46.0824728809452	1	0.052151550753953814	1.115400845922668	0.029146013426383455	0.0024599183409471388	1.143029847802554	42.16433739405404
482000	-1638.073490283398	-1393.9873745618481	-244.08611572155002	42.89398563905502	-1128.1147980058988	-193.19000304745225	-31.23969464359989	-41.44287886489693	-241.29204592821904	0.07272417081669696	0.975683618021768	0.0129224129779202	43.11392944237666	1	0.05215149288320199	1.0641775285122759	0.03111671482378619	0.002788098337078394	1.1599813370850403	42.340363936127595
483000	-1628.2721798476466	-1387.2501597892585	-241.02202005838805	42.89398563905502	-1122.4845708039823	-190.7089558901948	-32.319296493985654	-41.73733660109588	-238.0141721212294	0.11340093788539034	0.9723601476698818	0.005509506290155148	43.406596438999244	1	0.05848262121019156	1.13455912041663	0.03497407637628534	0.0032069439458951624	1.132416129899509	42.86956581149944
484000	-1629.329282253514	-1389.0308134618988	-240.2984687916154	42.89398563905502	-1120.8884992211313	-191.73848742525638	-32.36314284828193	-44.04068396722912	-237.26691845710204	0.10486200142025334	0.9805162969256271	0.0032151040669489623	45.4796532802791	1	0.05500285511642594	1.1424001004387567	0.031583529400274445	0.0026545080004366354	1.1217634744954437	42.7324605595735
485000	-1637.8288846021628	-1398.8161919611275	-239.01269264103541	42.90371982004958	-1128.0200927933909	-197.08022961617075	-32.0024878861408	-41.713381665425004	-235.8368850614873	0.10044739275899048	0.9819581002685492	0.0028373148455637966	44.67687986586874	1	0.05937634000000944	1.1902738945056301	0.031213160205237265	0.0035773766037091085	1.1854129077916502	42.73567709362108
486000	-1630.2003895479	-1391.624138614971	-238.57625093292907	42.887413089203875	-1129.2216618733498	-188.30252491068842	-30.585075114150705	-43.51487671678208	-235.2522105910373	0.07149093410776362	0.9806672975865245	0.007391681719925874	45.12341053951569	0	0.05939891618088026	1.2397265399090436	0.04079204098039891	0.004452602585203019	1.2197108308486782	42.719434232004474
487000	-1622.1426737258744	-1380.3670579277039	-241.77561579817043	42.66189060419053	-1124.0493548831055	-185.75206537670934	-29.651846781043712	-40.91379088684507	-237.9782622618869	0.06969527332025224	0.9835058003038916	0.006763897876126097	45.503040238508916	1	0.055291602616544575	1.3992071815156375	0.04100232232462347	0.005289300495227474	1.4212932882574891	42.23826598129948
488000	-1620.745924807633	-1384.2251450987746	-236.52077970885824	42.0171800823087	-1128.5313914497567	-183.96107408251206	-29.66458156865226	-42.06809799785352	-232.63775338353548	0.06495687625169297	0.9826386327990881	0.008248874604943142	42.58089384468472	2	0.05070620675866263	1.4283064594582822	0.04209106938105067	0.006351580177989434	1.5046771651862378	41.94708253163769
489000	-1623.550946785143	-1379.526119538363	-244.0248272467801	42.0171800823087	-1121.9907995818098	-188.5420041144315	-27.19539495885135	-41.79792088327032	-239.9293134297692	0.07544124835383412	0.9826570140546526	0.007116361880714801	45.14737662768505	2	0.05767563823630295	1.500755647854726	0.03427908024341093	0.010005749006357086	1.7356166704632396	41.944403655013126
490000	-1626.6220761154343	-1384.4229306287175	-242.1991454867168	41.96966523859301	-1127.731070114874	-187.833589809005	-31.03560317242745	-37.822667532411174	-238.35533242880007	0.07496876534607776	0.9826570140546526	0.007810477566094044	43.61323842259211	1	0.05767563823630295	1.414979218831959	0.03260996990271132	0.008344609924973207	1.5797304585830032	41.944403655013126
491000	-1630.0382578973552	-1388.740434929947	-241.29782296740808	43.611174386822846	-1121.1054515395545	-197.0353456469439	-31.132826253740703	-39.46681148970819	-237.66937881771346	0.07101248512175533	0.9826570140546526	0.00722993255915608	44.61199348641283	2	0.05767563823630295	1.3420358340757839	0.033535311722161766	0.007292098365615046	1.5719324720036498	41.83992355234562
492000	-1633.3007402716642	-1389.628062699988	-243.67267757167608	43.1570849119987	-1127.3908087936538	-188.42415646122157	-32.575174875294756	-41.23792256981785	-239.9138172928425	0.06087227540394726	0.9826570140546526	0.009376381387904417	46.00523438638778	1	0.0522616208507891	1.386154524079439	0.03516405902864156	0.0058202449426840485	1.481369472012139	42.4301829800107
493000	-1639.080502036597	-1395.563168406769	-243.51733362982802	44.235455209354505	-1133.4430031124216	-189.2908846358989	-30.7433419396253	-42.08593871882323	-240.13178085395043	0.1005848537426451	0.9826570140546526	0.0024060366436568243	46.18803547427561	1	0.0522616208507891	1.2603212476973378	0.03307847395962656	0.0046430548435105	1.3975081616013112	42.4301829800107
494000	-1640.9633740158024	-1398.4826394457978	-242.48073457000467	43.1103105050151	-1132.8884665462547	-191.7001330214498	-31.11034055647898	-42.783699321614115	-239.01275598846	0.05643546129045882	0.9826570140546526	0.008610150090176601	43.88256550959905	3	0.0522616208507891	1.2879824073509845	0.03485923344121726	0.004511550344188368	1.4870978313808128	42.4301829800107
495000	-1642.8982183512976	-1396.9589357824436	-245.93928256885388	43.1103105050151	-1142.377252546764	-184.68964134491878	-29.6135031862158	-40.27853870454493	-242.57048129415435	0.1233004041888985	0.9701323249076158	0.006489481134085007	43.88256550959905	2	0.05583085019915399	1.2547086137429089	0.04063905152369531	0.0047102960431882595	1.3472421325188877	41.807576664155334
496000	-1643.7437504357445	-1397.2607945356108	-246.48295590013365	42.545605527174004	-1141.6847636124	-183.19058350729577	-31.0110253620656	-41.37442205384953	-243.07205718700328	0.05047222501481638	0.9722705252096129	0.031809440179641324	44.78449078446086	3	0.04815937306089905	1.2688192836514276	0.0352107948703316	0.004089952839588699	1.3877650298466184	42.46074197057812
497000	-1635.6833461516799	-1385.9701549513952	-249.71319120028474	44.017776770747204	-1127.6027963655224	-181.98768666465122	-34.48923297501887	-41.890438946202615	-245.91998105177518	0.07674119466616322	0.9722705252096129	0.013261526778189644	45.605486657633115	2	0.05477409769446182	1.3978015451674057	0.031190219931958012	0.004143670331028524	1.3808037561641302	42.51129784018913
498000	-1633.918427867683	-1389.419326834053	-244.49910103363004	44.0082123410732	-1133.5169007563707	-181.54202744613104	-33.416117164147664	-40.944281467403606	-240.34460578732438	0.07203562201637605	0.9758642665444709	0.011139473824370581	44.69235693052204	0	0.06115842972489219	1.520932508223371	0.033590832071089524	0.006179152924234313	1.5523021162403114	43.81174375908204
499000	-1627.442128237901	-1379.475991434613	-247.96613680328807	43.734130883739134	-1124.8761508060327	-180.29409938496323	-34.650656337305534	-39.65508490631175	-243.41593002661727	0.05735836480836934	0.9776284954253277	0.013582631390562625	48.54996491475864	1	0.061256272542683086	1.6569900627175298	0.029908641290725835	0.006759720073526339	1.7052638041048043	42.951340701381596
500000	-1634.274578475214	-1385.2864048194872	-248.9881736557268	43.354415914400654	-1117.6422114066727	-192.48068793546366	-33.105564118171415	-42.05794135917916	-244.35915593910624	0.09657571252658423	0.9776284954253277	0.004023397257260041	48.83668547447985	1	0.06067087165997095	1.6842218275777225	0.02745242895533123	0.005248488588208218	1.6889754407812734	42.90012353506348
501000	-1633.357995987462	-1385.6295632318147	-247.72843275564708	43.434831781475616	-1120.1237274415948	-192.4367317183608	-32.36009999215263	-40.70900407970666	-243.09941503902652	0.11720697784644499	0.9755713891455254	0.004841635660112981	44.11522266129906	1	0.06666507612299313	1.6842218275777225	0.031468280812912225	0.006214505399008943	1.6389569003554683	42.53019606074386
502000	-1626.5643447450584	-1384.5089642211615	-242.05538052389687	42.54099060736218	-1117.2569681842417	-192.655780417507	-34.195593057727024	-40.40062256168581	-237.3380719891414	0.07146298200436535	0.9724266938149476	0.01506818995334832	43.21002985378001	2	0.06740714496674419	1.7147786595773913	0.02990167154151647	0.005790072703118294	1.5126468526800303	42.35745891465576
503000	-1631.3655163947647	-1384.0004058420968	-247.36511055266774	42.54099060736218	-1126.1353799175304	-183.5915438405897	-32.81744821323136	-41.45603387074532	-242.97677928222706	0.12924192757053832	0.9724266938149476	0.005941247070098579	42.72887089950874	4	0.06740714496674419	1.6011925813542291	0.030570254160573528	0.005797159326915235	1.3973672959435783	41.99750734906021
504000	-1643.8021665761962	-1398.970586140983	-244.83158043521328	42.5510316059952	-1134.9347731586934	-190.36476447717257	-33.52457239353751	-40.146476111579666	-240.19274195741707	0.1409874290013722	0.9718559671542241	0.004894148625023396	42.90549694734731	1	0.07027193066140565	1.6876181675018762	0.029396516951290492	0.004203745775599157	1.3697903497821577	41.99750734906021
505000	-1628.353890425734	-1384.4541946782883	-243.89969574744575	42.44594984221063	-1127.6531228643353	-187.09996657014892	-32.00278501186741	-37.698320231936854	-239.27938741197667	0.12755769585303525	0.9718559671542241	0.007466356513880031	43.271419979016535	1	0.07673965336698312	1.6812103806497192	0.03141251934278091	0.005533787048503446	1.404959735551857	41.944687472988626
506000	-1633.0512202604307	-1388.2230051021832	-244.82821515824753	42.4640472389297	-1125.7456738654594	-188.10557856658193	-32.39334856315429	-41.978404106987625	-240.02881380180537	0.10167506042487123	0.9750637904547551	0.006144534895249638	43.925460311778465	1	0.0799523221522582	1.7432359545723684	0.0326526302394372	0.00531917225876714	1.3887814530907296	42.22488494599814
507000	-1626.8964243906737	-1378.8529823423044	-248.04344204836937	44.16694502383422	-1123.9428393563146	-184.55644033327573	-31.495864541132367	-38.85783811158168	-244.08232258583524	0.06852460127902435	0.9766188190838507	0.0107580860441443	45.32767788906098	2	0.06656128009358882	1.454888067540041	0.033099160706360244	0.00405351210850844	1.231006001528241	42.22488494599814
508000	-1626.448517594231	-1382.473119050781	-243.97539854344984	42.85997939399489	-1128.2756494375967	-184.37418591829947	-31.398740329888838	-38.424543364996	-240.06800551342775	0.10138254535670424	0.9784646867757322	0.0056852768785550225	42.88385912560883	0	0.05974261455888285	1.4365947512380288	0.030441999129933436	0.0031297339932550654	1.2087816719696407	42.474994870776136
509000	-1626.8382168504274	-1386.3795690461368	-240.45864780429068	42.61427161391373	-1124.7616171992902	-188.93574605320902	-33.424231166752136	-39.25797462688548	-236.84319944893974	0.07805249784790456	0.9784646867757322	0.007377176286563417	43.53537097716989	1	0.04890523881334265	1.3376484895696854	0.026199162195526246	0.0021292501562854937	1.193532816480979	42.16348580433184
510000	-1637.115572874198	-1392.5245272118789	-244.59104566231917	43.16977449272962	-1129.0882531387283	-191.37714910483032	-34.450824051000865	-37.60830091731941	-240.55351033526068	0.045090309921849425	0.9804852812075898	0.017401706654467834	45.68742131330227	2	0.05180453985527169	1.480949567595468	0.028487714762902495	0.0024451587945498445	1.2761137417471773	42.16348580433184
511000	-1625.0677025690209	-1381.0957129991414	-243.97198956987953	42.50465786089944	-1111.9455971406546	-195.22609223808925	-32.84513314380784	-41.078890476589685	-240.2337572812488	0.04695150076372745	0.9786760707767587	0.022286419044196516	43.592125330962524	3	0.0501730435571294	1.3791654643473337	0.02664336537891681	0.001974972427867026	1.1493386573482183	41.97166099223792
512000	-1632.9775298716097	-1389.638121536258	-243.3394083353516	42.333090336862774	-1118.4938254884414	-195.93534311549425	-34.64989087023306	-40.55906206208923	-239.53271774910644	0.059580743338418056	0.9786760707767587	0.015579159942428698	44.71252878187531	4	0.0632255242536053	1.4023753353241557	0.03137036312215054	0.003241448557358301	1.2007568527255885	41.9794888824062
513000	-1628.6441028396378	-1387.3448380945247	-241.2992647451131	42.27030501948031	-1119.2292026783919	-192.7545382043396	-34.30348905746241	-41.05760815433059	-237.76021352204995	0.05690425201929884	0.973612716160247	0.025878553553091432	43.755143642871964	2	0.055405308010068204	1.3118911155226805	0.02972118575649336	0.00243366207137297	1.134776696185291	41.91722800062171
514000	-1636.6523092577622	-1391.6435314332707	-245.00877782449146	41.988175385688265	-1125.3162681050653	-191.78279209451756	-33.34957296818328	-41.19489826550453	-241.63834049250906	0.0391762589266362	0.973612716160247	0.04674876442638797	44.489530500659356	4	0.05692292139832792	1.2552566434439116	0.03017434865857488	0.0025780835860082403	1.097658926726908	41.9541502603444
515000	-1627.9967501817544	-1384.7167775513894	-243.27997263036485	42.701797865225636	-1118.9368420828705	-192.00439989862497	-30.275889823091635	-43.49964574680225	-239.67302596477543	0.04626811314861778	0.973612716160247	0.04118866475128229	44.51410164929353	4	0.06251279583813299	1.334779246072659	0.03381667456615307	0.0034252831290889204	1.1249948662508	41.946914808397686
516000	-1632.7647003471516	-1390.9802110943492	-241.7844892528023	42.6757252422826	-1122.9880835740003	-194.8541298599122	-29.908175969754964	-43.22982169068185	-238.44093328292962	0.07303086030508374	0.9695632653711682	0.020981339502600036	45.1452137582873	3	0.05440966342655136	1.2462559424482311	0.03298529196591577	0.004145587645371217	1.2473777037165277	41.836763506149445
517000	-1635.4896500565594	-1400.935222757179	-234.5544272993804	42.838587002429506	-1130.520794717386	-198.86923292325827	-30.73738744913999	-40.807807667394584	-231.19642159695107	0.07199826773990185	0.969321507688973	0.017957867742950835	43.598560434225156	3	0.05517348222399041	1.2510931620899075	0.03471923852869309	0.004313233723128853	1.1930554032278249	41.84568622628018
518000	-1637.7583188694186	-1397.8312542920542	-239.92706457736452	42.751253558899265	-1129.1689955962681	-194.21927946896565	-30.343189289522392	-44.099789937298155	-237.2661223199296	0.07125989557288591	0.969321507688973	0.026967314827486818	42.88082886398198	3	0.04568014186588783	1.020674820307429	0.03414688728933524	0.002267392407051406	1.071037171972166	41.88718275088561
519000	-1641.3988569234882	-1396.0663018107537	-245.33255511273464	42.54549768022011	-1126.6002953581822	-194.51665268511294	-31.58986981690458	-43.35948395055397	-242.61797267793276	0.10432402788572015	0.9626446871860919	0.017254621583148517	46.67164664426886	5	0.04568014186588783	1.0381714806547575	0.031002487436178804	0.002511460516271024	1.1084745467138848	41.88718275088561
520000	-1643.8887818518808	-1400.630064148251	-243.25871770362988	43.55606483444788	-1124.2176971039507	-202.92707876623382	-29.363621018155335	-44.1216672599112	-239.5008238868283	0.06964608457096265	0.9626446871860919	0.028809319319813703	44.09859591578387	3	0.05060576881115899	1.3858269839624637	0.03293068889598096	0.004116646118587988	1.3392771346730665	43.53761898030421
521000	-1643.5884001701997	-1404.1146043883382	-239.47379578186147	43.60487288801	-1144.4353727189832	-190.37506701943818	-28.369314149551297	-40.934850500365606	-236.58712182703712	0.077720029102326	0.9626446871860919	0.021699818020463262	43.97814564055531	2	0.04411636813360666	1.094588858553363	0.03514382790382238	0.002486426189565072	1.0606335592605474	43.18018935952633
522000	-1639.863783076014	-1398.3676827359448	-241.4961003400693	43.216301326753026	-1120.8517203134713	-202.72886665771424	-28.07019453899535	-46.71690122576388	-238.5239204726942	0.08719429425183282	0.9651246940306951	0.02376591248003253	47.126896058527905	2	0.043302874390780025	1.1227734980977886	0.030528499131445994	0.0019587521516610273	1.0371164679991376	43.121039042488505
523000	-1642.1897824757916	-1403.687020778735	-238.50276169705683	43.28919375325609	-1130.0474666920877	-197.03515898944352	-28.23519799155446	-48.36919710564915	-235.93977207380345	0.09939176753982577	0.9569351339386569	0.01934688407944925	45.223124739691684	3	0.04729866392166805	0.9888383746403966	0.03400987753142237	0.00237342960049436	0.998573002261856	43.142335600014135
524000	-1639.2861376289195	-1400.1026678874568	-239.18346974146272	42.328625279048204	-1133.4579921551324	-190.60771206130804	-28.077136650279904	-47.95982702073631	-236.3341511992282	0.09562604200952482	0.9574019604919285	0.02214961252579966	45.46248121614838	3	0.056438925128550685	1.082306867819912	0.0445017150279997	0.0057966359292428785	1.2605466502804106	42.26865092167831
525000	-1645.1614072789607	-1402.3638890507511	-242.79751822820958	42.467076930236246	-1131.0240165641903	-195.43057180147798	-29.660813519891146	-46.24848716519153	-239.78343884540627	0.0793726968135803	0.9574019604919285	0.023828533413908087	44.119916077254686	3	0.047504925533049594	1.1366198417007134	0.03501035341979574	0.004775085675706611	1.4140956606620996	42.42714483921822
526000	-1645.6368281842756	-1403.5885409664822	-242.04828721779333	42.435036694791734	-1135.6225662224235	-193.33013423924612	-30.825833525946766	-43.81000697886585	-239.66944006836243	0.06331463831569158	0.9711823588438424	0.018432570853536882	46.936845133598396	1	0.047504925533049594	0.9294119072480161	0.03455112431187459	0.002418362226085519	1.061579383316961	42.34301015304511
527000	-1639.710310952741	-1398.286563502386	-241.42374745035534	42.435036694791734	-1132.167456341281	-194.33404718713518	-29.224935798594995	-42.560124175374845	-238.7667358672536	0.10218020394386979	0.9675067224075039	0.013898128098629258	44.68377141072764	4	0.052356280519307886	1.0193944052177013	0.03814496094593245	0.0034643300270989475	1.1552241099164964	42.18581094014216
528000	-1652.9004838856197	-1414.5174052155633	-238.38307867005636	44.12128597996929	-1149.5472088728882	-194.33422757037192	-27.02067435773544	-43.615294414567536	-236.05456854600217	0.0659462852516002	0.9675067224075039	0.028439823302757763	44.29415162907219	3	0.05746097090046716	0.913268963135978	0.03914595632218533	0.0038633915517925603	1.1470104855513794	42.09836384055249
529000	-1633.9543097150881	-1396.3277091086607	-237.62660060642736	42.27772238305493	-1135.5409288136254	-189.66151780205465	-28.106795682903712	-43.0184668100767	-235.1864796609875	0.11309177494779699	0.9608147643223879	0.013702933148236441	42.91324220627689	2	0.05146129131913886	0.9491224972806033	0.03663236007340768	0.003468571748726595	1.1729966747703968	42.09836384055249
530000	-1640.0419235274933	-1404.8780596691436	-235.16386385834966	42.27389468820064	-1147.8905274558651	-188.95219513858112	-27.90430506871913	-40.131032005978135	-232.80519165271366	0.0957828282199431	0.9733814829882842	0.008806207863487726	43.600783610377924	2	0.05146129131913886	0.9229364205893652	0.03925618558993721	0.0031721842519430612	1.1094506520154108	42.094552384268574
531000	-1656.00842527845	-1416.0256381017648	-239.9827871766853	42.28868578506082	-1145.540001746326	-199.82954069278594	-28.937784774889753	-41.71831088776332	-237.4846294939796	0.09087111526591862	0.9733814829882842	0.01191759174689428	43.37097200044491	2	0.046292859725285754	0.967851019692611	0.034555624670234916	0.0027321267837924867	1.1367953577524852	42.109280731542796
532000	-1653.528188595318	-1411.933061040953	-241.5951275543651	42.32107086774033	-1140.2432485307506	-194.7679380309166	-33.391162095159075	-43.53071238412673	-239.14043318993416	0.06298080802533834	0.9722545467272504	0.022989163148343032	43.83497964140694	2	0.0444974903868068	0.9538200093205639	0.03342254057611287	0.0017528059005550874	0.9927502256083675	42.141528424105225
533000	-1642.7595592170928	-1404.6118178374643	-238.14774137962857	42.32107086774033	-1139.5769128206575	-190.6314158649324	-30.91748218108776	-43.48600697078658	-236.1029798018555	0.06613887877102408	0.9722545467272504	0.01957352053546587	42.697715778628584	3	0.0444974903868068	0.8231684447665402	0.03236549591112407	0.0012471964398232769	0.8842243341108764	42.141528424105225
534000	-1650.3850663039998	-1413.693929213646	-236.69113709035366	42.31181240813365	-1151.7095504384647	-191.65606668134131	-27.12704186495779	-43.20127022888211	-233.7422598250792	0.08867302830309973	0.9675692528009274	0.022038923778423033	44.11066386621407	1	0.06249129050165662	1.1150827519305182	0.04041581027730437	0.0040460338802399696	1.1792957351767694	42.139586649544995
535000	-1646.96108019236	-1409.055347533566	-237.90573265879405	42.26726550760102	-1145.6884608076916	-190.23476010516384	-29.855837745791575	-43.27628887491885	-235.114303833939	0.06198783470936221	0.9675692528009274	0.033943345203260325	43.436382017642934	3	0.05423455845086172	1.0633120053053549	0.036164334704586215	0.003356073622010897	1.1392053548877206	42.046191939745796
536000	-1631.1089123591462	-1402.0250186690794	-229.08389369006682	42.26726550760102	-1141.0174607839751	-189.62638595372863	-30.771275623201507	-40.609896308174015	-226.22116885799892	0.0923867630801973	0.9814984450860752	0.003560656542116385	42.665518017022336	0	0.05336001868926436	1.086712468375476	0.03819490833624902	0.0034172651606276306	1.156070341581429	42.046191939745796
537000	-1643.0678651037847	-1412.4887762145927	-230.57908888919195	42.17624011117001	-1153.2915991880247	-189.61878307785514	-31.53352060726745	-38.04487334144529	-227.57659978121123	0.07740012429065231	0.9814984450860752	0.006362053796435147	44.35719952583097	0	0.05032140463332382	1.1327873724100095	0.03914804789246626	0.003522471123359853	1.2467132967511547	42.046191939745796
538000	-1643.3422697101335	-1404.8824676220097	-238.45980208812372	42.17624011117001	-1143.4925788869186	-189.70652281782182	-31.506155832683667	-40.17721008458553	-235.23348684942633	0.0646862024809793	0.9830945879724929	0.007807445294578011	43.43506467095487	1	0.04593472460693822	1.207095311621365	0.034846318404901475	0.0035578396787605583	1.3310463089462492	42.046191939745796
539000	-1648.9909137018626	-1409.3901149826638	-239.60079871919868	42.17624011117001	-1142.9657410364591	-189.60210386447426	-33.86325393812202	-42.95901614360865	-236.94806192747774	0.1161316069087281	0.9775075916804138	0.004514848960416307	43.31352974805251	2	0.04545818482789982	1.0180021627125968	0.03447106615372189	0.0027013880840309093	1.1893562081795699	42.046191939745796
540000	-1644.5009368588496	-1407.415166621602	-237.0857702372475	42.17624011117001	-1141.3893868347748	-191.16843760679959	-34.049926947470894	-40.80741523255686	-234.15892076222175	0.10107105440680213	0.9796837984413376	0.004465539292148184	43.31352974805251	1	0.04401019328262709	1.1078193774143708	0.035771175745014296	0.0029826464855892644	1.247740729801936	42.02115786418885
541000	-1659.0397661409086	-1415.643067549024	-243.39669859188453	42.36455404647445	-1133.829013289969	-204.44860043890947	-35.47265694001953	-41.8927968801261	-240.62087294839333	0.110380742757166	0.9734053807505254	0.006727151058819	43.625104591132754	2	0.040230120326056856	1.0582004270079566	0.030160386505612053	0.00234236298757216	1.217746945198186	42.295358795202084
542000	-1645.931683113806	-1402.5948259088495	-243.3368572049565	42.56446303903878	-1126.031670523496	-205.01961162369707	-32.939056888721694	-38.60448687293479	-240.21213455337482	0.10856224011373448	0.9782183233246344	0.0043686450499881785	44.88490192861117	2	0.04948374043281552	1.1732912920556338	0.03793662882804185	0.004193604209776011	1.3621520007815755	42.259589890928275
543000	-1655.8961674852646	-1412.0842684197803	-243.81189906548428	42.56446303903878	-1138.3480276762537	-202.74474651886445	-33.996363727939716	-36.99513049672238	-240.95592012289706	0.08767743071248846	0.9719428782955476	0.014313294815349275	43.49017474599667	1	0.042535982690173536	1.0844953092134897	0.02990095786725137	0.0026807700282334116	1.251631605330452	42.230005121774546
544000	-1639.1766372593454	-1397.8039633168169	-241.37267394252848	42.443838643380374	-1126.53246491698	-200.82666271168915	-33.0657341629888	-37.379101525159165	-238.3050176706592	0.08729982300599916	0.9719428782955476	0.010187383795912984	43.91966174879345	1	0.047786430690556825	1.1543580725289928	0.03403446952770029	0.004039672244967951	1.3489917257552761	42.42358097694677
545000	-1644.6203886767094	-1398.6544651805498	-245.96592349615966	42.466463366765716	-1132.7350755379694	-195.9073931842188	-33.975033932758734	-36.03696252560277	-243.05027411518049	0.10299503389490765	0.9739362137529253	0.005389653459802483	43.59957803803254	1	0.04599695509499326	1.1041287885276607	0.032090319777798006	0.0029836187363150267	1.2369931084118762	42.44619490196622
546000	-1646.7472874443183	-1401.6965456863381	-245.05074175798018	42.466463366765716	-1131.0173518079234	-199.35925011058697	-32.275221609162124	-39.04472215866558	-241.5997243646312	0.06681340773133172	0.9739362137529253	0.01286285813713844	44.248653604785915	1	0.049009502657493	1.2822844960324495	0.03159463732541616	0.007801242159967801	1.718789261610999	41.93115035825501
547000	-1649.0141227457552	-1400.8761612354758	-248.13796151027933	42.466463366765716	-1131.1053699111048	-198.092003945212	-33.5609678847771	-38.117819494381905	-244.7138342915925	0.0802259499399951	0.9717861929384579	0.01538125045018055	46.6751578628659	2	0.04740042203054249	1.2732573214535237	0.028419698961079518	0.007362184537795124	1.7209530719855775	42.437728162193864
548000	-1653.945203459232	-1408.8868014639725	-245.05840199525963	42.597607424896424	-1132.511892686322	-202.80426477412954	-34.9161248225371	-38.654519180983904	-241.79594852007168	0.07928596371221595	0.9711612159849544	0.013595287864873486	43.41445142240475	2	0.04740042203054249	1.219149401688657	0.032279078513464454	0.006687828605967593	1.5605348157704408	42.40855300614787
549000	-1661.662218362264	-1417.136488318982	-244.52573004328204	42.55780556135991	-1143.285721609907	-201.36182409384105	-32.98302229335458	-39.505920321879294	-241.56456485385968	0.10516179749828605	0.9711612159849544	0.007576496718524387	43.25153082442409	3	0.04740042203054249	1.119137340335491	0.031547342452622876	0.003388330539023948	1.2747520211729464	42.37623921410667
550000	-1665.5425812253907	-1415.3104580706297	-250.23212315476096	42.569850080422604	-1136.0233230743452	-204.34987355002497	-35.205801081442594	-39.7314603648169	-246.99391299483682	0.08564635131778486	0.9767583328239028	0.008238031047737888	45.33878048292416	2	0.0488371903415852	1.2110612467212045	0.03403441192753519	0.004454264432544105	1.4047155162281435	42.38823234707692
551000	-1654.0758313694755	-1406.6431399596872	-247.43269140978828	42.893665078182075	-1137.8494637277447	-197.1165687858712	-32.28652547644858	-39.390581969622744	-244.07732329459262	0.07268898505699863	0.9745419546595845	0.012852219953244868	43.404488785417	2	0.0488371903415852	1.250210025978671	0.03389117282246773	0.00465807872426144	1.3959685798081687	42.79937244062984
552000	-1654.0523282702154	-1402.090474917169	-251.96185335304622	43.145550781577704	-1133.3384546688962	-200.00539955713043	-30.501841301269216	-38.24477938987314	-248.93987790643476	0.06898877466189446	0.9745419546595845	0.009358082823804865	43.74444636096445	4	0.043865657434746574	1.1392317663935598	0.03667198451429497	0.004072116166848021	1.3171004254892835	42.72994564948962
553000	-1661.7311310655114	-1412.259090924919	-249.47204014059227	43.2136388047071	-1146.6842686105676	-196.523332914927	-31.459412666654597	-37.592076732769776	-246.39063725939445	0.14354012320735093	0.9684634250363074	0.003956689441421494	43.30885565496615	2	0.04242328581343749	1.158915154393696	0.036977235533163066	0.004770977048155087	1.4463025999224899	43.00434764690865
554000	-1662.0553747190654	-1409.5069934230776	-252.54838129598784	43.545588711575	-1146.2145629139661	-194.65507114928877	-30.10440488431454	-38.53295447550814	-249.26381760282376	0.04643596348581296	0.9684634250363074	0.03195080376327783	50.20972702568505	3	0.04045716308117482	1.2265318076968281	0.031832315391864166	0.003763044710784657	1.384978705348935	43.1339992142755
555000	-1648.6264504857795	-1406.5237684297476	-242.10268205603177	44.18485293224644	-1138.280144266941	-198.230551385131	-32.26239707399961	-37.75067570367579	-239.6705675869599	0.05761850974981662	0.9684634250363074	0.026714947912579154	44.27955209132254	1	0.036184145064934566	0.9465432793976631	0.03391090051508646	0.002247929121897099	1.0983950441053372	43.99673131808267
556000	-1647.4596976997702	-1401.3743091016831	-246.08538859808706	44.18485293224644	-1136.0626976353992	-192.24193091837645	-33.31224034436429	-39.75744020354315	-242.73843490445984	0.1008117019430435	0.9699046244897055	0.011525083905327737	45.242183398247825	2	0.04043617230996046	1.2473931627341244	0.03419065430327	0.004862410689337844	1.4466440701187302	43.638626457359585
557000	-1650.9154245153848	-1408.5942581655172	-242.32116634986758	43.793167067198276	-1143.8625861204555	-194.85947373244173	-31.45525873743888	-38.41693957518089	-238.92819652559413	0.07212390840267782	0.9699046244897055	0.019219286203877157	45.11439979051791	2	0.042256268319456065	1.2628073282985746	0.03548238446365369	0.006749361608777793	1.5528202359948906	43.22222689937641
558000	-1659.0915254638376	-1409.4074828057842	-249.6840426580535	43.35635396185304	-1146.5809689992132	-190.66723138804664	-30.88914415758129	-41.270138260943064	-246.7212330410064	0.05067459457210486	0.9699046244897055	0.040626338165508966	43.397638708836965	2	0.04640542753212433	1.1196800960119533	0.03632008569853672	0.004265676577781103	1.3217182658067266	43.06643055661388
559000	-1646.066265874318	-1401.72465113684	-244.341614737478	43.35635396185304	-1131.880481232741	-199.39208046145785	-30.858095369241333	-39.593994073399855	-241.26150960973544	0.08427136773161006	0.9699046244897055	0.013891084424098955	43.397638708836965	3	0.045695096140195075	1.158484840298689	0.034890134535139616	0.0032816126925671713	1.263442703364578	43.16937304765197
560000	-1651.7247013113695	-1405.587836828961	-246.13686448240858	42.951008072240384	-1126.648412210596	-204.40695880023065	-33.161892584526086	-41.37057323360822	-243.04317235274516	0.059798401372699775	0.9638034859886434	0.043118432141507165	43.551581421028715	6	0.04588913932409974	1.162991112466295	0.03639847402970203	0.003527381169446312	1.2589045031504287	42.66123650959674
561000	-1633.9189734028882	-1391.8085899939006	-242.11038340898776	42.951008072240384	-1123.819485849565	-194.59227658347035	-32.44483592445324	-40.95199163641232	-238.94702889694668	0.08000794754733281	0.9702072729468049	0.015271136199879997	47.17904449747069	4	0.047906958081264044	1.1861311064128133	0.03523663661793121	0.006539777718716094	1.4792230904521395	42.66123650959674
562000	-1631.5305152119256	-1391.2006057152128	-240.32990949671284	42.93934070836146	-1121.3045199170185	-197.07527592250847	-33.17460813040042	-39.64620174528533	-236.59003519729904	0.09043288319042704	0.9679727328527514	0.014819235061823982	42.96987174997718	3	0.04889913758403054	1.3797216550364162	0.03196685297829418	0.009494905093806115	1.8330913656035779	42.649647860290884
563000	-1641.582479497317	-1393.43573649424	-248.146743003077	42.98285453004058	-1125.1680021765567	-195.05672791634677	-33.68856444351902	-39.52244195781762	-244.64415538899502	0.06685463598591782	0.9679727328527514	0.019080337932341474	43.54089734076659	4	0.04782482241838794	1.299618277781262	0.03207480098293563	0.007693099962315044	1.769013974212394	42.936889040746706
564000	-1643.0916453118919	-1396.8041628211486	-246.28748249074326	42.970826154626316	-1136.872968852161	-193.79411038902518	-28.891951807906896	-37.245131772055466	-243.03346393050296	0.12319090009027565	0.964820643280998	0.010080891438650577	45.3599072413707	4	0.04782482241838794	1.2163345389414097	0.03674429601776633	0.007076493484392981	1.7094628428240288	42.7500425909684
565000	-1637.7914756877276	-1397.9164740492313	-239.87500163849643	42.970826154626316	-1139.9573884113665	-186.83353546431408	-33.5842239396611	-37.54132623388965	-236.4131400393568	0.07832597313566524	0.9583072722882899	0.02573077683428634	43.242605456422865	2	0.05118753096001102	1.2859271287790421	0.03733487222155849	0.008834188837692387	1.7501807518209025	42.942732588215
566000	-1636.4492818772096	-1394.6054199742537	-241.84386190295584	43.01842174971955	-1136.1651162786839	-185.58043515802825	-34.46857298187006	-38.39129555567157	-238.63765330816904	0.06245499039237291	0.9653061765822788	0.0349865584230512	43.242605456422865	4	0.05261756144571225	1.2003952420036563	0.03874990334975447	0.0079989829893599	1.6166883588134102	42.94650177829337
567000	-1642.3982653575617	-1402.8797016901804	-239.51856366738147	43.01842174971955	-1139.119280002881	-189.66819595290892	-34.455343774990176	-39.63688195940037	-236.487482199386	0.1064729872616013	0.9640458116531407	0.011762719592032964	44.150108725490746	2	0.049737987279202554	1.142244924986299	0.03907467932817657	0.0065292820679778854	1.4010226008619935	42.94650177829337
568000	-1645.221689180517	-1402.7000392874452	-242.52164989307175	43.01842174971955	-1133.5955855105901	-195.50120617268357	-33.585397427577	-40.017850176594465	-239.5940463680684	0.17862631094351636	0.9683291821583797	0.004398962889192474	44.37019145215361	2	0.049737987279202554	1.108067908147312	0.04323638616689611	0.007437379346497227	1.477864200976528	42.94650177829337
569000	-1639.132764602227	-1393.0384484023016	-246.0943161999256	43.34526748135265	-1123.7856576311547	-191.98270071123164	-36.016303601756285	-41.253786458158814	-243.04817342872934	0.09438323211561814	0.9635831775969884	0.012377065850672733	43.70878490455231	3	0.044522657961776	1.1472309966052858	0.03758254227304182	0.0061824146872457185	1.5098570886213882	42.87004494863493
570000	-1638.1852899792689	-1395.1116861579853	-243.07360382128346	43.2194174875668	-1128.4285981520336	-188.45535813478307	-38.43448554723643	-39.793244323932385	-240.58385708711816	0.1400860645615313	0.9580821656016533	0.01331826354387244	45.804737744990625	1	0.044522657961776	0.9651332944042411	0.03741165656962115	0.0032267345311033256	1.1637306048781741	43.172133964475826
571000	-1647.8189084977193	-1393.7936775448693	-254.02523095285002	44.209293852235376	-1130.7612026771787	-186.1133333502256	-37.217569177271635	-39.701572340193415	-251.70196015972948	0.05769918508507964	0.936275410401389	0.08114878223107712	46.29753485528513	2	0.044522657961776	0.9115913428705297	0.03527059157813347	0.0021580029237064542	0.9908690520597333	43.14668741298547
572000	-1639.7384870024669	-1387.6730211247773	-252.06546587768952	44.19189509176762	-1126.3310556425793	-184.41143630844905	-35.877646265775375	-41.05288290797348	-249.50463122037024	0.10533893215579958	0.955011347408091	0.018931485368073903	46.764174255358235	3	0.040499489625792175	0.9881396740162567	0.03211698970934909	0.003198360134076671	1.3282664651920093	43.129706845917724
573000	-1645.0977805541172	-1392.4860678515463	-252.611712702571	45.15837971851516	-1122.22146491813	-195.3510084123787	-33.28335590622051	-41.630238614817046	-250.19189368015316	0.14647828297567028	0.948574770516677	0.01786282128308542	45.59347012530885	1	0.036197834744559544	0.9425845507560946	0.031006450246958334	0.0022246508717173427	1.2341583075079317	43.04506133370897
574000	-1645.5889726710943	-1397.5296418426074	-248.0593308284869	43.2477429171529	-1129.4347005741106	-194.0119767234993	-32.08395159241383	-41.99901295258371	-246.00231797372624	0.19212071241376896	0.9489703692415556	0.007775188110719557	44.15909477458137	2	0.036898428362143534	0.8270253136635219	0.03086202093060482	0.0017742852506199005	1.0448471852028578	43.04506133370897
575000	-1653.917546103693	-1401.0388602922624	-252.87868581143053	43.244546367863016	-1129.6858905196627	-197.71494922210775	-32.28167118745247	-41.35634936303927	-250.67035640476652	0.14064213736476397	0.9431766894164092	0.02005178243692921	50.94689977458258	1	0.036898428362143534	0.8749154697626054	0.029509882942127617	0.0021656481536221493	1.1802405936342977	42.86944789343671
576000	-1644.374756415767	-1391.3293559701617	-253.0454004456052	43.90038874053654	-1120.5379274961283	-198.16022444269265	-33.95531780567534	-38.6758862256653	-250.60182728364342	0.07263344563876713	0.9431766894164092	0.053395533281816066	45.86728960388369	6	0.03962508797815533	0.9502349377249751	0.030808678302990795	0.0025706507896773954	1.2258662974194858	41.884055984329855
577000	-1655.1682555473049	-1402.996397632504	-252.17185791480085	44.09452918374992	-1130.7768356630397	-197.7676249908424	-34.26054735299891	-40.19138962562314	-249.72108496930386	0.08729046459872336	0.9453531573418424	0.025743710225403442	45.03964276472073	5	0.04610623361483703	0.9525556461866985	0.03690947159044172	0.005092164930740768	1.3557383869337158	41.884055984329855
578000	-1642.252848704626	-1393.6421903078744	-248.61065839675166	42.84718968696959	-1127.0729774718623	-194.809988815314	-32.15067366491259	-39.60855035578565	-246.38848996742178	0.11759433693654694	0.9405110084432051	0.03247510430676723	45.91771069200537	5	0.039878628299786535	0.8793180498009129	0.03503160733500923	0.0024901127423370114	1.1632867915108698	41.95260507182494
579000	-1646.0529242636503	-1397.056704673506	-248.99621959014434	42.837317109714704	-1127.7921881601726	-199.34419309363923	-31.689086396348365	-38.23123702334583	-246.7177956719851	0.19732758547852344	0.9374679343252874	0.012666691306449407	43.848093782924515	5	0.038896216996135505	0.8972520517770838	0.03371591612373766	0.0020186923707176015	1.141766762548205	42.16881920070273
580000	-1650.5542140393986	-1405.144561676856	-245.4096523625426	42.78118492664525	-1135.9972887778133	-195.74911240619986	-34.75199564695018	-38.6461648458926	-242.9519243272552	0.1755262229777449	0.954004114656649	0.009088877707116666	46.4004859936425	4	0.04074192001804665	0.9547983193954037	0.03532866964177552	0.0033205850162208437	1.2680100966651153	42.6183020653493
581000	-1648.4368207177226	-1403.8600381966094	-244.57678252111327	41.99141501386234	-1123.437523057086	-202.2130428228275	-33.810247829645434	-44.39922448705038	-241.6718571589012	0.1324394135224011	0.9488028670133832	0.025396533664836286	42.73217765000788	4	0.04570237932478023	1.1005966603792203	0.03621901413629749	0.004562536701099428	1.374207566658244	41.69587671005893
582000	-1655.2044134791004	-1408.919939432431	-246.28447404666935	41.93186076401856	-1127.7833746109786	-202.91328397564985	-33.694617010071106	-44.52866383573141	-243.9298668618925	0.10138206451283949	0.9486721560268883	0.023258133741699223	43.87194224367251	5	0.03930821085867281	0.9216325605069501	0.032058128017072925	0.0016983470364442704	1.0526065419961144	41.88814112393677
583000	-1653.574168232622	-1403.7271034258135	-249.8470648068084	43.495526327282654	-1126.4961619923638	-200.93808512525817	-33.77694886346902	-42.515907444722636	-247.05444247254638	0.1339167512847848	0.9632025878062477	0.008973802300373604	45.9689690952599	4	0.03904575862000352	1.0637031411429865	0.029968636602776096	0.0033915758323975792	1.3600780395726868	42.18786771320775
584000	-1641.919110657771	-1396.8062146758537	-245.11289598191732	42.8787521029812	-1126.594371375041	-194.0774552160276	-34.434203332856015	-41.70018475192918	-242.4896835648548	0.07454170379422843	0.9742311265563642	0.012162321146570149	44.83932224879548	1	0.04146350229164351	1.0083941554986866	0.031142827045652816	0.0028932649473007604	1.2292731991409123	42.00390927372221
585000	-1635.3796949564492	-1386.8236452168542	-248.55604973959495	43.26591278658927	-1110.7810654566433	-198.31816757757161	-34.70412965916574	-43.02028252347356	-245.47645461313863	0.05196175050961054	0.9742311265563642	0.023056394965228988	49.72208843516221	2	0.040509452158719046	1.1583157378696576	0.028142533600716536	0.004247129002007349	1.6553571374429759	41.85353121380694
586000	-1624.4293980741425	-1380.0402017596691	-244.3891963144733	43.214389121459035	-1109.5579649509152	-191.8457452886481	-34.78375060975867	-43.85274091034713	-241.60474635574855	0.08816671277760417	0.9742311265563642	0.011092589869508283	44.85322670995102	4	0.041919930434731176	1.06102530659341	0.031057963831509352	0.0036574923920102797	1.3934892554877356	42.535429068947295
587000	-1617.9438189314942	-1376.3813396892324	-241.56247924226176	43.214389121459035	-1106.4300392314515	-192.68188672157203	-33.622851531507	-43.646562204701915	-238.35079062192654	0.07621982200784456	0.973024046305358	0.012297022579088754	45.0243084074155	2	0.04745272067408447	1.202220861067387	0.030438328213266173	0.007466271877661633	1.7674266698389103	42.535429068947295
588000	-1614.7458254845797	-1373.6574411244587	-241.08838436012084	42.97095365214555	-1103.6067367660803	-194.60832180641938	-33.588034732209756	-41.85434781974939	-237.84104177645793	0.10463677019074975	0.9739472011090123	0.006508133841691063	43.174810217453384	3	0.04745272067408447	1.2141072443265202	0.0308603372591683	0.007992798944859129	1.857291588684946	42.26037304874465
589000	-1628.8669685055927	-1393.7663104154142	-235.10065809017857	42.788336428584024	-1117.3641055122782	-199.4475246867337	-33.88355216225315	-43.07112805414905	-232.02252848417868	0.08323630618739288	0.9627589766452633	0.019844147538889707	43.714240252989214	1	0.05849567256518557	1.1578298296186875	0.036140559845279266	0.011169392481886626	1.778121657745044	42.3859258736687
590000	-1618.4249777224472	-1379.9574137139798	-238.46756400846752	42.788336428584024	-1102.0998789463274	-199.9102180905076	-33.755858169301625	-44.19145850784328	-235.1816316610818	0.11107180036859446	0.9647384855381781	0.010905411983208277	43.185797222844485	0	0.05289898042144116	1.2269889730277224	0.03658267653956236	0.011266023749049019	1.9524411031588143	42.444783574681985
591000	-1620.955484977249	-1380.9387688897625	-240.0167160874864	42.788336428584024	-1110.7110645907185	-191.27608167499778	-35.637031789754545	-43.31459083429176	-236.77382402603274	0.10472893548575192	0.9583217805370783	0.014655370022398693	43.923561085096246	1	0.044383621549065874	1.2126227112177124	0.029058907874101047	0.007525444915475281	1.9333323493606114	42.16278567782789
592000	-1634.9701145964912	-1389.519804676251	-245.45030992024013	42.788336428584024	-1122.5929496572905	-185.13106015648003	-34.422270513292084	-47.37352434918829	-242.08991169460452	0.13754052218641707	0.9632214444465231	0.00904069039450795	47.17893838179885	1	0.04999484543522273	1.2518943105337943	0.034264185926740555	0.008398624207504155	1.8387465580385454	42.16278567782789
593000	-1622.572447960371	-1381.922678622496	-240.6497693378749	42.788336428584024	-1104.617757446532	-196.1959463673975	-36.55696160677156	-44.55201320179478	-237.49212607632316	0.13107990714428985	0.9630360358657793	0.009838449305833797	43.7963262182408	2	0.04999484543522273	1.1842317566178802	0.03459261148360934	0.0072929240484661305	1.7960423744280691	42.16278567782789
594000	-1636.7127336670408	-1394.1361395066574	-242.5765941603834	42.788336428584024	-1120.9655446016402	-197.39411497853519	-34.52883788708413	-41.247642039397654	-239.6196794445287	0.0894043163414224	0.9630360358657793	0.019417783737693074	44.56920572535641	4	0.05263622508870249	1.117734605277526	0.035254179679545854	0.0068197788738849005	1.7498194670033986	42.16278567782789
595000	-1629.6170102305646	-1383.902510692671	-245.7144995378934	42.69336591175109	-1112.3670700206844	-194.9957319190899	-33.47294300691075	-43.066765745986075	-242.62618601134	0.04863132192728794	0.9648421021320109	0.03765784437290507	43.45248474599478	2	0.04856724677899514	1.1612069670043794	0.03143632974557179	0.0056592763802529	1.6091030261306352	41.88901118241402
596000	-1643.537882699005	-1397.6928253649487	-245.8450573340563	42.69336591175109	-1122.7311965407978	-195.8391165013751	-34.65535493265756	-44.46715739011825	-242.7567438075029	0.07308571335836175	0.9636429001915658	0.02035631806064004	44.151627763411376	2	0.04856724677899514	1.1612069670043794	0.03421109383655745	0.005176865208103995	1.58714244457623	41.88901118241402
597000	-1644.0105284142141	-1391.7130971763042	-252.29743123790993	43.15079680040969	-1119.0341879414889	-193.02880220111862	-33.55587771449578	-46.09422931920085	-248.6410943500346	0.10071873152608765	0.9636429001915658	0.012671422232542723	44.42754200861291	1	0.04856724677899514	1.3514579463691667	0.03390620193871915	0.00797191253767683	1.808942104351009	41.882476504368896
598000	-1648.0258021875577	-1398.2511932070513	-249.77460898050643	43.15079680040969	-1115.5169900030858	-199.34873388902	-35.72178451301019	-47.66368480193541	-246.54275405116607	0.1172393087310597	0.9636429001915658	0.010741590100168955	43.87879962628332	0	0.04878365887600291	1.2089421174006934	0.030260831293904084	0.004340877528627828	1.360505651513138	42.417179609977886
599000	-1650.7154382612039	-1401.4649673159493	-249.25047094525468	44.11850101498741	-1122.6941284243242	-197.40279997805357	-35.32765552984773	-46.0403833837239	-246.2154335200742	0.11386572307415145	0.9605731546016166	0.010087888952223985	44.19459481456553	0	0.04562072042464113	1.1435542715956308	0.03400838776616696	0.003809955017097944	1.2681573650382232	42.658449802524224
600000	-1655.1052197495658	-1408.308612401525	-246.79660734804096	43.64849316180896	-1136.1056345122804	-198.19612813143337	-31.433519594275992	-42.57333016353507	-244.35044550264743	0.13568250113042502	0.9606337277424064	0.008332487453375592	45.61121548679218	2	0.04562072042464113	0.9510692471764776	0.03047811576464265	0.0024751350138649663	1.0909787049425574	42.658449802524224
601000	-1636.2293396561772	-1391.0263761655337	-245.2029634906435	43.17052063605604	-1118.8824969131947	-198.53277393188466	-31.02727794194657	-42.58382737850789	-242.21803822408654	0.08901190012215196	0.9673542365291647	0.011727433364049307	46.05097194622035	2	0.050752378703604335	1.1269829905785658	0.033221095764149826	0.005686681662569188	1.4426421889427736	42.90615711985877
602000	-1636.7207966769267	-1398.3348310329134	-238.3859656440134	42.76401360177485	-1124.0733543566644	-200.51797060922902	-31.066493807729106	-42.677012259290805	-235.27360075346957	0.09838809014208294	0.9718782361525294	0.010669544352320336	43.47368794668544	0	0.05776502109142331	1.169187870369152	0.034189714369614536	0.009186391645955127	1.6170874047911759	42.58326352872231
603000	-1639.0011553372733	-1395.3734561056117	-243.62769923166152	42.76401360177485	-1119.412541342218	-198.63100280955348	-32.71804144939328	-44.611870504446784	-240.48457816600262	0.08678109392862429	0.9660665778404965	0.012781822846074401	52.17062013424848	0	0.05825547842238802	1.1794039894438746	0.034388512068092986	0.009505657356563741	1.8177809398619689	42.57094332548364
604000	-1646.0202755863083	-1402.0082034652742	-244.01207212103412	43.00952445379815	-1125.2482309660375	-199.7311581388281	-34.428800098982315	-42.60001426142642	-241.07547175426538	0.12414710416087624	0.9689809007918682	0.006647178814880265	44.31248467941042	3	0.04755574233245879	1.1110338059716804	0.029001305735176834	0.005380132132982108	1.529334140100512	42.57094332548364
605000	-1652.5354751358295	-1403.9724769551558	-248.56299818067373	43.036756938875094	-1126.9242101555253	-199.97149519683975	-35.46115741807766	-41.615614184713266	-245.61459169487682	0.1347379971994874	0.9655881309840592	0.008096210776615912	43.554626532831854	1	0.05273701555546509	1.1149274508924054	0.03040679191419796	0.004201198060766937	1.4303723643247137	42.53813202945391
606000	-1646.4578625125382	-1399.472136666457	-246.98572584608132	42.60539935833344	-1124.0295154218447	-199.14432254445717	-35.025841793534255	-41.272456906620555	-243.9636892729442	0.08545540781662185	0.9704839967796757	0.014418770000048637	43.49423243501866	2	0.054290529203296696	1.1392519894544981	0.03331359596164925	0.0041714258171331176	1.3453992164739632	42.40099861817533
607000	-1636.6667861431802	-1389.5197324029823	-247.14705374019775	42.60539935833344	-1120.4064760652643	-194.5393120069074	-34.60856957395045	-39.96537475685989	-243.8791170367248	0.07163697953106025	0.9748906574337856	0.014135079591796832	42.846114959154036	1	0.057922893744159744	1.2209796801964719	0.030120767422697	0.005868529461900799	1.5806478256960614	42.21363370980342
608000	-1634.1728345536135	-1385.6702415160269	-248.5025930375866	42.66795548173953	-1123.3290541516405	-187.8244294270835	-32.759061113265666	-41.75769682403719	-245.1437054962888	0.07978251363339477	0.9748906574337856	0.008369667433571117	42.74156962009264	3	0.057922893744159744	1.2513884429238538	0.0341822088278892	0.004954329703522372	1.3729852004959069	41.75239214558391
609000	-1647.232324924944	-1404.1480188456237	-243.08430607932007	42.307307992280556	-1121.0710205492926	-205.9457102511999	-35.16119753853744	-41.97009050659371	-238.92531967215683	0.1151927066832527	0.9730295297969492	0.006392921337432094	42.36384071803535	2	0.07212453344546493	1.5224700280104215	0.03540664285132412	0.009900237659493213	1.7022764882393755	41.50433070632106
610000	-1642.7400885809593	-1396.2670830292172	-246.47300555174215	42.307307992280556	-1126.3803319451429	-194.19813604749274	-33.807574635040844	-41.88104040154093	-242.43285578337338	0.12735424319951014	0.9783566914292086	0.0033680010374792057	42.514142523589065	3	0.07212453344546493	1.481842089384345	0.03481721157053854	0.010835811635343372	1.7481296873685601	42.08774589151705
611000	-1644.1368025683462	-1395.6131874594198	-248.52361510892644	42.406604882318575	-1118.9736385277192	-197.999213955402	-34.10367636313608	-44.53665861316247	-244.31858423918925	0.13106117244355647	0.975317400493165	0.005474748198865256	42.4435708646463	3	0.06760317367833223	1.5382422759732073	0.03624318135736371	0.010499325793769249	1.8883441607954956	41.703212332470876
612000	-1644.988478327551	-1403.5438600125517	-241.4446183149994	42.406604882318575	-1134.0141079341904	-194.38965595739327	-34.5793739311345	-40.560722189833456	-237.30607946896723	0.10270928468495907	0.9747267480606282	0.006440171744029637	42.90634499344814	1	0.06769523006650148	1.515471242496979	0.038731309813317544	0.020875882736730918	2.273919821365193	41.703212332470876
613000	-1648.5709388585494	-1403.4566530905531	-245.11428576799634	42.6312499871197	-1132.2520638575343	-195.69593163970296	-33.25919122280086	-42.24946637051528	-241.30882503123058	0.07838562470345144	0.9747267480606282	0.00966045303725436	44.21887332207688	3	0.06769523006650148	1.4019579895040015	0.03403442702889935	0.006879444556647563	1.5646171181991617	41.77639140489764
614000	-1663.9597194337437	-1412.503791022433	-251.45592841131057	42.60344155822565	-1137.0736452835647	-199.6873124653887	-33.00467066900411	-42.73816260447543	-247.54008371085206	0.08219976393786729	0.9720612269153227	0.009720316657361566	45.54828564427458	1	0.06840723252158079	1.4394707933995137	0.03440146033848926	0.007719819824400072	1.6073660522867665	41.899889729196815
615000	-1663.6572424950896	-1405.396298347803	-258.2609441472865	42.60344155822565	-1135.9445610558998	-193.87968717225473	-31.56638989420462	-44.0056602254437	-254.5104949759111	0.058717405461209106	0.9700776292736778	0.01648856440744177	45.399689880373145	4	0.06980583880919819	1.3833042387818024	0.03891834504693843	0.007191714715230655	1.5989100057615524	41.899889729196815
616000	-1652.5916098422044	-1397.6705085838266	-254.9211012583779	42.601379205296574	-1131.5074481352476	-189.9023395961903	-33.1935602237899	-43.067160628598664	-250.79025080950925	0.09524350834362859	0.9679087748654441	0.013094793753068872	43.17780606644045	3	0.07630471865625463	1.5128405274978889	0.03670053819110095	0.019613754329542887	2.422325849841244	41.78352593872165
617000	-1654.8047860794588	-1404.8988582872448	-249.90592779221404	42.58942727912726	-1131.1833218557986	-196.40129229052656	-33.67163508929111	-43.64260905162861	-245.7372003821326	0.11409110487739145	0.9738541293312302	0.00569667315177471	42.71746140259397	2	0.07754824501895613	1.5258053493123174	0.033727730518605864	0.010252705874020704	1.7934730581314022	42.12858968134389
618000	-1651.7063364376593	-1402.172934801327	-249.53340163633217	42.49325964814164	-1133.2273760892122	-192.74427233545214	-33.46930718278182	-42.731979193881095	-245.36467422625074	0.06560187337201764	0.9732216486905311	0.011984686348992857	43.193132911250565	1	0.07754824501895613	1.5258053493123174	0.03600674544291782	0.03534230746269149	2.4506255939579744	41.93835201856117
619000	-1647.0756209337328	-1398.556734836165	-248.51888609756782	42.86417770690349	-1129.6076114549685	-190.15953368847795	-36.3195365032706	-42.47005318944789	-244.41568276888688	0.05261677280581451	0.9721906419006195	0.020161194889709935	43.07780587219421	2	0.0767370500666287	1.5033845434992767	0.0357420701352001	0.03203442538063865	2.4412375586765345	41.93835201856117
620000	-1633.3648457646864	-1387.6812244585806	-245.6836213061058	43.12439612375539	-1126.6891096641932	-187.41462384564426	-32.813433909710454	-40.7640570390327	-241.9888128517826	0.09663903880703667	0.9721906419006195	0.007059109366901131	46.30343499037889	0	0.06649905969426914	1.3644659668584105	0.03288409240286009	0.0193865283746158	2.0599759514258036	42.271925742656876
621000	-1635.0627095647178	-1382.6650179679727	-252.3976915967451	45.23359699404157	-1119.5633935745252	-189.55254541555158	-32.48728454688457	-41.06179443101121	-248.70288314242188	0.094818381081635	0.970570873795237	0.010176421636599042	45.67258956006049	0	0.056497647400152805	1.3644659668584105	0.02929413891876699	0.013937994581736498	2.1122693944188353	42.85949964782081
622000	-1638.9593650365482	-1387.11991618521	-251.83944885133812	43.495066010659016	-1122.2193815552885	-191.12721817351974	-32.951723947036086	-40.82159250936585	-248.37639668781782	0.10252779568955947	0.970570873795237	0.007871361439154846	46.02383456712062	0	0.056497647400152805	1.2863271221254613	0.03548566606631496	0.01208102890305567	1.8908035846029327	42.670512316740755
623000	-1644.082324976207	-1382.7749205856117	-261.30740439059537	43.85921969711501	-1120.682365110043	-187.7907344054368	-34.01581289700665	-40.286008173125005	-257.49097823765425	0.080414696535094	0.970570873795237	0.01612523099735752	44.04302579977706	3	0.056497647400152805	1.4056795591559952	0.032742196013901485	0.009737809202062714	1.9580158494814448	42.80889264912981
624000	-1640.6778018140978	-1382.8937026933697	-257.78409912072806	43.85921969711501	-1121.3036614099303	-188.77450549259993	-31.736774892109043	-41.07876089873043	-254.8230632125163	0.08110412490585377	0.9728792470719718	0.008938289877584979	46.59383359924051	2	0.04404503720206951	1.1190946716167605	0.02800504740013293	0.0032570206208540863	1.45033244292198	42.416614666823385
625000	-1635.8448122378297	-1382.3136060429774	-253.5312061948524	43.76751593709497	-1117.416479137464	-190.6893981022505	-33.03140527228384	-41.176323530979026	-250.23959037201777	0.06363458241381602	0.9728792470719718	0.01317350219077924	43.951255014013555	1	0.04833469064657328	1.2288876266961664	0.03170083168566867	0.004803061418065104	1.663127912060526	42.572610225403196
626000	-1635.1727201295357	-1378.9855607896272	-256.1871593399084	43.87624308998343	-1115.3265218753688	-192.9777903235712	-29.765932982823916	-40.915315607863306	-253.05842584548375	0.09604289461737704	0.9684315659659797	0.00911059212472003	45.00523933570123	1	0.039718463225692016	1.1746235039534811	0.02905226168020332	0.0015114654653297264	1.1493714375071362	43.018616931657874
627000	-1649.9812297308529	-1392.2954722505085	-257.68575748034436	44.734466671985906	-1128.4858012565053	-195.2224040228598	-30.63556113714016	-37.95170583400325	-255.00529932079417	0.04818024261245832	0.9700160290214399	0.026523393834998573	45.864750965798116	4	0.03906575285840628	1.027035602104224	0.0315003746509799	0.001246657078419045	0.966956782596835	42.5145914928067
628000	-1644.367060096025	-1382.2855382042935	-262.08152189173154	44.734466671985906	-1118.3444153463986	-190.92521149724772	-31.55304559716928	-41.46286576347768	-259.19551137696715	0.027772850472255816	0.9660978409941768	0.08369163299271011	45.042793959888	6	0.04371667693092415	1.0943705601523916	0.03367837855571898	0.0017405181897179702	1.0510077604645005	42.315217822528716
629000	-1649.619183214922	-1394.3504151818856	-255.2687680330365	42.965831300385226	-1132.7579737857168	-189.33041382506144	-31.164845967580444	-41.097181603526835	-252.1657183686132	0.03339663084226753	0.975875934402535	0.043465798513819695	47.35965322702054	3	0.04637526241385971	1.1660959723652928	0.03387218806125422	0.0023354883459840974	1.1802944355100806	42.42194938859545
630000	-1646.179224875739	-1396.276693808694	-249.90253106704486	42.965831300385226	-1131.1975539285636	-191.41243017521677	-32.480841990782665	-41.18586771413117	-247.1246150086599	0.04350147966044956	0.9734829458460722	0.03491479457333742	44.308891748891945	3	0.04637526241385971	1.0588850403561585	0.033489311008059165	0.002290817932091199	1.0744432941997937	42.16190611241789
631000	-1637.1502854643688	-1391.2786001493243	-245.87168531504454	43.73247051009194	-1126.9976412170492	-191.99085159403205	-31.820402910960482	-40.469704427282565	-242.65012826741832	0.05783093853196735	0.9684739320174085	0.024935608154711332	44.094685230165005	3	0.04637526241385971	1.205509326581178	0.03262251292298901	0.0035840891170413566	1.2201469831900373	42.09614228048004
632000	-1636.4821239303992	-1387.813678477761	-248.66844545263825	43.75328163247864	-1123.3716096150097	-191.33571329055567	-31.543453892895077	-41.56290167930051	-245.10326631898673	0.07742123593376006	0.9702101532339802	0.011309952800361825	48.47603508089069	3	0.050439326258454036	1.3206935542973113	0.03238073356287431	0.004485875966779611	1.3000442163899413	42.85041424064686
633000	-1635.0140216653763	-1385.962503683756	-249.0515179816202	43.75328163247864	-1119.8479940452944	-194.408888372989	-31.48760865206213	-40.218012613410615	-245.48427571346338	0.11560346119230303	0.9713929656867754	0.0057608836371893886	45.01396127194433	2	0.0491974579619264	1.321388914883808	0.03241477357768808	0.004492690146319424	1.331403394794782	42.58253317278064
634000	-1640.8852930376036	-1390.5149968475516	-250.37029619005202	43.73329457015491	-1124.1040448922247	-194.4263008314028	-30.631108704773425	-41.3535424191506	-246.89926743993414	0.06573016798304784	0.9693896300262458	0.024143417458937274	44.63696943056733	4	0.048228476043689315	1.289007397556167	0.03316952931730482	0.003558942202144883	1.2594742818952602	42.85442903547925
635000	-1637.0851118113071	-1388.5827550021077	-248.50235680919948	43.82703279610056	-1123.7948714015456	-190.14122586537349	-32.12403486258468	-42.52262287260362	-244.99345296392775	0.09117313829271416	0.9661697211012659	0.018894070257360396	44.854083662768836	2	0.050201432836037924	1.301743198430046	0.03170854002804144	0.004584253398062856	1.3762086115007255	42.85442903547925
636000	-1633.344317310763	-1387.1572058381207	-246.1871114726422	43.8772724700101	-1122.6092577498885	-190.02732455326085	-31.89421268221682	-42.62641085275463	-242.92714504316385	0.07009504002996282	0.9655900974420439	0.019646157603837578	44.086358608071215	1	0.05300416172530449	1.2183193504028111	0.03613727034800415	0.004968056604607271	1.37484889733503	42.56649352386976
637000	-1643.9443755038794	-1396.3238298647727	-247.6205456391066	43.90138466457731	-1133.2320065824902	-189.40359154826908	-32.94631626766081	-40.74191546635252	-244.7960010246207	0.059594440390429056	0.9609300551282531	0.04211012970626488	47.6568883303933	2	0.05300416172530449	1.0741722155556306	0.03447765092810382	0.0037213040588310476	1.2008313966813269	42.58988539661192
638000	-1633.7347840246775	-1386.5414056484174	-247.19337837626026	44.165398739569575	-1119.5615699229747	-192.54552574719	-33.49749724827497	-40.936812729977646	-244.47890465887158	0.0718752605813739	0.9627371993119769	0.022476368562937644	45.739899859446176	4	0.049838564972251816	1.0381359749015473	0.031773174637415656	0.0030996114301151748	1.176518889024028	42.32640690627596
639000	-1662.5803325146894	-1409.9388106776496	-252.6415218370398	45.000303789485336	-1134.6327816808196	-202.6112183314438	-33.16948071235546	-39.52532995303094	-249.925284445727	0.0826900504551914	0.9519748152454002	0.02269952703481518	50.392174021188694	3	0.050766480886048675	1.0387119905509228	0.03355238431405972	0.0032063598039983486	1.1502976310426936	43.12070263208546
640000	-1667.3062237162	-1406.7166364898324	-260.58958722636766	45.558406111803414	-1132.2976977475712	-200.0097069543836	-32.39220115849091	-42.017030629386646	-257.5632223583416	0.04645334539250403	0.9578148797920746	0.06140199532358099	46.30019319722122	3	0.04539661936319806	1.1406840817301465	0.03184837448310396	0.004996459147866598	1.4097433549391338	43.243842622170845
641000	-1650.732303971955	-1398.3590724074695	-252.3732315644853	45.558406111803414	-1128.943077317421	-192.3600139671473	-35.57466840654031	-41.48131271636098	-249.57530618103613	0.08852494334835792	0.9613586048398624	0.01954957276367341	46.79785968173963	3	0.04056383013989421	1.0654412982505461	0.0276531619049264	0.0031517515085055206	1.3045345340951897	43.243842622170845
642000	-1655.5879107007856	-1398.721166945749	-256.86674375503657	44.76328688645721	-1122.02041140784	-199.43249770733388	-35.94840070699345	-41.319857123581926	-254.0343053760254	0.07009328881405114	0.9690115354085937	0.015020085959155261	48.44480270780835	5	0.04299640947161385	1.076763240817594	0.03234086293240608	0.0034347081161143667	1.3255170650742358	42.946169305729995
643000	-1665.0564626021605	-1401.7550861513353	-263.30137645082533	44.31222882666473	-1125.968278062822	-199.18002909864782	-34.653575136984585	-41.95320385288089	-260.4647711429297	0.10334053263447866	0.963751553627677	0.008790641156586128	47.60277680659203	5	0.04544487485990174	1.0781313341440024	0.029386160152111623	0.0022918147848913746	1.172493901336447	42.602937864598694
644000	-1658.1047236299419	-1401.12715925454	-256.9775643754018	43.17111711729912	-1134.869070224088	-193.76273690072213	-31.483792236302286	-41.01155989342759	-254.403912043051	0.08123700922430897	0.9627122982337466	0.02049952362834565	46.27859771641153	6	0.04544487485990174	0.9922966204049393	0.031737485464025016	0.0019812827151909577	1.066267234782785	42.11514987537871
645000	-1655.3502493317048	-1402.4038574448828	-252.94639188682203	42.266790519368605	-1137.4863890911329	-194.4915095384808	-28.356926901271255	-42.06903191399793	-249.96620111604767	0.06403538154124593	0.9626539240143794	0.033555594533832354	43.361194264118794	5	0.046563267688349855	1.125419054318166	0.03021626294364457	0.0029710455536736983	1.2695532811568968	42.03781478111386
646000	-1645.4837685347734	-1396.9256365243166	-248.55813201045686	42.266790519368605	-1121.2162434603147	-201.99788294908973	-33.320514478324455	-40.39099563658783	-245.5779412396825	0.10826678442755835	0.9589596482984646	0.013424271538156186	43.79807712156861	3	0.046475083826661136	1.125419054318166	0.03058641103650158	0.002432507199814934	1.1796232118642003	42.05642469576396
647000	-1633.2547504295328	-1391.1400488019485	-242.11470162758422	42.55297538929729	-1115.7510306657437	-201.6884128401783	-34.45847257818314	-39.242132717843646	-238.7698550316339	0.12465936903744414	0.9620440641203494	0.009049983593462853	45.26539494249997	2	0.05684717155432713	1.2466879007113485	0.03255478451986862	0.0041950001114227945	1.339944037235127	42.05642469576396
648000	-1635.8386512890015	-1392.9610629998012	-242.87758828920028	43.32385754287492	-1123.2644415374887	-195.60909108016986	-34.92980023513176	-39.157730147010874	-239.31646467797182	0.09775923402243465	0.968012727466467	0.009642787424080456	43.53553513148704	2	0.06201973914359654	1.3193268030237588	0.03125680897237551	0.005311525824953148	1.432238576728824	42.0344372547775
649000	-1643.799724564287	-1397.3212808790279	-246.47844368525926	43.837383654751086	-1133.1866316439653	-188.37859728467362	-33.8458538753741	-41.91019807501502	-242.977213603956	0.09799494714762674	0.9607914965758295	0.01902137433524791	43.87369838964394	2	0.05307540601577531	1.2991616275697844	0.03234646036367368	0.004197063758997937	1.3274978199028327	42.0344372547775
650000	-1652.2170212026938	-1401.2315650227622	-250.98545617993162	43.21751538536597	-1140.7453412282891	-190.62716222194769	-31.00995116972388	-38.849110402801465	-248.06308412713577	0.07230301839760712	0.9607914965758295	0.03037701822841683	43.949717612968364	5	0.04814793913448961	1.1063438010243762	0.03287617238452837	0.0026421118467271376	1.1833217194231087	41.59276915326099
651000	-1644.2074706593198	-1397.6342395117638	-246.57323114755593	42.16628804251725	-1122.6574584759005	-201.31683944071477	-33.588396744747854	-40.071544850400535	-243.36674033146474	0.07058053060739024	0.9622688573465512	0.029163476566039997	46.464326524727504	4	0.050426873242945286	1.2004892527270272	0.03376040504636738	0.0032311207939890174	1.3022719640402978	41.59276915326099
652000	-1640.7496097406147	-1389.9152856031933	-250.83432413742145	42.16628804251725	-1125.677588843651	-190.86971917757896	-32.441504387468854	-40.92647319449459	-247.63114741391968	0.08760352451285848	0.9547602316626637	0.03822376250370163	46.240833645224576	3	0.058370630093584695	1.1993853548810351	0.03526819340187336	0.00518387811873247	1.3421889606103294	41.59276915326099
653000	-1648.8542781186839	-1397.70481997642	-251.14945814226394	42.181727937265556	-1130.4864895342696	-191.5516166456419	-32.202612157397	-43.464101639111504	-247.9812836076401	0.09171128835302352	0.9547602316626637	0.023632881578098838	49.13769667325407	4	0.06028094821904904	1.1877343725284792	0.034919329806196095	0.005442445290865177	1.325654228255869	41.557425473894
654000	-1642.3279749638327	-1394.1456946900787	-248.18228027375392	41.7755407075085	-1128.2461025667594	-190.85759264947552	-34.29876053113146	-40.74323894271253	-245.2223263268457	0.07907386169422453	0.9597420916176632	0.02492226053624479	43.46838679967506	4	0.05484379830384211	1.1187375835098115	0.03431147937045094	0.0030267896092048474	1.186354176533768	41.556309457291455
655000	-1646.8497370150894	-1397.1488254978515	-249.70091151723804	42.54398061423041	-1127.1763695793181	-190.78288516786895	-33.97960572724015	-45.209965023424175	-246.44233576346255	0.07093741468672583	0.9545069074801996	0.03228626147896743	42.75407664822233	6	0.06306076679549008	1.21785524359282	0.036222892400609615	0.005339624761370814	1.2963953617865163	42.320995269442626
656000	-1646.9464390749717	-1401.4130908127804	-245.53334826219123	42.58322733795493	-1128.9121780438236	-195.49527531491057	-33.331870872196255	-43.67376658185005	-242.18418007865816	0.13767425574486233	0.9443623422501357	0.01675317092961725	44.04510467390737	2	0.06306076679549008	1.248134422868112	0.04271296451686632	0.005782183579683467	1.3699871610141119	41.90022364023582
657000	-1639.7371938116926	-1399.5388698730717	-240.19832393862092	42.48543248733527	-1121.6944725636044	-198.65167875888406	-34.03604696731537	-45.156671583267865	-237.36123919245227	0.15390165833160432	0.9454817047213323	0.016099511565054722	42.76690945146157	2	0.05355237407545433	1.0782887597774	0.03492707168404609	0.0038548770339862488	1.282802591566555	41.981938679129435
658000	-1633.2091958929975	-1385.375487894989	-247.83370799800863	42.49298085497682	-1113.5553957347224	-193.38730194358496	-34.28111744961887	-44.15167276706253	-244.99662325184	0.09853173663446534	0.9325944860848112	0.05168282582909237	47.41150381536406	3	0.04986154674522745	1.0782887597774	0.03386339131088406	0.003813391284449272	1.2137352504438799	41.962331974334354
659000	-1638.7040680394139	-1394.6288970064468	-244.07517103296715	42.49298085497682	-1126.1799821432521	-192.63764597139564	-34.567228544072655	-41.24404034772655	-241.46015503517654	0.09530765919361592	0.9353711657971424	0.04610927999618978	43.405771713494374	3	0.0498964417174103	1.005729223875751	0.034741249617571766	0.003736447377189815	1.2153053778848695	41.962331974334354
660000	-1646.6836161823737	-1401.822626743328	-244.86098943904562	42.46652206547941	-1129.243121593775	-198.79941754484332	-34.55200830666934	-39.22807929804033	-242.4529218675148	0.14640397851868134	0.9353711657971424	0.019847247915474202	48.166191141729136	2	0.04584069937410284	0.9388034119012199	0.035502879808646394	0.0029437713050145123	1.0570573804642627	41.936203600043115
661000	-1645.1527837261015	-1405.0935978108596	-240.05918591524195	42.46652206547941	-1125.7827070111314	-203.80594996521717	-35.50894333257074	-39.99599750194026	-237.3346970166986	0.16659992493962852	0.9353711657971424	0.016658265313010876	42.99743562361644	2	0.044725429846140696	1.0414075453078377	0.03225969101098546	0.0026627819635756146	1.1603810622496653	41.731796595537304
662000	-1640.9996266207372	-1407.668784265613	-233.33084235512405	41.895593382011036	-1139.9457197803786	-195.93014516464478	-34.79446302369955	-36.99845629689026	-230.68211473146292	0.12000687234876908	0.9658318070833386	0.008154335959393473	42.86904229366164	2	0.05223992370247265	1.016696684949368	0.037305464212043775	0.00329551650725521	1.1035481463500667	41.51742045710448
663000	-1638.0972140367164	-1395.97526087751	-242.12195315920644	41.978053407533004	-1124.7103725977195	-194.49145781250684	-35.470383803022685	-41.303046664261124	-239.263690776232	0.09704245572126097	0.9587601680289853	0.019730691187545276	48.00477248920861	3	0.04882194184101259	1.085245732714328	0.03278640267370065	0.00474013340899694	1.3725786735900913	41.59913615257829
664000	-1632.151392656273	-1401.516663992429	-230.63472866384404	41.5876828218701	-1127.8963706434765	-197.58960387764785	-34.512951278075995	-41.517738193228695	-228.15487913338356	0.09148757190728406	0.962913747242853	0.01972068778560957	42.56504345850698	2	0.045164663522165666	0.9619368440298505	0.03349584561023713	0.0032003614209053623	1.1677200764230518	41.503452696833016
665000	-1630.9468525206569	-1397.0938129748254	-233.8530395458316	41.5876828218701	-1123.0570580747617	-200.23198672019416	-33.385767792781536	-40.41900038708799	-231.75611376254352	0.11646073488163475	0.9556954730980575	0.027643874411910813	41.665081952577594	4	0.045164663522165666	0.8396122251262822	0.03359084132301738	0.002501061444233142	1.0289851270413621	41.503452696833016
666000	-1637.9362211029768	-1399.886516852383	-238.04970425059378	41.61379058793958	-1127.3999510980848	-200.7286065693807	-32.61274797042202	-39.14521121449555	-236.15655949337298	0.12260437880386511	0.9371848408637087	0.02650022178849649	42.34306429697772	5	0.045164663522165666	0.7757075098523444	0.03572519812111811	0.002237136115282307	0.9228699786471792	41.41974441676602
667000	-1641.4081083308247	-1402.0610261582967	-239.34708217252793	41.61379058793958	-1129.9291774673711	-193.6322994510433	-35.21548910127721	-43.284060138605156	-237.0662825452158	0.15038960495792963	0.9414149095015392	0.019548248169129163	42.68573707247294	3	0.0435872340456463	0.8980107268912865	0.033173196814227604	0.002782749196048466	1.0682023955559306	41.46960301853761
668000	-1644.6954353860406	-1399.5992700981674	-245.0961652878732	41.61088466960307	-1125.4843022168234	-195.68690888502965	-35.863186937423485	-42.56487205889073	-242.77856932532285	0.12705967732563572	0.9304303396749631	0.033348861663359604	42.40466237552083	2	0.044476329399532465	0.9097748397871911	0.029480222796351176	0.0029925701418363104	1.1228568788950146	41.442367586482916
669000	-1653.8652736901383	-1404.1243721064493	-249.74090158368912	41.9245528034108	-1127.3245435809454	-199.56656896620444	-35.80366764957465	-41.42959190972486	-247.7247820581273	0.16965158034768504	0.9123514308414156	0.024422022247230953	42.61307403010983	2	0.044476329399532465	0.8141639745830074	0.03273896393904164	0.0023863162696925295	0.9654372395538937	41.391756430616915
670000	-1640.8001193069886	-1392.3454335749275	-248.45468573206105	41.9245528034108	-1120.3120331475245	-191.47105595634667	-34.86959478974947	-45.69274968130691	-245.8809577424136	0.23386249508458587	0.9150687999974522	0.015466890823249611	42.30599470634565	2	0.044476329399532465	0.9923211648988521	0.03163512616461135	0.0040367183035035096	1.2427946791556395	41.49720570992388
671000	-1637.642567316029	-1387.6216090086293	-250.0209583073997	41.952043513513615	-1114.1211998098138	-192.62813625100614	-34.601245307815056	-46.27102763999416	-247.6330822789396	0.15562142348705818	0.9146190667990552	0.04837491838938278	44.08677877092397	2	0.03955558166730099	0.9323122093932056	0.02941605582316858	0.0025015415882615275	1.197696654600377	41.69054631207675
672000	-1656.0390075742298	-1412.2153599738317	-243.82364760039806	41.94747365968008	-1133.8177412902205	-198.73435763835744	-33.32446052849441	-46.33880051675945	-241.71713854837282	0.1388540491785116	0.9334505947215727	0.028662526311850844	42.127866295575124	4	0.040967020447830384	0.8426393023578069	0.0324898611610634	0.0021132160688148074	1.0451734157851817	41.86364628684944
673000	-1652.8807772623995	-1407.3144976809049	-245.56627958149454	42.48046842348929	-1131.2883107003238	-195.46545434478827	-33.57474696277925	-46.985985673013495	-243.1341089076534	0.14656969010875992	0.9308352371833752	0.017740293113055305	43.2220243533728	1	0.040967020447830384	0.9465613814530461	0.03249453344236267	0.002961096482925987	1.1890402232075619	41.86364628684944
674000	-1642.6046437746588	-1399.0825735638332	-243.52207021082555	42.514024979625106	-1126.6810965497318	-193.69657059872404	-34.02384835593021	-44.68105805944727	-241.30705379717733	0.10874888823018032	0.9439199561044705	0.028953424070911792	44.33010502957228	0	0.040967020447830384	0.8770423328864171	0.03223576779289062	0.002955517338916162	1.1690650107418956	41.95927714036698
675000	-1639.7905771566745	-1395.7033581391877	-244.08721901748692	42.14454456145616	-1123.3718100535461	-195.67679307680467	-31.791312494068976	-44.86344251476794	-241.94862597601949	0.14356225797411326	0.9427608610906977	0.015149338354580131	42.97629085030661	1	0.037434934772273824	0.8527873216729591	0.030741243411291867	0.002387110291471268	1.1404983767929047	42.01553840512689
676000	-1632.7158844541234	-1393.6868760478346	-239.0290084062888	42.12259492356858	-1127.5691320437838	-188.91802970931107	-34.04235988864283	-43.15735440609703	-236.5219409890962	0.13585799866004902	0.9458943562810044	0.02001693003660428	42.16339884369249	1	0.04213661092740854	0.9707311915905183	0.03193664143846948	0.0033441247912474464	1.2094120209628298	42.06911151008279
677000	-1629.8213084065476	-1388.2072451773283	-241.61406322921925	41.72097683547396	-1126.3231708071494	-185.74183474324727	-34.70418113210892	-41.438058494822926	-238.96727515091067	0.18290693783417664	0.9110987587448784	0.02358222270532452	43.09704595606662	3	0.04913392254687508	1.016065212822128	0.03610825281766139	0.005040513768117964	1.2817965215741622	41.686714788920355
678000	-1626.650056291157	-1384.480706228312	-242.16935006284493	41.72097683547396	-1112.2233502245872	-195.12927025858986	-34.40179475495287	-42.72629099018209	-239.79458123457917	0.15204900032064242	0.9187206011826905	0.034306324336849804	42.10225622076038	4	0.038660331635514036	0.9281023197367448	0.030590725686242815	0.0024225152281431087	1.0947360313062209	41.602081437687644
679000	-1622.1026751849952	-1389.1138936080795	-232.98878157691573	41.72322014980907	-1119.3833926768243	-193.19648371242138	-34.19444064741166	-42.33957657142193	-230.60259973559593	0.06409838601556869	0.9677672503969587	0.024278888808123827	42.270027024826845	2	0.03865825300218116	0.9317678846707104	0.03414751888506192	0.002536312946018637	1.0681676662010797	41.67008586791761
680000	-1643.0428528072584	-1406.0236637293895	-237.01918907786904	41.69039418029369	-1127.0942182369236	-202.4102826777192	-33.119751869170685	-43.39941094557607	-234.6505699624197	0.13028653040972113	0.9677672503969587	0.005660893149261484	42.270027024826845	2	0.03865825300218116	0.9261281453542585	0.03130083634326249	0.0024069050018239563	1.0664717936816726	41.67990933854292
681000	-1640.0589709654716	-1396.2870869221276	-243.77188404334393	41.680910367190954	-1129.978238089714	-190.22134291112397	-32.90980249123003	-43.17770343005953	-241.10429526017901	0.15615475980870544	0.963713422543538	0.006289173152409958	42.65555209268694	1	0.04535693029733075	1.0228404594299747	0.03335391664701083	0.0041851202862748646	1.2796401299530646	41.559448148472555
682000	-1636.1474941218262	-1392.5885723579347	-243.55892176389142	41.680910367190954	-1126.277572220288	-193.02192667968282	-32.7824872405629	-40.50658621740108	-240.44994169574713	0.05968732447032569	0.9707943964765097	0.02317833118007395	43.69592311687618	1	0.05039263092357617	1.1680642605109786	0.03439099620781308	0.006371984662556489	1.4043722887261305	41.317165159944935
683000	-1629.3400934676008	-1393.3376280301004	-236.00246543750035	41.680910367190954	-1120.143695180194	-196.9788725330733	-34.60575930489442	-41.60930101193855	-232.777896822421	0.08101334753536422	0.9784777937307316	0.007638224601586449	43.858435580027276	1	0.046387764803440014	1.2065131018076722	0.03069170373035332	0.005028048304576029	1.4599006048187568	41.48557911879552
684000	-1622.7593326386134	-1383.7439049732516	-239.01542766536176	41.68528100132189	-1111.1494943012453	-196.23390331911853	-34.18877899078779	-42.17172836209977	-236.03397939771156	0.0935324191731977	0.9784777937307316	0.00668628591033173	42.43141221664822	2	0.04667779510509124	1.1258344120678772	0.030663206065427828	0.003061028396534177	1.2214908807944507	41.52965646339888
685000	-1629.6982463262646	-1398.354332960005	-231.34391336625964	41.68528100132189	-1130.7550555325997	-193.43667131667806	-32.70679955247474	-41.455806558252505	-228.47493401256165	0.08762107342485884	0.977532521074072	0.008012529762511935	43.34632028155907	1	0.05036734165698789	1.0887686935794614	0.035056752117925166	0.0034750289248167733	1.1798447891473445	41.39049861490142
686000	-1631.6567168226711	-1393.5225253060603	-238.13419151661083	41.970421640237134	-1127.9387695696587	-191.63942303060531	-32.55591145461467	-41.388421251181654	-235.16328007759842	0.08859388545959329	0.977532521074072	0.007895108378898634	44.24485685577072	1	0.05129693484500406	1.1223546839911414	0.03680070413150095	0.0038764842649540695	1.1273187988042226	41.628547760565674
687000	-1637.542744188239	-1408.5199962612114	-229.02274792702764	41.69877424772185	-1134.945182815863	-194.29653027663252	-35.85973072541209	-43.41855244330378	-226.5303208638246	0.0830060077734914	0.977532521074072	0.008097553170617259	43.691675345768815	1	0.04644620761660339	0.9659992280903864	0.034800436199848156	0.002884756509740393	1.0653049023621393	41.44102784083569
688000	-1634.875495447287	-1402.7300606104723	-232.14543483681467	41.46917087533865	-1132.6029422346892	-191.64350492238162	-37.032733549086366	-41.450879904315194	-229.12953770774746	0.11011723331789994	0.9758898713845918	0.006140312299703876	41.79867847573636	3	0.055669304841465636	1.137221059586547	0.03669548062195176	0.00637938667864446	1.4099124591636962	41.327582885736284
689000	-1628.7395227574596	-1398.8309437999728	-229.90857895748664	41.50875821114137	-1128.608459628017	-192.74804194934484	-35.879015088551604	-41.595427134059186	-226.89268182841943	0.11073111228875476	0.9755532269456169	0.006026707400890733	43.818318957068065	1	0.0548417107259494	1.137221059586547	0.035417182158502765	0.006658796548119989	1.4487814519882949	41.4713240251719
690000	-1630.2127795928523	-1398.7046214615675	-231.50815813128463	41.50875821114137	-1132.3530593444034	-192.2242173765594	-35.63025284889731	-38.49709189170748	-228.3221872304456	0.08843138785645682	0.9731041634335178	0.01106227765918278	41.82601341044699	1	0.0548417107259494	1.1936563243789384	0.03629439428140497	0.009990888597794484	1.592729549876942	41.469711400288695
691000	-1617.0941434010351	-1386.8731130119863	-230.22103038904876	41.50135456713527	-1111.3069660160145	-198.09955257118466	-36.43811500499648	-41.028479419790806	-226.89306442059504	0.09933457426353182	0.9731041634335178	0.00895187382717757	41.98837989209539	1	0.053487556659172826	1.2410396068354024	0.03566333227137859	0.010649556977241861	1.7508814810045912	41.46231472080525
692000	-1610.859192765682	-1377.7080770205182	-233.1511157451638	41.50135456713527	-1108.5505427207086	-193.9857660504957	-34.083119250071036	-41.088648999242864	-229.87341327366576	0.10359463990415006	0.9871763671708483	0.0015734456161318933	42.674110287779676	1	0.053487556659172826	1.224240307356448	0.035866236428821474	0.00999701636839377	1.7003898178031844	41.44964757840781
693000	-1618.063902840235	-1382.806295576824	-235.25760726341105	41.706910306449	-1118.5676815381764	-190.72579633632026	-33.00894915527442	-40.503868547052896	-232.0660202555091	0.07648966039956288	0.9861865461607165	0.0027910250115578787	43.57873039319998	3	0.05256586489029226	1.1955259355385077	0.0348014334645535	0.006524050176900429	1.5373583352627809	41.196566140068185
694000	-1619.427623305125	-1385.680242555474	-233.74738074965092	41.706910306449	-1124.655557656281	-187.33695394445758	-33.529251789124906	-40.15847916561074	-230.93395600488006	0.0686987624558873	0.9861865461607165	0.005099099527383634	41.74736356372152	4	0.05256586489029226	1.0705237550674682	0.03482933460743015	0.004481418574777076	1.2690571118403602	41.432319935961814
695000	-1628.6022085978814	-1394.5060809586469	-234.09612763923457	41.706910306449	-1123.5167412446235	-193.152820415503	-33.191122618717365	-44.64539667980305	-230.97371140207164	0.042178833393318765	0.9861865461607165	0.010785489285811904	44.50146895664705	3	0.05256586489029226	1.1725252997395401	0.03551092888213414	0.004653484573743334	1.2141724616483849	41.648144931468195
696000	-1632.1739641538684	-1402.3353429277222	-229.83862122614616	41.74588531053766	-1129.800319938603	-196.21681144992954	-34.61979816431118	-41.698413374878626	-226.90682399539193	0.05675872911123225	0.9861865461607165	0.008729800778235272	43.971251631958744	3	0.054159846778535095	1.1094502697601858	0.03642262331257491	0.003985978166728438	1.1866422163106387	41.6870650194599
697000	-1625.4808914060025	-1395.3757609693882	-230.10513043661422	41.79759207756844	-1125.4287991829106	-194.16381220217187	-34.37889590183486	-41.40425368247119	-227.7524436384784	0.04589693349781445	0.9854047146948032	0.010765701333137664	42.9227659133835	1	0.05042407683280074	0.9210166970213518	0.03486531080269197	0.001976920315472822	0.94292441735048	41.52452404582218
698000	-1629.0914003494806	-1395.4777575019364	-233.61364284754424	41.799765692803845	-1123.1184355604628	-197.63235132132502	-33.79053200499531	-40.93643861515307	-231.10684373057495	0.0689273924408755	0.9854047146948032	0.004421445560936549	42.9227659133835	2	0.04970250331723795	0.9706444413494184	0.03245063789037165	0.0018804000675331698	0.9892330605721267	41.52452404582218
699000	-1629.0448201577801	-1394.53785065597	-234.50696950181003	41.63338351291482	-1125.5075909844886	-192.24550163535943	-34.48662163737016	-42.298136398751744	-231.89605586838476	0.06263256796499239	0.9871160605529725	0.005130027280647464	46.37883795316374	1	0.04877196940378763	1.0043958013812986	0.032587958340967074	0.0018471876251199594	1.0205836691095695	41.52452404582218
700000	-1623.2135258127305	-1388.208901233006	-235.0046245797247	41.63338351291482	-1116.3940308863698	-193.328965398885	-36.0071246468303	-42.47878030092075	-232.10287102345887	0.06224223745065396	0.9850944617735373	0.005183092203811232	47.54938291403307	2	0.04815831612509292	1.0995522737756147	0.03178176975566636	0.0018960630798023489	1.1098318325087015	41.45794494028413
701000	-1629.1256541925407	-1390.8316319658034	-238.29402222673735	41.74485532773284	-1125.8869799067736	-188.05829545562284	-36.59057521666132	-40.295781386745674	-235.5210971830534	0.05489005600088844	0.9850944617735373	0.009658200802704516	43.23018144081989	4	0.051216827184773245	1.0572505816829354	0.0368668382551196	0.003399971587002839	1.2010830213322374	41.28758907755504
702000	-1637.0024886471917	-1401.248715186893	-235.75377346029882	41.69231593536092	-1129.0995851781734	-196.51367829814393	-35.28409558886218	-40.35135612171353	-232.95903206038136	0.05607128668596305	0.9853746711190637	0.008645400387810191	41.78386305857983	3	0.051216827184773245	1.0643976497113596	0.03385656433913025	0.0042264957787494836	1.2893855115105537	41.48475730817771
703000	-1639.7983811465547	-1400.007723026002	-239.7906581205528	41.69231593536092	-1131.492172659306	-193.41732706728823	-33.619434213488965	-41.47878908591856	-236.72884559657368	0.03476290830969925	0.9862034515546664	0.010757483352377877	42.45311643911284	3	0.051216827184773245	1.152421554787701	0.03386345337565565	0.006239820087991339	1.5608060081073278	41.530671106340215
704000	-1633.3411815104464	-1395.3259318872588	-238.01524962318769	41.66610482642596	-1131.082128917617	-186.76095551159733	-35.6807732598116	-41.80207419823293	-234.9639985604563	0.042488227041458604	0.9862034515546664	0.014601007185311684	42.05599086586978	2	0.05063749355914792	1.1489227611452744	0.03401978897550836	0.003320208014645343	1.1896574435563625	41.47367243736566
705000	-1628.9339015335454	-1387.7001250888275	-241.23377644471788	41.48619240565419	-1121.380419944927	-189.6836200628294	-34.41594693612863	-42.220138144942545	-238.17468539906548	0.04252168315409491	0.9862034515546664	0.012001992278609333	43.9721870329503	3	0.05000885282049215	1.1515198504992465	0.033003374712023095	0.004641856492574938	1.371032096947838	41.42665603812799
706000	-1624.1245202680361	-1386.118992884479	-238.00552738355714	41.66179598414091	-1115.66278330796	-192.34183299694615	-35.54585916558349	-42.56851741398952	-234.89834594299387	0.040067905090005344	0.9862034515546664	0.01163671610660961	42.61224942507134	4	0.047032589249786344	1.167467254002729	0.0304995421099994	0.003477509264608301	1.2917508117252317	41.42587147577126
707000	-1624.1277744910624	-1389.668562220043	-234.45921227101934	41.499747102677475	-1118.464610066214	-196.2006554495393	-33.52199344242863	-41.48130326186138	-231.5751936774994	0.05230698608878273	0.9862034515546664	0.008615195032023591	43.146556901955215	4	0.047032589249786344	1.0937151743586961	0.0327657924482399	0.003617742877229602	1.1801463870334552	41.40027328737208
708000	-1620.892651300082	-1386.233703588162	-234.65894771192004	42.02634068254356	-1122.7018538530328	-187.9702332344106	-33.700608445371834	-41.86100805534658	-231.7749291184001	0.0886031466171691	0.9855465535165298	0.003071446276880809	46.333893092192504	3	0.047964625069631485	1.0937151743586961	0.031725895012836444	0.0034987711411301344	1.1711279868353244	41.521158109262466
709000	-1615.3946332958044	-1383.791822929806	-231.60281036599855	42.02634068254356	-1129.1040338148023	-184.86078620531248	-32.59106437020935	-37.235938539481914	-228.66774912616583	0.10227121816128484	0.9855465535165298	0.003438405730291376	42.96584403950535	2	0.0562678917806082	1.1105263407047745	0.038925329915048885	0.003839438411245632	1.1152334517121933	41.76509131822459
710000	-1619.3250191639108	-1390.5747555597557	-228.75026360415515	41.63284460292181	-1129.8727013467576	-189.60744149469727	-32.49732952402554	-38.597283194275235	-225.57241360564	0.06744401255769535	0.9855465535165298	0.005955045325625436	43.30639441319065	1	0.052935958734740045	1.1909535278135688	0.03361460986834712	0.004108942853656449	1.2080566559464359	41.62286187895486
711000	-1624.9450980476042	-1389.6974755753274	-235.24762247227684	41.63284460292181	-1133.1254236897298	-185.0643966062106	-32.514000161190424	-38.99365511819657	-232.28702871823447	0.04144104671161557	0.9855465535165298	0.01267588949212057	41.958884362305476	1	0.056982860284348735	1.1189487421662645	0.03583666956796137	0.006554460930177805	1.41277429624437	41.39783743629051
712000	-1632.527686308964	-1389.97679344379	-242.55089286517395	41.975900914174005	-1130.9567272452	-187.48346163206713	-32.65834966461292	-38.87825490190994	-239.53790415152957	0.05675714563879857	0.9855465535165298	0.005275420103336277	44.120433637952125	2	0.056982860284348735	1.1362591243377755	0.035919384368856694	0.006534211793895512	1.4657692663947162	41.54784152539982
713000	-1638.1381516913293	-1388.798893272126	-249.33925841920333	41.9407752521343	-1125.4002897345545	-185.6171999530839	-34.1022325699966	-43.679171014490976	-246.35606556155162	0.06563372942766912	0.9855465535165298	0.00718393074278511	46.33267757375304	2	0.04935851926399388	1.1264106934852922	0.0320371013585303	0.005491181176285543	1.449419210004027	41.512819019141176
714000	-1622.291527773772	-1381.1134346045767	-241.17809316919545	41.9407752521343	-1118.6729678424656	-185.6917319654554	-32.137661065220726	-44.61107373143495	-238.19490031154373	0.04511436110966531	0.984907621093171	0.009666408745345459	44.71559971156727	2	0.04916065768942034	1.1264106934852922	0.033054721594684096	0.004931871093507342	1.5125384430606357	41.78028735538523
715000	-1625.923333442425	-1382.906452431968	-243.01688101045696	41.87876612636656	-1118.439376776693	-188.32578356516993	-32.387411979387025	-43.75388011071793	-239.96228333484643	0.039939142369615155	0.9836796044179352	0.018634172393322518	42.12016305314477	4	0.051563704897878336	1.1500312720980141	0.03205659052924665	0.005863140994987179	1.4649049240263239	41.63775316072509
716000	-1627.6678694570155	-1385.0176831607862	-242.65018629622935	41.853593424755836	-1120.6356977008625	-190.77740030896084	-31.519106419870912	-42.08547873109195	-239.75469141690823	0.03660048936812936	0.9858533059876282	0.011738613336541042	44.24222567630832	6	0.047249936463562105	1.0974918685722321	0.0344258160477507	0.004805300379608873	1.421849764077628	41.676275176439724
717000	-1626.1303502797587	-1389.154570460144	-236.97577981961464	42.215452470603196	-1128.933582095746	-185.01263054836653	-31.124493473781644	-44.083864342249534	-234.08028494029352	0.03072465299153965	0.9893498162358042	0.014549821918278045	42.876324142375466	2	0.05219136117558238	1.0974918685722321	0.03684113745629903	0.005963655642204848	1.417867208484888	41.6581788996718
718000	-1632.8171522460214	-1398.072032553073	-234.74511969294824	42.22324648164844	-1130.4666682111015	-188.33284385876726	-35.2144773686057	-44.0580431145985	-231.6253933479464	0.03236762900592687	0.9893498162358042	0.014103152428872848	42.300856831379754	1	0.05709426053858028	1.1716320315583564	0.0339529464595865	0.008032294935593482	1.5337594114394562	41.6581788996718
719000	-1637.3997666952519	-1398.8531334444253	-238.5466332508264	42.22324648164844	-1136.2179094313565	-186.35678015724775	-33.575232213882735	-42.70321164193815	-235.21478935815227	0.04060095372265866	0.9893498162358042	0.007061221854738239	43.291187104755274	2	0.06463689713642126	1.2423368872952818	0.03490641464044434	0.010072008201528378	1.5412736985806261	41.7114848667578
720000	-1639.4926082241914	-1402.4560530372598	-237.03655518693157	42.22324648164844	-1136.4346999053682	-186.46443122630671	-35.486413292336415	-44.07050861324843	-234.2183865191696	0.08502125507220071	0.9893498162358042	0.0015033936537720055	42.93914574823753	1	0.0516815397825801	1.072080035629571	0.03145409296362045	0.00437103047075727	1.2451745053688064	41.91007565041974
721000	-1643.3356830800433	-1397.2943459050693	-246.04133717497385	44.72344541061512	-1134.6765212393743	-187.045607182866	-32.02174544426787	-43.55047203856114	-242.79945679795617	0.08457979381416653	0.9893498162358042	0.001388140190682387	45.51630529043741	3	0.058950471063621994	1.2122852819943335	0.0324329998617383	0.008421173353529418	1.550942234164592	41.91007565041974
722000	-1643.4783796190823	-1397.4431935709063	-246.0351860481761	43.36317460235267	-1134.876888849397	-186.20826046084005	-32.52790446701043	-43.83013979365913	-243.28158338747357	0.09523464565024561	0.990206683957528	0.0011497216513420003	44.49896702070755	2	0.05168065302722684	1.050926287851373	0.030624021390228528	0.0051213963763243565	1.306177730876516	41.90687587820298
723000	-1640.7890384425477	-1392.5742562970922	-248.21478214545553	43.73194133324783	-1135.6586697463497	-181.7705188810244	-33.49469183094321	-41.650375838775126	-245.0722230463766	0.10413000225137523	0.990206683957528	9.058618567803168E-4	44.832526070817124	1	0.05684133718777972	1.1792172203417515	0.0307903534263119	0.010718643660500241	1.6152513631023682	42.47332751981351
724000	-1636.993266482803	-1388.1203685349842	-248.87289794781864	43.795443514614604	-1121.8351234293855	-190.11804099221214	-32.2475858091176	-43.91961830426881	-245.7900335980833	0.05647402915797223	0.990206683957528	0.002367856344982411	47.06317436138489	1	0.05191071601360304	1.1593997789657524	0.028536581011517428	0.00687063380782169	1.535502057149869	42.53500209599709
725000	-1649.8574862500386	-1403.085881733913	-246.77160451612542	43.795443514614604	-1134.828802852075	-194.40512849208667	-30.604581996711758	-43.24736839303984	-243.85432139478226	0.026496857592147538	0.990206683957528	0.011459034504015546	46.574084474886305	2	0.054468932153784455	1.1046670237073093	0.03188642993114826	0.006694342326935193	1.4133965557490438	43.32378009421003
726000	-1650.0808688050665	-1405.4689811197356	-244.61188768533094	44.39490443923962	-1136.7743285345416	-194.2693437117233	-30.962048560273598	-43.46326031319708	-242.08337326348538	0.041529772618742286	0.990206683957528	0.005070782105720878	44.42060700786977	3	0.045777446358581296	0.9776695419761304	0.031145312567753335	0.002802335942442784	1.1030552135297873	43.0357188820211
727000	-1643.8046438087906	-1393.1637932269155	-250.64085058187516	44.39490443923962	-1124.191910584675	-193.98344399482124	-32.93695642000636	-42.05148222741277	-248.0515541059824	0.011343386737046834	0.9915682887503832	0.04257627384731913	45.726475362047616	3	0.045777446358581296	0.9973737815288074	0.030730163748513294	0.003872184322978548	1.2895141996837316	43.0357188820211
728000	-1643.8422667062982	-1399.5320137601589	-244.31025294613946	44.439159377555086	-1127.1847578336976	-192.19967303429254	-35.112960973376	-45.0346219187926	-241.72343456228174	0.024810274463967455	0.9915682887503832	0.011155369830493334	46.70453481669324	4	0.045777446358581296	0.9965692806567216	0.03142989401316346	0.004473650231259825	1.3837796387689945	43.04792160257168
729000	-1631.0758285589177	-1388.8489357117337	-242.22689284718388	44.437014247327305	-1121.224042088788	-188.1228989145164	-35.626931251724066	-43.875063456705114	-239.37075960585952	0.02556097502235802	0.9915682887503832	0.011317719286571893	45.21529438198955	2	0.05605421563410125	1.0845460152404502	0.03721804637506949	0.008889639041980054	1.4945488509480913	43.011721544804054
730000	-1641.7205837324852	-1393.0958083814662	-248.62477535101903	44.15786637526317	-1132.7340132500892	-189.84076514687473	-33.078188222715795	-37.442841761786404	-245.52090981039976	0.06798812521127569	0.9915682887503832	0.0012191292249971784	50.02005475688162	3	0.06149310674510273	1.1663667341147186	0.043074490196539014	0.00833617391546778	1.4183662272581434	43.011721544804054
731000	-1634.919392257931	-1397.3324744721365	-237.58691778579433	43.83277970556397	-1138.5806593002362	-185.65964560529014	-33.575122950841916	-39.51704661576836	-234.59561610064486	0.04106759917827782	0.9915682887503832	0.004934666460313018	43.87070590488427	1	0.06149310674510273	1.129089762680395	0.04198875296566354	0.006311133345644478	1.3175021006582766	42.738099394602706
732000	-1634.2360662540411	-1395.1391618011519	-239.09690445288933	43.83277970556397	-1130.664241060101	-190.37227548918878	-34.48546817667741	-39.61717707518488	-235.8003860019105	0.047251420397872376	0.9915682887503832	0.0038329246421222748	43.85395272913527	2	0.05789109829688138	1.2305257212017808	0.03694399978170714	0.006267237625179503	1.383353134992464	42.64567801127454
733000	-1632.984808118809	-1394.8290326905928	-238.15577542821612	43.43504725228187	-1126.6855952637131	-195.8006385965435	-32.84794567148746	-39.494853158848855	-235.23289587944112	0.026118365523765584	0.9915682887503832	0.00827308163682645	43.61569754914004	1	0.051652751555489235	1.106511037524644	0.038331717357916566	0.004777244732524339	1.2662973239104884	42.64567801127454
734000	-1622.5213698461282	-1384.080761314611	-238.4406085315173	44.94647698228133	-1120.0125672830607	-190.5200145753811	-34.3814633862796	-39.16671606988971	-235.2064354831269	0.06893305688715871	0.9915682887503832	0.0012710615743496824	45.410463006117276	0	0.049525545220680076	1.2097150314974459	0.03362735424099954	0.005153085258702954	1.4560283382604093	42.64567801127454
735000	-1629.6660047036669	-1392.9991561491188	-236.66684855454815	44.118932292561006	-1130.26114374141	-186.058566166677	-35.03046349974717	-41.64898274128447	-233.49366030197655	0.07784589323095797	0.9915682887503832	0.0016753901858767048	44.54140474866703	0	0.05569721791098173	1.1894023629631456	0.03972711216341364	0.005845405733550882	1.4452676794736743	42.653669118396635
736000	-1625.9799978161984	-1390.8606993337633	-235.11929848243517	43.96664424352828	-1122.8377086359274	-192.24775415643626	-34.66929911548809	-41.105937425911534	-232.26100195270786	0.05711833223399227	0.990573422040252	0.0026530464295704136	45.26891277940027	0	0.04658573776418967	1.0852569551575584	0.03193993244815838	0.003172238308521044	1.2671444804895664	42.78894882518524
737000	-1642.1294870466859	-1399.061678669421	-243.06780837726484	43.388582751419875	-1123.7707827473612	-197.7394691916376	-34.80315055146648	-42.74827617895582	-239.81690805285945	0.04428196815430079	0.990573422040252	0.00426210817548633	45.191912162453924	1	0.05103961670389381	1.2152941430507984	0.03301625942848562	0.005159134924344086	1.5077054273411066	42.78894882518524
738000	-1651.4073338446733	-1405.0119579831535	-246.39537586151982	43.4279929397808	-1135.8007131079557	-192.64918275084773	-33.065673091232526	-43.49638903311724	-242.96279622170448	0.03886989904659519	0.990573422040252	0.0057968196590735665	43.89549304148704	3	0.054363936051782656	1.276094012247091	0.032956041344992484	0.0071435800879148465	1.6679262086645446	42.792404324284696
739000	-1648.413898069629	-1401.1782539983953	-247.23564407123376	45.50969247545569	-1122.2211299035919	-198.56721779449043	-35.79556289365213	-44.594343406660684	-243.98575057210394	0.028635286624815577	0.990573422040252	0.010343887071946898	45.986389442573575	2	0.04250655511839376	1.2149582409582933	0.026737214802909054	0.002238557635179558	1.2673060784779218	45.36394398448758
740000	-1649.7493416266857	-1404.4388866268066	-245.31045499987906	45.96940697244868	-1126.8143482119258	-195.70693084661426	-35.84046543969481	-46.07714212857176	-241.93644443482245	0.027391076584633276	0.990573422040252	0.013008773933769261	46.02226471882514	2	0.04586631717908273	1.2564536706281368	0.028723982863593022	0.003604113369041538	1.3381861563346653	45.41453558620585
741000	-1660.0781228178935	-1417.0295812304958	-243.04854158739772	45.58025269699993	-1138.7468112045847	-196.17022582408993	-37.078947037497876	-45.03359716432299	-240.28458873788253	0.03890103462504857	0.990573422040252	0.006688897749363755	49.2760276845411	1	0.04586631717908273	1.0543132718308792	0.03029217562991912	0.0024846299131096165	1.167849472123316	45.41453558620585
742000	-1659.6540156585786	-1414.9932534940021	-244.66076216457643	45.45057059070246	-1132.9943635247607	-197.97678829822348	-37.4792912531174	-46.54281041790044	-241.8032608339417	0.028817082082787195	0.9895306644853797	0.010633980364231351	47.55038165166832	2	0.04586631717908273	1.0849956145462367	0.029316851827721344	0.0036613783869755227	1.3308456004874207	44.904395652404325
743000	-1656.0500177791848	-1411.8769652268268	-244.17305255235812	45.46691958267973	-1137.473492771902	-189.82285235480668	-36.018470112954844	-48.562149987163124	-241.69225009752367	0.02958493218662986	0.9895306644853797	0.010483111469980409	45.96436648379916	3	0.04438974251053524	0.9622445340058386	0.0309254470658982	0.0023505962200034906	1.1254090731750908	42.5873172569906
744000	-1647.9448925358379	-1404.5281408819062	-243.41675165393158	45.46691958267973	-1132.725778738567	-189.17876626315618	-36.2259124437846	-46.39768343639835	-241.06686327418223	0.027072251974036603	0.9895306644853797	0.011849069723269146	45.539710787729206	1	0.04714391180430807	0.9201193690123329	0.03229113903694549	0.0022489823694043444	1.0523858184905845	44.760513205458366
745000	-1648.2142779082483	-1403.4669217603669	-244.7473561478813	45.12344883433307	-1130.5199253627195	-189.8288186219212	-36.48471135397009	-46.63346642175597	-242.2365470393526	0.04415050182264369	0.9878291183014561	0.007661900805493073	47.16841142796295	1	0.04493738036040517	0.9719411266574016	0.027657515190177884	0.002195589567574299	1.1665308682868387	44.297993214490866
746000	-1644.9294236083567	-1406.0919525101658	-238.8374710981909	45.10623386204546	-1137.7450702887581	-185.8201601445889	-35.532866808627986	-46.993855268190735	-236.49722207177683	0.03937745419790074	0.9878291183014561	0.007598720217207589	46.4966922836882	1	0.04493738036040517	0.9170295340045534	0.03013961338298638	0.002063865797803917	1.0549496315828828	44.87201954682852
747000	-1644.1098658862325	-1408.8609245583539	-235.24894132787855	44.13099896793653	-1135.270456125776	-190.89949996139222	-36.23794368751905	-46.453024783666784	-232.8661153988087	0.039426881298386125	0.9846247689257376	0.015243807306662664	44.25056802511967	1	0.047692008785957356	0.9306898139972328	0.0341686185923385	0.001554788135811673	0.9711241448736949	43.6913315882288
748000	-1648.0002024032774	-1416.4693190285532	-231.5308833747241	44.13099896793653	-1137.578803261973	-198.48043116598302	-36.19659887495429	-44.213485725642855	-228.74030984804853	0.08728655277729758	0.9857695029852467	0.00313289857197192	44.25056802511967	2	0.05211665340951645	1.0630317203053186	0.03510659430324036	0.002361495878071023	1.1357326506464014	42.290099054187564
749000	-1645.426168945551	-1411.0118115500002	-234.41435739555067	42.87493839725722	-1128.8466983211895	-200.53902701615317	-36.220894619177145	-45.40519159348045	-231.1252336660714	0.046243994564460475	0.9857695029852467	0.009412469532080357	49.560319672883104	1	0.048290254008326504	1.2280550587542831	0.03409678178838327	0.002907543825690424	1.3440227693935436	42.59320516281185
750000	-1654.7939127901318	-1417.208839429875	-237.58507336025667	42.87493839725722	-1136.0069466152502	-199.45651031150305	-35.12186473308587	-46.62351777003586	-234.67809190976627	0.0523104951551835	0.9857695029852467	0.006663621565995319	44.25988938869244	3	0.04751930565722693	1.1012737454478083	0.03423007177071975	0.0035234676331651342	1.3803348748057254	42.59320516281185
751000	-1666.2481716427594	-1418.1507950190753	-248.09737662368403	43.000193009701995	-1138.3647165795312	-200.25471083507944	-32.75067399970323	-46.780693604761716	-245.0797627059863	0.03735972299733235	0.9770939721031134	0.03481357259272837	44.870745304369244	3	0.04751930565722693	1.1377889249143653	0.03145363063718614	0.004524502617414743	1.5339056442258845	42.767428127259414
752000	-1670.8191278968766	-1423.0856663344496	-247.733461562427	43.40849160980324	-1140.7894467179003	-201.8651352838187	-34.00837240540117	-46.422711927329466	-245.37298511292903	0.03794669366350525	0.9770939721031134	0.038391945330291985	45.28746064730921	4	0.047489783953935404	0.9235152283757508	0.0321834115658472	0.001949647864563529	1.0577620704835107	42.491991343389046
753000	-1663.8315924241526	-1422.738898148862	-241.09269427529054	43.37720760458548	-1151.669033828123	-191.43824741584302	-31.942235700265503	-47.689381204630564	-238.33156447304924	0.060679371829925305	0.9770939721031134	0.012521048477382318	43.43123129947132	1	0.047489783953935404	1.0533893064152346	0.034503960301853244	0.0024610081398704384	1.1981811106953246	42.4613678494688
754000	-1660.8788910747078	-1414.1591564782248	-246.7197345964831	42.66517559866388	-1144.4620543786164	-190.11907443603715	-32.74531866637058	-46.83270899720063	-244.3343844726997	0.05822608612343899	0.9766781433871737	0.017263414545573487	42.697885771232045	5	0.04580605841444443	0.9315006809384674	0.03370825238839649	0.002549628474194241	1.1104335571108501	42.4613678494688
755000	-1665.2104323203437	-1417.026729705366	-248.18370261497765	42.64011344331348	-1143.6611540310998	-194.29119624731197	-32.155780314230896	-46.91859911272325	-245.7483202183855	0.05722270650932512	0.9766781433871737	0.013510378417593909	43.164584881631576	4	0.044629743159519945	0.9475958816332484	0.03246576415709044	0.0026333729520388927	1.0951481568257897	42.59640546410405
756000	-1660.1200521153041	-1410.9074253494875	-249.2126267658167	42.64011344331348	-1138.8357135636963	-193.76090873379516	-32.09771696583342	-46.21308608616272	-246.73804977723606	0.06081681197726065	0.9766781433871737	0.012843962133379044	46.12618475475029	3	0.044629743159519945	0.9602346668182029	0.03204974914564752	0.0026972406944436762	1.1389661290823296	42.59640546410405
757000	-1661.3927357622297	-1414.4624256377376	-246.93031012449217	42.64011344331348	-1138.8484519630013	-198.65673191951183	-31.24081423397151	-45.716427521252896	-244.96681853301322	0.07689425015629812	0.9791363447115422	0.006586995816558045	43.09561300424549	5	0.040705389900786745	0.7976650669304802	0.0321602490961009	0.0015814341041162417	0.9763882516313057	42.59640546410405
758000	-1665.0230337247133	-1418.3498737223779	-246.67316000233532	42.66576407095383	-1139.3454496287384	-199.96465137070356	-33.12729156752906	-45.912481155406866	-244.54273568875485	0.03409582845622072	0.9794784134842724	0.03157566182929695	42.72834959277484	5	0.04547257963358675	0.8502016129590421	0.031647504750705026	0.0021996851534698747	1.0917740658921613	42.59640546410405
759000	-1671.441538896496	-1424.8154997327217	-246.62603916377438	42.66576407095383	-1147.3458696823454	-195.14825705903687	-33.74223944158691	-48.579133549752456	-245.0270114806692	0.030916470141404227	0.9781691373273746	0.04741855158339279	44.48484041235514	5	0.04401606549783895	0.6851984915315755	0.03301652336035365	9.943242371882827E-4	0.7731557328781229	42.59640546410405
760000	-1667.4721713236204	-1419.483023644325	-247.98914767929548	42.66576407095383	-1145.143609099375	-192.95640348436285	-33.09299738194622	-48.290013678640875	-246.25690652182382	0.048050201066768265	0.9768265648241712	0.025144060763199184	43.546321946540964	4	0.04617847593241181	0.7259216249910923	0.03289676413526049	0.001211857455880131	0.821376054528785	42.2083423522914
761000	-1662.859355889462	-1409.9823062486753	-252.87704964078674	42.66576407095383	-1133.7725199008669	-193.69921818140264	-33.17141482093382	-49.339153345471864	-250.44468663145784	0.06344935329871998	0.9768265648241712	0.011953192991210363	43.546321946540964	5	0.04539405142125032	0.946623327988184	0.03298308363900128	0.0024386874761182335	1.1094990445915096	42.59073406136445
762000	-1671.8013286959572	-1410.2385048506887	-261.56282384526855	43.7142798141388	-1133.2074618078211	-193.79150559690197	-32.8734567407445	-50.366080705221165	-258.9361882641963	0.08100673734436808	0.9794142032235372	0.005134158463382735	48.343961402622625	6	0.04626611133889766	1.0095074511908013	0.03174887489847871	0.0019076318133831442	1.055203656985244	42.63122285484876
763000	-1657.5664706003145	-1406.9613537814218	-250.60511681889264	43.80363357923838	-1129.7984964495695	-193.55284113681563	-34.01516767574814	-49.594848519288426	-248.31587067937735	0.07035941905145413	0.9796223720075113	0.005607305028424486	44.2075938533242	1	0.04626611133889766	0.9007089425981055	0.030747218447620902	0.001611138490748222	0.989019700889056	43.61081858926139
764000	-1649.0309216912613	-1401.5253991905067	-247.5055225007546	42.75828750697016	-1130.9976287145134	-191.10229799108737	-30.59655393762183	-48.82891854728394	-245.22177720281798	0.06031254928720096	0.9796223720075113	0.010238211755337508	43.44293884647154	1	0.044308309284188004	0.8989515631191067	0.030077012787373743	0.0018603727111692963	1.039975708037576	42.539117363668225
765000	-1657.106534470239	-1406.8771714386812	-250.2293630315578	42.66856006360362	-1137.498823571027	-188.70599354192694	-32.81602265119567	-47.85633167453149	-247.32155829593563	0.07940397648353494	0.98048193145668	0.007011740310061174	42.9654485561876	2	0.04825452549400407	1.1015448754007764	0.03041556230466387	0.003571017493838738	1.227013873918991	42.4012034410756
766000	-1652.060139490946	-1401.2383551350572	-250.82178435588887	42.66856006360362	-1125.7589761986258	-194.37599234716558	-32.57600128552705	-48.52738530373886	-248.2038547756814	0.085753420981753	0.98048193145668	0.005206695604566912	43.13555251459982	2	0.042092278952630166	1.006676407424197	0.027981666194554326	0.0036197415376017766	1.271372284107073	41.97867950515778
767000	-1652.4963775126273	-1399.6158763643969	-252.88050114823042	43.61994532769217	-1126.5565475694327	-190.90831157315938	-33.738955336986734	-48.41206188481803	-250.00239771216096	0.05360270291276501	0.9793542438632468	0.012189918641017091	45.44246648045175	3	0.047865972633155715	1.0917692785274076	0.030736517802280608	0.005065590144918036	1.3319165704550213	42.123766643558426
768000	-1662.9664676188038	-1405.6464684770542	-257.3199991417495	44.53714107297119	-1131.4311544483435	-192.93118380445662	-32.83240485870803	-48.45172536554598	-253.97017885218042	0.07303947135902546	0.9731839474185564	0.009274974837685801	45.44246648045175	2	0.04301162118816854	1.2483527138416353	0.028247070008851977	0.007442823255352817	1.6487677961058085	44.4319796705659
769000	-1668.3507608260193	-1408.3501430575652	-260.00061776845416	44.53714107297119	-1140.094264798356	-188.84446630493778	-33.156485774326754	-46.25492617994466	-256.59780300547334	0.09372675874681584	0.9579663993601917	0.015786557997240994	45.44246648045175	2	0.04301162118816854	1.2661081242395982	0.02692510024423824	0.007090586518518972	1.7553113995557652	44.0613575381493
770000	-1663.647773447478	-1403.144103083574	-260.5036703639038	43.52982328010781	-1137.1566004423723	-189.56152247278638	-29.882863665467163	-46.54311650294817	-257.2598303506698	0.0918150808840569	0.9579663993601917	0.018893942784291087	43.96434472986891	1	0.0428430217648235	1.2129388943461679	0.028109796777295804	0.006270681434977739	1.6249571354785055	43.45131435950804
771000	-1661.2840639371111	-1394.961820185808	-266.3222437513032	43.52982328010781	-1133.822343121319	-184.1047439089725	-29.72319180652537	-47.31154134899114	-263.50652003390655	0.07285276021346099	0.9651704141340605	0.022230734647064272	43.96434472986891	3	0.036749442944598254	1.0712779109809303	0.027605650811410302	0.003968874513250228	1.4151478591223254	42.5392163273719
772000	-1654.8562635516112	-1394.4412406679078	-260.41502288370344	43.52982328010781	-1134.5789809563125	-183.1965702255239	-31.565617285179318	-45.10007220089202	-257.54084293484925	0.08503155143049144	0.9701901999679691	0.008723569816028051	43.63011240510793	3	0.03347079082035401	1.0904788431266985	0.030769228211847317	0.0038768529706559303	1.5123421174193798	42.74578070991025
773000	-1663.0559515755945	-1404.451226734036	-258.6047248415583	43.180857967922606	-1136.200761092514	-186.80920939826646	-31.712563190939797	-49.72869305231576	-256.30256364766603	0.07539725089098133	0.9701901999679691	0.010851374318300367	43.36213347901261	4	0.028983834089406444	0.9048371738864627	0.02709953562332463	0.0016917019397729752	1.1790675777757869	41.912283552734216
774000	-1668.8101765373776	-1410.8156642638926	-257.9945122734851	42.77581640678233	-1147.0527610181925	-185.40911270405556	-31.92014016600671	-46.43365037563781	-256.45852334567127	0.09747761368690308	0.9705900563893153	0.007617388788297541	45.405143302663326	5	0.028983834089406444	0.6660955652104058	0.03151233267349364	7.484859287959492E-4	0.8014868031709902	42.289425200139796
775000	-1655.3722658773986	-1402.3582557726377	-253.01401010476104	42.26418101695115	-1137.8966035420888	-190.54443260128252	-31.385021655638468	-42.53219797362792	-250.87848300538312	0.0627265113065421	0.9701775099058088	0.018508826206190446	42.873059401103845	1	0.029140090501919624	0.8518166785151116	0.03026114452021033	0.001567028801029597	1.1564427282226393	42.08198278725668
776000	-1653.227171878881	-1397.8805077975426	-255.34666408133864	42.26418101695115	-1144.9448224363489	-181.88106661729046	-31.478135571386762	-39.57648317251635	-253.67759484750752	0.07699858898061915	0.9701775099058088	0.011426793196911759	42.79337071741908	1	0.03097602231709013	0.7065516368814706	0.02842729726635227	9.039587135660741E-4	0.8838507916346052	42.16418668983045
777000	-1666.7746138026828	-1409.6631419106527	-257.11147189203007	42.26418101695115	-1142.5346061724938	-191.05655025283534	-33.83845293583275	-42.23353254949067	-255.00528758602823	0.07124446664245124	0.9701775099058088	0.015760012073625883	42.740506190235145	3	0.031083198335042823	0.84253669368162	0.02820266248149713	0.001440986463791304	1.1534867476503274	41.587948663965435
778000	-1668.5908444973518	-1415.2547967985895	-253.33604769876234	42.096478904768496	-1153.617896311092	-188.4786701576085	-31.406207006435324	-41.75202332345372	-251.6374896232509	0.07517463804089482	0.9765388015341977	0.009315872113407358	42.64342143645823	2	0.03674353937320178	0.7155807489223264	0.03132795641403414	0.0012677849748783832	0.9209385027975556	41.54211808919515
779000	-1666.3877129353154	-1407.8806292880051	-258.5070836473102	42.23607373454085	-1146.904510366955	-187.6496540343669	-30.34879053190059	-42.9776743547825	-256.462491411664	0.040462078071117305	0.9765388015341977	0.030954150566668604	43.85168743208974	3	0.035534154500848694	0.8231151557746483	0.03242851759393616	0.001863014002779641	1.087973886230461	41.635636596196996
780000	-1664.22134928718	-1405.0318823697874	-259.18946691739256	44.20346267600247	-1145.4345547469957	-188.55968606791578	-30.471824804792636	-40.56581675008318	-257.28849736115575	0.036142811124485544	0.9765388015341977	0.036888389891219044	46.11686445991581	3	0.0332642302145943	0.7781443229216602	0.03230040484526443	0.0013469632924414353	1.0101883448290125	42.49784263261488
781000	-1662.8265038960262	-1410.8927847324776	-251.93371916354855	43.12550545406399	-1149.9504884888458	-189.68582303746422	-32.59404303761163	-38.66243016855609	-250.0052496658842	0.04095869852196408	0.9765388015341977	0.02380770075327456	43.46666117054993	2	0.03455952433831692	0.7867195262753307	0.03247451503377741	0.0015240391324875713	1.04259149384846	42.46139411221159
782000	-1669.4716032682886	-1412.2381585493058	-257.23344471898275	43.67502842144729	-1152.2390573463458	-186.38986129345602	-34.598972944966434	-39.0102669645375	-254.91838306882556	0.09147207048134082	0.9756182831318009	0.006955224263213408	45.9832546239915	4	0.039138334217353715	0.9089638005175336	0.030833556258948038	0.0021732792435958117	1.2215977638513653	42.51263605667437
783000	-1672.4595883244976	-1423.203335112223	-249.25625321227474	42.54777981523779	-1161.1740844576782	-185.4222480540744	-35.911256470918545	-40.695746129551864	-247.2792488026753	0.0773365422342883	0.9756182831318009	0.010842968095869909	45.603588525258466	2	0.03838222730151934	0.8018955618383404	0.03139490853007309	0.0017661061449237502	1.0518597579946543	42.172028583349615
784000	-1672.0329681996477	-1420.4832034072303	-251.54976479241736	42.52684217387676	-1146.4313251943533	-200.39443215636425	-33.19643602798853	-40.46101002852425	-249.67944009803247	0.08248624806083579	0.9756182831318009	0.010079238952303384	43.16309816812877	3	0.04249013383453667	0.7686089414711167	0.0333323842605912	0.001977875210470504	1.029196275917525	42.493855199666484
785000	-1658.5788119093227	-1409.9586191002713	-248.62019280905133	42.61576984532295	-1139.4061813321305	-196.16339340169702	-35.867387128695356	-38.52165723774844	-246.52346143889685	0.08451730754981221	0.9742705359759363	0.009787484150408464	44.037561513073676	3	0.04071044210867202	0.8395508351550427	0.03125522386494021	0.0023957653512140776	1.1285951996357546	42.37094468333874
786000	-1660.3333543393373	-1406.9082921589613	-253.4250621803761	42.61576984532295	-1133.2129903028772	-198.19864723974712	-34.14591580160431	-41.350738814732814	-251.31889418253292	0.048227706064652584	0.9742705359759363	0.035533902629997685	42.999771528946624	3	0.0370264923274013	0.8425315409161559	0.027911341881681786	0.001721617983871029	1.0555898212742942	42.49847754247777
787000	-1658.370436758069	-1409.10365582522	-249.26678093284906	42.61576984532295	-1133.379538815532	-199.2350628800768	-34.18551855831532	-42.30353557129572	-246.79336529867504	0.05617293691530232	0.9742705359759363	0.019112624600109866	42.999771528946624	3	0.040279030526205954	0.9598598001088339	0.03059686092444167	0.0024142775215419522	1.1893911174052896	42.03525711564386
788000	-1649.5779401593882	-1398.0031886922043	-251.574751467184	42.60035157446811	-1128.482175316397	-192.17495415715342	-36.73928023977868	-40.606778978875184	-248.62319533750173	0.06971213799739594	0.9753739366179067	0.01308155031462759	44.774774721947566	3	0.04068552493734785	1.115966513509288	0.029519861542386165	0.004466786556617015	1.5176535968398226	42.03937219499734
789000	-1650.2381158358726	-1405.3524269516358	-244.8856888842368	42.44774577715151	-1133.5393508852685	-194.05044294372607	-37.028370922188444	-40.73426220045272	-242.34938798195228	0.10492621610232251	0.9739346514699284	0.005287799247821944	43.528451837585635	2	0.04329887433664463	0.9801904206378652	0.029706710853942428	0.0033024850831405287	1.300258745282489	42.03937219499734
790000	-1647.0056764453623	-1404.7212197681492	-242.28445667721297	42.381507541333974	-1133.6864615004833	-196.06772384542765	-35.62856276854072	-39.33847165369745	-240.20481370142434	0.09578773314036597	0.9739346514699284	0.010013401667592745	44.188166327214134	0	0.040696873748387784	0.8341578673874814	0.029883667985455987	0.0014076199625821352	0.9697704425174444	42.19457089557986
791000	-1642.1119788609078	-1398.3648359193612	-243.74714294154657	42.32428662894264	-1128.203474758506	-195.16108609132903	-35.302148241250826	-39.6981268282755	-241.1980855397614	0.08072340849638937	0.9741384491029047	0.01193771609828053	43.07568238056894	1	0.040696873748387784	0.984322476664594	0.02790878396053956	0.002163314154305934	1.2492281938483698	42.291800380409086
792000	-1661.2105574282534	-1404.606352230106	-256.6042051981473	42.32428662894264	-1146.2329564406923	-184.85013328369794	-33.91584048455777	-39.607422021158115	-254.21043850822844	0.1261115215312579	0.965821641865021	0.011581372941273513	44.42151532632645	2	0.040696873748387784	0.9342052099211501	0.030174490912042842	0.0012248608277079384	0.9798123550574074	42.291800380409086
793000	-1654.1183425143279	-1402.4864498375625	-251.63189267676526	42.21532457358684	-1138.3895579474365	-188.94703143862031	-33.056531652440846	-42.09332879906491	-249.06834324793004	0.13173735519811658	0.971741272464586	0.004321309362627743	43.06062448689274	3	0.040696873748387784	0.9890198915702392	0.02785700732161189	0.0015234249901344716	1.0520041796720976	41.77391981112804
794000	-1649.688396138184	-1402.0156464540623	-247.6727496841217	42.503330790773916	-1138.9931492165626	-189.02513134012074	-32.25882039203683	-41.738545505342174	-245.28530752507385	0.13616942874992433	0.9558355542341502	0.008751145655565036	43.06062448689274	1	0.04374393253826862	0.9321728068543017	0.03122939414894107	0.0016846397680247303	0.9777697713644756	42.00485351864281
795000	-1658.9570468086151	-1413.0125789182173	-245.94446789039785	42.503330790773916	-1146.3353745710913	-189.5595904660342	-33.341259607339374	-43.77635427375237	-243.1721157000391	0.14032685740116405	0.9558355542341502	0.00752952225011843	45.49778246080748	0	0.04992217863109373	1.057063006569428	0.032281589084081116	0.0034685559105627826	1.1795641039671818	42.00485351864281
796000	-1656.8077614834685	-1405.8000631665784	-251.00769831689007	42.503330790773916	-1141.3087846308492	-188.57088043407444	-32.064376757498216	-43.856021344156574	-248.2235903256811	0.1445921714865741	0.9288757983623676	0.026817690935732625	44.17043520955479	2	0.049329844434752725	1.060913275329494	0.0322179903560113	0.00323326976135552	1.1835866811095945	41.657871815090424
797000	-1644.3245217963681	-1396.5143338387602	-247.81018795760792	42.503330790773916	-1130.4910107735357	-188.94591068272592	-31.443345171225342	-45.634067211273354	-244.65561154709332	0.14135791629058908	0.9312956129483835	0.026317629039718866	43.420377755696194	0	0.055793831834388005	1.1832119982864406	0.0307113473945623	0.004992793044969155	1.357517797835393	41.657871815090424
798000	-1653.2327177547122	-1403.5430587571436	-249.68965899756859	42.57794807364504	-1132.3578789079015	-193.90759182265833	-32.56710574893881	-44.710482277644935	-246.71645936679684	0.16156247980954297	0.920206651573235	0.021518458949990618	46.08879727188329	0	0.053230811312854835	1.1231102224776284	0.03254207869993505	0.005092215010693208	1.3445551894116028	41.657871815090424
799000	-1648.7291717353116	-1396.8647171819096	-251.86445455340214	41.94426521333376	-1131.507962461478	-185.19336082400736	-33.667895247369174	-46.49549864905499	-248.91979769105717	0.1504186747778177	0.9338290538346891	0.020784840221893957	48.16335517234613	2	0.05289294795812633	1.1136906279395842	0.0337803557648305	0.004475583139086441	1.3252788030498197	41.890034046815764
800000	-1657.3965572431907	-1404.4559024233276	-252.94065481986308	42.29143305530875	-1135.3490042437518	-190.5692380993274	-32.83247226410668	-45.70518781614184	-250.64732249590423	0.08744210358951363	0.9372926366946865	0.05086532657272945	48.09533861686386	6	0.041749007675360036	0.9020147376883468	0.031931951023021383	0.0021629646526473674	1.077005947519623	41.847121453570274
801000	-1645.3649598889428	-1393.1081223463839	-252.2568375425589	42.21287016188494	-1131.013394800857	-188.28926365747682	-32.67586283589275	-41.129601052157426	-249.39880077398135	0.07496438075422729	0.9448334025316149	0.04488759777066003	42.28638035598491	7	0.041749007675360036	1.0851715842035115	0.031007562185487413	0.0036321273041610576	1.37649665393593	41.847121453570274
802000	-1647.6626053785071	-1389.0220864838634	-258.6405188946436	42.77081364282459	-1132.1914094226038	-186.13273229684765	-31.651546720869842	-39.04639804354202	-255.93161335792453	0.08339660013187154	0.9365340131549621	0.059683163478198034	42.87111990596042	6	0.03823812389508132	1.0363177118398228	0.028670510158746536	0.0022733945801323165	1.2948867762553566	41.773279250177964
803000	-1655.715213705793	-1391.795665157004	-263.91954854878924	42.7704138183425	-1132.0068012863217	-188.69099524331077	-30.88010682996835	-40.21776179740318	-261.79358331956087	0.07738722070637716	0.9343710430490004	0.037740834612957824	42.87111990596042	5	0.03500895801224504	0.8487907134450735	0.028042179820619257	0.0012228935778061376	0.9952411724794058	42.366216172749
804000	-1664.2929970054136	-1404.7137845553616	-259.5792124500519	42.7704138183425	-1141.341726986405	-189.6044781863782	-31.035528963221054	-42.732050419357186	-257.17224589937445	0.08990628149697297	0.9238481011823018	0.0479756043680584	46.02212669862442	2	0.03500895801224504	0.9384492709552757	0.030084294811440867	0.0018444521803185213	1.0777238496981492	41.97515715408446
805000	-1654.6155698888529	-1398.5769322168837	-256.0386376719692	41.79257258254377	-1135.9955793002523	-191.87566812531614	-28.76380849724915	-41.94187629406601	-253.5788774039331	0.11973659695393266	0.9345729882920122	0.027197476568801813	44.02833831860796	2	0.03176643072317532	0.9554537690018529	0.02614975461696407	0.0013950239276687036	1.092306241076025	41.58444733415002
806000	-1649.9126050412078	-1396.080946159814	-253.83165888139393	41.79257258254377	-1128.3699376835552	-192.71166298105516	-32.670688426730685	-42.328657068472744	-250.99595171591275	0.12900946827094212	0.9387964461750202	0.023646976564302404	43.18725733839653	2	0.03793576938940611	1.0778364338673179	0.02858153438741474	0.002435067204111561	1.256397717092576	41.56276305862671
807000	-1654.7568455707492	-1398.5326834656	-256.22416210514916	42.18523041528324	-1140.8154053762553	-186.00084548620606	-31.830321028877556	-39.88611157426109	-253.18513534126546	0.08213790963079642	0.9496692378921621	0.02915225892672997	42.9524246284384	3	0.04375384112134055	1.1448748692056137	0.029579061042171433	0.0036179127187732007	1.3383116208465748	41.36289680954002
808000	-1660.8880792080856	-1403.1118615307753	-257.77621767731034	42.5762806014531	-1142.3115505135847	-187.49060233125513	-32.93114682135609	-40.37856186457924	-254.33699030549712	0.0648706401423152	0.9642709439484958	0.019322072475976292	45.98253056073473	2	0.04375384112134055	1.2783255736836188	0.027923665481125334	0.003355330643100688	1.3491027414282586	42.14987936441418
809000	-1647.384243090638	-1398.7726949758805	-248.6115481147575	42.29850432777501	-1134.6910205910624	-189.6751633623865	-33.45461075738602	-40.951900265045595	-245.29506482431282	0.08553665856468212	0.9686635436213249	0.009956092837392953	42.804395604842945	1	0.044463775595826614	1.2371992989342921	0.02923677357339706	0.003111694444718572	1.3635873037775825	41.6675247385248
810000	-1648.9170253564835	-1404.974240792875	-243.94278456360848	42.29850432777501	-1140.316369928871	-188.68738123147375	-33.121662071483364	-42.84882756104718	-240.87297435290196	0.08000697844131631	0.9719198048074804	0.012263529550341459	43.067165070957984	2	0.041764969294353	1.1550719592800835	0.03017250408093624	0.0032364664715624964	1.391698880995039	41.75432844150465
811000	-1660.8077785582561	-1412.3088939531206	-248.49888460513554	41.88976052577586	-1149.0649981058923	-186.3373821854057	-33.292169564707734	-43.61434409711474	-245.38278790547352	0.1154878360465744	0.9709187030333761	0.006174302767309705	43.067165070957984	1	0.03771526093599024	1.1704268279373196	0.028959928600947964	0.0029512811053441714	1.4085032922146061	41.75432844150465
812000	-1667.4853288409008	-1414.6578195563047	-252.82750928459603	42.00360488481248	-1155.3182361215154	-185.6213256496075	-30.71411328396541	-43.004144501216345	-249.99131076288944	0.11991559096745798	0.9709187030333761	0.005083381219130194	44.97890097036017	1	0.04041401882836036	1.0779977666644738	0.03141254093598479	0.0027130936940193127	1.2133545787927633	41.86780473496549
813000	-1658.7281387880723	-1404.486291901602	-254.24184688647028	42.208717333907344	-1143.560930792913	-183.5543993533376	-33.9207966199331	-43.45016513541825	-251.9288960992103	0.1279602969216647	0.9709187030333761	0.005715825703156985	46.77996246488894	1	0.0332070250244149	0.908288364509831	0.02736808194216305	0.0011889224507751009	0.9931265063553285	41.88940270272701
814000	-1666.7780396576431	-1412.7535207508597	-254.02451890678347	42.208717333907344	-1155.4857164793066	-183.7874160690161	-27.566822069253835	-45.91356613328306	-251.61880328810096	0.12447714666621226	0.9733349806343301	0.005012930514550553	42.59022306784224	2	0.03665297550144738	0.9380469370083911	0.029429794956233615	0.00126707635220306	0.9668861452572015	41.9384690779179
815000	-1657.9409545577003	-1399.7302639398295	-258.2106906178708	42.32253988241688	-1144.691326555509	-185.60715526535358	-29.183113919237137	-40.248668199729806	-255.72840905584772	0.05443645217844266	0.9733349806343301	0.019334543697329468	43.8780115472448	1	0.03851428862041657	0.9627221533815757	0.029965660566607454	0.0015044012744998688	1.0591348489288908	42.2224376812726
816000	-1650.2172591832652	-1396.8403912113617	-253.37686797190358	42.32253988241688	-1132.5371217043948	-190.91389113275488	-27.85996603998608	-45.52941233422567	-251.04341159442953	0.06529150716898444	0.9733349806343301	0.01431436859151036	44.00053534912419	1	0.03851428862041657	0.9148531974461553	0.030506598004316984	0.0011900939089068527	0.9485714625230648	42.2224376812726
817000	-1662.6725468045515	-1409.5930590053642	-253.0794877991872	42.458712266195526	-1141.9758217499073	-189.46848488987317	-32.43981037868868	-45.708941986895034	-250.93873461408577	0.10102627642900248	0.9661647772004727	0.011530387208557091	46.71142775594864	2	0.034493841408575476	0.8534713125573351	0.026424809804446444	6.610529845154201E-4	0.8348257710373043	41.83986612935186
818000	-1657.8249341152791	-1400.4096157534668	-257.41531836181224	42.458712266195526	-1136.0768090314175	-187.23291387623925	-32.220764058843905	-44.87912878696604	-255.47874634884596	0.046065226078077996	0.9661647772004727	0.03829114048488503	42.679256701450846	3	0.03580199105364125	0.7892493783300597	0.028107941069253534	9.493668302670119E-4	0.8923651112936831	42.44895161945635
819000	-1660.208905411078	-1402.1960154935723	-258.01288991750556	42.458712266195526	-1138.2711606072744	-188.36643685992138	-31.594754660418587	-43.96366336595802	-256.3822730886031	0.05864223134420657	0.965041682437816	0.027738672025932692	43.35703237026099	3	0.034559110317917315	0.6948125089188919	0.029827748736825234	5.440223094703013E-4	0.725696830552687	42.44895161945635
820000	-1656.4877751939537	-1402.739118208936	-253.74865698501776	42.458712266195526	-1133.3362449546544	-192.4890095390736	-32.63601453704341	-44.27784917816462	-251.7339407045092	0.07560090900197265	0.9743927989540908	0.01022338018160899	45.558790515050454	2	0.034559110317917315	0.8137232745862897	0.029740178995671537	7.55985920014509E-4	0.8281855174187469	41.9799402962001
821000	-1662.4999366693996	-1405.5404051820083	-256.9595314873914	42.295846388678605	-1137.7444569579188	-192.92977308707003	-33.35862782237213	-41.5075473146471	-255.16362659185418	0.07469043324754886	0.9743927989540908	0.010127833826357383	45.82589809648301	5	0.03245461074292262	0.7455449207051963	0.030535218276851614	8.218678175029814E-4	0.8230496108508597	41.9799402962001
822000	-1659.6764738607571	-1413.130629604403	-246.54584425635414	42.21024156102746	-1150.1171616390632	-187.29144898248614	-34.04021515375682	-41.681803829096985	-245.02536190116103	0.04675606786902787	0.9743927989540908	0.025864441842768874	42.460605858701875	2	0.03321255859657136	0.6614137974604961	0.03205114264273631	7.403224492590757E-4	0.780216101628999	42.04212095418088
823000	-1680.7411797161355	-1429.444959054557	-251.29622066157847	42.19434247407052	-1169.718460715568	-187.3485811490015	-32.476985952251596	-39.90093123773598	-249.41731661958343	0.03624694708416438	0.9774279849645279	0.027339314029014544	42.25495759330974	3	0.03335456363722737	0.7712762727147118	0.03380398903229188	0.0010927660087584237	0.9072341207120554	41.909377770235366
824000	-1674.6228961131014	-1419.2410619997459	-255.38183411335555	42.179212316776386	-1155.6796903130073	-188.0694081377586	-33.537432112635095	-41.95453143634495	-253.42280533755974	0.042701011246045355	0.9766177912868879	0.020678742977846803	50.589576782845455	2	0.030711256601389247	0.7962687688416002	0.030550365371077932	0.0011194826447059338	0.9970839214425667	41.89434979632743
825000	-1657.3624223963816	-1403.470438517057	-253.8919838793248	42.41707013149742	-1142.3196937461355	-190.04199210976944	-33.63671057704897	-37.47204208410311	-251.68498590648323	0.04492116835819561	0.9762313183634177	0.019077011758256723	43.673582477873765	3	0.030915058871356035	0.8744920983171203	0.030174633418801066	0.001060766870367681	0.991792392043051	42.13352506466617
826000	-1649.424450566671	-1396.576230699724	-252.8482198669471	42.57896485693121	-1125.217550305017	-199.7829037631741	-30.263419096714344	-41.31235753481832	-250.85953629716138	0.05364097692148112	0.9762313183634177	0.014937007984771253	43.44807440737971	4	0.030915058871356035	0.80555522626927	0.028636153380520484	8.449021884628687E-4	0.8838034482669767	42.13352506466617
827000	-1651.6950566635992	-1394.1462659632534	-257.5487907003458	42.61416790955194	-1127.357379582599	-194.57590464319338	-31.41208304418304	-40.80089869327829	-254.62868724855224	0.0713131924577783	0.9762313183634177	0.008754235784474155	44.071359076585665	3	0.030963316089611732	1.1055962652957272	0.02773718292706536	0.001998746799215683	1.2712512017709732	42.13352506466617
828000	-1662.5514650585292	-1404.8647267154433	-257.68673834308595	42.61416790955194	-1125.9331101680655	-205.4354744928516	-33.17877749624129	-40.31736455828497	-254.7078302150777	0.04606777506904973	0.9798092269574438	0.008582937511255996	44.03991616006024	0	0.02973248821602385	1.1249954120883736	0.027418728785383647	0.0018361108200960514	1.2805877012119042	42.355611029206756
829000	-1661.6669207500254	-1408.920581504558	-252.74633924546742	42.61416790955194	-1141.2664284758605	-197.03090947687758	-31.24755260052093	-39.37569095129897	-250.49634576375027	0.03742815350401092	0.9798092269574438	0.024186293934274412	44.48070744625847	1	0.029165456611670443	0.8881810755681562	0.027769888291425387	0.001088527977464559	1.0063259365206358	41.782678395531
830000	-1656.3807850638984	-1403.8355663286525	-252.5452187352459	42.138020487436904	-1140.0394591875138	-191.27703112771903	-31.669417730916177	-40.849658282503555	-250.21129149778878	0.039039599819829615	0.9798092269574438	0.02120465832076161	44.85359183250863	2	0.029355844193569774	0.9150040321551578	0.026286024842497403	0.0014262313158796495	1.1113269770631904	41.975435741212515
831000	-1649.61363841674	-1404.0842681752627	-245.52937024147738	42.05625208510001	-1138.814966582407	-191.50054345919608	-32.88753291961101	-40.88122521404886	-243.22408864467548	0.07691522183639621	0.98053233406049	0.006069936400675586	43.655715600853505	1	0.02925838836480211	0.9058350555587829	0.02483338595166094	0.001287928107165615	1.1303568393993648	41.893982832930384
832000	-1662.294727599998	-1415.5016594641415	-246.7930681358564	42.36774952467202	-1153.6816139654281	-187.80811544317498	-34.079668539155016	-39.93226151638346	-244.2686211564965	0.052591334640204566	0.98053233406049	0.013530204259395974	42.51732090879237	2	0.03797108629000746	0.9763530980920966	0.031204333590364116	0.0020575081437616692	1.1220220234299412	41.97039569106886
833000	-1640.2710781499509	-1396.1154967179384	-244.15558143201247	42.36774952467202	-1128.7306437894974	-193.68752255832186	-31.783001224925716	-41.914329145193356	-241.15137899343344	0.08000262027979022	0.9755876104243522	0.008424376577408224	43.72085399106466	2	0.03920322365260386	1.1333537971403842	0.03156623421080203	0.0033077927459365408	1.3326723649601406	42.12040966312279
834000	-1647.5125052711771	-1398.771337417243	-248.74116785393403	42.41069151961883	-1133.2233159638818	-192.29400864520778	-29.64853890806999	-43.60547390008371	-245.88875544319205	0.07028045665468353	0.9755876104243522	0.010886879851559509	43.811147843842235	2	0.03920322365260386	1.0833233590556162	0.03136959480336439	0.0029974384647732913	1.2073870623365073	41.54693005566272
835000	-1659.8899590071192	-1403.5283446336396	-256.3616143734796	41.92101606733524	-1133.270263429044	-193.3145211469577	-30.37124549865278	-46.57231455898501	-252.80876628642721	0.058252303561122314	0.9755876104243522	0.011463112002310382	46.24770956360297	1	0.03847476320906548	1.3165383860871966	0.027143556493256865	0.0044883461231756214	1.5239483716267355	41.43357396953921
836000	-1652.6966354786873	-1400.073087064288	-252.62354841439924	43.34849732426169	-1129.6169317147567	-195.44940611923735	-31.42560743739961	-43.581141792894456	-249.81913670339773	0.13756759403245017	0.9755876104243522	0.0031760059637880793	44.75004125725364	1	0.03847476320906548	1.067567839431117	0.030546031837222504	0.003678848678531848	1.2515533684611628	41.889505845525335
837000	-1636.0327084737246	-1395.9003824866147	-240.13232598710988	42.25996357930101	-1124.7085539256561	-197.20388870398432	-30.29456733839543	-43.69337251857874	-237.09479903675683	0.07403743093234659	0.9789146230468005	0.008819261501551974	42.30998276101183	0	0.03847476320906548	1.144378359555595	0.030811386586537648	0.0033653692368291964	1.3041750179456477	41.889505845525335
838000	-1631.169882218754	-1388.132839027537	-243.03704319121707	42.25996357930101	-1128.5086946658787	-188.6965873185575	-29.205000311388666	-41.72255673171223	-240.2813782460139	0.0661650935460726	0.9789146230468005	0.008236263077600366	42.7761742519604	2	0.03847476320906548	1.051601022978263	0.032855851453616004	0.0028927326589628178	1.1606515162029403	41.79075013049382
839000	-1623.1145761545488	-1381.332447689684	-241.78212846486485	42.25996357930101	-1117.5747701749115	-190.37671300172696	-30.20121925193496	-43.17974526111059	-239.2275608857799	0.05841272086147071	0.9779547971626397	0.012516311513589824	45.34191662749042	2	0.038527414223119165	0.9861081351787756	0.03299249742417248	0.0025840103918720004	1.1316883454660094	42.16148933836542
840000	-1643.4788998834206	-1401.6127614712734	-241.8661384121471	42.25996357930101	-1137.3827690061069	-193.41524093601976	-30.650721903576443	-40.1640296255706	-239.24578461239096	0.07280146201807004	0.9759871516719557	0.013063773613938632	44.223508020987516	5	0.04062743738030974	1.0074646038353003	0.0348137025390124	0.002692071324408547	1.1605118316043548	42.16148933836542
841000	-1636.0865721208918	-1390.8956495866548	-245.19092253423688	42.72140349207437	-1122.3135391132428	-197.08014312042948	-30.382648951253326	-41.11931840172937	-241.75746981659347	0.07567195260283252	0.9759871516719557	0.010206368793928406	43.60060114468465	2	0.043511782261129714	1.276387066756194	0.032799205360774554	0.005726135678479036	1.5985465668207954	42.37865478032594
842000	-1631.3843806856637	-1388.3428496278154	-243.04153105784823	42.72140349207437	-1118.911781208875	-196.94228876907323	-27.769103655199693	-44.719675994667504	-239.60807834020483	0.0482919479306984	0.9799986973259961	0.01875844088328585	46.34576054856964	3	0.04971808617948487	1.276387066756194	0.034939502346827266	0.007478533728546265	1.6366846123274212	42.13933638935468
843000	-1639.1417765597826	-1397.5160469470222	-241.62572961276044	42.502785657921336	-1129.36590340494	-197.23871896087817	-27.657486831102432	-43.25393775010155	-238.4328199534974	0.058107165097126816	0.9799986973259961	0.012574348555344408	44.59870598838956	2	0.046807063068999136	1.1959663029090137	0.04060836903281343	0.006298321378643909	1.5114830042575638	42.13898280679443
844000	-1638.880628485113	-1408.8335541129782	-230.04707437213477	42.169261940649015	-1136.166986262476	-199.4507899244637	-29.135265144163135	-44.08051278187529	-227.32558557154852	0.07186727918664801	0.9799986973259961	0.010039955505400041	42.93462359888433	1	0.042514739670910365	1.0404273737631269	0.0385309117984382	0.0034205090677833063	1.2062008071464394	42.13971619344806
845000	-1639.2994157015949	-1407.4479060244676	-231.85150967712735	42.169261940649015	-1141.061580160277	-192.92410460132535	-31.637994385005307	-41.82422687785995	-229.14354346148835	0.08228165488085148	0.9856681260072394	0.0033216576867869875	43.89775047142996	5	0.049804384591327154	1.036011026554179	0.04888238747093093	0.003910549168697814	1.1859242194600186	42.120709819455726
846000	-1648.6617386104945	-1416.962094694859	-231.69964391563548	42.387278835106606	-1152.8223227417323	-186.3822713922211	-32.705368679368355	-45.05213188153722	-228.97129985222665	0.04661845256862934	0.9855398935267795	0.01686584796512733	42.7372502853667	5	0.05067871261306293	1.0426672741220775	0.048670147023960934	0.004169716649641558	1.3124815297584276	41.843252893197516
847000	-1637.7830092742176	-1408.2673986200816	-229.51561065413597	42.15090025526618	-1150.670006219996	-183.44166105936873	-33.530502297352875	-40.62522904336432	-226.81541083679087	0.0424345317227609	0.9855398935267795	0.017182733771248695	43.64875308047202	5	0.048000651004811976	1.033475827943637	0.04576114215007995	0.00550540330412277	1.4393784755695027	42.12201242106149
848000	-1636.3411298613312	-1408.7372992514263	-227.60383060990492	42.14595860252846	-1149.1309442573995	-183.4636861088541	-34.09802460315439	-42.04464428201821	-225.0639155052192	0.09278518023691774	0.9855398935267795	0.004030682504640905	42.31314356972709	3	0.04158279564361853	0.9813608567205395	0.0396291107417098	0.0036192524795061053	1.2023068126582461	42.12201242106149
849000	-1649.8337496660388	-1422.2558508677835	-227.57789879825538	42.22805326224056	-1154.6051462328633	-190.89916970592378	-35.51255984449751	-41.238975084499174	-225.79960886918803	0.05133665559994977	0.9855398935267795	0.011689108322661425	42.31314356972709	6	0.038951452398317016	0.7401053237545483	0.031282532083667935	0.00146362829518767	0.8575855243721522	42.050480828384586
850000	-1641.611757615042	-1406.756238608991	-234.85551900605108	42.22805326224056	-1148.4206142399996	-186.31622385441045	-32.805087213344606	-39.21431330123622	-232.4351788833044	0.026151661347919013	0.9855398935267795	0.02627973147136142	44.15816303861135	3	0.0402902923987393	0.9427522750013279	0.030963846253436324	0.0033038989364602223	1.1780560297277076	41.956847438303335
851000	-1660.0314393288443	-1426.8001994301862	-233.231239898658	42.746511310750925	-1163.9311272168893	-189.423636004903	-33.16741181797278	-40.27802439042099	-231.2745033585999	0.0544454415103688	0.9855398935267795	0.009227898290899195	44.80246900888547	3	0.03848289920780656	0.7955517603688288	0.03237742704209747	0.0021295217891035057	1.0327140407384803	42.03383613024817
852000	-1659.6402181982708	-1427.3252423597773	-232.31497583849347	42.23136060309598	-1162.182060775891	-192.7433447610818	-32.663328269897	-39.73650855290762	-230.4395558988556	0.04122380239559599	0.9825069773450134	0.02134399056085131	43.59644858379886	5	0.043561528604931586	0.7701928532583775	0.03583150748285877	0.0024110601979237816	1.021960279318966	42.07663466695104
853000	-1656.926905972804	-1422.4269801590585	-234.49992581374545	42.24899479848134	-1152.8671635971475	-198.64243710583506	-31.370757833139482	-39.546621622936264	-232.61746508411727	0.04147964124478964	0.985045522866606	0.010904930089024939	44.05644467150289	5	0.04510386204396617	0.7723825548475048	0.03400922978568102	0.0021421273812005518	0.9319251198913031	42.18087010161921
854000	-1646.917572116444	-1411.7678587027247	-235.14971341371947	43.61297294097611	-1142.9484320134743	-195.47445423644535	-31.785534368537967	-41.559438084266986	-233.088157691768	0.059622355253362694	0.985045522866606	0.007257616777414923	43.67846362863687	4	0.042851486539080205	0.8284562734440791	0.03133670522752216	0.002197073904610416	1.066310000864982	42.87461567972036
855000	-1648.4141013954222	-1415.6260880576633	-232.78801333775903	43.02253173967332	-1151.942511688064	-189.74864945002793	-34.397448053998126	-39.537478865573085	-231.16667141007613	0.06720685631735342	0.985045522866606	0.004319178755144158	43.326980523143426	2	0.042851486539080205	0.6919869163311515	0.03315507120320116	8.967514790215787E-4	0.7929779139942339	42.87461567972036
856000	-1646.1644008968026	-1414.953520982969	-231.2108799138337	42.870833233362156	-1152.490939263302	-189.86846454560083	-33.00035570311959	-39.59376147094661	-229.13924015909458	0.0937812446245219	0.985045522866606	0.004895652490367617	43.326980523143426	2	0.050026992337546226	0.8316341926993477	0.037005345533817374	0.0021296009612295197	0.9965164703911202	42.385203895292086
857000	-1631.8728775137965	-1400.4181952205345	-231.454682293262	42.870833233362156	-1143.8055510176066	-184.7479120395434	-32.48136123901748	-39.383370924366744	-229.216646468115	0.056628521529123586	0.984962397093424	0.007702110186782361	43.964469345447895	2	0.050026992337546226	0.8843704343969604	0.03605974001797304	0.002543210704707382	1.0423434784920855	42.4427853781375
858000	-1639.4984844113364	-1405.765869627801	-233.73261478353535	42.870833233362156	-1144.8498108144656	-191.0621555596606	-34.2664471159149	-35.587456137759915	-231.18329361105367	0.07880540948382521	0.984962397093424	0.0038840783805575425	43.7097373774868	2	0.04634737619749493	0.9844079444804165	0.03500321293145153	0.002817720329272473	1.1510834169421145	42.728273705376075
859000	-1634.8948093902466	-1401.1487548472187	-233.74605454302778	42.870833233362156	-1142.0972211739072	-185.82009485290067	-34.95755007258956	-38.273888747821324	-231.34481847401014	0.0689789687839792	0.984962397093424	0.006421573173954961	43.14104097624344	3	0.047162405104930624	0.9366064148378502	0.03960101188545247	0.0026146894821672427	1.0655648279816659	42.728273705376075
860000	-1651.300707018403	-1413.3829996780441	-237.917707340359	42.870833233362156	-1159.5219269840882	-182.6375151798491	-36.02472897588203	-35.19882853822481	-235.72405466334777	0.03248672736955129	0.984962397093424	0.02260547759999862	44.290773461136	3	0.039702998491964764	0.8702504394721661	0.03258938531626722	0.001787979863626072	1.0593263204792696	42.32308885302034
861000	-1643.6022078639755	-1406.2860092178557	-237.3161986461198	43.790570322022475	-1145.0925687889414	-185.59936501905	-33.47977669132695	-42.11429871853722	-235.25713365613538	0.060044693929086644	0.9864232168742924	0.006627091043039736	43.884193720903205	1	0.04053893015214583	0.8276716629875658	0.03138899179696348	0.0015094828960515504	0.983136532351923	43.318070117000424
862000	-1641.0385503636749	-1407.6269517015003	-233.4115986621746	43.87322610625294	-1147.0948110945117	-185.9551795011545	-34.64815511002849	-39.92880599580559	-231.10808947624463	0.08518599216614774	0.9864232168742924	0.0023022964040016933	44.99367497225679	0	0.0420343457888163	0.9052682297811281	0.0323530714595559	0.002480708218998254	1.1242042353862445	43.169279801607345
863000	-1646.1428691874862	-1409.060843223183	-237.0820259643033	43.87322610625294	-1145.6940467398263	-188.5351951678897	-33.88113158512327	-40.950469730343734	-234.58569817605638	0.06931685418141377	0.9864232168742924	0.003153808747425116	45.19777893311004	1	0.045557178797330164	0.9672596485569209	0.03521056763542451	0.0035110997825815006	1.213105223091467	43.6971232876638
864000	-1640.834846536513	-1401.1858467586358	-239.64899977787707	43.87322610625294	-1141.7443606322286	-189.70389736545457	-33.443613778838454	-36.29397498211419	-237.62934230062535	0.06474763924606247	0.9864232168742924	0.0045778387361900446	46.553859098244615	3	0.043259911665254745	0.8152752837725586	0.0338120024494465	0.0017807879080858284	0.9675109887684941	43.6971232876638
865000	-1636.9411875039902	-1400.3624484776763	-236.578739026314	43.87322610625294	-1139.4303882956115	-191.00711230213886	-33.51000032325735	-36.414947556668515	-234.17643337487695	0.050549318995625404	0.9864232168742924	0.005984707558516228	45.11476652778876	3	0.043259911665254745	0.936950336641924	0.03567996108047624	0.0036290289374578373	1.2387913717692443	43.30739774374815
866000	-1650.1724466961507	-1412.3277743235699	-237.84467237258076	42.85424953861838	-1152.467618672204	-186.52404277926576	-33.794240185008604	-39.54187268709143	-235.40771286255284	0.05171477764292851	0.986918453748392	0.006858583625396739	44.51047434448067	3	0.04197727034356916	0.9481039367123423	0.035196518207285976	0.0031008191949475888	1.2221478762759028	42.84885731083307
867000	-1654.2683617273008	-1412.4878353846514	-241.78052634264935	44.58293409515614	-1147.2731466225816	-192.84558914376612	-34.24919820597069	-38.119901412332894	-238.65850596516043	0.0688423963048321	0.9823073179543369	0.007596797564394662	46.34602332807782	3	0.046410603534214834	1.172393835793071	0.044268647599454036	0.007685452080124173	1.636508566178098	42.94054125002879
868000	-1656.1216836570998	-1411.7873641501747	-244.3343195069252	43.8453375310313	-1144.0160784133882	-195.52892934998528	-31.21692192190056	-41.025434464900634	-241.09141356233386	0.06654673992989478	0.9796738982485313	0.00863322519844834	43.95671250974976	4	0.046410603534214834	1.2126273417723457	0.04845028222637246	0.008280088112662998	1.7076638322670523	42.94054125002879
869000	-1653.572832738707	-1407.770067275574	-245.80276546313289	43.722843824166446	-1142.6239731947708	-192.3398370032424	-33.73084311412513	-39.07541396343603	-243.24221609040237	0.0910944045963936	0.9796738982485313	0.0065406111949064295	43.95671250974976	4	0.035417305030189056	0.9880471823125097	0.03426503168743942	0.0027145204365671225	1.2456994402542392	42.96632033724827
870000	-1657.4249640610792	-1414.1379203944514	-243.28704366662794	43.58756988758102	-1140.1986061001908	-199.72540747057016	-34.63279234312087	-39.581114480569624	-240.9013774956598	0.06741485704388808	0.9796738982485313	0.009507887064070372	44.00981897918012	3	0.03324060694426361	0.9316022151631314	0.03242247569221471	0.0018071281168015377	1.0771067665463965	43.475610714358524
871000	-1658.67279950745	-1408.726513844421	-249.94628566302882	43.58226735805724	-1134.897764181159	-200.24872558671814	-32.61426721241756	-40.96575686412635	-247.52519655648564	0.06499855261842649	0.9796738982485313	0.011908379799122792	47.89885951022616	4	0.0321804990440091	0.9429933553003584	0.03122602101528082	0.0015349262746769934	1.0641557231619803	43.462361119735235
872000	-1660.469716735036	-1411.819460136923	-248.650256598113	43.51787433995257	-1143.9991995145076	-193.21513148513145	-35.408484769262664	-39.19664436802114	-246.90160257431242	0.04442499589287995	0.9813183247302781	0.01423092416419039	43.74244342224728	6	0.03372224289880494	0.7309709310908654	0.031178108637279708	8.805892974727525E-4	0.8124330213436428	42.99627926405027
873000	-1658.6003052010792	-1408.618616145849	-249.9816890552301	43.617473463231	-1147.7962151984823	-187.487473814445	-34.84678404810825	-38.4881430848135	-248.25142458945913	0.04370190541539811	0.9813183247302781	0.020690471411616156	44.888506805363924	4	0.03511371790043378	0.7253139694010107	0.030765148694312645	9.09975405072196E-4	0.788981524180476	43.0520121008985
874000	-1659.8805162567605	-1416.0050118180923	-243.87550443866814	43.617473463231	-1153.4936378627558	-193.11243783378794	-32.130963798015	-37.26797232353343	-242.01907460523952	0.08516810979962604	0.9813183247302781	0.0064126583824675835	45.08951901367873	4	0.038839812361360415	0.7642926667074219	0.03233418151849547	0.0012323165258950075	0.8475532978282923	42.999861426689414
875000	-1656.2364886723542	-1416.2892672642668	-239.9472214080874	43.13890487873203	-1153.6144810834094	-190.38503285796617	-33.421531064931514	-38.86822225795983	-237.81412176972265	0.05486586053230974	0.9780706987916871	0.01820520800733826	43.59024611966179	2	0.03925997044927925	0.8510483055517858	0.03317614200384019	0.001393405570271139	0.8576969160117095	43.06315616954983
876000	-1648.2303394715916	-1406.3171520220556	-241.91318744953603	43.13890487873203	-1148.1672419962936	-187.53701882882604	-30.65754784946669	-39.955343347469416	-239.75403896792196	0.06871264318831412	0.978231858971785	0.011865987157814242	43.17669783040892	2	0.039414405188897765	0.859299808022807	0.03291906245320979	0.0015177517161940237	0.9234779101847606	43.00238299402871
877000	-1649.4570785514704	-1399.757244070856	-249.69983448061456	43.39950651434467	-1145.5923177849793	-187.01195702010222	-27.627089800911616	-39.525879464862705	-247.1420634211782	0.05712889632708436	0.9798867372699194	0.013044341046679495	45.03992029969656	3	0.03840679132877059	0.987146497803534	0.03128183253996766	0.002803941586809659	1.1429618952908331	42.89572455322358
878000	-1643.6747896791169	-1392.1609427234603	-251.5138469556567	43.40038145182955	-1135.5665232774686	-187.88682701153564	-29.313701621642764	-39.3938908128133	-248.7494711632519	0.06984030452870559	0.9798867372699194	0.006867052684374956	44.20014617466691	3	0.03310009570737715	1.0544517083221143	0.028333883775658902	0.002299380401212209	1.2231444148426374	43.388780073101756
879000	-1652.8574846741863	-1401.2049135395143	-251.65257113467194	43.40038145182955	-1146.9177319777466	-186.55828150749232	-28.991073525482932	-38.73782652879223	-249.02194685589402	0.052244970510733076	0.9798867372699194	0.015358471516760014	43.480544023570395	2	0.03556124612282306	1.0108049018646088	0.030004995087134265	0.002099434827830721	1.1090727630590935	42.67679743016345
880000	-1648.9241705427805	-1393.6587460863143	-255.2654244564663	43.392039580688575	-1139.550228188083	-184.97015664852648	-28.62722210385953	-40.51113914584524	-252.38543648438818	0.061670560185082185	0.9791804183125223	0.008920381238481557	47.50234446042256	1	0.03556124612282306	1.0923891778911827	0.03112468606993526	0.0026074318726199224	1.2192483122388762	43.07492043757451
881000	-1645.229556478896	-1390.5377006576894	-254.69185582120676	44.13376850178635	-1128.5083446700985	-189.02774072146332	-30.63373299188501	-42.36788227424263	-251.8031320199226	0.08894393340821151	0.9791804183125223	0.004949862118345616	45.20902568986497	2	0.034753833338808125	1.09526337835269	0.029666856253758887	0.002619705120374431	1.2559974791280513	42.65504968902278
882000	-1644.9757883410389	-1400.0067548623706	-244.9690334786682	43.377011524397716	-1137.9422563016037	-194.2402385164882	-28.266618391614685	-39.55764165266402	-242.47198771286563	0.11016974421999944	0.9791804183125223	0.004137419333658444	43.615968912400206	2	0.03254492677336404	0.9674916723632637	0.027261350642511544	0.0017176217425698467	1.1148436915444508	42.65504968902278
883000	-1639.6767418937568	-1402.8699254650692	-236.8068164286876	43.377011524397716	-1137.477478371164	-192.9577487489875	-29.027187912423006	-43.40751043249478	-234.8014030904274	0.08367740054559188	0.979836350665927	0.004799779647994151	45.38500515616441	1	0.03239613937602114	0.8108026874334306	0.030462648746921242	0.001105491121309381	0.8958482596663003	42.75183517178834
884000	-1637.3912173734439	-1397.1749733014358	-240.21624407200812	43.377011524397716	-1136.8519168402966	-184.9281347966288	-31.868060465866886	-43.52686119864371	-237.81027446532863	0.07605592132924598	0.9795242640915821	0.00927468948033378	44.93714129414958	1	0.03976544400401604	0.9381286242925306	0.034103204728999574	0.002164339942563263	1.0939578233099185	42.88925775604487
885000	-1652.3197307417001	-1407.6834700469346	-244.63626069476553	43.377011524397716	-1142.5713141109052	-193.38263686306885	-29.63961276755323	-42.08990630540741	-242.8995677616911	0.04994993220409507	0.9795242640915821	0.01617992207923125	44.13235075140274	2	0.03931963237809576	0.7272905102080125	0.0350354533342726	0.0011808400432295478	0.8407733872992526	43.340213851684254
886000	-1654.247888099581	-1400.8838437884992	-253.36404431108156	44.78612695690017	-1134.5151216531613	-192.96493228685372	-31.028610130337075	-42.375179718147095	-251.18350600431188	0.06131863216638374	0.9804861076010847	0.009331844989310958	45.41651749448326	4	0.033878421320488926	0.8660855602319614	0.02944544121147257	0.001641308834981607	1.083396140852174	43.35883082434107
887000	-1658.1404360257777	-1408.77468327949	-249.3657527462876	44.609271576806925	-1140.9446707129443	-193.58304867650986	-31.262510800185087	-42.98445308985088	-247.61479653985265	0.04452827212010057	0.9804861076010847	0.0166854744161562	46.11702100699025	3	0.03496142695853319	0.7316797249325138	0.028820598314181153	0.0010734976823597135	0.8761195483579	43.144862084895784
888000	-1665.3764815734983	-1418.3825291466287	-246.99395242686953	43.15574083693309	-1152.8371333831738	-192.96685980146466	-32.489618957814656	-40.08891700417577	-245.19526089107805	0.07709505079050741	0.9773171190696694	0.009059561248686211	43.329815052395354	1	0.03859144101107994	0.746406147146428	0.03086882159201493	0.0012018903976083405	0.855037999004337	43.04910908939186
889000	-1652.1047741409689	-1402.8451946520706	-249.25957948889817	43.15574083693309	-1136.1515704355702	-196.07354312371834	-29.26108718069119	-41.358993912090845	-247.0352110975831	0.07287312481130545	0.9773171190696694	0.011175106498740386	43.7795844424267	2	0.03859144101107994	0.8800182585868125	0.029822984184366585	0.0012918466523491687	0.9178546151123849	42.931129277726754
890000	-1656.3599078896023	-1404.0231466397663	-252.33676124983592	43.62223015652407	-1142.5809733984531	-190.876749308426	-29.365904230889157	-41.199519701998156	-250.3810708945818	0.07608453940817948	0.9773171190696694	0.006770305597154883	43.77798599083109	3	0.03490105451946122	0.7952245539302493	0.028694827170146466	0.0011478349310069724	0.9297432730766408	42.57910292503469
891000	-1655.5111505210696	-1401.6877782849028	-253.8233722361668	43.158299291962685	-1135.7445540522806	-193.79468712674512	-29.853528808083748	-42.29500829779347	-251.56473071123924	0.05706244582994766	0.9777559655964964	0.012548125688978598	43.96465050846272	3	0.03490105451946122	0.8909387017500842	0.02845561506177908	0.0018425057143394911	1.1159601451674388	43.08061240316371
892000	-1658.2391234249808	-1407.0866057680682	-251.15251765691264	43.04918511697871	-1143.4668746000657	-190.16488473948945	-31.448854290233964	-42.005992138279055	-249.1151463229552	0.03951339604710455	0.9777559655964964	0.024733452762634896	43.21140368969977	3	0.034925384621366115	0.8208434306313824	0.03010546220218911	0.0012932307419246494	0.9538246897524548	42.32205442493141
893000	-1657.6615438095314	-1403.6285621241077	-254.03298168542366	43.81917859155418	-1135.0227191181827	-193.81048578073415	-32.61152388267681	-42.183833342513864	-251.75388603242067	0.032252933662540124	0.9777559655964964	0.031729669296198436	47.91453413994075	4	0.036883459195010786	0.8974665574982781	0.030788482870206434	0.0021235809659500516	1.1209040900156169	42.79548433071353
894000	-1667.4944661107957	-1411.0032959069592	-256.4911702038364	43.44112217721386	-1141.570697827746	-192.72751713139695	-32.59906514368965	-44.10601580412652	-254.83029247774041	0.03248484092430923	0.9777559655964964	0.049335476433249904	44.857690442155565	4	0.03816493414194818	0.7040475530961042	0.033085355377038994	0.0011331900650114629	0.8210697122429709	42.80623260398254
895000	-1662.6753981726029	-1405.929919715848	-256.74547845675494	43.68238085373591	-1132.9694893439694	-194.05545765060876	-34.28496209637713	-44.62001062489284	-254.63251060001872	0.02618331242680078	0.9782650625561383	0.04889062683713561	44.341524477855785	4	0.0378844406447668	0.8446805121147998	0.026164525829914752	0.0015249182537429556	0.9930144791472006	43.23457614042497
896000	-1667.4619073170575	-1414.370165060626	-253.0917422564315	42.74827243806046	-1144.765076669495	-192.5608107655698	-32.366456782230145	-44.67782084333094	-251.16897170414293	0.030081842201560797	0.9782650625561383	0.04861092426796364	44.2220295588878	4	0.04363651864151063	0.7849410312178263	0.0318966247527721	0.00149814805024876	0.9098794289907367	42.54584418054445
897000	-1671.4379122276816	-1418.6628034514106	-252.77510877627108	42.78218377211941	-1151.044162959243	-197.83991281053258	-29.340279468496576	-40.4384482131383	-251.03654449218524	0.03955740124377761	0.9782650625561383	0.031397066137454174	48.14052018224869	4	0.03916847207371794	0.7278660854821201	0.035449461270965855	0.0012247711557031127	0.8757352258577333	42.313137816269766
898000	-1666.2570615547195	-1417.0285819009598	-249.22847965375968	43.76010449347422	-1153.3812203824555	-196.74367824877731	-27.407497813643232	-39.49618545608384	-247.04318942645637	0.066117012345159	0.9782650625561383	0.01208976481634823	44.754924658221675	3	0.044177435653409244	0.8675942926354719	0.03323219735198594	0.0019360200362724751	1.0299116985162704	42.313137816269766
899000	-1672.2538625928298	-1420.996678770711	-251.25718382211872	43.827849849566654	-1159.0366232120534	-196.1083156695809	-27.316592990498837	-38.535146898577956	-249.07090923574694	0.07042273739296047	0.9827831329441579	0.008457052961768293	43.86611196367475	2	0.044970912034157186	0.8679068814813796	0.03521983166219385	0.002013927865207285	0.9949859027067594	43.70463679865212
900000	-1670.4364724514521	-1419.2864922411998	-251.14998021025232	43.79806907275906	-1150.6439947569077	-198.79357049164307	-24.939181127524296	-44.90974586512465	-248.1484143222075	0.06683946807964121	0.9751540326382143	0.010811260663522781	46.046378019860036	2	0.044970912034157186	1.1324821729483117	0.0340973242148348	0.005058100660581796	1.4423368004755608	43.67493974441777
901000	-1665.4055872517242	-1414.3408106404654	-251.0647766112587	44.48318753018992	-1147.3717295471176	-199.9646282039862	-26.44382304510135	-40.560629844260234	-249.236127448001	0.10340567250880374	0.9787177426288639	0.00304911186589841	49.83503776273647	1	0.04295125084260811	0.7556766211523003	0.03494690465906795	0.0010511527555316677	0.7743293125211771	43.47419231906737
902000	-1661.9147649927722	-1401.7730344897598	-260.1417305030124	44.48318753018992	-1130.3872698272298	-198.99789872395237	-29.640420652777077	-42.747445285800424	-257.98850146529344	0.04876681916724579	0.9787177426288639	0.013821195532253786	47.30269550882289	3	0.03685734912499844	0.8574235127774272	0.02864644969664028	0.0012487980881323503	0.9337106118708137	44.370288067159144
903000	-1677.6907309819235	-1413.445606694733	-264.2451242871906	44.48318753018992	-1144.8393051471405	-201.24946929390939	-27.695975772333387	-39.660856481349505	-262.01311704666995	0.04629581753420871	0.973086658007587	0.015513895318312938	45.5566477326395	2	0.039383758512056964	0.8824502882373031	0.02829801424270831	0.001710865585582058	1.0630453898117478	44.292599959960256
904000	-1672.2524059760344	-1408.0604737409378	-264.1919322350965	44.987232882161464	-1151.1046304066952	-190.77637907797475	-27.097055817480843	-39.08240843878716	-261.58641526899527	0.07199439414099222	0.973086658007587	0.012728780002143645	45.63526948809548	3	0.039383758512056964	1.00264208348179	0.02962828885038149	0.0021857075082307603	1.1701725379664583	44.23152328446372
905000	-1673.2795894098358	-1409.1429738650716	-264.1366155447643	44.46364571356373	-1146.8402623712582	-197.2741047114411	-27.196196159245748	-37.8324106231264	-261.8237315557545	0.07068825360432904	0.9730418478760777	0.012805876040817503	51.195903423045024	2	0.039383758512056964	0.9082669916684297	0.030641064190653947	0.0016122807099956487	1.0722625157315457	43.843600109400356
906000	-1679.9097156594246	-1419.3218911362903	-260.5878245231343	44.763979630316776	-1150.9091322028291	-200.1763715609102	-28.52303455793256	-39.7133528146185	-258.2034995954507	0.08595368122943221	0.9708425817574169	0.010804629665819137	45.52863670546667	2	0.03678793890541704	0.9311713355972289	0.028849414240196863	0.0012476758207031024	1.0809972962299	43.800850464729756
907000	-1695.7455139203898	-1436.6404018480446	-259.10511207234515	44.763979630316776	-1173.1532485783725	-197.87327548495364	-26.23055151174756	-39.383326272970805	-257.1740886937764	0.05621870691240169	0.9687611611325091	0.025539329498624034	45.715062449584316	3	0.034731843145410606	0.787516765718221	0.03055404136407178	7.427011484832864E-4	0.8260842774833578	44.1444593087457
908000	-1685.0919194073128	-1421.213861240211	-263.8780581671019	44.76787808773756	-1157.3262649682902	-197.399487871499	-26.33603090096562	-40.15207749945633	-261.54968842692085	0.07513398095861666	0.9687611611325091	0.010108296581187438	46.38030580054987	1	0.034106939526528	0.9132240060867003	0.02909418939403513	8.935448038595831E-4	0.9335544081846193	43.86432768833509
909000	-1692.1209817620813	-1428.9604614908685	-263.16052027121276	44.88513755827656	-1165.009674089996	-196.23063751077285	-26.31286876464366	-41.40728112545609	-260.66523001054577	0.08778726328672831	0.9649575586658152	0.012689733817795137	44.914595573642785	3	0.043661834634149035	0.9669243731193644	0.033173585624995505	0.001689477310938533	1.0017891448831677	44.22896275334624
910000	-1669.5690553524519	-1412.0617574284784	-257.5072979239734	44.88513755827656	-1153.3693059414957	-191.83558000438904	-25.71854811978773	-41.138323362806055	-255.20497420488866	0.09487518419985133	0.9649575586658152	0.012028666274501916	45.222991743113	1	0.03800001028594928	0.9048891438190518	0.032762020634836166	0.0014972499781241227	0.9952937214513629	43.34481820568292
911000	-1663.6673068160837	-1407.0103377417843	-256.6569690742995	43.70552477895261	-1150.032613085306	-189.20327682499857	-27.818855145834604	-39.95559268564529	-254.5012647968543	0.13086956277849082	0.9632298966078336	0.007051421913933239	44.18387602328468	3	0.03800001028594928	0.8582080084903922	0.033340749968913626	0.0014054934973433077	0.9749539621926349	42.65281480682652
912000	-1658.2718565531522	-1404.203593413788	-254.06826313936438	43.70552477895261	-1147.846617816402	-186.53905466333737	-29.40423035008165	-40.41369058396709	-251.59294168350175	0.12638899855602975	0.9601789185733953	0.008214290786114369	44.26377484192591	1	0.03928195488350283	0.9604749809168917	0.03593949736496337	0.002752644670556023	1.326859557866426	42.91990705604579
913000	-1661.504905665377	-1408.140641406247	-253.36426425913	44.31655148969139	-1147.1495318643906	-191.14890141566553	-28.022900993863495	-41.81930713232741	-250.89466338618712	0.08050863376756823	0.965352613079074	0.015586072886582328	46.67077659317135	0	0.0387673243796025	0.9586286154955981	0.03478816128663049	0.0022645278005925078	1.2151012959553154	42.70285901120801
914000	-1663.5990083260917	-1409.698001834944	-253.90100649114763	43.92489594643636	-1140.8112128628727	-194.9740644127245	-29.66647591060134	-44.246248648745336	-251.10016761636615	0.12818974364513663	0.965352613079074	0.008827910686067288	45.64064864115395	0	0.0388357735991559	1.066396411553674	0.029639244342820146	0.0022368244372802403	1.2600937690424665	42.64840422562648
915000	-1657.8549205038194	-1404.2139810669335	-253.64093943688584	43.83872186070601	-1133.2927956985209	-195.39428959455444	-30.507870296472667	-45.01902547738551	-250.9324436129851	0.06691754743494394	0.9711645887978134	0.017336821728742492	43.950638098922646	1	0.03652036318922319	1.0361839403144217	0.029342215602328064	0.0017220645916326332	1.218872105638164	42.012400447578905
916000	-1659.2737547324814	-1409.4391267534593	-249.83462797902206	42.946738276938945	-1133.5319237612287	-199.07716228317935	-33.92142648577326	-42.90861422327791	-247.30896050909098	0.06265486111749217	0.9724201760936584	0.01793970475718553	43.62494038980539	1	0.03652036318922319	0.9767480862901151	0.027737937939645033	0.0017254136565826288	1.2036978429983771	41.641744118688294
917000	-1666.9213912533692	-1413.980120999566	-252.94127025380322	42.87054057583979	-1142.4884489211006	-196.7643496893986	-32.60225781990378	-42.12506456916291	-250.52791467343957	0.0664075824229672	0.972889095710637	0.011536229053125336	46.251716418594484	3	0.034676697691274225	0.9405045818186917	0.03067327068501688	0.0019044458287873333	1.251910004549971	41.567861786783546
918000	-1672.5203960780166	-1416.9140086187688	-255.6063874592478	42.731821769218584	-1148.1887056349192	-194.74892089514077	-32.712115953868015	-41.26426613484067	-253.2512163697514	0.03868560796986387	0.9841512306217406	0.011320652187633262	51.13799304707176	2	0.034676697691274225	0.9218134159534674	0.030812155739384384	0.001776853448895944	1.1645649792007051	42.162742322805954
919000	-1652.8576432967475	-1406.454055768185	-246.4035875285624	42.65213097890671	-1140.029599491647	-193.77501895814083	-32.17012646838797	-40.47931085000917	-243.8329535312666	0.04756309031887631	0.9841512306217406	0.01119548070436797	46.55383908653329	1	0.03665140741596523	0.9913174965528722	0.03179095169254483	0.0032312444013515886	1.3287489548020202	41.69484021840275
920000	-1656.691336256792	-1410.4911426618933	-246.20019359489874	41.819072149407475	-1141.632275373064	-193.00963038090208	-31.961469010556286	-43.887767897370736	-243.92215569179297	0.05954781825450512	0.9873794554882399	0.0044305111743430945	43.93677790359261	4	0.03524800735662713	0.8971287890273566	0.031740399450188556	0.0022523672617893137	1.204852877976963	41.80583692544119
921000	-1646.5910811400934	-1400.5666175073056	-246.02446363278779	41.92430848285574	-1134.7828565355692	-191.37841074398415	-31.544267620929393	-42.86108260682305	-243.13339260149178	0.03197970465290999	0.9873794554882399	0.014172647260826036	43.549975331412874	2	0.03937669265500741	1.0960358253690552	0.03189635563150608	0.005897802512625955	1.6614088304629195	41.46430353172063
922000	-1635.1795896351978	-1394.9596574720642	-240.2199321631335	41.92430848285574	-1126.3689605134157	-195.82889835445107	-30.752311806057417	-42.0094867981401	-237.236463870879	0.04962269915371609	0.9873794554882399	0.007338000486089496	42.30517312140286	1	0.036346043713913485	1.1265016800166867	0.030888798352373688	0.0045257038946781855	1.6266923849218284	41.384347890460326
923000	-1656.3522566095623	-1403.6426377742855	-252.70961883527676	41.92430848285574	-1137.2305170878526	-195.36744677337157	-29.351113615415343	-41.69356029764585	-249.49359318256867	0.022375032751328187	0.9873794554882399	0.020755159357772578	42.35084232611738	3	0.0426224908530657	1.203665953523924	0.0348212586562923	0.007503813178721352	1.7223493991980903	41.38962688646711
924000	-1665.4436145762604	-1409.833063805983	-255.61055077027734	41.634740426820585	-1137.6019011877306	-196.797651866847	-30.86872459410775	-44.5647861572978	-252.2741132051671	0.023186308932414672	0.9873794554882399	0.02348792154962295	43.885467883922075	3	0.04040024100052574	1.2438738240409408	0.030781033956205905	0.006315858464676006	1.7142377682954548	41.42985889087171
925000	-1647.5913705322378	-1396.928023758623	-250.66334677361468	41.46889301255854	-1119.632569119799	-204.84333573892	-31.356453108236707	-41.095665791667514	-247.27406599479568	0.026475578657214487	0.9867036375962789	0.0171799684718901	42.57637015404503	2	0.036709807003322305	1.2615707420653484	0.0285024779840619	0.005017634994360183	1.7032417640664397	41.29575648642987
926000	-1635.7143640604327	-1385.763314546201	-249.95104951423167	42.6519008257789	-1112.7327980734158	-201.97307283549623	-29.847511493666495	-41.209932143622524	-246.86067833067779	0.03400325960030388	0.9867036375962789	0.013199228261927739	42.83249336328563	2	0.036709807003322305	1.1618894733418481	0.03085217254229741	0.0037876557941115127	1.4338000926896488	41.29575648642987
927000	-1643.6672981411343	-1391.2405290736858	-252.4267690674484	41.83012260168083	-1121.3902534846156	-197.3387559592449	-29.48464176424617	-43.02687786557905	-249.35476285080156	0.04078939701538819	0.9879877086782435	0.010929876532255635	43.561006046048995	4	0.036634315590568935	1.155799848476651	0.029659541957245208	0.0035371957682123	1.423726459954336	41.3885677879088
928000	-1649.3110007167597	-1392.2640169294061	-257.04698378735367	42.62613818708665	-1124.5680931442357	-195.03023768471033	-28.770059777669644	-43.895626322790356	-254.027116149036	0.02719929642363989	0.9875597796521298	0.01986731250524647	42.750747626354546	2	0.038695388439559546	1.1385344498088537	0.027999945499717474	0.0031139486166023144	1.4394600666032114	42.406696495095645
929000	-1650.2043248194686	-1390.6950091112828	-259.50931570818574	41.98041393094318	-1126.1050251116608	-192.07213581355856	-27.40352578868007	-45.11432239738343	-256.61184669233427	0.021341595413731883	0.9875597796521298	0.030706765494546158	42.750747626354546	2	0.038695388439559546	1.0981417121176023	0.02688695140444913	0.0029691685859581513	1.4337320498720747	41.83511399604153
930000	-1648.7090382494748	-1386.9643930425482	-261.74464520692675	41.98041393094318	-1124.5366593103156	-189.2584121965503	-28.564082088686806	-44.60523944699548	-258.84125055281805	0.03901328225861402	0.9875597796521298	0.007312561075582957	47.11276682096439	2	0.038695388439559546	1.1000926241388258	0.029684329890294958	0.002910430115471449	1.4111152250399055	41.81278533040619
931000	-1656.234017655742	-1394.7467988563824	-261.4872187993597	41.813249208666136	-1135.692154707066	-192.0882541944979	-27.005671812080344	-39.96071814273789	-258.42205818496177	0.020064076737579272	0.989842824890385	0.017571267825397918	44.917402115173196	3	0.038695388439559546	1.1535310018681437	0.028864178700255386	0.0027876600259294153	1.3603989125053804	41.76648903926194
932000	-1657.532514378467	-1397.8871494246257	-259.6453649538414	44.01408590171754	-1133.5899421465235	-192.00160380078324	-28.66422036238643	-43.631383114932504	-257.26552443993046	0.025224818923780302	0.989842824890385	0.012571165420393078	47.72943410100808	3	0.03531532674569741	0.9297309304736967	0.02626533682819491	0.0012810839079238881	1.0810554469507951	43.20044529326618
933000	-1658.5272368009116	-1400.829060645379	-257.6981761555325	43.14193898223285	-1133.4286052115613	-195.67247460312237	-27.62496761693075	-44.10301321376487	-255.5494506963883	0.03275436353890115	0.9885837074039253	0.011075404450655472	43.80402322971999	5	0.03527661783515899	0.8559964742476885	0.02839179064387715	0.0010122021508886926	0.9665953065209723	42.9204953947231
934000	-1672.9805841251023	-1413.7292833933363	-259.25130073176587	43.84831040728109	-1147.9193803880914	-195.9500399353821	-28.46972640118557	-41.390136668677194	-257.313109476815	0.03861159136157236	0.9885837074039253	0.008644034999700746	45.732949027212044	2	0.03204574917673914	0.7897551324466574	0.027650817635536874	8.839730482533994E-4	0.9692887441623039	42.83646299352509
935000	-1661.337653135684	-1406.15826771741	-255.17938541827394	43.84831040728109	-1133.6888787220607	-200.17140806842696	-30.108560445237963	-42.189420481684145	-252.86823901615142	0.045333894246645155	0.988758825492377	0.005567760251718276	44.39692960299063	2	0.03204574917673914	0.9077110601281853	0.026070041917482994	0.001450739139704076	1.209336344419421	43.58169738900438
936000	-1675.1676058332216	-1415.3316498524869	-259.83595598073475	43.776582672527894	-1142.624908545239	-198.4397566336765	-32.739482866327535	-41.52750180724383	-257.2845403229069	0.048912249253303314	0.988758825492377	0.005417985854113635	44.015583109984796	2	0.034757857166335684	0.9850866461553778	0.02737920449147188	0.0017939538043445075	1.2471628408829152	43.66909627324257
937000	-1676.5502285477698	-1420.8900710069	-255.66015754087	43.776582672527894	-1154.3957475417378	-194.5569461773645	-28.638556003276406	-43.29882128452115	-252.9799083380761	0.029782281287219364	0.988758825492377	0.01109858672437581	44.01245210349442	2	0.036747058583396025	1.0269674665907353	0.03081558647854179	0.003333601476243637	1.4221797590028549	42.81087394889978
938000	-1664.2698574912781	-1412.7349390983381	-251.53491839294006	43.61135041867114	-1149.9808349468765	-191.53524636856858	-32.81780115316828	-38.40105662972469	-248.7555441097429	0.055023125764868626	0.988758825492377	0.005291164004409534	45.77656840296608	1	0.04102625927956787	1.0593626480337233	0.03055323174917479	0.004728163453111595	1.5321282092354296	42.64928670840936
939000	-1659.9151926717918	-1404.2619157508725	-255.65327692091944	43.80770847699254	-1135.75814896165	-193.0378217294049	-33.721525727001065	-41.74441933281657	-253.47248215647704	0.08468036169389553	0.988758825492377	0.0018724679451680526	44.02934738045428	2	0.038406425208102994	0.8661669741066053	0.031257784265065335	0.0018341208132576893	1.0726003585772024	42.812775585252524
940000	-1652.5898839091747	-1401.02986956886	-251.56001434031472	42.85784327645086	-1136.0456845628628	-191.46210444989526	-32.77909242537627	-40.74298813072543	-249.12179177660045	0.07882893088131272	0.988758825492377	0.00185678003624168	44.250228910800125	1	0.037634280456603095	0.9485108505527897	0.030243351923058742	0.0022699550762452637	1.2067778647353988	42.60601956160699
941000	-1647.5521859698958	-1402.3192084662462	-245.23297750364964	42.80353792147651	-1135.4239728354505	-191.4469585318233	-33.68774089340372	-41.76053620556861	-242.57532144671598	0.050643852463265096	0.988758825492377	0.004108595032413863	42.967432983890774	0	0.041439262598725726	1.0196043260281116	0.033114164007603024	0.0034275209964847756	1.3065932087781817	42.42325647295917
942000	-1639.3999437280413	-1390.9939496383672	-248.40599408967418	42.591283756565616	-1121.1273214074138	-198.8831762512973	-31.142189805929405	-39.84126217372676	-245.53896115622388	0.044577617098092506	0.988758825492377	0.005180170692519382	45.15230097345453	1	0.041439262598725726	1.0881287340242498	0.034121956928564526	0.006555593462279433	1.4416360533319827	42.21794174382677
943000	-1640.829818226809	-1388.8471656372399	-251.98265258956923	42.8763342060096	-1127.728566125591	-189.68048780295345	-31.66274810695153	-39.775363601744004	-249.17349375464215	0.059213478196949006	0.9893998703440351	0.004062373736957753	43.11549764432496	1	0.04157054432918916	1.069124562882885	0.032714720472109104	0.004832318619537888	1.364370297577527	42.48060164027107
944000	-1647.531737654901	-1398.7957172868842	-248.73602036801697	42.8763342060096	-1136.931189889647	-189.77024754417727	-28.225847654674478	-43.86843219838566	-246.2344290940836	0.04265190092599989	0.9893998703440351	0.007908459189007903	43.541464550708604	1	0.04157054432918916	0.9689608110281585	0.03529469137148862	0.0034877865489659475	1.2379767808337314	42.48060164027107
945000	-1653.9704333618145	-1397.967802041777	-256.0026313200373	42.91812139001613	-1143.0303576202637	-181.24729602789992	-30.759687654842075	-42.93046073877145	-252.84048578969137	0.04390944529983658	0.9893998703440351	0.0038757773606968807	47.28213466336076	1	0.04157054432918916	1.1857290112010153	0.03220563163162709	0.005108463111409112	1.5203989532050166	42.80673496523028
946000	-1653.924480809446	-1400.4282689786176	-253.49621183082849	43.037306441564155	-1142.005573211165	-185.3139682803456	-31.682361648592444	-41.42636583851462	-251.2321259307968	0.04374241004206008	0.9893998703440351	0.005395022792607955	45.54057619804746	2	0.03568796648789855	0.8926754875568513	0.03081883531799309	0.002069656596069137	1.1017513427319148	42.80673496523028
947000	-1656.9245678987495	-1405.2568409041016	-251.66772699464784	42.41689140583365	-1148.7579428255608	-184.95172139647553	-30.919899362462893	-40.627277319602385	-249.43462571433903	0.046379439451348016	0.9893998703440351	0.00534422038259897	44.12805241568438	4	0.034164419953965464	0.8827986960521842	0.029924271485724647	0.0020128355726645093	1.0817193174699156	42.234227683084356
948000	-1659.298185815763	-1407.4039159535782	-251.89426986218476	42.76072723895447	-1146.1571440287032	-187.41991184606428	-32.77884891659978	-41.04801116221106	-249.98166212958105	0.029524755808771248	0.9893998703440351	0.011566841173711389	42.76365561813397	3	0.034164419953965464	0.7817713061324374	0.0297067648188771	0.0013384914954923627	1.0079720009927222	41.88520491180829
949000	-1655.7592554050034	-1396.8040152989315	-258.95524010607176	42.409606362177946	-1139.2179790507457	-183.86573735210348	-32.13930718258728	-41.58099171349497	-256.6416050172815	0.02016290101884508	0.9882509606185954	0.018574981632578726	42.854364287995146	2	0.034361763638034525	0.9085073190754311	0.029796442795511146	0.0020855254566473197	1.2157930626555205	42.36278340191851
950000	-1645.881074083135	-1388.516917268989	-257.364156814146	43.408526179128465	-1134.185306580235	-179.75848959596016	-32.08831934250262	-42.484801750291204	-255.00146059642123	0.034548127266967904	0.9888696326639241	0.009349767328325253	46.759914084331136	1	0.034751611996602455	0.9242274174460975	0.028322023479947295	0.0023472481843799914	1.2731663980973624	42.673434309408364
951000	-1646.1962452590528	-1387.4882545361281	-258.70799072292476	43.21609110664775	-1128.0739174715336	-181.75109550398784	-33.1463090299418	-44.516932530664604	-256.5864427946473	0.01927033565112607	0.9888696326639241	0.023137897563742852	43.86518977507827	4	0.030543713426838814	0.8473934313207648	0.030443793829897307	0.0017698699198572755	1.206742610827448	43.0213970727225
952000	-1655.4070121763657	-1391.3609226936073	-264.0460894827583	43.21609110664775	-1134.1843712336226	-182.97111353965118	-30.446486757453286	-43.75895116288013	-261.778927390902	0.018127157498032453	0.9888696326639241	0.031162884469834746	49.59090448717436	4	0.03262175357262173	0.8936570558136533	0.03307701628552177	0.002098217927340302	1.2339589764773444	43.058032187922386
953000	-1660.6744448119043	-1398.4969592312627	-262.1774855806415	43.229172378198676	-1138.0599387128632	-184.98632774360263	-34.0101643721978	-41.44052840259916	-260.1383839310043	0.023118238699173965	0.9885024960193557	0.02043385047220116	45.21447807879836	8	0.03262175357262173	0.821387694180053	0.027997731919010768	0.0014682081715199778	1.0778682529373582	42.11058745940478
954000	-1648.0697164679827	-1394.833941046379	-253.2357754216037	43.489128027677346	-1135.1462727153723	-184.17051984774776	-32.87942072711684	-42.63772775614218	-251.11354952548135	0.03366177176257883	0.9885024960193557	0.011947059516120656	43.76644303318118	5	0.03493483609395563	0.8476078606499805	0.032031589247240776	0.001940760130364965	1.1009185143446585	42.30058595927161
955000	-1650.3219555304665	-1395.9420656764855	-254.37988985398107	43.48632035053857	-1130.8527581722922	-185.81799918726176	-34.208982760121486	-45.06232555681009	-251.75683709048556	0.04219032961582627	0.9885024960193557	0.00592038982579956	47.759305924903295	2	0.037403258976452185	1.0083422367499686	0.031218845106518914	0.0037707666071597075	1.3530382946712725	42.97551080756186
956000	-1663.1781383425646	-1409.7297882297105	-253.4483501128541	43.41536425957514	-1143.1800454620914	-188.07477429811803	-34.77244344431648	-43.70252502518485	-250.82224853141747	0.02786306214255319	0.9885024960193557	0.016916476393049686	44.71212302742725	1	0.035317333136377305	1.0093337696007547	0.027622552798806224	0.0024533658910035243	1.3033356505330795	42.71204119547736
957000	-1653.310586426242	-1403.5068882587311	-249.80369816751084	43.473028717663404	-1146.2100963799326	-182.2854307585207	-32.87017754282914	-42.14118357744869	-247.3287613678617	0.05194035720802657	0.9869258983149561	0.006451010385945728	44.223176833722654	1	0.04289058558424522	0.9603508126981889	0.03176184281488748	0.00374903606817796	1.333922027413922	43.01174731150874
958000	-1648.1885608339458	-1395.3743539420054	-252.81420689194024	43.473028717663404	-1135.1754741305972	-186.34589693207923	-32.883864642631075	-40.96911823669771	-249.64082009412522	0.04207449791407846	0.9849026966144035	0.012457711280712769	44.818448888048714	2	0.047423935532129265	1.1894684222607352	0.03268304354606509	0.010433730742535879	1.882392652829477	43.06466663137643
959000	-1638.8901409605721	-1391.4947657084729	-247.39537525209923	42.79931898755578	-1130.7789450170592	-186.75100955306533	-32.20096201059715	-41.76384912775124	-244.471701104079	0.05045788359288866	0.9849026966144035	0.008410695293110731	44.393860158057386	1	0.047423935532129265	1.1067728908891048	0.03437528156387928	0.007261289713977694	1.586150985738516	42.325744808814676
960000	-1644.6497294228307	-1396.2661211347727	-248.383608288058	42.77995208151056	-1129.2888483627166	-191.83059507365385	-32.96503197749157	-42.181645720910346	-245.4904692229253	0.09585372677503429	0.9849026966144035	0.00234843706653274	46.11607694495797	1	0.04331957513839369	1.0967164544344046	0.031857758245184636	0.006789860674146074	1.5978777667922652	41.918157966034784
961000	-1647.7032208016828	-1404.9291436339754	-242.77407716770736	42.80975147971681	-1138.7488461042574	-191.30355984250335	-34.584923914639454	-40.2918137725754	-240.46452152714684	0.08524267932040915	0.9849026966144035	0.003187893539429298	45.21762281662576	1	0.0370253525766574	0.907202152996478	0.02973509489903326	0.0025120001791121773	1.2331785372245991	41.573223504662245
962000	-1630.4475610148495	-1386.1640458418588	-244.28351517299072	42.64693359364862	-1121.8507023424413	-188.8920310728071	-31.121041308324454	-44.3002711182858	-241.6484921577288	0.06463883399207963	0.9849026966144035	0.004758123151168531	43.379852110966866	1	0.0384373002918969	1.0122360168355211	0.03375316084241021	0.0034455800878610684	1.3237898138519755	41.69122669070934
963000	-1635.4036488773015	-1390.13800270951	-245.2656461677917	42.783381806705805	-1123.5630166603464	-192.67319441059226	-30.285719302306042	-43.61607233626523	-242.5747317167607	0.0789429013590545	0.9848129166944651	0.0036484965216282096	43.327392716048884	2	0.040872488669025604	1.0304459766809204	0.03377097288648485	0.003932434375296074	1.3675504878301594	41.824617134118775
964000	-1632.8174761646042	-1393.459337299308	-239.35813886529618	42.52748552916849	-1125.7489441272808	-194.85571463140477	-31.826266998191116	-41.028411542431314	-236.80924494088586	0.04901000479234265	0.9848129166944651	0.008246360787370604	42.619228168970615	1	0.04568621336470073	0.98426950677277	0.03764686233337194	0.00444631117966157	1.2708814753060496	41.834647705741695
965000	-1636.2279141542956	-1392.790836232221	-243.43707792207468	42.102631505607114	-1132.329338004304	-185.37207067561206	-33.47611217493385	-41.61331537737098	-241.3742786383527	0.05528424277702254	0.9848129166944651	0.009616253519568468	42.48458875411334	5	0.04477161603762545	0.8288480590352254	0.03308379263526386	0.0019099540075479967	1.003724009737833	41.834647705741695
966000	-1630.4019019019147	-1390.8327911519305	-239.56911074998422	42.37046886715458	-1128.287535853648	-188.70984540903163	-32.7063090967977	-41.129100792453045	-237.18226413987668	0.0381594163210761	0.9882946473894504	0.007666841055513841	42.46545018867282	2	0.04362990277686471	0.9319814619595155	0.032443763750989764	0.0029257519041931144	1.2460400325718015	42.20116305008823
967000	-1633.752238938075	-1392.6105537198293	-241.14168521824567	42.35199515684499	-1127.3507538738088	-189.5802530535285	-33.09318626351789	-42.586360528974005	-238.73769982936625	0.05376105872291824	0.9864618600423617	0.006581268763734464	42.65418343480112	3	0.04362990277686471	0.9374904926708372	0.030373157359323173	0.003075123316544923	1.2965243023494262	42.203335467750385
968000	-1639.4088964916994	-1397.5993352252701	-241.80956126642926	42.35199515684499	-1132.1371431981693	-189.7407482110115	-32.75094765613736	-42.97049615995178	-239.489911053244	0.05746538413600339	0.9863913743116289	0.005318891972239972	44.95082280440595	2	0.04362990277686471	0.9104323340102198	0.031178033093255758	0.0025202982862113947	1.1834728135196668	42.203335467750385
969000	-1642.9473706804438	-1398.6843233517923	-244.26304732865142	42.35199515684499	-1129.0222283014482	-192.03565950844566	-33.82375489187079	-43.802680650027796	-241.89286004341602	0.04275464483994816	0.9846864893466712	0.011088306269914715	44.10582451406342	3	0.0425229869926736	0.9266314939081798	0.029953211751201192	0.002429803746203781	1.1472477562664134	41.48240842267534
970000	-1635.067364699998	-1392.7727106714	-242.29465402859805	42.69938330509628	-1128.5410873067567	-189.23465219433734	-31.91084362808641	-43.086127542219685	-240.08966860082512	0.045601144099607985	0.9860785959786614	0.010299613171407908	44.106700008992085	3	0.04473456583190794	0.8738522111680394	0.033760816956344725	0.002329013487802539	1.0739883703796418	41.50264817208052
971000	-1629.5588211300837	-1401.3448424567844	-228.2139786732994	42.69938330509628	-1136.0774251140833	-190.66022113861675	-33.20066036956617	-41.406535834518266	-225.69677764181867	0.06319404370716933	0.9860785959786614	0.005688536342408997	43.079966619161745	0	0.04473456583190794	0.9740085896490832	0.03217087025533891	0.0028722101021567453	1.1714388497074697	41.50264817208052
972000	-1641.7638584949443	-1408.2655220097768	-233.49833648516747	42.088392155452475	-1140.2565359845892	-190.43261575611453	-33.90528584751956	-43.671084421553644	-231.0291028642514	0.07394515883548386	0.9860785959786614	0.0060123396552731224	43.103431463241066	1	0.04943097164480312	0.9585101006732154	0.03597185984730284	0.0033820593503419414	1.1258530675807024	41.50264817208052
973000	-1643.169396761235	-1411.9065987725512	-231.2627979886838	43.033690690824606	-1143.9768305075243	-190.49785739669602	-34.11438801334931	-43.317522854981576	-229.07781039887516	0.0784582854107206	0.9860785959786614	0.003600079425450332	44.00602708199075	1	0.04943097164480312	0.8674981921836721	0.03536370789526721	0.002600954688422046	1.067222332095098	41.549654071085584
974000	-1628.3064052824711	-1398.3253174928038	-229.9810877896673	43.033690690824606	-1135.528688796218	-186.95785886717562	-33.642857284578845	-42.19591254483141	-227.34448086763499	0.08585959171736822	0.9860785959786614	0.0027707312281235364	43.889687353540545	1	0.04817211905746924	1.0127514092566328	0.031118628336077828	0.0032803139575205958	1.28874102593971	41.76362534572108
975000	-1631.838484909931	-1403.0683604590372	-228.7701244508937	42.28272935561602	-1147.2091092333646	-179.79294448959965	-32.838544670860784	-43.22776206521214	-225.80863276765234	0.08172467798184187	0.9860785959786614	0.0032819728186689913	43.52741303886105	1	0.05149461180053545	1.1192450992277945	0.033594353225489086	0.0037382019711121174	1.276863402611809	41.68694972247213
976000	-1631.2202514976232	-1396.8519741221805	-234.36827737544266	42.28272935561602	-1145.873294570619	-177.54514695257507	-32.6487543361351	-40.784778262851205	-231.14103117270716	0.04883020581845359	0.9867215141803801	0.010693147525552638	43.553937433708874	2	0.05904891746104777	1.2074056485911886	0.03818489979548935	0.0061207503638607465	1.404354504955518	41.800563835875145
977000	-1634.2581995635787	-1394.618505026319	-239.63969453725963	42.323171870444924	-1132.886202063865	-187.26446666655167	-32.5171751798294	-41.950661116072965	-236.4827676077732	0.04102533512166382	0.9867215141803801	0.014851755388565233	43.50541457543423	3	0.04792431190225335	1.1839935589463242	0.03478970984442825	0.0031725218995893017	1.2145091532336572	41.56157039494332
978000	-1635.1505290472182	-1390.925736694414	-244.2247923528044	42.862667458250634	-1128.2241655168964	-188.14018094520827	-32.97332840260093	-41.58806182970844	-241.37621745252252	0.06204975623082518	0.9867215141803801	0.004395991107704333	50.1379409905027	2	0.040607626441693	1.0820625639571788	0.028841881114482926	0.0018230846521514377	1.1159268147608326	41.58142726573311
979000	-1632.4997183944313	-1392.6924187822983	-239.807299612133	42.28758839800856	-1128.789730870951	-188.10180058727175	-32.78686165983821	-43.01402566423733	-237.1603580588885	0.06779159089517531	0.9867215141803801	0.0038791838735169415	42.99931220967405	2	0.048081788366161754	1.0161151786838725	0.03304799930757095	0.0020938546779800827	1.056251839433718	41.58653589485692
980000	-1633.0522378910637	-1394.355184966794	-238.69705292426957	42.29827348062211	-1123.688542140644	-192.380239463664	-34.51381866617341	-43.772584696312904	-235.73211918449846	0.105944960721502	0.9844329260068856	0.002482364052459094	42.99931220967405	3	0.048081788366161754	1.1203812315059725	0.03117340946530353	0.002426114331493876	1.1203102863926993	41.58653589485692
981000	-1621.4975759127744	-1385.1575665646649	-236.34000934810962	41.8740405625362	-1120.4808336282326	-188.64362003914843	-32.30922007440352	-43.7238928228803	-233.26229004680994	0.08472689744962737	0.9844329260068856	0.0038334126041711576	42.40412978048398	2	0.05365309367334477	1.1576937937276284	0.03227227045264989	0.003203449903956049	1.2209564776063035	41.68371595083812
982000	-1632.6086807548934	-1394.7792041138123	-237.82947664108113	42.30434714247699	-1132.105541442945	-185.13808321602903	-32.719922904138684	-44.81565655069937	-235.06852940272842	0.0931335829712399	0.9818897813460843	0.005951303411790018	44.972583308416766	3	0.04842428970577499	1.0533295584043634	0.033077081411970806	0.0018601693591858836	1.0350583696861377	41.902075736930676
983000	-1626.5732427359037	-1390.937941903969	-235.63530083193464	42.30434714247699	-1132.1312838469898	-181.6752886039483	-32.6330565044511	-44.49831294857979	-232.8460513546728	0.05895361383868609	0.9818897813460843	0.009023849269109274	42.97490045097092	4	0.050735465617426534	1.0625978441375818	0.034363676285279504	0.0022146641947822275	1.0754472762704352	42.25124544447407
984000	-1632.5689060085494	-1398.957723489594	-233.61118251895553	42.37730715471412	-1137.2557171791054	-185.4278441607263	-32.25763286339652	-44.016529286365845	-230.75730252174264	0.052641859370331265	0.9818897813460843	0.014784479661928585	43.47298511102953	4	0.050898332799540404	1.083805581531283	0.03400349751261671	0.002735614832884725	1.171601566322531	41.95160788319272
985000	-1624.5553351721899	-1388.624498252729	-235.9308369194609	41.97409754575777	-1128.860796104596	-187.30235264385294	-28.54565183927401	-43.91569766500608	-233.0453002002461	0.06079324177195757	0.9818897813460843	0.0134836595591577	42.87332844276876	4	0.05065195007964068	1.0942146660942422	0.036376141920134664	0.0025020865886197273	1.1585584364690429	41.95160788319272
986000	-1629.352742818143	-1397.1541206139673	-232.19862220417576	41.97409754575777	-1135.1785503925394	-189.85675167995296	-29.594158949763422	-42.52465959171146	-228.97677848705413	0.046568491979161186	0.9837381177138285	0.015198350495498555	42.84828361014555	4	0.059354978735848454	1.2056048708294835	0.037203004405798344	0.004000913281866724	1.226382605480435	41.95160788319272
987000	-1643.4538672693102	-1404.3762436349446	-239.0776236343657	42.41548723887024	-1136.917954309243	-193.20853880769218	-31.82852089948609	-42.42122961852329	-236.27811667723574	0.12078879643880584	0.9810056411442359	0.0030250218819212016	43.28720979899749	4	0.05249921990521516	1.0659597615243968	0.03617018060349833	0.00244786269815975	1.0318156166204118	41.95160788319272
988000	-1634.7417735007825	-1402.6643467412282	-232.07742675955433	42.44353164270761	-1133.1256860677963	-193.46711864776228	-31.066758241059215	-45.004783784610396	-229.2854648372671	0.09817003496205486	0.97981953405682	0.003722770884418176	43.07539470039379	1	0.04852669922462325	1.0634867089979745	0.036067197485842716	0.0022441341007513604	1.0753259934225183	41.979345577834245
989000	-1630.3795640895764	-1399.1353354645717	-231.2442286250047	42.27521847108843	-1133.5142648274566	-190.99958298672524	-30.905465354533252	-43.7160222958564	-227.7911669405015	0.084915786330081	0.9837386877519765	0.0042665714111751185	42.5130037167114	3	0.05815853698866115	1.282971090267029	0.034067854935940244	0.0045783805181336765	1.4102816625331929	42.019342822285964
990000	-1623.9039478778454	-1392.8288487882448	-231.07509908960068	42.14019026729073	-1124.2288368816378	-193.74133151939338	-31.26417587266126	-43.594504514552526	-227.9842165562664	0.09355331807399145	0.9837386877519765	0.003408060404521679	42.370982159072284	3	0.05524575978227124	1.162059091646509	0.03796140959400689	0.004989337760343381	1.4273842138334978	42.02029290171226
991000	-1629.4559788391673	-1399.8081301881994	-229.64784865096803	42.14019026729073	-1135.2367171669239	-189.31076568569108	-32.58989864179125	-42.67074869379317	-226.56406342344889	0.07305751763920819	0.9837386877519765	0.0049025263294297326	42.66993172994414	1	0.049814964418072205	1.1597051567516092	0.03203536805339523	0.004217061665366645	1.416426346010216	42.02029290171226
992000	-1634.9763231998	-1399.30677877483	-235.66954442497	42.05915600049614	-1141.3025366615304	-187.9164196930221	-32.48872951165585	-37.59909290862161	-232.5193064710543	0.061326223448045204	0.985706654240227	0.008614916293979182	42.743018836921	4	0.05382314759794465	1.1817696127321082	0.0335468734576054	0.005853549037945753	1.572117166836152	41.650044287783885
993000	-1634.520876901839	-1392.5037136419835	-242.01716325985558	42.9359170329451	-1132.5201248753206	-188.9772778232574	-31.479630093520782	-39.526680849884805	-238.73604213703805	0.04362536039944207	0.985706654240227	0.011365495457613433	45.21600228554906	6	0.05960056966223482	1.2253819960935297	0.03290213408708531	0.00811854667858316	1.618686677684706	42.0759324225599
994000	-1634.0883533766003	-1392.0133956350476	-242.07495774155274	43.383311520775635	-1122.2744894413859	-194.9608785473215	-33.596217088884735	-41.181810557455556	-238.54039667443453	0.06095420761270654	0.985706654240227	0.006473516554661011	43.54136040999212	5	0.06670928654386188	1.3103790914970221	0.03017764516638097	0.004918359659541789	1.429167752070442	42.10489041381517
995000	-1626.784846847244	-1387.621086797832	-239.16376004941182	43.383311520775635	-1119.9765647822778	-193.71010344477963	-34.798594621952404	-39.13582394882215	-235.6873939674804	0.04590265299276707	0.985706654240227	0.010467813711896028	43.67490198830462	4	0.058712698498229	1.2908012100837412	0.029780554089031387	0.004583923112429656	1.4680777891237362	42.10489041381517
996000	-1628.9206001308758	-1386.4758634620994	-242.4447366687763	43.90071175036738	-1129.9312052663513	-186.7986974580787	-34.82377154183327	-34.922189195835884	-239.53595937606647	0.02281478926734992	0.985706654240227	0.030026775990800236	44.46307336421204	3	0.053389364251723255	1.1018651764617988	0.03275998792911141	0.003013225058705058	1.174918020106821	42.02725881265903
997000	-1635.2211128773063	-1387.7922154802038	-247.42889739710253	44.138473117516895	-1129.0205672206084	-187.980064784641	-35.043761234977744	-35.747822239976706	-243.8648231080924	0.022863000062501488	0.985706654240227	0.04935687098188327	44.46307336421204	6	0.060091587126474534	1.3203211942135054	0.03352886966486021	0.005544096297845722	1.4266579565975561	43.037396276449954
998000	-1644.1742176769972	-1398.186200442405	-245.98801723459232	44.188599065182515	-1142.9891624207867	-182.9200192534169	-35.91148796923905	-36.36553079896219	-242.84784636687087	0.049809248280586145	0.985706654240227	0.016292813710551357	44.45805532763235	1	0.05167097311315418	1.1784235365643048	0.029514486572406098	0.003453623204946756	1.3307648357397566	43.82094820991264
999000	-1642.7951599538794	-1407.3878291714273	-235.40733078245208	45.021487921218764	-1145.7222125558008	-190.77848317424042	-36.21614759823967	-34.670985843146376	-232.04765009766885	0.03987037543959782	0.9870686926430029	0.012308500033696892	45.309405662128526	1	0.05315554796693383	1.2516540317339793	0.03126273987708421	0.0038710254247127226	1.42951530902401	41.964188301027434
1000000	-1649.4174052795588	-1410.3624654293815	-239.05493985017736	43.33693457360437	-1149.4049837249188	-187.44360391339055	-35.513511692442556	-38.00036609862967	-236.06111491488244	0.03790040697717534	0.9870686926430029	0.009569963369898717	47.57596169437226	3	0.053225730435967775	1.129923592269531	0.033782020744395805	0.003223245077960519	1.2609909271323574	41.92817247143167
1001000	-1634.1760803579966	-1393.9077253014839	-240.2683550565128	43.7600386072366	-1128.986463985918	-192.8172171342852	-35.08741446872857	-37.01662971255212	-236.94747205245903	0.03332726260330191	0.9870686926430029	0.014873965455678137	44.74103853082114	3	0.053225730435967775	1.2386705800766147	0.02926618815793383	0.003546350870347146	1.3697126603749754	41.92817247143167
1002000	-1642.3677352505629	-1394.8455577680206	-247.5221774825422	43.0657406395138	-1140.4978637088022	-181.59802119596355	-32.88307505178422	-39.86659781147041	-244.20910006517192	0.016373640825381425	0.9886923931758534	0.043424259588375584	43.76908324897977	2	0.05508541558436385	1.2360605113431926	0.034258202636512435	0.003895836960085916	1.3488347480909548	41.922662464056714
1003000	-1632.4375721581703	-1389.7606079715092	-242.67696418666114	43.0657406395138	-1128.9293887565682	-187.6748282091896	-33.19409817087278	-39.96229283487867	-240.0450470051338	0.02438428609912067	0.9886923931758534	0.020460445510116405	43.838974596240526	1	0.04790002918400145	1.011225512558018	0.03223267298003256	0.001921322286853083	1.0401534762666163	42.73290079621002
1004000	-1636.5644176596734	-1392.2027000436792	-244.36171761599425	43.162719359616624	-1129.1348135809367	-188.8758624342772	-33.669620862984914	-40.52240316548047	-241.6373350327896	0.059951375201146434	0.9819856960950436	0.009283411758350589	43.91400318620639	3	0.04354566362626639	1.0413728084064666	0.030671987041089355	0.00224603501576735	1.2247513201921358	42.38608949635044
1005000	-1647.4999951225013	-1399.4064951018122	-248.09350002068922	43.43820180643842	-1133.2899709040612	-191.3710903039851	-33.79938530382108	-40.946048589944986	-245.74459475135004	0.06067272891582832	0.9819856960950436	0.0059888200426338025	43.91400318620639	4	0.03846151619295834	0.91980416264478	0.028390856862603082	0.001500330841874242	1.0924212752569984	42.48699963511995
1006000	-1644.782368061086	-1402.300468700434	-242.48189936065174	44.26622780875968	-1140.381245752704	-187.03382807625553	-33.333240667269365	-41.55215420420521	-240.04219855828168	0.062167316845971564	0.9819856960950436	0.008867185070738906	45.7586116039637	4	0.043765559798829415	0.9489871244980279	0.03156492695105241	0.001997369844455017	1.1211285458293072	42.68563275803038
1007000	-1655.4676372089207	-1406.455605671849	-249.01203153707155	43.74555339823805	-1143.802159352457	-190.43263821335395	-30.51400855228559	-41.70679955375243	-246.8228053191796	0.05904472553041711	0.9811040291334435	0.007726464847435525	48.956918952298565	3	0.042336368244140006	0.8688443025964445	0.030525595408724765	0.0017531383068795094	1.0068169017020072	43.43579173085417
1008000	-1656.2810541070753	-1409.9957994457081	-246.2852546613672	43.691467871719944	-1148.513881039801	-190.74532220850378	-31.31922728726574	-39.41736891013774	-243.7893975026978	0.04096349960363108	0.9844648069089882	0.012651498860877686	46.73390991011839	5	0.043113636080163324	0.9671075631187375	0.02769219214839174	0.0013816368288148354	0.9454857278254636	42.75320344167368
1009000	-1645.4461228799328	-1401.6200426026473	-243.82608027728548	43.68738746436958	-1138.57376142267	-190.00128331291467	-33.59780780804047	-39.44719005902227	-241.14944296813755	0.06865261062518162	0.9844648069089882	0.005219892182426284	45.01797698309943	3	0.049936314617457886	1.0257898239118919	0.030548027079854583	0.0024062265783316252	1.1613239586073305	43.547160727751255
1010000	-1641.9435207951092	-1400.249641167708	-241.6938796274012	43.68738746436958	-1138.4495682761117	-190.47871274497766	-32.74651530654145	-38.57484484007734	-239.28131068310648	0.035706556982686107	0.9853717233174938	0.01700629896971905	45.83397250490727	1	0.04234810431107088	0.9402514876690222	0.028721926814638643	0.0014678317306870755	0.9834492444028563	42.97295237765938
1011000	-1651.8284226649964	-1410.278123579548	-241.55029908544847	43.795937855113685	-1146.682237602065	-194.1645376501041	-31.66164118207095	-37.769707145307834	-239.73452923105356	0.05463538738859797	0.9853717233174938	0.007622320020203544	48.49665615297661	0	0.04059114380101326	0.751688422907357	0.030290520572047355	8.713929952659687E-4	0.7954779276540651	43.532069183492226
[truncated: 3,427,127 more chars]
