# Supplementary material for: Species delimitation and coexistence in an ancient, depauperate vertebrate clade
Source: BMC Ecol Evol. 2022 Jul 12;22:90. doi: 10.1186/s12862-022-02043-4 (PMC9277872; doi:10.1186/s12862-022-02043-4)
Supplement: Supplementary file 3 — Additional file 3. Phylogenetic data. [file 12862_2022_2043_MOESM3_ESM.zip › Phylogeny/Bayesian time-calibrated/run3/coelacanths.trees]

#NEXUS
Begin taxa;
	Dimensions ntax=65;
		Taxlabels
			Actinopterygii
			Porolepiformes
			Diplocercides
			Rhabdoderma
			Caridosuctor
			Hadronector
			Rebellatrix
			Polyosteorhynchus
			Allenypterus
			Lochmocercus
			Coelacanthus
			Spermatodus
			Whiteia
			Laugia
			Sassenia
			Chinlea
			Holophagus
			Undina
			Coccoderma
			Libys
			Mawsonia
			Macropoma
			Latimeria
			Miguashaia
			Axelrodichthys
			Holopterygius
			Garnbergia
			Parnaibaia
			Swenzia
			Guizhoucoelacanthus
			Piveteauia
			Axelia
			Wimania
			Megalocoelacanthus
			Luopingcoelacanthus
			Yunnancoelacanthus
			Dobrogeria
			Lualabaea
			Ticinepomis
			Foreyia
			Trachymetopon
			Atacamaia
			Gavinia
			Serenichthys
			Styloichthys
			Heptanema
			IMG_2380
			YPM_14932
			YPM_14933
			YPM_29366
			YPM_14920
			YPM_14921
			YPM_14558b
			YPM_14918a
			YPM_14941
			YPM_14935
			YPM_14934
			YPM_14929
			YPM_14949
			YPM_14924
			YPM_14939
			YPM_14957
			YPM_7504
			YPM_7516
			YPM_14955
			;
End;
Begin trees;
	Translate
		1 Actinopterygii,
		2 Porolepiformes,
		3 Diplocercides,
		4 Rhabdoderma,
		5 Caridosuctor,
		6 Hadronector,
		7 Rebellatrix,
		8 Polyosteorhynchus,
		9 Allenypterus,
		10 Lochmocercus,
		11 Coelacanthus,
		12 Spermatodus,
		13 Whiteia,
		14 Laugia,
		15 Sassenia,
		16 Chinlea,
		17 Holophagus,
		18 Undina,
		19 Coccoderma,
		20 Libys,
		21 Mawsonia,
		22 Macropoma,
		23 Latimeria,
		24 Miguashaia,
		25 Axelrodichthys,
		26 Holopterygius,
		27 Garnbergia,
		28 Parnaibaia,
		29 Swenzia,
		30 Guizhoucoelacanthus,
		31 Piveteauia,
		32 Axelia,
		33 Wimania,
		34 Megalocoelacanthus,
		35 Luopingcoelacanthus,
		36 Yunnancoelacanthus,
		37 Dobrogeria,
		38 Lualabaea,
		39 Ticinepomis,
		40 Foreyia,
		41 Trachymetopon,
		42 Atacamaia,
		43 Gavinia,
		44 Serenichthys,
		45 Styloichthys,
		46 Heptanema,
		47 IMG_2380,
		48 YPM_14932,
		49 YPM_14933,
		50 YPM_29366,
		51 YPM_14920,
		52 YPM_14921,
		53 YPM_14558b,
		54 YPM_14918a,
		55 YPM_14941,
		56 YPM_14935,
		57 YPM_14934,
		58 YPM_14929,
		59 YPM_14949,
		60 YPM_14924,
		61 YPM_14939,
		62 YPM_14957,
		63 YPM_7504,
		64 YPM_7516,
		65 YPM_14955
;
tree STATE_0 = ((1[&rate=0.0216509605917771]:3.131463629531069,2[&rate=0.02854146492549179]:1.0214636295310697)[&rate=0.01284204751685372]:2.132071837259936,((3[&rate=0.003702576482892347]:5.969934405103928,((((4[&rate=0.014103423984189326]:6.47413482992652,((11[&rate=0.045999972160249925]:2.414676118694395,((14[&rate=0.07476731671833856]:0.7846862724531185,19[&rate=0.015706466649135727]:11.00468…
tree STATE_1000 = ((1[&rate=0.04497635677520389]:3.8171948985278235,2[&rate=0.024751360566558044]:1.707194898527824)[&rate=0.010807179203725929]:1.3623243056786123,((3[&rate=0.0026601565566433407]:5.92174568978826,((((4[&rate=0.012384448816452887]:6.719053159987272,((((11[&rate=0.06637219274528072]:2.003243273708513,12[&rate=0.011748268483562417]:0.6232432737085141)[&rate=0.07554014184389986]:0.2…
tree STATE_2000 = ((1[&rate=0.04058914271071058]:3.2675883719211214,2[&rate=0.025888372606358043]:1.157588371921122)[&rate=0.017796025426698284]:2.058029365549139,(((3[&rate=0.0018154744309254749]:5.979501587287118,((((4[&rate=0.010204785075625389]:6.265587175681372,((((11[&rate=0.07204840107100308]:2.0445681205942776,((14[&rate=0.08543994387770197]:0.7909332870426162,19[&rate=0.00963744504286376…
tree STATE_3000 = ((1[&rate=0.0347617642180723]:2.9481222979177844,2[&rate=0.013065018604133746]:0.8381222979177849)[&rate=0.02245134421563149]:2.377495439552476,(((3[&rate=0.0035729522354884333]:6.042593164876813,((((4[&rate=0.014347380302503605]:5.6556812682523905,(((11[&rate=0.0670888035890387]:2.0445681205942776,((14[&rate=0.08248972889775089]:0.9036419164075085,19[&rate=0.014023225867535048]…
tree STATE_4000 = ((1[&rate=0.019655478184237508]:3.992261178159225,2[&rate=0.010561652987807677]:1.8822611781592258)[&rate=0.01756787309404065]:1.6801126984878607,(((3[&rate=0.0020287537123909534]:6.042593164876813,(((((4[&rate=0.010561652987807677]:6.256905118549842,(((11[&rate=0.03754102252735147]:2.578841834089637,((14[&rate=0.08046188781792928]:0.9036419164075085,19[&rate=0.02101621309714295…
tree STATE_5000 = ((1[&rate=0.014809457093924162]:6.120352162088359,2[&rate=0.011918967176747126]:4.01035216208836)[&rate=0.006201403660904456]:0.23251825781305513,(((3[&rate=0.008804532471668626]:6.042593164876813,(((((4[&rate=0.011323693444347381]:6.242124180904458,((((((7[&rate=0.010742748424792498]:1.2470373265292523,13[&rate=0.03380629744996129]:1.2470373265292523)[&rate=0.014809457093924162…
tree STATE_6000 = ((1[&rate=0.014211456950883172]:6.111123553744477,2[&rate=0.01143768389732699]:4.001123553744478)[&rate=0.005704730940308796]:0.5247057956944161,(((3[&rate=0.008449008859690509]:6.03426052894325,(((((4[&rate=0.01172883138882886]:6.2355313106736965,((((7[&rate=0.006443333796086608]:1.5415212928397821,13[&rate=0.009495937450795635]:1.5415212928397821)[&rate=0.004455476299042995]:1…
tree STATE_7000 = ((1[&rate=0.017100622756710024]:4.656184267292488,(((3[&rate=0.011398546895566892]:6.505554582442706,(((((4[&rate=0.014439469925278206]:6.2355313106736965,((((7[&rate=0.008518553675282104]:0.8206924426916657,(30[&rate=0.05228531868811042]:2.3026620498274895,32[&rate=0.038503035379397206]:0.2826620498274899)[&rate=0.12007029443912472]:0.5380303928641759)[&rate=0.00177359399835822…
tree STATE_8000 = ((1[&rate=0.016945674664047044]:3.6404770946248703,2[&rate=0.008481820494746542]:1.530477094624871)[&rate=0.013705035217671172]:2.1182494517575847,(((3[&rate=0.011326741106290861]:4.905354942605726,(((((4[&rate=0.014013629560294465]:7.387407758682379,((((7[&rate=0.022283431464061934]:0.2005095900578553,13[&rate=0.011908428740893453]:0.2005095900578553)[&rate=0.06272452836345929]…
tree STATE_9000 = ((1[&rate=0.030585813705834877]:5.59158613654288,2[&rate=0.007366445493017677]:3.48158613654288)[&rate=0.01474606184274099]:0.16714040983957545,(((3[&rate=0.008455712217875187]:6.54830722154221,(((((((4[&rate=0.011583106564774816]:6.783661499436395,(((((7[&rate=0.021330492738952194]:1.1241723293478323,13[&rate=0.020449864938342607]:1.1241723293478323)[&rate=0.06663829005800871]:…
tree STATE_10000 = ((1[&rate=0.028938751534664783]:2.1099999999999994,2[&rate=0.005633123357590464]:0.0)[&rate=0.03212486592620358]:3.1345423254232543,(((3[&rate=0.010512134026105997]:5.457698229412941,((((((4[&rate=0.012301972202404051]:7.94724673918094,(5[&rate=0.016948597366875272]:0.10474573499838158,((((((7[&rate=0.02720801654210436]:0.8262480509161172,13[&rate=0.015536272627619897]:0.826248…
tree STATE_11000 = ((1[&rate=0.02125804405421162]:4.006380885819077,2[&rate=0.020858126805993665]:1.8963808858190774)[&rate=0.05838685314021063]:1.2910547492749629,(((3[&rate=0.012506946884780688]:4.991296145759101,(((((4[&rate=0.014429754977260895]:7.906360277386867,(5[&rate=0.014757566643601101]:0.11050254255610525,((((((7[&rate=0.04497370416882418]:1.153418740112894,(30[&rate=0.049172177462734…
tree STATE_12000 = ((1[&rate=0.023339421747560943]:2.9987373352921125,2[&rate=0.02377481764447242]:0.8887373352921131)[&rate=0.03233297809750849]:2.295383052048564,(((3[&rate=0.020049013342354684]:4.991296145759101,((((((4[&rate=0.016666860350347288]:6.066654454609019,((((((7[&rate=0.04929885027409835]:1.2246199222888308,13[&rate=0.019658755882632658]:1.2246199222888308)[&rate=0.19453658664262513…
tree STATE_13000 = ((1[&rate=0.01755243597550332]:2.9987373352921125,2[&rate=0.010850863738466476]:0.8887373352921131)[&rate=0.02494702798611612]:2.269337785602694,(((3[&rate=0.014105613599674938]:4.991296145759101,(((((4[&rate=0.010551477178598738]:6.066654454609019,(((7[&rate=0.04314171154018602]:2.4294275017989584,15[&rate=0.008834778238629722]:2.4294275017989584)[&rate=0.014461230114204245]:1…
tree STATE_14000 = ((1[&rate=0.021481322172048414]:2.8344315827094846,2[&rate=0.10110785469005079]:0.7244315827094852)[&rate=0.005390424029356741]:2.433643538185322,(((3[&rate=0.014642831489133425]:4.854455157755808,(((((4[&rate=0.010646759843531204]:4.927202634253501,(((7[&rate=0.014279973826671566]:1.089608651755622,15[&rate=0.019559419600837426]:1.089608651755622)[&rate=0.019104050157708087]:2…
tree STATE_15000 = ((1[&rate=0.0059573165274468785]:2.887581718534001,2[&rate=0.09640009050381787]:0.7775817185340017)[&rate=0.004978094562046038]:2.3804934023608055,(((3[&rate=0.016646400146663014]:5.394229545250894,(((((4[&rate=0.009905441004665269]:6.187725097669166,((((7[&rate=0.006703388041662981]:0.6150622633571459,15[&rate=0.07072010953382818]:0.6150622633571459)[&rate=0.023202697876726783…
tree STATE_16000 = ((1[&rate=0.014689755438023075]:2.887581718534001,2[&rate=0.11794346187508001]:0.7775817185340017)[&rate=0.01612964958725514]:2.614086827819513,(((3[&rate=0.019294531452149745]:4.33552375781823,((((4[&rate=0.011405988797082003]:5.167435588280011,((((7[&rate=0.0013125076004780632]:0.07431108822387955,15[&rate=0.018058176795814757]:0.07431108822387955)[&rate=0.026099331643908312]…
tree STATE_17000 = ((1[&rate=0.03725285523168349]:2.887581718534001,2[&rate=0.11815827075840671]:0.7775817185340017)[&rate=0.016159026306924087]:2.614086827819513,((((3[&rate=0.01932967232973343]:4.149095769915121,((((4[&rate=0.011738789666254365]:4.781840367544223,(((7[&rate=0.009910389988076262]:2.480204280097439,15[&rate=0.01809106591684576]:2.480204280097439)[&rate=0.021548707061273695]:1.679…
tree STATE_18000 = ((1[&rate=0.005215606054428313]:2.887581718534001,2[&rate=0.10468020289121868]:0.7775817185340017)[&rate=0.016937451379578933]:2.614086827819513,(((3[&rate=0.01768618918801743]:3.967860944712669,((((4[&rate=0.010836587195445935]:4.781840367544223,(((7[&rate=0.0031512127638529163]:0.34432076019502134,15[&rate=0.02141404055368867]:0.34432076019502134)[&rate=0.016213365998810708]:…
tree STATE_19000 = ((1[&rate=0.004270518053722767]:2.978524631912819,2[&rate=0.05569200678840725]:0.8685246319128197)[&rate=0.016980908109438926]:3.1951699799173596,(((3[&rate=0.02606470157448699]:4.521770835729072,(((((4[&rate=0.010293419858592539]:6.876712538349032,(((7[&rate=0.010293419858592539]:1.9392241636378351,15[&rate=0.02157027314341147]:1.9392241636378351)[&rate=0.016169340995280328]:2…
tree STATE_20000 = ((1[&rate=0.016164680748921297]:2.592613392514437,2[&rate=0.05618276433795368]:0.4826133925144376)[&rate=0.020473674953763867]:4.826858195028763,(((3[&rate=0.008583295020623879]:4.147809214371158,((((((4[&rate=0.01337906545201385]:6.560699705659935,((((7[&rate=0.015803044803459978]:0.2048056423993252,15[&rate=0.025089747116072775]:0.2048056423993252)[&rate=0.012062885263197298]…
tree STATE_21000 = ((1[&rate=0.016027074261551828]:4.712931231651773,2[&rate=0.01424780213448921]:2.602931231651773)[&rate=0.012230771631441826]:2.0477181831582385,(((3[&rate=0.00842494074913827]:4.188226210785473,((((((4[&rate=0.013225311102156976]:6.354315062143158,((((7[&rate=0.09702144728283645]:0.022171414334660966,15[&rate=0.04541249402509537]:0.022171414334660966)[&rate=0.01190462443421389…
tree STATE_22000 = ((1[&rate=0.018376613720238584]:5.485727750258469,2[&rate=0.016430980228756786]:3.37572775025847)[&rate=0.021295284414232618]:1.2749216645515418,(((3[&rate=0.00996928438715033]:4.1880786537866115,((((((4[&rate=0.015307573224652085]:6.55124852874339,((((7[&rate=0.09772509978337292]:0.4762661776402979,15[&rate=0.0628259358575695]:0.4762661776402979)[&rate=0.013850169861411262]:3.…
tree STATE_23000 = ((1[&rate=0.019169639532671794]:4.393600854090039,2[&rate=0.01750765683673276]:2.2836008540900394)[&rate=0.0289025560427926]:2.1082716713710212,(((3[&rate=0.010584957657082788]:3.9687388904295915,(((((4[&rate=0.016302443519306434]:6.897847127425479,((((7[&rate=0.020027924119013878]:0.3280143561821447,15[&rate=0.05824700068899372]:0.3280143561821447)[&rate=0.008277125208933294]:…
tree STATE_24000 = ((1[&rate=0.013056508926010025]:3.5928836537821667,2[&rate=0.006120721476914995]:1.4828836537821672)[&rate=0.027400599028249126]:2.4695221624582047,(((3[&rate=0.010274717626805423]:2.9534018911496815,(((((4[&rate=0.006958238152124057]:7.3831654709765715,(((7[&rate=0.047166817539410655]:3.501576989504496,(((14[&rate=0.04430418144984727]:0.9809270974215032,19[&rate=0.018533973705…
tree STATE_25000 = ((1[&rate=0.014487496276480586]:4.4903440676771424,2[&rate=0.007619756071307842]:2.380344067677143)[&rate=0.024898180663449985]:1.5820102010948318,(((3[&rate=0.011790741419932069]:2.9616864600415767,(((((4[&rate=0.01100630458023352]:6.919614531012069,(((7[&rate=0.04163952143520566]:4.447461591209034,(((14[&rate=0.048592755621117964]:0.2895334048679423,19[&rate=0.020883818994755…
tree STATE_26000 = ((1[&rate=0.010636536717625808]:4.4903440676771424,2[&rate=0.021434789411011776]:2.380344067677143)[&rate=0.024255614927384216]:1.5820102010948318,(((3[&rate=0.009494086315168501]:2.5722511336511147,(((((4[&rate=0.009494086315168501]:6.919614531012069,(((7[&rate=0.012519163273069468]:4.11115549208272,12[&rate=0.03595386287751988]:1.5411554920827193)[&rate=0.012519163273069468]:…
tree STATE_27000 = ((1[&rate=0.010279638873137955]:4.281143159507508,2[&rate=0.006829970465458044]:2.1711431595075084)[&rate=0.04196661500654883]:0.9861381935809135,(((3[&rate=0.015478244934854965]:2.5805877811652707,((((((4[&rate=0.009168984745037382]:6.907735434693404,(((7[&rate=0.005022045240974515]:3.901909714872353,12[&rate=0.035714638041751394]:1.3319097148723529)[&rate=0.011378881134264926…
tree STATE_28000 = ((1[&rate=0.01317246603114864]:4.2070392888542685,2[&rate=0.04556997005932595]:2.097039288854269)[&rate=0.041913477303991045]:1.6361192115980643,(((3[&rate=0.008757331819274527]:2.6134116033771804,((((((4[&rate=0.009132068422980439]:6.818274433227394,((((7[&rate=0.004996350184486484]:2.5700000000000003,12[&rate=0.01739326916951534]:0.0)[&rate=0.046551974372522044]:1.89254381251…
tree STATE_29000 = ((1[&rate=0.009279042743060231]:3.1704388785096,2[&rate=0.04013500489825696]:1.0604388785096006)[&rate=0.036363081413365896]:2.7667593636352805,(((3[&rate=0.010857217403831432]:2.6913794004835836,((((((4[&rate=0.006022428246560095]:6.6044762314513115,((((7[&rate=0.017089587973745168]:2.5700000000000003,12[&rate=0.03149793415624256]:0.0)[&rate=0.04331093702541584]:2.010615435288…
tree STATE_30000 = ((1[&rate=0.010071245004174223]:2.8717144088530304,2[&rate=0.12281092583408142]:0.761714408853031)[&rate=0.0124048306648631]:2.6658098374986494,(((3[&rate=0.045708387545255774]:3.205681563756343,((((((4[&rate=0.006634584628393351]:6.565942110685658,(((11[&rate=0.04934741775831103]:1.4315876251392794,((((16[&rate=0.09656746632632374]:0.8157307548911703,((((21[&rate=0.07955906224…
tree STATE_31000 = ((1[&rate=0.016100462771438777]:2.8717144088530304,2[&rate=0.029272555211620067]:0.761714408853031)[&rate=0.0124048306648631]:2.4109721739272416,(((3[&rate=0.045708387545255774]:2.428222089846649,((((((4[&rate=0.010071245004174223]:6.565942110685658,((7[&rate=0.01816276037715472]:4.135425547402686,12[&rate=0.01773680946143942]:1.5654255474026861)[&rate=0.019485092153927738]:0.6…
tree STATE_32000 = ((1[&rate=0.018982346753712225]:2.8968722629693673,2[&rate=0.03214662173017608]:0.7868722629693679)[&rate=0.01423256236198994]:2.4124850772072435,((((((3[&rate=0.04955058495033392]:0.8432344070286462,44[&rate=0.011706192459636508]:8.103234407028651)[&rate=0.006785107916094103]:0.6658521645274575,10[&rate=0.01313392505296359]:2.279086571556107)[&rate=0.04955058495033392]:0.41442…
tree STATE_33000 = ((1[&rate=0.015971292443690416]:2.736840232345571,2[&rate=0.07268770705437927]:0.6268402323455717)[&rate=0.012290484934839956]:2.868279281604103,(((((3[&rate=0.12731121372441478]:0.9673417048975992,44[&rate=0.004584968297218286]:8.227341704897604)[&rate=0.005596977317642192]:0.8602158458176561,10[&rate=0.031721256524455906]:2.5975575507152584)[&rate=0.03846239044295854]:0.52695…
tree STATE_34000 = ((1[&rate=0.014433898594824942]:2.736840232345571,2[&rate=0.0745222559153437]:0.6268402323455717)[&rate=0.012481492081768457]:3.5237954225555868,((((((3[&rate=0.11798843273993896]:0.9673417048975992,44[&rate=0.0037949750405461675]:8.227341704897604)[&rate=0.11109500773601531]:0.10833421651359032,10[&rate=0.007670363965934634]:1.8456759214111926)[&rate=0.014099754963158682]:0.84…
tree STATE_35000 = ((1[&rate=0.02070680087234864]:2.736840232345571,2[&rate=0.07012948498653845]:0.6268402323455717)[&rate=0.01818609643679256]:3.398291702987656,((((((3[&rate=0.05345910587353262]:1.0406364086560203,44[&rate=0.007267389255567749]:8.300636408656025)[&rate=0.0979975914946917]:0.16264701386270985,10[&rate=0.01249769316637182]:1.9732834225187332)[&rate=0.0036836002540961066]:0.502844…
tree STATE_36000 = ((1[&rate=0.018650141916359803]:2.730291365619081,2[&rate=0.07116825730662811]:0.6202913656190816)[&rate=0.016173162143280642]:3.777626483043747,(((((3[&rate=0.10812519897866894]:0.9882609151545836,(10[&rate=0.007313870065002549]:0.8585562252791306,44[&rate=0.005908424183814889]:7.3485562252791325)[&rate=0.0028022219562462846]:0.8997046898754562)[&rate=0.020889676092320467]:0.6…
tree STATE_37000 = ((1[&rate=0.02123158308284874]:2.746988015157619,2[&rate=0.06824752620632078]:0.6369880151576197)[&rate=0.01631163062202971]:3.651214526578954,((((3[&rate=0.04561696795926781]:1.6805896107039473,(9[&rate=0.06497603066348487]:1.7556211223899894,(10[&rate=0.008893092859469834]:1.4785343998891989,44[&rate=0.00779322952398229]:7.968534399889201)[&rate=0.022323097557934452]:0.277086…
tree STATE_38000 = ((1[&rate=0.020470395533370697]:2.746988015157619,2[&rate=0.06873062272159824]:0.6369880151576197)[&rate=0.015572915483121655]:3.206828701306634,((((((3[&rate=0.04017145374132535]:0.822004820244139,10[&rate=0.019045586772611593]:1.5920048202441421)[&rate=0.007790375519986939]:0.10640031306878939,44[&rate=0.007790375519986939]:8.188405133312934)[&rate=0.05819546731148111]:0.9500…
tree STATE_39000 = ((1[&rate=0.017931879709160308]:2.7679589185842204,2[&rate=0.07342210084815634]:0.657958918584221)[&rate=0.01978212283243282]:2.9360496274948744,((((3[&rate=0.061941856851395714]:1.331903919759398,10[&rate=0.033766558185684505]:2.101903919759401)[&rate=0.00793487713086808]:1.2332742826842988,(((((((4[&rate=0.01610405108386547]:4.23933814001316,((11[&rate=0.09872166646392476]:1.…
tree STATE_40000 = ((1[&rate=0.027653003860700236]:3.02330604508289,2[&rate=0.03304893302031524]:0.9133060450828907)[&rate=0.01922950872583365]:1.4947588973047274,((((3[&rate=0.03359032093319488]:0.46555356799098746,10[&rate=0.03304893302031524]:1.2355535679909906)[&rate=0.007949633696713613]:2.422015960709551,((((((((4[&rate=0.014946613817109832]:4.236033651246828,((((11[&rate=0.0969478589775375…
tree STATE_41000 = ((1[&rate=0.01556209988810556]:3.1573348160216526,2[&rate=0.04259274398653224]:1.0473348160216531)[&rate=0.016955845837448583]:1.741214619002605,((((3[&rate=0.05100869378769011]:0.46555356799098746,10[&rate=0.044864261136412655]:1.2355535679909906)[&rate=0.008247239206688916]:2.930891261166302,((((((4[&rate=0.02050713295867539]:3.832954470300912,((((11[&rate=0.09325912549431895…
tree STATE_42000 = ((1[&rate=0.008460180155771511]:3.361713601459549,2[&rate=0.04998684393469674]:1.2517136014595494)[&rate=0.017630308668273923]:1.5751835107321313,((((3[&rate=0.05089843933065471]:1.420646641428597,10[&rate=0.028755738505020473]:2.1906466414286)[&rate=0.008996804519862383]:1.498496172130686,(((((4[&rate=0.02159282742519451]:4.906714314023269,(((((7[&rate=0.02919551277632327]:0.0…
tree STATE_43000 = ((1[&rate=0.007481398408480877]:2.5447795342626165,2[&rate=0.04686554971098041]:0.43477953426261706)[&rate=0.011974183408861095]:2.5258999838771388,((((((3[&rate=0.02909797157108435]:1.4025315643184584,10[&rate=0.015904857797578314]:2.1725315643184615)[&rate=0.039773596706148585]:0.004822309654855417,9[&rate=0.03652564126769855]:2.177353873973317)[&rate=0.03592129417346437]:1.2…
tree STATE_44000 = (1[&rate=0.005615169783088417]:5.083028206199366,(2[&rate=0.014175399324975012]:2.8048756012029443,((((3[&rate=0.032723784647342595]:2.6506939965802303,9[&rate=0.06253008131612041]:3.4206939965802334)[&rate=0.04184846747973205]:0.4532511796076051,((((((4[&rate=0.01924116475665087]:5.223097599506033,(((7[&rate=0.03582786277852308]:2.6545101808673373,(32[&rate=0.03423662408483702…
tree STATE_45000 = ((1[&rate=0.004586537927579882]:4.962879577056562,(((3[&rate=0.017116233087055448]:4.113478023459905,((((((4[&rate=0.017470735766648614]:4.956567185968645,(((7[&rate=0.03431619842193071]:2.966027518519315,((((((((16[&rate=0.08934487503007477]:0.9512089973709088,((((21[&rate=0.034888227706921016]:0.6445664957688368,25[&rate=0.017826723887396426]:2.884566495768837)[&rate=0.009914…
tree STATE_46000 = (1[&rate=0.0025642244370175852]:5.930412341111783,(2[&rate=0.01565340717442014]:3.2966190307512875,(((3[&rate=0.015308769568261325]:4.7252360270583225,((((((4[&rate=0.01565340717442014]:5.6468663978682585,(((7[&rate=0.032006224803222974]:1.718572765578383,30[&rate=0.032006224803222974]:3.7385727655783825)[&rate=0.00500564622422876]:1.1144029561906663,(((((16[&rate=0.03502404812…
tree STATE_47000 = ((1[&rate=0.01889571067385245]:5.213168255827526,2[&rate=0.01584836638002376]:3.1031682558275264)[&rate=0.03017384519184533]:0.8141172456356855,(((3[&rate=0.01519493259024299]:4.7252360270583225,((((((((4[&rate=0.011980145887326077]:5.444668251588546,((((7[&rate=0.03017384519184533]:2.264110064269662,30[&rate=0.030691849610141576]:4.284110064269662)[&rate=0.019248355980539946]:…
tree STATE_48000 = ((1[&rate=0.019062012946220504]:3.2315634303942247,2[&rate=0.01626012353502548]:1.1215634303942252)[&rate=0.019062012946220504]:2.7957220710689867,(((3[&rate=0.0068244391036162855]:4.7252360270583225,((((((4[&rate=0.011147400671465978]:6.890064744757517,((((((7[&rate=0.08704943683281881]:0.8545806505699893,30[&rate=0.04925593898793724]:2.874580650569989)[&rate=0.019906493539322…
tree STATE_49000 = ((1[&rate=0.015573567088046171]:3.2315634303942247,2[&rate=0.04444034447797797]:1.1215634303942252)[&rate=0.019722512811942535]:1.619364760370786,(((3[&rate=0.007314741815017703]:4.35566897233597,((((((4[&rate=0.006920023556666317]:6.463751002350531,(((7[&rate=0.019722512811942535]:1.8067294630069703,13[&rate=0.02061377993453152]:1.8067294630069703)[&rate=0.049611588406924596]:…
tree STATE_50000 = ((1[&rate=0.013872724991447781]:4.051940058098836,2[&rate=0.03216592625095615]:1.9419400580988366)[&rate=0.017793280072503855]:0.7982087716856725,((((3[&rate=0.006256205253452534]:4.354975293956606,(((((4[&rate=0.005900965359651559]:7.573148216985942,((((7[&rate=0.01996262461354889]:3.372921748883421,13[&rate=0.025964151275407563]:3.372921748883421)[&rate=0.045939091505290935]:…
tree STATE_51000 = ((1[&rate=0.019652318855596037]:3.347016703378415,2[&rate=0.014792806799461548]:1.2370167033784156)[&rate=0.017118856269482695]:1.3462078677309464,((((3[&rate=0.005997337965686545]:4.354975293956606,((((((4[&rate=0.005655652626453211]:7.112187767202624,(((7[&rate=0.02055142367764321]:1.7540554972396016,13[&rate=0.02555693392977164]:1.7540554972396016)[&rate=0.006333827728163393…
tree STATE_52000 = ((1[&rate=0.01617851732842786]:2.6051424417857802,2[&rate=0.031891430394236586]:0.4951424417857808)[&rate=0.01375334076853531]:2.088082129323581,(((3[&rate=0.00463108678572074]:4.359088645356188,(((((4[&rate=0.00463108678572074]:6.727303607841829,((7[&rate=0.01808562190746893]:1.7540554972396016,13[&rate=0.03937205674142709]:1.7540554972396016)[&rate=0.015107477278700874]:2.190…
tree STATE_53000 = ((1[&rate=0.028776777076124214]:2.78930624254032,2[&rate=0.03849775186700124]:0.6793062425403207)[&rate=0.0148525789007069]:1.879869999826198,(((3[&rate=0.013812588948603969]:5.90040913621754,((((((4[&rate=0.005920041558349894]:6.843431115141183,(((((7[&rate=0.03761199042308777]:0.9087261807733995,13[&rate=0.011219354625895621]:0.9087261807733995)[&rate=0.016309074677838528]:2.…
tree STATE_54000 = ((1[&rate=0.02969865562813652]:2.78930624254032,2[&rate=0.022128971611831662]:0.6793062425403207)[&rate=0.011037355356164614]:1.879869999826198,(((3[&rate=0.012282557449280473]:4.468909041090917,((((((4[&rate=0.0070398608610248515]:6.978941652988453,((((7[&rate=0.02301847036332904]:1.9059622596273869,13[&rate=0.005002695753708537]:1.9059622596273869)[&rate=0.012598660910362465]…
tree STATE_55000 = ((1[&rate=0.016406694330380524]:3.0581332720137198,2[&rate=0.09869302846897415]:0.9481332720137203)[&rate=0.01248537868705225]:1.6110429703527984,(((3[&rate=0.01387710793728415]:4.468909041090917,((((((4[&rate=0.008004161542223514]:6.978941652988453,(((((7[&rate=0.010091272669281403]:1.9674731968762842,37[&rate=0.11337323445828087]:1.9674731968762842)[&rate=0.021188703020909923…
tree STATE_56000 = ((1[&rate=0.03769998022273476]:2.1099999999999994,2[&rate=0.04062733727615186]:0.0)[&rate=0.019302515784078513]:2.760021223917562,(((3[&rate=0.018520859376819437]:4.130887648551202,((((((4[&rate=0.009281399246500045]:6.978941652988453,((((7[&rate=0.04748646984603338]:1.2089387714306916,37[&rate=0.10521304878120748]:1.2089387714306916)[&rate=0.023462711063280118]:0.8635410941984…
tree STATE_57000 = ((1[&rate=0.054943542867270594]:3.2228115927816887,2[&rate=0.001794066096960439]:1.1128115927816893)[&rate=0.016873302225919765]:1.6472096311358726,(((3[&rate=0.016105434172357058]:2.4091343016072884,((((((4[&rate=0.007740054838549005]:6.978941652988453,((((((7[&rate=0.0680610655149726]:0.32694555167992334,33[&rate=0.18532173264159255]:0.32694555167992334)[&rate=0.0070447305496…
tree STATE_58000 = ((1[&rate=0.05931487989644064]:2.1830618011713625,2[&rate=0.18532173264159255]:0.07306180117136307)[&rate=0.016487147983960348]:3.213507022829212,(((3[&rate=0.0059586379891853804]:3.2167443940793987,(((((4[&rate=0.008082525524603295]:7.613871997773231,((((((7[&rate=0.006689851847288446]:0.9307681374002001,33[&rate=0.1200667646164283]:0.9307681374002001)[&rate=0.0090980821888080…
tree STATE_59000 = ((1[&rate=0.06011406197529271]:2.5273574419412483,2[&rate=0.08976047554315841]:0.4173574419412489)[&rate=0.016538841624797976]:1.9480183816235552,(((3[&rate=0.00592880015497779]:3.2167443940793987,((((((4[&rate=0.007717445819213734]:6.801079889669328,(((((7[&rate=0.01539392859569867]:0.6134714338347607,33[&rate=0.08353347984744233]:0.6134714338347607)[&rate=0.02657715058492785]…
tree STATE_60000 = ((1[&rate=0.0144284054562538]:3.2894593048021576,2[&rate=0.0740289375944804]:1.1794593048021582)[&rate=0.05882816004812065]:1.141694398624054,(((3[&rate=0.005961031584768965]:4.16738129066983,((((((4[&rate=0.007712677100592517]:7.394690874126319,(((((((7[&rate=0.015142990697829527]:0.4749992265023337,42[&rate=0.2806089906686474]:6.114999226502334)[&rate=0.016242526440234654]:0.…
tree STATE_61000 = ((1[&rate=0.013795623205843679]:3.4117136549178895,2[&rate=0.046084254705600444]:1.30171365491789)[&rate=0.04034951953448464]:1.0194400485083221,(((3[&rate=0.006564584385099442]:5.018579175220921,((((4[&rate=0.01211609909667658]:7.394690874126319,((((((7[&rate=0.014837524163831137]:0.0,42[&rate=0.27219612921553665]:5.640000000000001)[&rate=0.015549388761883318]:0.51492647703246…
tree STATE_62000 = ((1[&rate=0.015173798385377253]:3.7277913633615185,2[&rate=0.02721661563364026]:1.617791363361519)[&rate=0.007739197091956024]:0.7033623400646931,(((3[&rate=0.009499571364710656]:5.018579175220921,(((((4[&rate=0.01762825107866962]:4.744088874415006,(12[&rate=0.05797526858344573]:0.4295561190214485,15[&rate=0.02143833962175605]:2.999556119021449)[&rate=0.0853983069594985]:1.7445…
tree STATE_63000 = ((1[&rate=0.02286179265554757]:3.698789071709683,2[&rate=0.011090955331146611]:1.5887890717096838)[&rate=0.017821597088970402]:0.7028641661939119,(((3[&rate=0.012685299872080471]:4.991587826215813,(((((4[&rate=0.01335316331186161]:4.2501826347026395,(12[&rate=0.03065079357787533]:1.0968825065441408,15[&rate=0.017013576093235172]:3.666882506544141)[&rate=0.09417642824122792]:0.5…
tree STATE_64000 = ((1[&rate=0.01956817675793242]:2.817365455276459,2[&rate=0.019996096094961]:0.7073654552764594)[&rate=0.01792486843280775]:1.6076960807505714,(((3[&rate=0.014566110946132964]:5.013005167707625,(((((4[&rate=0.014919412563011686]:4.609173705658964,(12[&rate=0.017529941105283126]:1.1128474804655255,15[&rate=0.017140923968404203]:3.682847480465526)[&rate=0.0860378027897731]:0.92632…
tree STATE_65000 = ((1[&rate=0.011962903335733152]:2.7971491702668345,2[&rate=0.09767562466074295]:0.6871491702668351)[&rate=0.010779152214673394]:1.6068842980119271,(((3[&rate=0.016889374835981106]:4.993765609773824,((((((4[&rate=0.017487159175490857]:4.594364366233453,(12[&rate=0.019333383771705744]:0.76627382774209,15[&rate=0.00854515093990538]:3.3362738277420902)[&rate=0.06172485096541963]:1.…
tree STATE_66000 = ((1[&rate=0.009527493389847557]:2.9142782288556575,2[&rate=0.11086595880754091]:0.804278228855658)[&rate=0.021411332060048492]:2.237875405646278,(((3[&rate=0.015708634676839587]:4.7432109327181635,((((((4[&rate=0.028176154461704944]:4.594364366233453,(12[&rate=0.018930513554784423]:0.76627382774209,15[&rate=0.008928940976138134]:3.3362738277420902)[&rate=0.04935175530352067]:1.…
tree STATE_67000 = ((1[&rate=0.007426743357841695]:2.6990352273891105,2[&rate=0.11272339392534637]:0.5890352273891111)[&rate=0.01870401102093859]:3.0441116567409594,(((3[&rate=0.013137346713023253]:4.7432109327181635,((((((4[&rate=0.025582729088942945]:4.594364366233453,(12[&rate=0.03128933969720411]:1.4122887163818376,15[&rate=0.007162507483990769]:3.982288716381838)[&rate=0.04980810420532304]:0…
tree STATE_68000 = ((1[&rate=0.011218438631421]:2.6990352273891105,2[&rate=0.09388623093234341]:0.5890352273891111)[&rate=0.021134837903413823]:3.0441116567409594,(((3[&rate=0.010448584071447956]:4.172294228344128,((((((4[&rate=0.02475647046441748]:4.594364366233453,(12[&rate=0.037590281212627266]:1.4122887163818376,15[&rate=0.007883818398811932]:3.982288716381838)[&rate=0.06911925355632104]:0.61…
tree STATE_69000 = ((1[&rate=0.0183673949317771]:4.191802601745152,2[&rate=0.006922071476035075]:2.081802601745153)[&rate=0.00961700632709285]:1.6018790530883251,(((3[&rate=0.02370110283241084]:3.4228723174176423,((((((4[&rate=0.02146598670391111]:4.650157933734608,(12[&rate=0.06699165512563517]:1.414729736814646,15[&rate=0.006038146594550042]:3.9847297368146464)[&rate=0.06699165512563517]:0.6654…
tree STATE_70000 = ((1[&rate=0.01863723235896642]:4.191802601745152,2[&rate=0.02702641695153242]:2.081802601745153)[&rate=0.02816657177150135]:1.6018790530883251,(((3[&rate=0.029376401860983895]:3.4228723174176423,((((4[&rate=0.015071436408549571]:4.988296704040781,(12[&rate=0.06668705332603533]:1.414729736814646,15[&rate=0.009852140282483032]:3.9847297368146464)[&rate=0.0697999938840655]:1.00356…
tree STATE_71000 = ((1[&rate=0.013804197579401037]:4.268432606670515,2[&rate=0.018510840911648993]:2.158432606670516)[&rate=0.024494482442640093]:1.6048432321874202,(((3[&rate=0.026827846337811382]:3.4904371518304487,((((4[&rate=0.0059138181435614045]:4.846853228785665,(12[&rate=0.0656371201525419]:0.7883538943967743,15[&rate=0.0055224750973171775]:3.3583538943967746)[&rate=0.06898793767913323]:1…
tree STATE_72000 = ((1[&rate=0.009673662649473542]:3.791767503584225,2[&rate=0.015594549689902301]:1.6817675035842257)[&rate=0.02836500494783983]:2.2128769232933934,(((3[&rate=0.0256778367472719]:3.4603497844759445,(((((4[&rate=0.009916040192209267]:5.837662608970422,(12[&rate=0.05981642620686686]:0.7652594807126505,15[&rate=0.010638639014992254]:3.3352594807126508)[&rate=0.06466239330400174]:2.5…
tree STATE_73000 = ((1[&rate=0.006959030530344197]:5.703778724684703,2[&rate=0.016740627416457102]:3.5937787246847037)[&rate=0.02654060309257453]:0.1422754157135273,(((3[&rate=0.007833130883832931]:4.339458260330886,(((((4[&rate=0.006959030530344197]:6.3005907291126775,(12[&rate=0.06716378127149733]:1.0124925758801098,15[&rate=0.008053707826973299]:3.58249257588011)[&rate=0.03310848679565409]:2.7…
tree STATE_74000 = ((1[&rate=0.007210875414388141]:3.0372764614366545,2[&rate=0.03697391043760781]:0.9272764614366551)[&rate=0.031234757930871975]:3.7052786672605222,(((3[&rate=0.0169557535385753]:4.168089574122618,((((4[&rate=0.021923156372316323]:6.878527212838023,((((((7[&rate=0.014874214263055942]:0.08750755015988432,33[&rate=0.03434097961558432]:0.08750755015988432)[&rate=0.01847723097212257…
tree STATE_75000 = ((1[&rate=0.03283687536737183]:3.83145404411912,2[&rate=0.011514637755106048]:1.7214540441191204)[&rate=0.00807368466211232]:4.870509592684591,(((3[&rate=0.01607642983345373]:4.168089574122618,(((((4[&rate=0.011514637755106048]:5.7905904658983935,((((((7[&rate=0.03366863529772588]:0.08750755015988432,33[&rate=0.04053981408333514]:0.08750755015988432)[&rate=0.016783292986202774]…
tree STATE_76000 = ((1[&rate=0.014813672659135073]:3.917998481540991,2[&rate=0.01251199849100782]:1.8079984815409915)[&rate=0.014127504845446285]:4.5370151219962125,(((3[&rate=0.008076240673706433]:5.285567049777491,(((((4[&rate=0.009101637427066388]:5.813807450060331,((((((7[&rate=0.0035261824460909572]:1.7554852265099434,33[&rate=0.11586738871846175]:1.7554852265099434)[&rate=0.0186649381828832…
tree STATE_77000 = ((1[&rate=0.012697802313752535]:3.1833632505140415,2[&rate=0.01061929521195974]:1.073363250514042)[&rate=0.001661402567892628]:3.4281753863644653,(((3[&rate=0.004993692256531445]:5.3012087821002325,((((4[&rate=0.003988219966668235]:7.236094479921842,(((((((7[&rate=0.0027787383384756618]:1.7662765316257918,(37[&rate=0.14578853408421638]:0.306510875295384,42[&rate=0.0976747776816…
tree STATE_78000 = ((1[&rate=0.011737945392156038]:3.1928603184194344,2[&rate=0.011737945392156038]:1.082860318419435)[&rate=0.003283180314682232]:4.677386032507414,(((3[&rate=0.00465248805648403]:5.3012087821002325,((((4[&rate=0.01317410740039942]:7.236094479921842,(((((((7[&rate=0.0027803816280931736]:0.5454867269971011,33[&rate=0.005090337427537214]:0.5454867269971011)[&rate=0.0111931015326830…
tree STATE_79000 = ((1[&rate=0.016058666692711398]:4.5424977935985,2[&rate=0.005483691259942205]:2.4324977935985004)[&rate=0.005818208006731627]:4.124829984570894,(((3[&rate=0.007357864802067102]:3.948225982584816,(((((4[&rate=0.010464914251084267]:7.530108560661503,((((((7[&rate=0.008223324941263084]:0.14901210572462276,33[&rate=0.019816022441227894]:0.14901210572462276)[&rate=0.0368064598237668…
tree STATE_80000 = ((1[&rate=0.017929001097694405]:6.929694028987136,2[&rate=0.006075587721407854]:4.819694028987136)[&rate=0.006448936963284871]:0.5639587077501744,(((3[&rate=0.008169182542535661]:3.927985026522812,((((((4[&rate=0.010084312538989037]:6.301350891229372,(((((7[&rate=0.008817735414047718]:0.10297006781546614,33[&rate=0.01652491128158114]:0.10297006781546614)[&rate=0.038896828635245…
tree STATE_81000 = (1[&rate=0.01575487520811245]:7.379036063557642,(2[&rate=0.010926484621931513]:3.9144202539728994,(((3[&rate=0.005842369253869726]:3.927985026522812,(((((4[&rate=0.015420119866215064]:6.656191105063108,(((((7[&rate=0.06509299939250231]:1.7887059622745234,33[&rate=0.0279082426110812]:1.7887059622745234)[&rate=0.039110648740653155]:0.19382348734282928,(32[&rate=0.0200364261873004…
tree STATE_82000 = (1[&rate=0.014334750797252691]:7.379036063557642,(2[&rate=0.028217084410729884]:3.1429055769180536,(((3[&rate=0.002350040432428141]:2.639858969642077,((((4[&rate=0.013985664353185606]:6.925381817255943,(((((7[&rate=0.029423291166358896]:0.8832104287635012,33[&rate=0.03642154249954534]:0.8832104287635012)[&rate=0.039798824518471554]:1.8248562335177105,(32[&rate=0.020159250405336…
tree STATE_83000 = ((1[&rate=0.012073466359656563]:3.355163725264781,2[&rate=0.054139648124326686]:1.2451637252647814)[&rate=0.003827088142069286]:4.023872338292861,(((3[&rate=0.007123276893546519]:3.913933128926381,((((4[&rate=0.009351784083545821]:7.059144116595746,(((((((7[&rate=0.018700027177182093]:0.7085373392360275,32[&rate=0.01913273975525135]:0.7085373392360275)[&rate=0.02509298011149418…
tree STATE_84000 = ((1[&rate=0.01464370316488385]:2.5304999500605305,2[&rate=0.05557243956620106]:0.4204999500605311)[&rate=0.008134499519367462]:2.9958995836801847,(((3[&rate=0.009076742959278489]:3.9394668758196048,(((((4[&rate=0.011616859919884818]:7.423975689861322,((((((7[&rate=0.021771613799033192]:1.12514266137239,(32[&rate=0.01960096937237642]:0.9523491106503386,37[&rate=0.112865782602911…
tree STATE_85000 = ((1[&rate=0.014975159779836352]:3.6851426567930474,2[&rate=0.06228352278805376]:1.575142656793048)[&rate=0.006766776245110281]:1.8412568769476678,(((3[&rate=0.007053255378320164]:3.5940493124731177,(((((4[&rate=0.009685957797839503]:7.423975689861322,(((((7[&rate=0.039313835754090025]:2.283430694312301,((32[&rate=0.005617109091051907]:0.12910093750014084,37[&rate=0.119882600263…
tree STATE_86000 = ((1[&rate=0.014453170931867314]:3.067969453214687,2[&rate=0.027211411891265507]:0.9579694532146874)[&rate=0.012705863323216523]:2.723040889278977,(((3[&rate=0.013389195428112469]:3.635979158311379,(((((4[&rate=0.00925005391166535]:7.423975689861322,((((((7[&rate=0.044124293736981214]:2.8311689185312936,((32[&rate=0.00501314939527791]:0.6566160894523279,37[&rate=0.03278226242350…
tree STATE_87000 = ((1[&rate=0.016948668758579127]:5.256066738042435,2[&rate=0.03018023266257223]:3.1460667380424354)[&rate=0.010629792858960527]:0.48243686523334617,(((3[&rate=0.01580708050392546]:3.0224251357196508,(((((4[&rate=0.01030646139381983]:7.2742638751279465,(((((7[&rate=0.005781202041481778]:1.394769826923973,((32[&rate=0.012277479945369601]:0.45008046915052446,37[&rate=0.007430139624…
tree STATE_88000 = ((1[&rate=0.016377549938051426]:3.8327221009516492,2[&rate=0.02841757384573806]:1.7227221009516498)[&rate=0.028992870329094252]:1.9317949484214623,(((3[&rate=0.01532231760778262]:3.0442929510743824,((((((4[&rate=0.010184046998918516]:6.071870490253147,((((7[&rate=0.0058627386242536585]:1.630958331711934,((32[&rate=0.05387631771635972]:0.3437935385560742,37[&rate=0.0252133832041…
tree STATE_89000 = ((1[&rate=0.016564925719356773]:3.5332926346232725,2[&rate=0.024824885001664132]:1.423292634623273)[&rate=0.005045081130441311]:3.91037961853543,(((3[&rate=0.015463601878809578]:1.8911402311854388,(((((4[&rate=0.010140355032773144]:6.5953693174823265,((((((7[&rate=0.005732188456770701]:1.313825970004995,(32[&rate=0.029270119732823834]:0.3897539291158303,37[&rate=0.0098279177218…
tree STATE_90000 = ((1[&rate=0.008674200572884604]:4.8403956732885405,2[&rate=0.024693660592512472]:2.730395673288541)[&rate=0.004865187912632878]:2.603276579870162,(((3[&rate=0.01524082045949716]:4.947273699640476,(((((4[&rate=0.010225345207390027]:6.664718217381864,(((((((7[&rate=0.008982372584367198]:0.6484304260917071,37[&rate=0.008982372584367198]:0.6484304260917071)[&rate=0.0077509520707396…
tree STATE_91000 = ((1[&rate=0.008673375727585616]:4.903631547599424,2[&rate=0.02830386498320922]:2.793631547599425)[&rate=0.004889113323456118]:2.2732271283240806,(((3[&rate=0.008978807222470702]:2.956298739501918,(((((4[&rate=0.010209836520833484]:6.7990713370833085,(((((((7[&rate=0.010834434242193637]:0.753353682800558,32[&rate=0.016631002411060886]:0.753353682800558)[&rate=0.00153244287222916…
tree STATE_92000 = ((1[&rate=0.005831829743281704]:4.377452423816706,2[&rate=0.02352111235063819]:2.2674524238167066)[&rate=0.026014505256735366]:1.219926050291015,(((3[&rate=0.008967550157239912]:2.9790093829809976,(((4[&rate=0.010193586492124538]:7.259863953037531,((((((((7[&rate=0.023050176453107186]:0.7953644665357125,32[&rate=0.016847771557494562]:0.7953644665357125)[&rate=0.0092732763192377…
tree STATE_93000 = ((1[&rate=0.0048061485285207355]:5.316342502531597,2[&rate=0.023711268407688425]:3.206342502531598)[&rate=0.02596736611277967]:0.4623632595594458,(((3[&rate=0.006019093902229119]:3.1218673865070627,((((4[&rate=0.009023973910837233]:7.852076595520138,((((((((7[&rate=0.062208666015203494]:0.896851229293592,32[&rate=0.01590658387995927]:0.896851229293592)[&rate=0.00811031971341374…
tree STATE_94000 = (1[&rate=0.02019653860501526]:5.778705762091043,(2[&rate=0.023191144058377827]:3.1175408327368714,(((3[&rate=0.00597275768256685]:3.1218673865070627,((((4[&rate=0.008263792045199092]:7.633609429369464,5[&rate=0.003620933195083882]:0.03360942936946287)[&rate=0.011322104852771703]:0.4129921145477624,((((((((7[&rate=0.0248406358133866]:0.11510351652255935,32[&rate=0.00739618818821…
tree STATE_95000 = (1[&rate=0.007796705896944513]:5.658794130138531,(2[&rate=0.02235971323689959]:3.040023408482206,(((3[&rate=0.010407758122001605]:3.1218673865070627,(((((4[&rate=0.014335272599588778]:7.633609429369464,5[&rate=0.06930059465810678]:0.03360942936946287)[&rate=0.01580509049996506]:0.4129921145477624,((((((((7[&rate=0.01071240387426209]:0.11510351652255935,32[&rate=0.00751765779262…
tree STATE_96000 = (1[&rate=0.004149759677851836]:5.6597474680717,(2[&rate=0.016886197807308073]:2.620343912310652,(((3[&rate=0.0063084437150439055]:3.1218673865070627,(((((4[&rate=0.009526987132861094]:7.600000000000001,5[&rate=0.01502415214834051]:0.0)[&rate=0.011140847477055979]:0.4466015439172253,((((((7[&rate=0.009225860628704086]:0.04207201083217882,32[&rate=0.005398051099572145]:0.04207201…
tree STATE_97000 = ((1[&rate=0.012477577728932302]:4.29925633843289,2[&rate=0.020905280945915133]:2.189256338432891)[&rate=0.03565690923002623]:1.5851977952918972,(((3[&rate=0.03373607242096848]:3.1218673865070627,(((((4[&rate=0.008897192982272553]:7.997763622443053,(((((((7[&rate=0.00860413258027529]:0.015894421751628585,32[&rate=0.012477577728932302]:0.015894421751628585)[&rate=0.03565690923002…
tree STATE_98000 = ((1[&rate=0.020858606412379785]:3.2499989827755087,2[&rate=0.014441011401427369]:1.1399989827755093)[&rate=0.0030904256772667964]:4.0543271309129665,(((3[&rate=0.03740709880922032]:2.1962005828195146,((((4[&rate=0.010782802011200108]:8.10442474529966,((((((((7[&rate=0.04276973816859855]:0.9731802878552926,37[&rate=0.027511047985300584]:0.9731802878552926)[&rate=0.01044834255588…
tree STATE_99000 = ((1[&rate=0.017751506020062136]:4.049602778531998,2[&rate=0.011440442170210712]:1.9396027785319987)[&rate=0.012161299259866549]:1.6593743041670947,((((3[&rate=0.004898528024566751]:3.6758837504620274,((((4[&rate=0.008253468588697577]:8.701382527932232,5[&rate=0.00466734918173909]:1.1013825279322305)[&rate=0.0015945993843663891]:0.06262809509182432,((((((((7[&rate=0.027082034256…
tree STATE_100000 = ((1[&rate=0.01821357183346819]:3.068297464126509,2[&rate=0.04072193335750107]:0.9582974641265096)[&rate=0.001983987734580685]:2.568608300970773,((((3[&rate=0.014297027434451551]:3.6758837504620274,((((4[&rate=0.00916675569846198]:8.764010623024056,(5[&rate=0.005391958267480022]:0.8167803375268505,(((((((7[&rate=0.009467316566020095]:0.17127992188995833,32[&rate=0.0316745324568…
tree STATE_101000 = ((1[&rate=0.011415370114894319]:4.559241298097433,2[&rate=0.010173945998893695]:2.4492412980974336)[&rate=0.02045031535591602]:0.7868993196758254,((((3[&rate=0.017271332535641355]:4.683534879106375,(((4[&rate=0.011737207010682003]:8.692592377516938,(5[&rate=0.006533033123442362]:1.0764419673385959,((((((7[&rate=0.057608331247627306]:0.17127992188995833,37[&rate=0.0826669716116…
tree STATE_102000 = ((1[&rate=0.011976835997571912]:3.5430469644924045,2[&rate=0.010703162652008007]:1.433046964492405)[&rate=0.032296220316182865]:2.921824936034028,(((3[&rate=0.017946002089822086]:5.510790308890428,(((4[&rate=0.012306489377972156]:8.697953865158006,((5[&rate=0.0023987440674479513]:0.3032930909976912,(12[&rate=0.01926964781663777]:2.7985215878367313,(((14[&rate=0.027351792664914…
tree STATE_103000 = ((1[&rate=0.02372307478588663]:2.9476572482377037,2[&rate=0.03534734276704423]:0.8376572482377043)[&rate=0.0041696135504460385]:3.951679731768934,((((3[&rate=0.004965115993488469]:4.682835089637024,(((4[&rate=0.011888227036723719]:8.692117551373066,(5[&rate=0.029188644822621505]:0.731501620817923,((((7[&rate=0.006525529359444584]:0.7779749304964803,(32[&rate=0.0041696135504460…
tree STATE_104000 = ((1[&rate=0.02194160796883357]:2.8416005882110866,2[&rate=0.0031597383308745518]:0.7316005882110872)[&rate=0.00365596626289063]:4.683456161240734,(((3[&rate=0.004376882600306534]:4.6801708586917385,(((((4[&rate=0.011060117688701271]:7.242385539405756,(12[&rate=0.016139087844664262]:1.7209775054040861,(((14[&rate=0.0533497771908428]:1.3786770572394502,19[&rate=0.021431839466212…
tree STATE_105000 = ((1[&rate=0.024589742006100344]:2.914266190565499,2[&rate=0.013544034899278109]:0.8042661905654995)[&rate=0.004651845172654404]:4.937151901902595,(((3[&rate=0.006548463010428398]:3.673575299456644,(((((4[&rate=0.01648987513531353]:7.30036040720443,(12[&rate=0.017190295371339728]:1.7735989714555664,(((14[&rate=0.03685029448155897]:1.426016056709571,(31[&rate=0.06657993945057798…
tree STATE_106000 = ((1[&rate=0.024578421758267008]:2.914266190565499,2[&rate=0.05407749688468035]:0.8042661905654995)[&rate=0.003582579825322923]:1.5888410272914797,(((3[&rate=0.0032666333945685997]:4.451629775491078,(((((4[&rate=0.006702642303539652]:7.231186481011854,((12[&rate=0.016245734770623535]:1.3151888951478945,((14[&rate=0.04965811080962878]:1.1676646437197817,(31[&rate=0.0556920758137…
tree STATE_107000 = ((1[&rate=0.024050452415708645]:2.898602409586182,2[&rate=0.060597157873660684]:0.7886024095861828)[&rate=0.0029682351530822145]:1.7896572122324699,(((3[&rate=0.002681762469849001]:4.473226453690174,((((((4[&rate=0.005909763235085099]:7.515452619625407,((12[&rate=0.03251887614645767]:1.025687489409055,15[&rate=0.014834856027306326]:3.5956874894090554)[&rate=0.01331091036103999…
tree STATE_108000 = ((1[&rate=0.020960139036723405]:2.888808032619451,2[&rate=0.026107795059942485]:0.7788080326194518)[&rate=0.039978535098968]:1.6642258964237868,((((3[&rate=0.0035015692113559028]:4.464055934831663,((((((4[&rate=0.0062934820932158035]:6.498362635057308,((12[&rate=0.03340891989965213]:1.2533791322760166,15[&rate=0.015494855596467795]:3.823379132276017)[&rate=0.01431463080214106]…
tree STATE_109000 = ((1[&rate=0.020413618055999484]:4.479340649560875,2[&rate=0.019386717692197363]:2.3693406495608755)[&rate=0.039219187457771]:0.15885204543472753,((((3[&rate=0.008373259299610141]:4.5902783923650645,(((((((4[&rate=0.00614510922477746]:6.472523308781273,((12[&rate=0.0324748778006405]:1.2297538802075039,15[&rate=0.014088240673787758]:3.799753880207504)[&rate=0.014481399296822841]…
tree STATE_110000 = ((1[&rate=0.020413618055999484]:3.321759143745787,2[&rate=0.019386717692197363]:1.2117591437457875)[&rate=0.04517610733017427]:1.246462852665907,((((3[&rate=0.008373259299610141]:4.5902783923650645,(((((((4[&rate=0.005879942844624253]:6.8049396473683466,(((((7[&rate=0.01370261870120631]:0.294640923236436,32[&rate=0.0027654164628958854]:0.294640923236436)[&rate=0.10315962873472…
tree STATE_111000 = ((1[&rate=0.022989892840493305]:4.261228520289521,2[&rate=0.02184426713649221]:2.1512285202895214)[&rate=0.0248124896402745]:1.130800356327697,((((3[&rate=0.009511409948969183]:3.7321638497243015,(((((((4[&rate=0.006701999514116845]:6.8049396473683466,((((7[&rate=0.01549139341478192]:0.5796627700140675,(32[&rate=0.009842998897824721]:0.010378189726154119,37[&rate=0.01636311032…
tree STATE_112000 = ((1[&rate=0.02351464058944098]:3.423044561485945,2[&rate=0.021780942774707872]:1.3130445614859454)[&rate=0.025376230874493668]:1.6053436123720743,((((3[&rate=8.424393268458236E-4]:3.7321638497243015,((((((4[&rate=0.006682571082883214]:7.400559581233161,((((7[&rate=0.008203624796693409]:0.5070203416500405,(32[&rate=0.00609266094437648]:0.18709972670440678,37[&rate=0.01631567529…
tree STATE_113000 = ((1[&rate=0.021248283057995167]:2.913268832349928,2[&rate=0.044851407876796846]:0.8032688323499286)[&rate=0.033389180385202714]:2.2662094491350544,((((3[&rate=0.0017279247784680696]:3.3746710841105028,((((4[&rate=0.00591258628410529]:7.400559581233161,(((((7[&rate=0.01295423358047008]:2.218284547771365,33[&rate=0.004586924591100124]:2.218284547771365)[&rate=0.00842138708311772…
tree STATE_114000 = ((1[&rate=0.019184859501579065]:3.7844190839424883,2[&rate=0.04112302319202972]:1.6744190839424888)[&rate=0.030078753231089786]:0.9168394220166363,((((3[&rate=0.035541526564275484]:2.62100360709978,(((((4[&rate=0.004298228807740704]:7.14837858876604,((((7[&rate=0.011469717556058488]:3.7598187344663074,((32[&rate=0.004521657979903155]:0.0398249896931695,37[&rate=0.0202151641807…
tree STATE_115000 = ((1[&rate=0.024394591149862296]:2.351382263866057,2[&rate=0.006276188224256274]:0.24138226386605766)[&rate=0.037217832125584285]:2.3393706622381174,((((3[&rate=0.04353435677120934]:2.6120543337843927,(((((4[&rate=0.018079366002232866]:7.065645534258273,((((((7[&rate=0.017171665370742755]:2.350639796261305,(32[&rate=0.006276188224256274]:1.0863242474911665,37[&rate=0.0256232647…
tree STATE_116000 = ((1[&rate=0.018110999774342836]:2.4762693601727435,2[&rate=0.018572010436247486]:0.36626936017274403)[&rate=0.03238468227667345]:2.2288558777414877,(((3[&rate=0.026101903503500737]:2.6242975177245498,(((((4[&rate=0.019041733788354775]:6.178887336619955,((((((7[&rate=0.06651097094727856]:1.997423831966529,(32[&rate=0.025485204605829398]:0.5800246587447582,37[&rate=0.21983595178…
tree STATE_117000 = ((1[&rate=0.01772138803506898]:2.4762693601727435,2[&rate=0.017260250266294356]:0.36626936017274403)[&rate=0.021222157953443847]:2.5091442031661586,((((3[&rate=0.02529573874469061]:2.6242975177245498,(((((4[&rate=0.02658751758015399]:5.653084267254016,((((((7[&rate=0.030878230950081076]:0.9570064605215691,33[&rate=0.02794472972375225]:0.9570064605215691)[&rate=0.00459148153132…
tree STATE_118000 = ((1[&rate=0.015480148936333248]:2.4762693601727435,2[&rate=0.048306152678296105]:0.36626936017274403)[&rate=0.018808430474835745]:2.7739914601849023,(((3[&rate=0.02273697568741832]:2.6242975177245498,(((((4[&rate=0.02213271033153507]:5.294540641373263,((((((7[&rate=0.006213100066691607]:1.3425088957427285,33[&rate=0.008527017084094052]:1.3425088957427285)[&rate=0.0441495435875…
tree STATE_119000 = ((1[&rate=0.008873834974928307]:3.8867644695501795,2[&rate=0.015626880727694522]:1.77676446955018)[&rate=0.017417975139342706]:1.5837942768405284,(((3[&rate=0.003666692208376516]:2.6242975177245498,((((4[&rate=0.007723327115863572]:5.294540641373263,(((((7[&rate=0.02212765285775649]:1.105189141144269,37[&rate=0.004869016585383904]:1.105189141144269)[&rate=0.005114149417788653]…
tree STATE_120000 = ((1[&rate=0.00809892413802077]:3.8867644695501795,2[&rate=0.040648376297166965]:1.77676446955018)[&rate=0.03024350753277831]:1.5837942768405284,((((3[&rate=0.004801646880967921]:2.620337072659332,((((4[&rate=0.00895951616140637]:4.965601617478342,((((7[&rate=0.00866994488619519]:1.105189141144269,37[&rate=0.006709244616240946]:1.105189141144269)[&rate=0.006435944312169224]:0.2…
tree STATE_121000 = ((1[&rate=0.0096878120558848]:3.988568354737488,2[&rate=0.030923874643626306]:1.8785683547374887)[&rate=0.0379129793643656]:1.5581361927505952,((((3[&rate=0.005899098709980851]:3.114896359286533,((((4[&rate=0.010662098760306264]:5.070284672492008,((((7[&rate=0.0034796175315884846]:1.1347640584960672,37[&rate=0.03382223246689737]:1.1347640584960672)[&rate=0.054983809857991756]:…
tree STATE_122000 = ((1[&rate=0.023803956764301963]:4.505308345804089,2[&rate=0.025552605081896915]:2.3953083458040894)[&rate=0.017477394962593026]:1.0413962016839946,((((3[&rate=0.004565664463605834]:3.114896359286533,((((4[&rate=0.014336036796159614]:7.051816936363718,(((((7[&rate=0.010047032540995647]:0.8139704724553702,37[&rate=0.04084876760078629]:0.8139704724553702)[&rate=0.0495466712193151…
tree STATE_123000 = ((1[&rate=0.02989769587447122]:3.0350168045699704,2[&rate=0.026021633137016765]:0.9250168045699709)[&rate=0.008752561546287403]:2.490565222568037,(((3[&rate=0.02022120510790199]:3.675405743801832,((((4[&rate=0.01485426649352082]:6.370706131464345,((((7[&rate=0.04320067794026599]:1.6387195751849006,(32[&rate=0.022680854911285863]:0.19939741938884836,37[&rate=0.03365231305414191…
tree STATE_124000 = ((1[&rate=0.030514455021858376]:2.1099999999999994,2[&rate=0.0327855044965931]:0.0)[&rate=0.023022487284176267]:3.7791200073954627,(((3[&rate=0.04205408443461598]:2.541841239990319,((((((4[&rate=0.015684896857143655]:5.325509616760176,(12[&rate=0.029101921872095177]:2.0836889265409084,15[&rate=0.012742099550009536]:4.653688926540909)[&rate=0.03704728469213686]:0.67182069021926…
tree STATE_125000 = ((1[&rate=0.02999532260115634]:3.0619060848058908,2[&rate=0.01953507880403704]:0.9519060848058913)[&rate=0.022540627030698694]:2.149470286203588,(((3[&rate=0.0023383448219692626]:2.541841239990319,(((((4[&rate=0.014139928967788266]:6.370706131464345,((((((7[&rate=0.07962022912027582]:0.6014493638965348,37[&rate=0.02661225868533373]:0.6014493638965348)[&rate=0.01730225921947825…
tree STATE_126000 = ((1[&rate=0.02469763447876369]:3.3445491601907094,2[&rate=0.04659942971313916]:1.23454916019071)[&rate=0.04517360036866414]:1.7458211069757397,(((3[&rate=0.010365567764766109]:2.541841239990319,(((((4[&rate=0.01250548493145067]:6.106190262530905,((((((((7[&rate=0.09342674205203057]:0.17593820767543988,37[&rate=0.03265356406234971]:0.17593820767543988)[&rate=0.02610149164223648…
tree STATE_127000 = ((1[&rate=0.028403697384273143]:4.08726951501351,2[&rate=0.010792678784180243]:1.9772695150135107)[&rate=0.024020533497485726]:0.8597377187394102,(((3[&rate=0.013704625707963982]:3.214247347910323,((((4[&rate=0.021806532354526828]:6.124844644009517,(((((((((7[&rate=0.009113754826474934]:0.17593820767543988,37[&rate=0.007511060050902882]:0.17593820767543988)[&rate=0.03051978510…
tree STATE_128000 = ((1[&rate=0.028062352182279017]:2.392981174146655,2[&rate=0.1283029166703251]:0.2829811741466557)[&rate=0.020277061968463874]:2.4340626628351743,(((3[&rate=0.010968212681321705]:3.0736777164708897,((((((4[&rate=0.008806260609941378]:3.3338825634579585,7[&rate=0.009101938778231341]:3.3338825634579585)[&rate=0.008806260609941378]:2.8254742773776123,(((11[&rate=0.0393424125383317…
tree STATE_129000 = ((1[&rate=0.031335102980446686]:2.51038223817239,2[&rate=0.10834477320048574]:0.4003822381723907)[&rate=0.018349289744164624]:2.2609332411609984,(((3[&rate=0.004286392595441336]:2.95937832171186,((((((4[&rate=0.0019901798808502147]:2.558359288712886,7[&rate=0.038631240082675565]:2.558359288712886)[&rate=0.016652550594010544]:3.5600706358654612,((11[&rate=0.020692843550645233]:…
tree STATE_130000 = ((1[&rate=0.013539928987258885]:3.7843423322050427,2[&rate=0.010203920027816397]:1.6743423322050432)[&rate=0.020262248068013702]:0.9869731471283458,((((3[&rate=0.005829257465375327]:2.95937832171186,((((((4[&rate=0.0031699905695264357]:4.7592389329732825,7[&rate=0.03929783894761335]:4.7592389329732825)[&rate=0.018586341332010068]:1.6510341553649077,(((11[&rate=0.02254938086145…
tree STATE_131000 = ((1[&rate=0.011369056927917998]:4.026600178411137,2[&rate=0.07049914175406954]:1.9166001784111373)[&rate=0.010773138225478367]:0.7447153009222518,(((3[&rate=0.004450098105315565]:2.95937832171186,((((((4[&rate=0.001973352861108996]:1.275424732646048,7[&rate=0.026735874157342725]:1.275424732646048)[&rate=0.016570134024531617]:5.134848355692142,(((11[&rate=0.035288087992609025]:…
tree STATE_132000 = ((1[&rate=0.016397661705646445]:3.8079434511502726,2[&rate=0.06054592894105302]:1.6979434511502731)[&rate=0.03960388240725065]:0.963372028183116,(((3[&rate=0.01800682054155705]:3.945838621212445,(((((4[&rate=0.011644205787472963]:2.228398651837594,7[&rate=0.029936155527140407]:2.228398651837594)[&rate=0.021147954743727496]:4.344538529344192,(((11[&rate=0.03806777500519347]:2.8…
tree STATE_133000 = ((1[&rate=0.015302344107681816]:4.281092050760876,2[&rate=0.01621224355947388]:2.171092050760876)[&rate=0.028154238391372488]:0.565539504541718,(((3[&rate=0.007392451570614105]:2.8468171508968183,(((((((4[&rate=0.011040902250436036]:2.276733590072837,7[&rate=0.028661292684693338]:2.276733590072837)[&rate=0.03318184615576402]:3.466765974260447,(12[&rate=0.02623153031040262]:1.4…
tree STATE_134000 = ((1[&rate=0.012939975940369572]:3.80442730053651,2[&rate=0.0135402537124685]:1.6944273005365105)[&rate=0.026999173204589545]:2.0213035177060092,(((3[&rate=0.007047379663481997]:2.8468171508968183,(((((((4[&rate=0.0028695050386649597]:3.262046056699379,7[&rate=0.04723643329479316]:3.262046056699379)[&rate=0.0060321891779168335]:2.975838777351438,(((11[&rate=0.016457867475117505…
tree STATE_135000 = ((1[&rate=0.015546604342482855]:4.97963432319218,2[&rate=0.016174654400581905]:2.86963432319218)[&rate=0.029553104222705122]:0.8460964950503396,(((3[&rate=0.015237091469323798]:3.044375408812776,(((((4[&rate=0.004172002012699038]:0.8249530605609117,7[&rate=0.04704326272922832]:0.8249530605609117)[&rate=0.007982728290689014]:6.027917178356482,(((11[&rate=0.04934503437117141]:3.…
tree STATE_136000 = ((1[&rate=0.031358524745427885]:3.4445070244898233,2[&rate=0.015827134226017812]:1.3345070244898238)[&rate=0.007824144160116333]:3.014294042906201,(((3[&rate=0.014759239230884014]:3.0155001195167728,(((((4[&rate=0.03650732087275411]:0.8249530605609117,7[&rate=0.06788386071321063]:0.8249530605609117)[&rate=0.008419090840076148]:6.027917178356482,((11[&rate=0.05835794618411194]:…
tree STATE_137000 = ((1[&rate=0.01822509240583478]:4.65015928305629,2[&rate=0.021085832363695666]:2.5401592830562905)[&rate=0.010668630261058885]:2.1902410104459733,(((3[&rate=0.013688581050919149]:2.93514256719525,((((4[&rate=0.01709943070159896]:6.58864283735414,((((((7[&rate=0.06150003810297978]:1.5251866374229657,(16[&rate=0.0312930509014147]:0.45711568713250017,((((21[&rate=0.048833057863235…
tree STATE_138000 = ((1[&rate=0.011021462075628376]:3.18817514072677,2[&rate=0.02119757016054957]:1.0781751407267706)[&rate=0.008876972600903607]:3.6282898101987726,(((3[&rate=0.01609094812097922]:2.9155722926862353,((((4[&rate=0.010106369433494728]:7.371121965350234,((((((7[&rate=0.05285184545151268]:1.899430345783486,(16[&rate=0.0331404509334394]:0.44453583099483396,((((21[&rate=0.0403949463355…
tree STATE_139000 = ((1[&rate=0.019005444386859117]:3.18817514072677,2[&rate=0.015148718926295083]:1.0781751407267706)[&rate=0.015148718926295083]:3.6282898101987726,(((3[&rate=0.006943171930650419]:3.4187748249074303,(((((4[&rate=0.007769181119192825]:6.6582503508993796,((((((7[&rate=0.05452313069219564]:1.7553347564873505,(16[&rate=0.02167517110055756]:0.0,((((21[&rate=0.03368402415015656]:0.83…
tree STATE_140000 = ((1[&rate=0.020004375681106124]:3.18817514072677,2[&rate=0.11561215775187451]:1.0781751407267706)[&rate=0.016432904372445007]:3.2979727728513026,(((3[&rate=0.013875378675875436]:3.4187748249074303,((((4[&rate=0.00920992877036735]:7.172608982057945,((((((((7[&rate=0.05699461183679869]:2.0801281763281736,(16[&rate=0.036360739614404065]:0.0,((((21[&rate=0.03285775503651555]:0.836…
tree STATE_141000 = ((1[&rate=0.014408504754118477]:3.18817514072677,2[&rate=0.036481046559310885]:1.0781751407267706)[&rate=0.011225371086961713]:2.90894036780098,(((3[&rate=0.02103504703055411]:3.989958768312256,((((4[&rate=0.008982179986281466]:7.172608982057945,(((((((7[&rate=0.03793664003434138]:2.0440506389602895,((16[&rate=0.04421486653482868]:0.0,((((21[&rate=0.035556754636854475]:0.83637…
tree STATE_142000 = ((1[&rate=0.013088075853193963]:4.8470084720980395,(((3[&rate=0.01905435230817303]:3.880626782572456,((((4[&rate=0.008906300784730235]:7.430361982017942,((((((((7[&rate=0.048998225727539785]:0.3992318072316259,((((17[&rate=0.06525670724984592]:0.0,18[&rate=0.019836984716770572]:4.579999999999998)[&rate=0.04118101702191577]:1.0000961865231197,((20[&rate=0.015100937699916356]:0.…
tree STATE_143000 = ((1[&rate=0.017523880057169906]:3.56445565377917,2[&rate=0.01897843828875396]:1.4544556537791706)[&rate=0.008394373458197579]:1.432375123661302,(((3[&rate=0.015055125759817477]:3.8744532090601282,(((((4[&rate=0.0056220532271603965]:7.125384390035894,((((((((7[&rate=0.04987868014070274]:0.0,((((17[&rate=0.07791495673586099]:0.8372231413654916,18[&rate=0.019888518664397125]:5.41…
tree STATE_144000 = ((1[&rate=0.019782759306681778]:3.5751293093044723,2[&rate=0.01556112204304064]:1.4651293093044728)[&rate=0.008662678465037694]:1.560362551384138,(((3[&rate=0.02118333584597979]:3.884127135900883,(((((4[&rate=0.006773043240179272]:7.232927950954775,(((((((7[&rate=0.024193438810508127]:0.0,((((17[&rate=0.0975219370218611]:0.9961241911675138,18[&rate=0.02118333584597979]:5.57612…
tree STATE_145000 = ((1[&rate=0.006772731001507052]:4.6960681339796935,2[&rate=0.017680589948046523]:2.586068133979694)[&rate=0.04010121088955092]:0.39740637851870275,(((3[&rate=0.010602943855730892]:3.8474481904878957,(((((4[&rate=0.007230414017334323]:7.201230118148864,(((((((7[&rate=0.07686701332437386]:0.0,((((17[&rate=0.04477901900479219]:0.9762083440508071,18[&rate=0.02181663455597509]:5.55…
tree STATE_146000 = ((1[&rate=0.016357448473872757]:3.822520357340437,2[&rate=0.01910859069277043]:1.7125203573404377)[&rate=0.04440608875221677]:1.270954155157959,(((3[&rate=0.01153932337718167]:3.462211293584616,(((((4[&rate=0.010427654450466683]:6.347229260365605,((((((7[&rate=0.04139603120281191]:0.7765174725681163,((((17[&rate=0.047787522332243815]:0.6745957490477323,18[&rate=0.0173791825346…
tree STATE_147000 = ((1[&rate=0.00977180881243085]:3.8200911954892547,2[&rate=0.01837038635612611]:1.7100911954892553)[&rate=0.07555578995535861]:1.2708789318694897,(((3[&rate=0.011167365480113465]:3.4600478972708046,(((((4[&rate=0.009406144684573145]:6.158094281507161,(((((((7[&rate=0.036814248870779796]:0.9002664203598876,37[&rate=0.026607277375029777]:0.9002664203598876)[&rate=0.01314914355757…
tree STATE_148000 = ((1[&rate=0.012877881246866937]:3.8200911954892547,2[&rate=0.0324165771479488]:1.7100911954892553)[&rate=0.019204381076303716]:0.9901335759312531,(((3[&rate=0.012572486332755794]:3.09745122944377,(((((4[&rate=0.007112030124042206]:6.184963396986031,((((((((7[&rate=0.04035229807931985]:0.26005831838923044,37[&rate=0.02361399053735871]:0.26005831838923044)[&rate=0.06628853077845…
tree STATE_149000 = ((1[&rate=0.013530256956268928]:3.543640789894141,2[&rate=0.013234512764383886]:1.4336407898941417)[&rate=0.012940047608465689]:2.686222370850601,(((3[&rate=0.012940047608465689]:4.756632300481705,(((((4[&rate=0.009727872726625727]:6.341181808916506,((((((((7[&rate=0.038613948841933386]:0.3655054240194566,37[&rate=0.04017663440785112]:0.3655054240194566)[&rate=0.02592422105171…
tree STATE_150000 = ((1[&rate=0.024610992402316345]:2.317539313211732,2[&rate=0.01511975556736185]:0.2075393132117327)[&rate=0.014491014101040983]:2.4771037690912507,(((3[&rate=0.0215175879152522]:3.671195787185752,(((((4[&rate=0.011043153102914016]:7.172928341324621,((((((7[&rate=0.041044344302181825]:0.6390826690330194,37[&rate=0.025021941376096427]:0.6390826690330194)[&rate=0.02079084995810401…
tree STATE_151000 = ((1[&rate=0.021536054431908723]:2.883557380969009,2[&rate=0.015137641762478539]:0.7735573809690095)[&rate=0.02080935011754123]:1.911085701333974,(((3[&rate=0.011377707118173036]:3.671195787185752,((((((4[&rate=0.01041506487077585]:7.017707741134693,(((((7[&rate=0.041055185426169254]:1.0155960428893955,37[&rate=0.045199898700333974]:1.0155960428893955)[&rate=0.00872829955174045…
tree STATE_152000 = ((1[&rate=0.018345726201127382]:2.702926136049868,2[&rate=0.09126312900938438]:0.5929261360498685)[&rate=0.020177456825635005]:2.091716946253115,(((3[&rate=0.010745766371476426]:3.4337990697652927,((((((4[&rate=0.009772105886975323]:6.742540238171216,(((((7[&rate=0.029412916624810638]:1.3364524623003682,37[&rate=0.013629706757821108]:1.3364524623003682)[&rate=0.007726840351087…
tree STATE_153000 = ((1[&rate=0.04322058433675346]:2.292539952455023,2[&rate=0.09436085094160027]:0.18253995245502352)[&rate=0.01836339367460775]:2.50210312984796,(((3[&rate=0.008970826585680668]:3.4337990697652927,((((((4[&rate=0.008364786622129684]:7.191606281701766,(((((((7[&rate=0.03498508110844022]:0.43410016805921003,37[&rate=0.007441253868757914]:0.43410016805921003)[&rate=0.00648405551060…
tree STATE_154000 = ((1[&rate=0.045021905441544455]:2.292539952455023,2[&rate=0.03368021453862695]:0.18253995245502352)[&rate=0.020861831622852343]:2.8229700209169764,((((3[&rate=0.010244809732481718]:3.4337990697652927,((((((4[&rate=0.00990452061537397]:7.087240612833337,((((((7[&rate=0.06198902696828714]:1.0429327245607567,37[&rate=0.008865427454059835]:1.0429327245607567)[&rate=0.0077812359803…
tree STATE_155000 = ((1[&rate=0.03286042286600905]:2.292539952455023,2[&rate=0.06329548621045909]:0.18253995245502352)[&rate=0.025324914359232998]:2.8229700209169764,(((3[&rate=0.008580910655975755]:3.4337990697652927,((((((4[&rate=0.016422481397821657]:6.652803313698048,(((((7[&rate=0.01678704797532485]:1.5082749098048325,(32[&rate=0.09293654852717848]:0.003086763152928995,37[&rate=0.14920900465…
tree STATE_156000 = ((1[&rate=0.029020490801630057]:3.447800159171308,2[&rate=0.03265805581439002]:1.3378001591713087)[&rate=0.01415816650670227]:1.6696053707568979,(((3[&rate=0.006260826591541033]:5.433040761756658,((((((4[&rate=0.013141025536843603]:6.652803313698048,(((((((7[&rate=0.05572960483485993]:0.003086763152928995,32[&rate=0.018794886569338663]:0.003086763152928995)[&rate=0.07942322395…
tree STATE_157000 = ((1[&rate=0.027411510418638926]:2.9902054492155656,2[&rate=0.023141363662469612]:0.8802054492155662)[&rate=0.045236896365948534]:2.2089643432524895,(((3[&rate=0.017786627043548362]:2.275045197962392,((((((4[&rate=0.011919943604079043]:6.864451777300598,(((((((7[&rate=0.040372198763772744]:0.01595995890022195,32[&rate=0.10076910630109064]:0.01595995890022195)[&rate=0.0392761176…
tree STATE_158000 = ((1[&rate=0.05103922953549848]:3.046723488427375,2[&rate=0.030353862662521647]:0.9367234884273756)[&rate=0.0346124202186251]:2.223490376213441,((((3[&rate=0.009918409753839152]:3.535535482060581,((((((4[&rate=0.01814852136920612]:7.14870792070878,(((((((((7[&rate=0.04673009691189103]:0.28635844999369553,32[&rate=0.004542701321562986]:0.28635844999369553)[&rate=0.11560866214198…
tree STATE_159000 = ((1[&rate=0.046481105223675295]:2.9081778510544893,2[&rate=0.03931766131699843]:0.7981778510544899)[&rate=0.014165747918598422]:2.3620360135863265,((((3[&rate=0.0022396568685620036]:3.3328507700800216,((((((4[&rate=0.01449597831416898]:7.280058653000218,((((((7[&rate=0.032942513816058006]:0.04398850611911698,37[&rate=0.024617327765803807]:0.04398850611911698)[&rate=0.024118935…
tree STATE_160000 = ((1[&rate=0.00911313605331477]:2.899995974854612,2[&rate=0.04024725192606299]:0.7899959748546124)[&rate=0.012031808972866822]:2.370217889786204,((((3[&rate=0.0031226281816920725]:2.6154168286988764,((((((4[&rate=0.003915174039814677]:7.280058653000218,(((((((7[&rate=0.004694334208938076]:0.9024834021172126,37[&rate=0.004954249851709518]:0.9024834021172126)[&rate=0.112556091424…
tree STATE_161000 = ((1[&rate=0.013099708856443707]:3.814863881117816,2[&rate=0.025884029972115172]:1.7048638811178165)[&rate=0.028104689536822627]:1.2712368348002343,((((3[&rate=0.00548684557852804]:2.631325274232033,((((((4[&rate=0.0065938130963703835]:6.578631249660621,((((((7[&rate=0.007641548382002599]:1.394823858582157,37[&rate=0.042826521313799146]:1.394823858582157)[&rate=0.10099132675698…
tree STATE_162000 = ((1[&rate=0.006689332201268442]:3.6275246374000574,2[&rate=0.03555983318908433]:1.517524637400058)[&rate=0.02289465388137838]:1.4592227093577321,((((3[&rate=0.004450510035858123]:2.631871259566722,((((((4[&rate=0.013375319484555]:7.6669177311780174,((((((7[&rate=0.005868140663572913]:1.9024169100861172,32[&rate=0.04423811162699803]:1.9024169100861172)[&rate=0.0566834807818242]…
tree STATE_163000 = ((1[&rate=0.007357230282276363]:3.6275246374000574,2[&rate=0.058247273120019295]:1.517524637400058)[&rate=0.023665502923574923]:0.9653962820685962,((((3[&rate=0.017745390503949948]:2.3739319612506478,((((((4[&rate=0.013315643400958933]:7.6669177311780174,5[&rate=0.009995589242422321]:0.06691773117801603)[&rate=0.0065498098778223835]:0.099440410140744,(((((7[&rate=0.00296967759…
tree STATE_164000 = ((1[&rate=0.004572228688946356]:3.9284002578364934,2[&rate=0.024513715826021895]:1.818400257836494)[&rate=0.019767621354891043]:0.6645206616321602,((((3[&rate=0.012897686505764238]:2.3739319612506478,(((((4[&rate=0.005812792123478192]:7.672563471731863,((((((7[&rate=0.02705465550275582]:1.481710908363386,(32[&rate=0.13965709125686113]:0.14378395369463703,33[&rate=0.02705465550…
tree STATE_165000 = ((1[&rate=0.008759635619309687]:3.330293403922667,2[&rate=0.03347268458039958]:1.2202934039226676)[&rate=0.008759635619309687]:1.2626275155459865,((((3[&rate=0.011396412395484596]:2.3739319612506478,((((4[&rate=0.010405315538960385]:7.7663581413187615,(5[&rate=0.07360290772393643]:0.07256347173186128,(((((7[&rate=0.07600516376266393]:0.6992591337879013,37[&rate=0.0529389760263…
tree STATE_166000 = ((1[&rate=0.015474329241644965]:3.4295615199422897,2[&rate=0.032705077944571]:1.3195615199422903)[&rate=0.00616790715472434]:1.9224477543827732,((((3[&rate=0.00772362120691607]:2.2479812092536235,((((((4[&rate=0.01664663675160492]:6.942803680238967,((((((7[&rate=0.06853305762519393]:0.13599270895851845,37[&rate=0.10333270588377369]:0.13599270895851845)[&rate=0.0209855596332852…
tree STATE_167000 = ((1[&rate=0.021137563616581232]:2.9558904003859396,2[&rate=0.03286020634340497]:0.8458904003859402)[&rate=0.009218739947606053]:3.5310570222609314,((((3[&rate=0.008802705271964162]:2.227242135111908,((((((4[&rate=0.0065713490176851465]:6.942803680238967,(((((7[&rate=0.07647981868241381]:0.13599270895851845,37[&rate=0.16753168848629377]:0.13599270895851845)[&rate=0.027035270850…
tree STATE_168000 = ((1[&rate=0.016923158877487937]:2.9558904003859396,2[&rate=0.02348781395115089]:0.8458904003859402)[&rate=0.008521631092120549]:4.01187162679652,((((3[&rate=0.03282797022186911]:2.227242135111908,(((((((4[&rate=0.004425150722360624]:6.306202079823869,((((((7[&rate=0.016100183588351667]:0.7256473206425369,37[&rate=0.019547638144468547]:0.7256473206425369)[&rate=0.00216676523932…
tree STATE_169000 = ((1[&rate=0.019421310191779645]:2.9558904003859396,2[&rate=0.03114193730708883]:0.8458904003859402)[&rate=0.0076935820062304285]:3.4375614310251734,((((3[&rate=0.010790025720050734]:2.227242135111908,((((((4[&rate=0.016082437236220805]:5.586334717062872,((((((7[&rate=0.014565862070639696]:0.7047154408879557,37[&rate=0.013132931233352168]:0.7047154408879557)[&rate=0.01015194388…
tree STATE_170000 = ((1[&rate=0.018207521814740665]:3.3292580322980925,2[&rate=0.019095628723272817]:1.219258032298093)[&rate=0.006666888718362469]:3.1203558640030664,((((3[&rate=0.00957436838913529]:2.2210369566983275,((((((4[&rate=0.014963414165382126]:7.155374616026556,((((((7[&rate=0.010815804573847001]:0.6354691486217625,37[&rate=0.009272479836844606]:0.6354691486217625)[&rate=0.011459353413…
tree STATE_171000 = ((1[&rate=0.020387298589622717]:2.771630034491686,2[&rate=0.08957273388824509]:0.6616300344916866)[&rate=0.00813153566886529]:3.5430581871059204,(((3[&rate=0.007099241485039397]:2.1119367137427005,((((((4[&rate=0.011672146389579406]:7.056889512936138,((((((7[&rate=0.00813153566886529]:0.37752352177076887,37[&rate=0.14624179605803822]:0.37752352177076887)[&rate=0.00232013127998…
tree STATE_172000 = ((1[&rate=0.03168838862622234]:2.977946413189713,2[&rate=0.03238809419405897]:0.8679464131897134)[&rate=0.011646088112815126]:3.476763889515837,(((3[&rate=0.0013948709930545135]:3.98247249860691,((((((4[&rate=0.01612892555143464]:7.442655585734137,(((((((7[&rate=0.01196770309389729]:0.07577156937862028,37[&rate=0.01688933853750677]:0.07577156937862028)[&rate=0.0038954947084176…
tree STATE_173000 = ((1[&rate=0.019279212093437872]:4.1197773833629725,2[&rate=0.026266244067563796]:2.009777383362973)[&rate=0.007711259295184102]:2.5140710439199125,(((3[&rate=0.008759049324059302]:3.5544276919247935,(((((((4[&rate=0.011391722852337935]:7.388711565144639,((((((((7[&rate=0.0018394384560427672]:0.42813307063871875,37[&rate=0.011391722852337935]:0.42813307063871875)[&rate=0.001839…
tree STATE_174000 = ((1[&rate=0.012361084953710504]:3.5038562104717954,2[&rate=0.014777426645565911]:1.393856210471796)[&rate=0.02850685736126537]:3.1299922168110896,((((3[&rate=0.011090395728683413]:2.8051708486384115,((((((4[&rate=0.010480455493592248]:7.016191481692989,(((((7[&rate=0.0867289476115198]:0.7237469311155351,((32[&rate=0.06615745447372333]:0.4145610584370729,33[&rate=0.048491016884…
tree STATE_175000 = ((1[&rate=0.019126208978943467]:3.411529442497411,2[&rate=0.03653425011987639]:1.3015294424974115)[&rate=0.0047123885735930885]:3.1612458567581783,((((3[&rate=0.004075987835394092]:4.907353120100389,(((((4[&rate=0.011387369362152205]:6.896478684517117,(((((((7[&rate=0.013938112492863091]:0.4145610584370729,32[&rate=0.05959907822848961]:0.4145610584370729)[&rate=0.1908916240682…
tree STATE_176000 = ((1[&rate=0.018040728984902887]:4.781387186587807,2[&rate=0.0361942896664513]:2.6713871865878076)[&rate=0.00371208001663764]:0.5394898348767541,(((3[&rate=0.0142010496732216]:2.2249724773203567,((((((4[&rate=0.01032691090245333]:7.333033749582391,(((((((7[&rate=0.009448794252624182]:0.03310491953840966,32[&rate=0.02168239007707585]:0.03310491953840966)[&rate=0.0149169259081041…
tree STATE_177000 = ((1[&rate=0.02118076552237228]:4.256558840490889,2[&rate=0.014907440490941675]:2.14655884049089)[&rate=0.005148786496111041]:1.060835127299434,(((3[&rate=0.01709885113233349]:2.2954742406884563,((((((4[&rate=0.01220122251923308]:7.397023475246037,((((((7[&rate=0.034702866284064306]:0.3451924329375835,32[&rate=0.02118076552237228]:0.3451924329375835)[&rate=0.1938775416955286]:0…
tree STATE_178000 = ((1[&rate=0.032159621346491495]:3.1573634177249517,2[&rate=0.02810262586946186]:1.0473634177249522)[&rate=0.02657041162728671]:2.160030550065372,((((3[&rate=0.014949143444924824]:2.2954742406884563,((((((4[&rate=0.011064056705002654]:7.136185093009004,((((((((7[&rate=0.013228137117017758]:0.48743299390684314,32[&rate=0.005125865644584096]:0.48743299390684314)[&rate=0.130331182…
tree STATE_179000 = ((1[&rate=0.010913234379930175]:3.194812162922851,2[&rate=0.03947142361544928]:1.0848121629228515)[&rate=0.014122430310135197]:2.1620339110290914,((((3[&rate=0.01381215771384995]:2.328293164371935,((((((4[&rate=0.0072692143478956615]:7.06253302747551,((((((((7[&rate=0.025342519393280978]:0.47878106571999623,32[&rate=0.004414731486975738]:0.47878106571999623)[&rate=0.1842741983…
tree STATE_180000 = ((1[&rate=0.02875222432961197]:3.679212135198469,2[&rate=0.016756380064220998]:1.5692121351984696)[&rate=0.011523201178670627]:2.3801121345876766,(((3[&rate=0.015347738536642523]:2.366340445298256,(((((4[&rate=0.008077376720542491]:7.61845408869371,((((((((7[&rate=0.006098627921847456]:0.5543720411806277,32[&rate=0.03408324600786445]:0.5543720411806277)[&rate=0.077232346348990…
tree STATE_181000 = ((1[&rate=0.03776967192543762]:3.679212135198469,2[&rate=0.021123673196805064]:1.5692121351984696)[&rate=0.015218993518722242]:2.3801121345876766,(((3[&rate=0.007319703165408586]:4.14007393129161,(((((4[&rate=0.005943648502629796]:7.515225579697493,(((((((7[&rate=0.0077292813718405394]:0.9553725837958282,37[&rate=0.042147205279886385]:0.9553725837958282)[&rate=0.03582234548007…
tree STATE_182000 = ((1[&rate=0.0057177518802551276]:3.679212135198469,2[&rate=0.015074290289115874]:1.5692121351984696)[&rate=0.0012996445980377703]:2.3801121345876766,(((3[&rate=0.003809085939757392]:3.4351396536528966,(((((4[&rate=0.014428588257254411]:7.419315290796021,(((((((7[&rate=0.34918960829075285]:0.9553725837958282,37[&rate=0.009812534755567514]:0.9553725837958282)[&rate=0.01507429028…
tree STATE_183000 = ((1[&rate=0.006529545246638821]:3.0210602518511607,2[&rate=0.10339592769683095]:0.9110602518511612)[&rate=0.001342359340435932]:4.076908317858063,(((3[&rate=0.0037746041208595676]:3.089208984640436,((((((4[&rate=0.013582771119381866]:7.348683637947353,(((((((7[&rate=0.018432032579276506]:0.9553725837958282,37[&rate=0.00937556351392076]:0.9553725837958282)[&rate=0.0144648540859…
tree STATE_184000 = ((1[&rate=0.008635523172542653]:3.0210602518511607,2[&rate=0.12242200404000339]:0.9110602518511612)[&rate=0.002670982326047394]:2.3769359040228224,(((3[&rate=0.023288185031090942]:3.089208984640436,((((((4[&rate=0.018631731122800744]:6.465017063105073,((((((7[&rate=0.10316746633593273]:0.9589054363341241,37[&rate=0.006182048738079489]:0.9589054363341241)[&rate=0.02777044677197…
tree STATE_185000 = ((1[&rate=0.011387624769567136]:3.0210602518511607,2[&rate=0.09160185736458326]:0.9110602518511612)[&rate=0.019571100271038668]:3.112999743716273,(((3[&rate=0.01792233375003091]:3.5111418470696876,((((((4[&rate=0.013591311966129902]:6.544003882810234,((((((7[&rate=0.009349162803262883]:1.3987016303015665,37[&rate=0.01676027064717612]:1.3987016303015665)[&rate=0.022294015430423…
tree STATE_186000 = ((1[&rate=0.004775889197810414]:2.8237186322255496,2[&rate=0.08293120459815014]:0.7137186322255502)[&rate=0.016911400537110217]:3.3166312329250687,(((3[&rate=0.01581279573385285]:3.5318335442197295,((((((4[&rate=0.011647463048687546]:6.131276258181789,(12[&rate=0.09181060751871499]:0.6497372805895303,15[&rate=0.00742229198016637]:3.2197372805895306)[&rate=0.04286040964879148]:…
tree STATE_187000 = ((1[&rate=0.008592795696791545]:2.4661073277376033,2[&rate=0.09118027119153689]:0.3561073277376039)[&rate=0.028829190448261082]:2.534197865813134,(((3[&rate=0.013391214435100185]:3.5318335442197295,((((((4[&rate=0.017968269391072787]:6.167358985656016,(12[&rate=0.10387846379145903]:0.7580229705897672,15[&rate=0.013391214435100185]:3.3280229705897675)[&rate=0.017600131953407993…
tree STATE_188000 = ((1[&rate=0.004246331989277597]:2.6829862943416742,2[&rate=0.05663362933854477]:0.5729862943416748)[&rate=0.006732492891113299]:3.004054075999882,(((3[&rate=0.007004062548573799]:3.5107628228650967,(((((((4[&rate=0.01319171777441616]:6.10064011836155,(((((7[&rate=0.007823774635342446]:1.9250220143807653,37[&rate=0.006461255639120676]:1.9250220143807653)[&rate=0.046447383566057…
tree STATE_189000 = ((1[&rate=0.02167400019777319]:2.6829862943416742,2[&rate=0.06058657525889229]:0.5729862943416748)[&rate=0.01021626503611692]:3.004054075999882,(((3[&rate=0.0076718446609066624]:4.614497705127057,(((((((4[&rate=0.018565891880077696]:6.586064828555987,(12[&rate=0.0279662436906903]:2.456898501247636,15[&rate=0.012942009790478074]:5.026898501247636)[&rate=0.008799101659096786]:1.…
tree STATE_190000 = ((1[&rate=0.02858906766353982]:2.1099999999999994,2[&rate=0.05645701991501649]:0.0)[&rate=0.007665032380458825]:3.5770403703415568,(((3[&rate=0.004975514560598984]:3.375686571725822,(((((((4[&rate=0.014401802687228963]:6.586064828555987,(12[&rate=0.023706409548498508]:3.0016264708562375,15[&rate=0.009701982588195473]:5.571626470856238)[&rate=0.009115718864296749]:1.01443835769…
tree STATE_191000 = ((1[&rate=0.042336704890892474]:2.1099999999999994,2[&rate=0.05269424187248381]:0.0)[&rate=0.008192799032873573]:3.5770403703415568,(((3[&rate=0.005445093947724949]:3.375686571725822,((((((4[&rate=0.012332295240496232]:5.447313827097549,(12[&rate=0.012639726901520161]:1.2054548041318753,15[&rate=0.00994405936016782]:3.7754548041318756)[&rate=0.022905977770991622]:1.67185902296…
tree STATE_192000 = ((1[&rate=0.04384997723201647]:2.1099999999999994,2[&rate=0.053039019258786534]:0.0)[&rate=0.008705552373312064]:3.5770403703415568,(((3[&rate=0.005855103388001603]:2.0506233879829097,((((((4[&rate=0.013262331313769877]:4.930827670629167,(12[&rate=0.05739439099123905]:1.2054548041318753,15[&rate=0.010807789922828766]:3.7754548041318756)[&rate=0.02501185704759823]:1.15537286649…
tree STATE_193000 = ((1[&rate=0.041433315350108774]:2.9512743851567933,2[&rate=0.009376189913589591]:0.8412743851567939)[&rate=0.01565264791152429]:2.946310448305411,(((3[&rate=0.0061490163505307106]:3.541266501989,((((((4[&rate=0.014016641135291307]:5.038373737942422,(12[&rate=0.033208609413762025]:0.5049357341738414,15[&rate=0.02236702091290796]:3.0749357341738417)[&rate=0.025499616364900342]:1…
tree STATE_194000 = ((1[&rate=0.0384621709163596]:3.6956570650602814,2[&rate=0.008131610519673949]:1.585657065060282)[&rate=0.033337036912710005]:1.850546373616055,(((3[&rate=0.013310160623042156]:4.206337887453273,(((((4[&rate=0.01301152086101253]:5.75185701699273,(((((((7[&rate=0.03688682853670903]:0.3180399647079071,37[&rate=0.11365003015121608]:0.3180399647079071)[&rate=0.010121518406267724]:…
tree STATE_195000 = ((1[&rate=0.03857711487744606]:2.1099999999999994,2[&rate=0.04735895006125997]:0.0)[&rate=0.007091200613557021]:3.436203438676337,(((3[&rate=0.01312967254486812]:3.1685025736115193,((((((4[&rate=0.012830516735418025]:6.514292179216447,(((((((7[&rate=0.036972814433468705]:0.5877480206641224,32[&rate=0.035464798340159184]:0.5877480206641224)[&rate=0.0018142548747679223]:0.257455…
tree STATE_196000 = ((1[&rate=0.03289150589463876]:2.1099999999999994,2[&rate=0.012653988055918797]:0.0)[&rate=0.006266031354154308]:3.7874889215479186,(((3[&rate=0.013253301056052193]:3.56164132612205,(((((4[&rate=0.013253301056052193]:6.603329829478149,(((((((7[&rate=0.012357688360049102]:0.4237806574547207,32[&rate=0.035662541095079034]:0.4237806574547207)[&rate=0.0026971345502483537]:0.410854…
tree STATE_197000 = ((1[&rate=0.01246704588113488]:2.5721951113363204,2[&rate=0.0405857370500325]:0.46219511133632096)[&rate=0.02162373794628959]:3.3252938102115976,(((3[&rate=0.01311985972861934]:3.56164132612205,(((((((4[&rate=0.01246704588113488]:5.957217699478672,(((((((7[&rate=0.006435177191213473]:0.5044148510327595,37[&rate=0.08764875342782444]:0.5044148510327595)[&rate=0.00215205082855410…
tree STATE_198000 = ((1[&rate=0.008248366567265355]:3.6204238093034107,2[&rate=0.03548957083370681]:1.5104238093034112)[&rate=0.02935240696496989]:1.900906191383548,(((3[&rate=0.011730252208943269]:3.562052319589675,((((((4[&rate=0.011115538052098322]:5.957561698700076,((((((7[&rate=0.03381213162015631]:0.504697705206631,37[&rate=0.014023191649493146]:0.504697705206631)[&rate=0.001651650388352430…
tree STATE_199000 = ((1[&rate=0.008863118078819747]:5.158408173040975,2[&rate=0.02263667748545526]:3.0484081730409756)[&rate=0.11662172989991587]:0.17243725109278074,(((3[&rate=0.021202710393639756]:3.4981369209021196,((((((4[&rate=0.007470782869611948]:3.442532251295315,44[&rate=0.013087792424665625]:2.3325322512953157)[&rate=0.06817521213883057]:0.867721335543532,((((((7[&rate=0.016982036639391…
tree STATE_200000 = ((1[&rate=0.008224446707938994]:3.7548044252512014,2[&rate=0.021299295192332663]:1.644804425251202)[&rate=0.001932707150559208]:1.5706583373762015,(((3[&rate=0.01755366399015466]:3.493508539157169,(((((4[&rate=0.002611352790201609]:3.8793751075322405,44[&rate=0.0258374183913978]:2.769375107532241)[&rate=0.08349716067883502]:0.42720616617289764,((((((7[&rate=0.01960978155448930…
tree STATE_201000 = ((1[&rate=0.009122449168557251]:3.8660709855763926,2[&rate=0.02256520813114774]:1.7560709855763932)[&rate=0.008526891504298008]:1.6852312411176484,(((3[&rate=0.0030612549788687662]:3.5076939032074677,((((((4[&rate=0.003308356253996636]:2.866415763148396,44[&rate=0.027845993433880487]:1.7564157631483965)[&rate=0.07347478312046454]:1.2995120509847453,(((((7[&rate=0.0094274608597…
tree STATE_202000 = ((1[&rate=0.009677505115413867]:3.8317295253436043,2[&rate=0.020981887474375956]:1.721729525343605)[&rate=0.009677505115413867]:0.9013942186997639,(((3[&rate=0.021482957254483463]:3.515899558378358,((((((4[&rate=0.004005609378174359]:2.928039125416479,44[&rate=0.023606581951235998]:1.8180391254164796)[&rate=0.021995494788262782]:1.3106663637577434,(12[&rate=0.06742605252771632…
tree STATE_203000 = ((1[&rate=0.007766689556454674]:4.007283190497567,2[&rate=0.018728664472619574]:1.8972831904975678)[&rate=0.042031868005497276]:0.9052489420127827,(((3[&rate=5.400574368232505E-4]:2.6575883455113356,(((((4[&rate=0.0030641145367818257]:3.046273232941484,44[&rate=0.03727131509058781]:1.9362732329414847)[&rate=0.05265558555247932]:2.2312510675972703,((((((7[&rate=0.06790736482508…
tree STATE_204000 = ((1[&rate=0.008866877261411695]:3.947623617018934,2[&rate=0.020054054744518733]:1.8376236170189344)[&rate=0.041248812031009684]:0.9039389656671943,(((3[&rate=0.0034975065410136927]:2.6058583815520677,((((((4[&rate=0.0037433163662217465]:3.424135387350507,44[&rate=0.029940069513144593]:2.3141353873505075)[&rate=0.020054054744518733]:1.1645574548072197,((((((7[&rate=0.0686858297…
tree STATE_205000 = ((1[&rate=0.008915084103916587]:3.756442062504071,2[&rate=0.02119357462488888]:1.6464420625040717)[&rate=0.0038182538883957963]:1.5050321392087227,(((3[&rate=0.016214230095782316]:2.4714619096094097,((((((4[&rate=0.027601402986099872]:3.427292627565084,44[&rate=0.041709117715295486]:2.3172926275650845)[&rate=0.02119357462488888]:1.579422491739134,(((((((7[&rate=0.0035705690975…
tree STATE_206000 = ((1[&rate=0.01233833170880103]:3.756442062504071,2[&rate=0.025691425504485194]:1.6464420625040717)[&rate=0.006016535595655878]:1.5096712851119065,(((3[&rate=0.00993604174020908]:2.2867710724080723,(((((4[&rate=0.030722071037357166]:3.427292627565084,44[&rate=0.045585156895655975]:2.3172926275650845)[&rate=0.023483445964615574]:1.579422491739134,((((((7[&rate=0.0026418689484832…
tree STATE_207000 = ((1[&rate=0.002954429986899623]:3.641711402276563,2[&rate=0.022990134986989978]:1.5317114022765637)[&rate=0.005776012839537123]:1.5901612250664812,(((3[&rate=0.005452596075038652]:2.2474602674429107,((((((4[&rate=0.013034175388118224]:3.032775244301604,44[&rate=0.04505492816523907]:1.9227752443016044)[&rate=0.05547760186173281]:1.9409074340848669,(((((7[&rate=0.002506437904705…
tree STATE_208000 = ((1[&rate=0.011490115492012773]:3.2576629429573103,2[&rate=0.02540027068686712]:1.1476629429573109)[&rate=0.006167881826473966]:1.974209684385734,(((3[&rate=0.005814258207337114]:1.77350765003969,((((((4[&rate=0.0050941598193490496]:3.032775244301604,44[&rate=0.050610705725438854]:1.9227752443016044)[&rate=0.035188367031763625]:1.9397315137198028,(((((7[&rate=0.009670714606361…
tree STATE_209000 = ((1[&rate=0.02761719922761778]:3.9943913478036492,2[&rate=0.013555995990631871]:1.8843913478036498)[&rate=0.0062233207554640135]:1.237481279539395,(((3[&rate=0.0058654436328892355]:1.77350765003969,((((((4[&rate=0.005503783011720118]:2.870273755652036,44[&rate=0.03831303246053785]:1.7602737556520367)[&rate=0.015620500545735992]:3.3732673909555935,(((((7[&rate=0.013158908083603…
tree STATE_210000 = ((1[&rate=0.009957013201098012]:3.3409613149922706,2[&rate=0.012120166289113441]:1.2309613149922711)[&rate=0.005354073759879735]:1.9562732373811045,(((3[&rate=0.005354073759879735]:2.508424929912188,((((((4[&rate=0.0050314302279541034]:2.912753705137746,44[&rate=0.031103466408152394]:1.8027537051377465)[&rate=0.018941313530746844]:3.7302327828692476,(((((7[&rate=0.011747858180…
tree STATE_211000 = ((1[&rate=0.020843660514241278]:2.830716068126371,2[&rate=0.012833955241679691]:0.7207160681263716)[&rate=0.0025281577021489337]:3.375557477298365,(((3[&rate=0.008793253124872861]:2.1164626879311896,((((((4[&rate=0.01131338143994028]:2.896104607427713,44[&rate=0.058112639300998546]:1.7861046074277134)[&rate=0.014431507889777588]:3.7279852685336934,(((((7[&rate=0.02590038786082…
tree STATE_212000 = (1[&rate=0.003995086092284074]:7.295221600039028,(2[&rate=0.011259059926633645]:3.3503194016403057,(((3[&rate=0.008312009107229254]:2.1164626879311896,((((((4[&rate=0.009914536311152489]:2.9896231742874306,44[&rate=0.05953860950590483]:1.8796231742874312)[&rate=0.012673097670810816]:1.920305167220988,(((((((7[&rate=0.051634596248297894]:0.6254127097565849,37[&rate=0.0257477200…
tree STATE_213000 = ((1[&rate=0.01433059682167255]:5.460319401640305,2[&rate=0.015635677425149916]:3.3503194016403057)[&rate=0.0075997794766984785]:0.7202985032970375,(((3[&rate=0.0067171949461765565]:2.1164626879311896,(((((4[&rate=0.01903470734249024]:1.934225872110126,44[&rate=0.12711916792183156]:0.8242258721101265)[&rate=0.0151914537184382]:4.089397383075394,((((((7[&rate=0.05046983540185286…
tree STATE_214000 = ((1[&rate=0.02174616057334301]:3.6133512646621426,2[&rate=0.01808412376643402]:1.5033512646621432)[&rate=0.009538519978497705]:2.2759171995007677,(((3[&rate=0.005638446557582839]:1.7571061845718745,((((((4[&rate=0.008856886333526836]:1.601618037444208,44[&rate=0.12278349448796191]:0.4916180374442085)[&rate=0.017602047034753175]:4.153600190207602,((((((((7[&rate=0.0412425520991…
tree STATE_215000 = ((1[&rate=0.02273217762111222]:2.458238073807493,2[&rate=0.0053329885967763335]:0.3482380738074937)[&rate=0.010419093641523313]:3.569810213237112,(((3[&rate=0.009019889250774618]:1.8830574476936945,((((((4[&rate=0.010064204304697719]:1.7056161443179896,44[&rate=0.11703065756172167]:0.5956161443179901)[&rate=0.018608839135995387]:4.833580258537037,(((((((7[&rate=0.0063341319039…
tree STATE_216000 = ((1[&rate=0.021706702956697337]:2.4441459745990386,2[&rate=0.09029417384591125]:0.33414597459903916)[&rate=0.009862657763206134]:3.568542361585365,(((3[&rate=0.010210454122249947]:1.8706364376110614,((((((4[&rate=0.008847201576238903]:1.6962308383561258,44[&rate=0.1350480308074718]:0.5862308383561263)[&rate=0.017071966725005966]:5.856467788456587,((((((7[&rate=0.00539198410712…
tree STATE_217000 = ((1[&rate=0.025049126718432447]:2.3972762579094677,2[&rate=0.09448402253570068]:0.2872762579094683)[&rate=0.012521391895850378]:3.615412078274936,(((3[&rate=0.013747895664892242]:2.2460721278771416,((((((4[&rate=0.011723889274138987]:1.6962308383561258,44[&rate=0.07129094617665976]:0.5862308383561263)[&rate=0.011330420283520335]:5.856467788456587,(((((((7[&rate=0.0338693550438…
tree STATE_218000 = ((1[&rate=0.005570387320263407]:2.3972762579094677,2[&rate=0.1153446776944794]:0.2872762579094683)[&rate=0.012266887156522441]:3.615412078274936,(((3[&rate=0.02253875572955653]:2.2460721278771416,((((((4[&rate=0.011502181183023668]:2.772984417613312,44[&rate=0.0672282486648882]:1.6629844176133126)[&rate=0.011124477447822512]:4.711120025931496,((((((7[&rate=0.04370620541952483]…
tree STATE_219000 = ((1[&rate=0.004176212235129238]:2.3972762579094677,2[&rate=0.17499866890014465]:0.2872762579094683)[&rate=0.010133163196506752]:4.71429451491062,(((3[&rate=0.017963528172508715]:3.7001197168813817,(((((4[&rate=0.013738908686103828]:1.985467507198706,44[&rate=0.028038995575787342]:0.8754675071987066)[&rate=0.008178240785802897]:5.498636936346102,(((((((7[&rate=0.206759652893351…
tree STATE_220000 = ((1[&rate=0.012078601573461162]:2.2833737582574045,2[&rate=0.08472393670569917]:0.1733737582574051)[&rate=0.006467265585615369]:4.828197014562683,(((3[&rate=0.01940942940755566]:2.971440978954803,((((((4[&rate=0.015530769566062697]:1.8403007093549917,44[&rate=0.030520761950195485]:0.7303007093549923)[&rate=0.005387684945370347]:5.643803734189817,((((((((7[&rate=0.1883122104378…
tree STATE_221000 = ((1[&rate=0.01652508077258296]:6.193105911660403,(((3[&rate=0.01222882396128997]:4.013541187620255,(((((((4[&rate=0.015701435915927965]:3.05252216725572,44[&rate=0.03670792447249409]:1.9425221672557207)[&rate=0.011498973752879326]:3.3850891113003243,(((((((7[&rate=0.01652508077258296]:0.14052110428789533,33[&rate=0.01078048293412408]:0.14052110428789533)[&rate=0.06817502580696…
tree STATE_222000 = ((1[&rate=0.018908167393101766]:5.990911512402455,2[&rate=0.0072320976557350095]:3.880911512402456)[&rate=0.009245041103343054]:1.5681359574170557,(((3[&rate=0.014710042771476828]:3.1074068479875976,(((((4[&rate=0.018034371890421372]:2.8941059338992225,44[&rate=0.03957473129009284]:1.7841059338992231)[&rate=0.013125182703660952]:3.578776331715037,(((((((7[&rate=0.0030753969087…
tree STATE_223000 = ((1[&rate=0.012353230833609109]:4.424592389201912,2[&rate=0.007581363561677013]:2.3145923892019127)[&rate=0.00514010966905101]:2.000298450490753,(((3[&rate=0.008451681207018244]:3.125284530946537,((((((4[&rate=0.00566569613127493]:2.851653502407146,44[&rate=0.043177822762557896]:1.7416535024071464)[&rate=0.007581363561677013]:4.522728771605841,(((((((7[&rate=0.0142330278021098…
tree STATE_224000 = ((1[&rate=0.018373712409951653]:4.424592389201912,2[&rate=0.007828610474090192]:2.3145923892019127)[&rate=0.013973307422671215]:0.9844124947081028,(((3[&rate=0.0016227844326267115]:3.125284530946537,((((((4[&rate=0.005834634830754276]:2.5871568357206023,44[&rate=0.11066030706094318]:1.4771568357206029)[&rate=0.007828610474090192]:4.49655705545797,(((((((7[&rate=0.0147835894642…
tree STATE_225000 = ((1[&rate=0.02086091575080217]:4.3575261524483935,2[&rate=0.005213719027908936]:2.247526152448394)[&rate=0.032839854557743846]:1.64593860959301,(((3[&rate=0.019750608734658646]:2.2582963979864346,((((((4[&rate=0.0024458244352473704]:2.5871568357206023,44[&rate=0.03966181694126613]:1.4771568357206029)[&rate=0.023870399091309787]:3.150811339012076,(((((((7[&rate=0.04822647270255…
tree STATE_226000 = ((1[&rate=0.022052951562665558]:5.21459639321305,(((3[&rate=0.02152176653699106]:2.61147580840548,((((((((4[&rate=0.0077114492834083346]:5.036081868737856,44[&rate=0.03916295948360217]:3.9260818687378567)[&rate=0.043232580222292476]:0.4485226972666396,((((((7[&rate=0.04664141474829995]:0.0,42[&rate=0.23207596746121548]:5.640000000000001)[&rate=0.04664141474829995]:0.3263856259…
tree STATE_227000 = ((1[&rate=0.005095490788824623]:5.0490602534363305,(((3[&rate=0.0076937598278126905]:2.61147580840548,(((((4[&rate=0.007366080116737231]:2.7700789726020467,44[&rate=0.03628760265262908]:1.6600789726020473)[&rate=0.022225783409528313]:2.967889202130632,((((((7[&rate=0.0040982075730718265]:0.06850179323221184,42[&rate=0.22026887718386184]:5.708501793232212)[&rate=0.0467969009851…
tree STATE_228000 = ((1[&rate=0.020012688023888784]:5.031608697997775,((((3[&rate=0.030790928643657647]:0.6530720417911908,10[&rate=0.06909307144502165]:1.423072041791194)[&rate=0.0031797152916004617]:2.147086405148272,(((((4[&rate=0.005924450164428412]:2.5576093114022562,44[&rate=0.04217838602051998]:1.4476093114022568)[&rate=0.018571858042456493]:3.7682571854111977,(((((7[&rate=0.00391714937687…
tree STATE_229000 = ((1[&rate=0.005192776488317212]:4.980833505065348,((((3[&rate=0.028831404371183478]:1.201867635925673,10[&rate=0.03763757062226317]:1.9718676359256762)[&rate=0.0029394282479470106]:1.867609731727228,((((((4[&rate=0.004887662031456071]:3.517733831448183,44[&rate=0.024403241804006173]:2.4077338314481835)[&rate=0.017340372140829566]:2.770823793355273,((((((7[&rate=0.0036254030831…
tree STATE_230000 = ((1[&rate=0.0074297095108509835]:5.0440967595667345,((((3[&rate=0.014290795626570912]:2.0647453057017913,10[&rate=0.012815461819160958]:2.8347453057017944)[&rate=0.009952907048002965]:1.0661830292995091,(((((4[&rate=0.007055086292911481]:4.23843573493679,44[&rate=0.027872252179086766]:3.12843573493679)[&rate=0.008884407757485554]:3.3238924433951063,(((((7[&rate=0.0035109389981…
tree STATE_231000 = (1[&rate=0.007083810076519326]:6.630753176841338,(2[&rate=0.015172592634502494]:3.877835801628244,(((3[&rate=0.01229529155978369]:3.849431748917162,((((((4[&rate=0.021996460392136857]:2.369081645926382,44[&rate=0.024544824665847696]:1.2590816459263827)[&rate=0.005787804359820054]:4.564760682989046,((((((7[&rate=0.0027478828059990736]:0.7304163374420334,32[&rate=0.0333064036315…
tree STATE_232000 = ((1[&rate=0.01607486192108693]:3.420345731116889,2[&rate=0.019128564619913198]:1.3103457311168896)[&rate=0.010939699600200505]:3.177493379571807,(((3[&rate=0.01644772481485014]:3.3091551268682693,(((((4[&rate=0.026485961264522025]:2.369081645926382,44[&rate=0.032879396992441655]:1.2590816459263827)[&rate=0.005873462824782268]:5.08628206680358,(((((((7[&rate=0.00530286377803566…
tree STATE_233000 = ((1[&rate=0.01630207210369314]:3.0786388581194615,2[&rate=0.048568583395888314]:0.968638858119462)[&rate=0.01092993016021529]:2.7108166388695665,(((3[&rate=0.010150389212645916]:2.264993565763284,(((((4[&rate=0.021672359250126307]:2.369081645926382,44[&rate=0.034282673206172544]:1.2590816459263827)[&rate=0.005728334666794303]:4.478471520487037,(((((((7[&rate=0.0448080775638424…
tree STATE_234000 = ((1[&rate=0.005980624775677124]:3.0786388581194615,2[&rate=0.05284679144868814]:0.968638858119462)[&rate=0.013297366083760417]:2.4808463455679757,(((3[&rate=0.01244053778553306]:2.264993565763284,((((((4[&rate=0.029376776545883287]:2.369081645926382,44[&rate=0.037209880061166066]:1.2590816459263827)[&rate=0.008618789185922493]:5.143879561955355,((((((7[&rate=0.0482071350633826…
tree STATE_235000 = ((1[&rate=0.028476475471351622]:3.488734215319205,2[&rate=0.00779100798170014]:1.3787342153192057)[&rate=0.013013014344361834]:2.0822346973488663,(((3[&rate=0.010771015954766074]:2.2307804893591054,((((((4[&rate=0.008329530497518316]:2.3763534288544186,44[&rate=0.03913898292958753]:1.2663534288544191)[&rate=0.00779100798170014]:5.136465402694544,(((((((7[&rate=0.05208491983545…
tree STATE_236000 = ((1[&rate=0.029407417386363564]:3.742415479550317,2[&rate=0.007974748385255085]:1.6324154795503176)[&rate=0.014290362007680099]:2.6436497347071395,(((3[&rate=0.011601105620392384]:2.1961238539063714,((((((4[&rate=0.007974748385255085]:2.403693137478829,44[&rate=0.038926467382251806]:1.2936931374788294)[&rate=0.009644360754276266]:5.141647999232408,(((((((7[&rate=0.107159763760…
tree STATE_237000 = ((1[&rate=0.020399641700952733]:4.925598842556617,2[&rate=0.009508142183869873]:2.815598842556618)[&rate=0.011542816330173334]:1.5999669345350398,(((3[&rate=0.008242607653386509]:2.751798762866123,(((((((4[&rate=0.005919954571580219]:2.5325794745918806,44[&rate=0.041003454736547706]:1.4225794745918812)[&rate=0.007359093000269809]:4.178650892421427,(12[&rate=0.06035904194642771…
tree STATE_238000 = ((1[&rate=0.019373909558017485]:4.721940456762894,2[&rate=0.008737773990764152]:2.6119404567628948)[&rate=0.013445634879326382]:1.7853688029326023,(((3[&rate=0.007936557101273172]:2.736840757157424,((((((4[&rate=0.004831624203326358]:2.5212060431953525,44[&rate=0.11370200573425601]:1.411206043195353)[&rate=0.006688571480316462]:4.886725635909944,((((((7[&rate=0.083008364716896…
tree STATE_239000 = ((1[&rate=0.01766095428390421]:3.5498617728819966,2[&rate=0.012039136057051203]:1.4398617728819971)[&rate=0.01164330717028184]:2.9574474868135,(((3[&rate=0.006752433704606057]:2.736840757157424,((((((4[&rate=0.0036232621808136353]:2.5212060431953525,44[&rate=0.12696348905139557]:1.411206043195353)[&rate=0.00785875067013995]:4.066609960493803,(((((7[&rate=0.03682559420746716]:1…
tree STATE_240000 = ((1[&rate=0.018311596148071308]:3.498528973285481,2[&rate=0.009799585726483226]:1.3885289732854815)[&rate=0.01246691580345506]:3.0087802864100155,(((3[&rate=0.007157905123057963]:2.736840757157424,((((((4[&rate=0.004245484831245586]:2.5212060431953525,44[&rate=0.05586394486951395]:1.411206043195353)[&rate=0.009424276688382922]:4.066609960493803,(((((7[&rate=0.04951191436241781…
tree STATE_241000 = ((1[&rate=0.03851887544501716]:2.484078991804047,2[&rate=0.02216688832795564]:0.3740789918040477)[&rate=0.010543831004041194]:3.9556416782271953,(((3[&rate=0.006246345414630369]:3.0033843234797644,((((((4[&rate=0.0037038203475689086]:2.4790997547366196,44[&rate=0.0488015487768149]:1.3690997547366202)[&rate=0.014444520317942976]:5.134825636523633,(((((7[&rate=0.0276285703319458…
tree STATE_242000 = ((1[&rate=0.031331664265273826]:2.4244561171790195,2[&rate=0.028254035103678455]:0.3144561171790201)[&rate=0.011843169724444939]:2.9410609927853386,(((3[&rate=0.016343456158424537]:2.949183561669976,(((((((4[&rate=0.0044041687861120105]:2.43825537411454,44[&rate=0.05042692562490205]:1.3282553741145406)[&rate=0.014035187964172992]:5.184619642732194,5[&rate=0.10224833000687751]:…
tree STATE_243000 = ((1[&rate=0.03321844848001153]:2.2055869372758465,2[&rate=0.03249921237278192]:0.0955869372758471)[&rate=0.007674302567953116]:2.485048708153464,(((3[&rate=0.002967117675267804]:2.9121761303997857,((((((4[&rate=0.011158922447101108]:2.41036747073138,44[&rate=0.05137143949464497]:1.3003674707313806)[&rate=0.013722349570518431]:4.16860530628108,((((((7[&rate=0.02187755950627103]…
tree STATE_244000 = ((1[&rate=0.03133764865319584]:3.516285198130234,2[&rate=0.012377564117071178]:1.4062851981302344)[&rate=0.006401134992566567]:1.4208353672400236,(((3[&rate=0.005101965807899674]:2.974486131776125,((((((4[&rate=0.00996030194637427]:2.457322777775012,44[&rate=0.09537961687875192]:1.3473227777750125)[&rate=0.012377564117071178]:4.831018279404475,(((((7[&rate=0.016212302315960114…
tree STATE_245000 = ((1[&rate=0.015440746302576608]:3.460036833037634,2[&rate=0.01811041745560452]:1.3500368330376347)[&rate=0.0055903940501276575]:1.4894224895496677,(((3[&rate=0.007358831606513136]:2.9246885527148336,((((((4[&rate=0.017643526094022442]:2.419796528967378,44[&rate=0.04550465119924963]:1.3097965289673787)[&rate=0.010886564550525736]:5.0837524483971315,((((((7[&rate=0.0467773670110…
tree STATE_246000 = ((1[&rate=0.013640525239731091]:3.504583622938995,2[&rate=0.034123569714684214]:1.3945836229389954)[&rate=0.003648082917325795]:2.5675785356126326,(((3[&rate=0.00623499951176286]:3.0763305699446803,((((((4[&rate=0.00791512039636554]:1.7579832679539287,44[&rate=0.054446120711923736]:0.6479832679539292)[&rate=0.009747450453741278]:5.595081266258436,((((((7[&rate=0.11507118799384…
tree STATE_247000 = ((1[&rate=0.013922931597468805]:4.186442107513372,2[&rate=0.03576608339866677]:2.0764421075133725)[&rate=0.012771024041441903]:0.7940178596183785,(((3[&rate=0.006903913360973152]:3.042006422448999,((((((4[&rate=0.013148124338232599]:1.732853978121227,44[&rate=0.05798606276012997]:0.6228539781212277)[&rate=0.019768488788780254]:5.796306272326916,((((((7[&rate=0.1159668131814561…
tree STATE_248000 = ((1[&rate=0.016184145693986535]:4.186442107513372,2[&rate=0.03279054808003508]:2.0764421075133725)[&rate=0.009306183567841842]:1.2105217096985967,(((3[&rate=0.011225731001256085]:3.042006422448999,(((((((4[&rate=0.029489470625643777]:2.2542752315092613,44[&rate=0.05181504971570903]:1.144275231509262)[&rate=0.025881617583476766]:4.221428526231431,((((7[&rate=0.03108870174054279…
tree STATE_249000 = ((1[&rate=0.01895946466362924]:3.386630813234305,2[&rate=0.035468295860605556]:1.2766308132343056)[&rate=0.01547755017089041]:1.9188066838410478,(((3[&rate=0.006626512300113327]:3.750170501072432,(((((((4[&rate=0.03296501580080194]:2.358543246210971,44[&rate=0.04955351041258976]:1.2485432462109713)[&rate=0.029228319754299133]:2.1373796146093262,(((7[&rate=0.03460969115510901]:…
tree STATE_250000 = ((1[&rate=0.034298802542000066]:3.386630813234305,2[&rate=0.031842813975863186]:1.2766308132343056)[&rate=0.013534693549193615]:1.9188066838410478,(((3[&rate=0.005949166526369316]:3.880350768341316,(((((((4[&rate=9.264897112165531E-4]:2.614028402134778,44[&rate=0.044488272572229384]:1.5040284021347787)[&rate=0.02624067286516946]:1.8818944586855189,((((((7[&rate=0.0310719737295…
tree STATE_251000 = ((1[&rate=0.02544405928952235]:2.783477701217791,2[&rate=0.029360707355122608]:0.6734777012177915)[&rate=0.008540655748086308]:2.495858928471769,(((3[&rate=0.007903077511180745]:4.047242481068963,(((((((4[&rate=0.0016685940416861914]:3.9283947650512445,44[&rate=0.027053156668650675]:2.818394765051245)[&rate=0.06462997374836474]:0.5495962184498282,((((((7[&rate=0.09878188707918…
tree STATE_252000 = ((1[&rate=0.008759933805818267]:3.4290350768071036,2[&rate=0.0484596750035562]:1.3190350768071042)[&rate=0.007018182444128927]:1.8503015528824562,(((3[&rate=0.0061580350997410705]:3.389280255148762,(((((((4[&rate=0.0011676630184745936]:3.9283947650512445,44[&rate=0.024900830769900444]:2.818394765051245)[&rate=0.12132891682946637]:0.4720147151607996,(((((((7[&rate=0.10327828911…
tree STATE_253000 = ((1[&rate=0.008475633154765965]:3.709108078835733,2[&rate=0.06051724390911116]:1.5991080788357337)[&rate=0.010260576160959012]:1.5537860811188935,(((3[&rate=0.0025916219026173087]:3.4257274680136547,(((((((4[&rate=0.0010983329854510053]:4.429504291173622,(((((((7[&rate=0.10343898326053595]:0.6220231052995935,(27[&rate=0.012497622818152457]:1.6098008752297304,((((((47[&rate=0.0…
tree STATE_254000 = ((1[&rate=0.008652103569039208]:2.9025839208822646,2[&rate=0.06588942167514414]:0.7925839208822651)[&rate=0.011512066345788875]:2.360310239072362,(((3[&rate=0.0032761559593112517]:3.4257274680136547,((((((4[&rate=0.0022533635538625908]:4.429504291173622,((((((((7[&rate=0.10243002536530149]:0.698610141615287,((((((47[&rate=0.006780966937199148]:0.6907789058036506,62[&rate=0.004…
tree STATE_255000 = ((1[&rate=0.009283323048039558]:2.871287232053966,2[&rate=0.06448488181929157]:0.7612872320539665)[&rate=0.010257202596630221]:2.592737136718398,(((3[&rate=0.013267593320134097]:3.3972442237101745,((((((4[&rate=0.004489833307983117]:4.88167607049451,((((((((7[&rate=0.10180309438255915]:0.6074600908824408,(((((((((47[&rate=0.004883377629836669]:0.05005804935032643,62[&rate=0.01…
tree STATE_256000 = ((1[&rate=0.011110743434411144]:3.0154974647537713,2[&rate=0.053957226762713854]:0.9054974647537719)[&rate=0.012173859849536494]:2.6020633332970107,(((3[&rate=0.01845109657335543]:2.7484548243222804,(((((((4[&rate=0.00230344218365758]:5.222925087151456,((((((((7[&rate=0.062285496131525835]:0.6985641477878772,27[&rate=0.01504318035430375]:1.7185641477878768)[&rate=0.26490860359…
tree STATE_257000 = ((1[&rate=0.007826368139832991]:3.0154974647537713,2[&rate=0.054991707800131046]:0.9054974647537719)[&rate=0.007228899819509911]:2.8049738793080863,(((3[&rate=0.008128836840815314]:2.728742278562251,((((((4[&rate=9.585683677098206E-4]:5.222925087151456,((((((7[&rate=0.06612093521881855]:0.8971934567191333,(27[&rate=0.010667031976178664]:1.8929103527974753,(31[&rate=0.276930216…
tree STATE_258000 = ((1[&rate=0.061179152687591457]:2.3001002751704362,2[&rate=0.01687460050532915]:0.19010027517043682)[&rate=0.009624454992636334]:2.461575675867266,(((3[&rate=0.008985688135222564]:2.7687423027699083,(((((((4[&rate=0.0032234486908483805]:5.256363383756611,((((((((7[&rate=0.05613071428615167]:0.6659101586185123,37[&rate=0.0028302300934450685]:0.6659101586185123)[&rate=0.05169895…
tree STATE_259000 = ((1[&rate=0.0650895745925623]:2.914395396060584,2[&rate=0.00710564561042826]:0.8043953960605847)[&rate=0.01799575066577989]:1.5632974547715222,(((3[&rate=0.03964037774150966]:2.702997354335494,((((((((4[&rate=0.002501183136576784]:4.305737253197254,44[&rate=0.008296367599923932]:3.1957372531972545)[&rate=0.00281601462237731]:1.3749379411285467,(((((((7[&rate=0.0141410326628348…
tree STATE_260000 = ((1[&rate=0.0426990569743337]:2.1099999999999994,2[&rate=0.027101966420239966]:0.0)[&rate=0.027101966420239966]:2.367692850832107,(((3[&rate=0.04661858239734046]:0.8575009367109985,10[&rate=0.026016027088102134]:1.6275009367110016)[&rate=0.028809370679897518]:1.8454964176244957,(((((((4[&rate=0.004042572476327582]:4.330984639344734,(((((((7[&rate=0.162503217742624]:0.347181690…
tree STATE_261000 = ((1[&rate=0.010674638091184763]:3.863135196080428,2[&rate=0.0038984492673273846]:1.7531351960804287)[&rate=0.13376076829987862]:0.6145576547516782,((((3[&rate=0.046271876918275716]:1.9391455941900446,10[&rate=0.02843325607742909]:2.7091455941900477)[&rate=0.023592323097255452]:0.8826203424594823,(((((((4[&rate=0.0038984492673273846]:4.241444313618203,44[&rate=0.018583845708032…
tree STATE_262000 = ((1[&rate=0.010327303922477273]:4.353242592517098,((((3[&rate=0.041917887690800876]:1.442476731802543,(((((((4[&rate=0.0028641686642702515]:3.193186015763782,44[&rate=0.010969727629042964]:2.0831860157637827)[&rate=0.044153824385905115]:0.8894944625398402,(((((((7[&rate=0.1009711658413647]:0.5535895380089109,(27[&rate=0.0025067952776528244]:1.433945484727829,37[&rate=0.0850911…
tree STATE_263000 = (1[&rate=0.013493872670236343]:4.292438457094427,(2[&rate=0.04636240326512551]:2.1232225935790936,((((3[&rate=0.055300405165053856]:1.7351339909238845,((((((4[&rate=0.0037095583281023196]:3.2026120923680743,44[&rate=0.014339219962653858]:2.092612092368075)[&rate=0.05827097418805788]:0.38622058800446624,(((((((7[&rate=0.1340136143603573]:0.5014447633589647,31[&rate=0.2897115514…
tree STATE_264000 = (1[&rate=0.012180449789679386]:4.292438457094427,(2[&rate=0.039661089535360655]:2.086792418283885,(((3[&rate=0.05094499492328606]:1.0848406245801172,((((((4[&rate=0.003409187083719709]:3.8594074334293396,44[&rate=0.03688309831127557]:2.74940743342934)[&rate=0.05368399619293663]:0.722018201183392,((((((7[&rate=0.034321435778274435]:0.5014447633589647,(27[&rate=0.002976867574191…
tree STATE_265000 = (1[&rate=0.012343492698326604]:4.292438457094427,(2[&rate=0.0416251990540129]:1.999968279490929,(((3[&rate=0.012742947020220032]:1.7558871517755463,(((((4[&rate=0.004978176930803141]:3.8594074334293396,44[&rate=0.03774442826963663]:2.74940743342934)[&rate=0.011173150724794339]:1.4047832329106882,((((((7[&rate=0.013557275268075862]:0.6186657538409364,((27[&rate=0.00341617516136…
tree STATE_266000 = ((1[&rate=0.01503074532466917]:4.2192059300413405,2[&rate=0.02140846299252642]:2.109205930041341)[&rate=0.05598925197937033]:0.07323252705308647,(((3[&rate=0.013806800710590428]:1.0791559027248994,((((((4[&rate=0.0015672002660082614]:3.8594074334293396,44[&rate=0.03287682383367311]:2.74940743342934)[&rate=0.012230714930889628]:3.6329710789935206,(((((((7[&rate=0.02349475028739…
tree STATE_267000 = ((1[&rate=0.017213691726994947]:2.9344802742057396,2[&rate=0.025067210496129852]:0.8244802742057402)[&rate=0.00611114644830702]:1.955680545474337,(((3[&rate=0.026178035968961615]:0.9094575740400259,(((((4[&rate=0.002062463745381518]:3.8594074334293396,44[&rate=0.014608419555501784]:2.74940743342934)[&rate=0.03663735400931836]:2.5892871990554838,(((((((7[&rate=0.043336551023578…
tree STATE_268000 = ((1[&rate=0.016046339127929625]:4.003375726619069,2[&rate=0.016046339127929625]:1.8933757266190696)[&rate=0.0075399769692513635]:0.8946517040571322,(((3[&rate=0.030373741328303176]:1.752614799247283,((((((4[&rate=0.0014783710402712954]:3.8647463605766674,44[&rate=0.013343813058412002]:2.754746360576668)[&rate=0.009979366963714535]:1.1990279915131268,((((((7[&rate=0.03930055943…
tree STATE_269000 = ((1[&rate=0.004135800672823723]:3.9233330417305368,2[&rate=0.014137857154183952]:1.8133330417305373)[&rate=0.03298403143330465]:0.9746943889456645,(((3[&rate=0.010453493297923444]:2.1656089624001282,((((((4[&rate=0.0018717855732673693]:3.8647463605766674,44[&rate=0.03923219002858814]:2.754746360576668)[&rate=0.008561070137088051]:1.388292324250287,(((((((7[&rate=0.015020038150…
tree STATE_270000 = ((1[&rate=0.024113800331968468]:3.6855257349574018,2[&rate=0.027178526884068393]:1.5755257349574023)[&rate=0.0080714691917355]:1.8287298147664401,(((3[&rate=0.013118623586149795]:2.1656089624001282,(((((4[&rate=0.002294209357021431]:3.8647463605766674,44[&rate=0.04831340907688408]:2.754746360576668)[&rate=0.01869163335421879]:2.5516489511298985,(((((((7[&rate=0.026647624613155…
tree STATE_271000 = ((1[&rate=0.014651982005621728]:3.6855257349574018,2[&rate=0.025706340842512363]:1.5755257349574023)[&rate=0.007508926577914411]:2.3969716148696634,(((3[&rate=0.01238571359815175]:1.4378494010992284,((((((4[&rate=0.002054295943726445]:2.4402397703139123,44[&rate=0.04745686246861435]:1.3302397703139128)[&rate=0.01825448529284982]:3.7449686689026045,(((((((7[&rate=0.055583831584…
tree STATE_272000 = ((1[&rate=0.013557485089470522]:3.724988264442416,2[&rate=0.025302303883399605]:1.6149882644424167)[&rate=0.0035399544637837294]:0.697464020787379,(((3[&rate=0.011250766672880675]:2.082300036801172,(((((((4[&rate=0.00153163658424483]:2.4405934112070433,44[&rate=0.055145854752927666]:1.3305934112070439)[&rate=0.006831022329465955]:2.4078234182328053,(((((7[&rate=0.0210419408613…
tree STATE_273000 = ((1[&rate=0.013557485089470522]:4.228676266436068,2[&rate=0.025302303883399605]:2.1186762664360685)[&rate=0.036976597025995206]:0.1937760187937272,(((3[&rate=0.011250766672880675]:2.082300036801172,((((((4[&rate=0.00153163658424483]:2.4405934112070433,44[&rate=0.0565592320388792]:1.3305934112070439)[&rate=0.011250766672880675]:3.2713561547046943,((((((7[&rate=0.020064209596891…
tree STATE_274000 = ((1[&rate=0.029713118258651503]:2.309560994036616,2[&rate=0.012206508309964404]:0.19956099403661653)[&rate=0.03407418329359756]:2.0792846318956677,(((3[&rate=0.009743119047567349]:2.0539149768640073,((((((4[&rate=0.018229508645181053]:2.9649541076942434,44[&rate=0.02476415943584332]:1.854954107694244)[&rate=0.052634971175756926]:2.2541212088958744,((((((7[&rate=0.2106256591256…
tree STATE_275000 = ((1[&rate=0.04031881017888777]:2.375197571164847,2[&rate=0.02032990496322207]:0.26519757116484755)[&rate=0.03796871387511541]:2.0827371652069644,(((3[&rate=0.01493985240952502]:2.1122694393968686,((((((4[&rate=0.021682946861985908]:3.175597632410117,44[&rate=0.06086888440609105]:2.0655976324101175)[&rate=0.011475533641605988]:4.193894334380936,(((((((7[&rate=0.0266170053307315…
tree STATE_276000 = ((1[&rate=0.03755485785111237]:2.2909998721887774,2[&rate=0.025234043523440667]:0.180999872188778)[&rate=0.034822766880372356]:2.063703118829359,(((3[&rate=0.01042086585574831]:2.140344873585562,(((((((4[&rate=0.013392085722831931]:2.3197121199408812,44[&rate=0.06304509768286855]:1.2097121199408818)[&rate=0.021722553290562698]:2.4149046368062663,(12[&rate=0.3803068715132223]:0…
tree STATE_277000 = ((1[&rate=0.04459313644419719]:3.7073978096495495,2[&rate=0.030315156165145324]:1.59739780964955)[&rate=0.04161964814156236]:0.7013888709049922,(((3[&rate=0.018812341466275303]:2.01768058292555,((((((((4[&rate=0.031010110729104524]:2.321589997722061,44[&rate=0.07360759761461147]:1.2115899977220614)[&rate=0.01092701218748266]:2.024359623705763,(12[&rate=0.08025432603650914]:0.4…
tree STATE_278000 = ((1[&rate=0.04173846907433601]:4.219833685532571,2[&rate=0.016183271144103888]:2.1098336855325712)[&rate=0.03877923397739127]:0.18895299502197105,(((3[&rate=0.017100049055915906]:2.7556198003701837,(((((((4[&rate=0.0283409020878265]:3.0096543124037147,44[&rate=0.07120022970219274]:1.8996543124037153)[&rate=0.02974012487346305]:1.9935807124879332,((((((7[&rate=0.055271338228181…
tree STATE_279000 = ((1[&rate=0.00822901091293456]:4.193902427895793,2[&rate=0.0060248881922807815]:2.0839024278957936)[&rate=0.0798463433379952]:0.3858177532325371,(((3[&rate=0.01709071466129051]:3.500074360884497,((((((4[&rate=0.0060248881922807815]:3.0145219850446523,44[&rate=0.09427406779389094]:1.9045219850446529)[&rate=0.030144715684091456]:2.480042539343902,((((((7[&rate=0.0728538707611365…
tree STATE_280000 = ((1[&rate=0.007723086804777918]:4.193902427895793,2[&rate=0.005574884604934138]:2.0839024278957936)[&rate=0.018512660795437327]:0.4611468461474999,(((3[&rate=0.016119135212477858]:3.324354934583262,((((((4[&rate=0.005212964000975537]:1.9574250049206192,44[&rate=0.04947467232327977]:0.8474250049206198)[&rate=0.030011835594756894]:3.537139519467935,((((((7[&rate=0.05355379054241…
tree STATE_281000 = ((1[&rate=0.00833987723611383]:4.126933634720437,2[&rate=0.011056871129558143]:2.016933634720438)[&rate=0.0196215369824243]:0.4604011437154014,(((3[&rate=0.016661262369753953]:3.351749155850115,(((((((4[&rate=0.0031643772870126974]:3.509295094807733,44[&rate=0.05134926675983223]:2.3992950948077336)[&rate=0.013529067486822685]:1.9364106453587766,((((((7[&rate=0.2114378648917175…
tree STATE_282000 = ((1[&rate=0.009729636138599026]:3.2592389578868293,2[&rate=0.012531895153129012]:1.1492389578868298)[&rate=0.020969435560772333]:1.3865826657825622,(((3[&rate=0.018106775345293164]:2.636775965905251,((((((4[&rate=0.004077191106936866]:2.952504955858714,44[&rate=0.050881595202309504]:1.8425049558587148)[&rate=0.011323616891417507]:2.4932007843077955,(((((((7[&rate=0.17710011653…
tree STATE_283000 = ((1[&rate=0.015991267760290945]:3.2592389578868293,2[&rate=0.05632176231792423]:1.1492389578868298)[&rate=0.015991267760290945]:1.3865826657825622,(((3[&rate=0.012793294487380546]:2.0257783132087113,(((((((4[&rate=0.007406588671012102]:3.8922620146380957,44[&rate=0.04273015417819718]:2.7822620146380963)[&rate=0.016422952840448476]:1.5191669946143094,((((((7[&rate=0.16448240172…
tree STATE_284000 = ((1[&rate=0.017632250279350586]:3.2917006070712205,2[&rate=0.008041328832515602]:1.181700607071221)[&rate=0.025270696423143838]:1.4631601409113912,(((3[&rate=0.010912966073580593]:1.9439036329600796,(((((((4[&rate=0.008389068777554383]:3.182884474247814,44[&rate=0.04839828674155533]:2.0728844742478145)[&rate=0.024042364005121736]:2.2527079309355393,((((((7[&rate=0.094234424975…
tree STATE_285000 = ((1[&rate=0.01491922644414308]:4.1363146357206375,2[&rate=0.03862709460029863]:2.026314635720638)[&rate=0.005507410787722507]:1.745160434743326,(((3[&rate=0.008557244961601205]:1.97161916792286,(((((((4[&rate=0.0012455704427395179]:3.168707297710423,44[&rate=0.02723782953021207]:2.0587072977104235)[&rate=0.020857159362630263]:2.2668851074729304,((((((7[&rate=0.0912507300322579…
tree STATE_286000 = ((1[&rate=0.017319640136001575]:2.3945662059017323,2[&rate=0.03811782059512645]:0.28456620590173287)[&rate=0.008425312771294964]:2.3793712038380193,(((3[&rate=0.005234598178379956]:1.97161916792286,(((((((4[&rate=0.002342278233306723]:3.812247221208331,44[&rate=0.028665382720720743]:2.7022472212083315)[&rate=0.019609756818102963]:2.325796220465115,((((((7[&rate=0.0293456245845…
tree STATE_287000 = ((1[&rate=0.04426641130022031]:2.3945662059017323,2[&rate=0.026156847200800352]:0.28456620590173287)[&rate=0.0120812737008521]:1.9542960718055724,(((3[&rate=0.007028663851231622]:2.173135866076443,(((((((4[&rate=0.0038726851611555636]:3.812247221208331,44[&rate=0.01587068633617621]:2.7022472212083315)[&rate=0.025596714782694954]:2.167405223511725,(((((((7[&rate=0.0527306188040…
tree STATE_288000 = ((1[&rate=0.04337550475920546]:2.3945662059017323,2[&rate=0.1884182230624471]:0.28456620590173287)[&rate=0.0069974500036952625]:1.9304837883251196,(((3[&rate=0.01750993654391901]:2.173135866076443,(((((((4[&rate=0.0033117650595800327]:5.558705102121209,44[&rate=0.021298169244776153]:4.44870510212121)[&rate=0.024454173991036755]:0.29533813611356763,(((((7[&rate=0.02920916716947…
tree STATE_289000 = ((1[&rate=0.02968072101179616]:2.3945662059017323,2[&rate=0.19491651502126836]:0.28456620590173287)[&rate=0.017847060902354613]:2.2483679992046888,(((3[&rate=0.02181517001240747]:1.1096328159671671,(((((((4[&rate=0.004700356285008258]:3.7946232597002663,44[&rate=0.02613123681628041]:2.684623259700267)[&rate=0.023921279657396266]:2.4182262527737954,((((((7[&rate=0.0364019360026…
tree STATE_290000 = ((1[&rate=0.011303911874575861]:2.3945662059017323,2[&rate=0.20563723883570267]:0.28456620590173287)[&rate=0.05891857124186676]:2.2483679992046888,(((3[&rate=0.022103067033423976]:1.1096328159671671,(((((((4[&rate=0.0046293212592132624]:3.7946232597002663,44[&rate=0.025981509107755024]:2.684623259700267)[&rate=0.024278246154128137]:1.9978014171010692,(((((7[&rate=0.04386343307…
tree STATE_291000 = ((1[&rate=0.007297708376478964]:2.433060694695719,2[&rate=0.1920228765895438]:0.3230606946957195)[&rate=0.03784419258615653]:2.250552795986259,(((3[&rate=0.016129978408893745]:1.2164721995396164,((((((4[&rate=0.0022464046317986043]:3.107979359242197,44[&rate=0.029445949199407594]:1.9979793592421977)[&rate=0.012464454141541641]:3.38477000024837,(((((7[&rate=0.03452905676910587]…
tree STATE_292000 = ((1[&rate=0.010763739221338784]:2.433060694695719,2[&rate=0.17695322931486998]:0.3230606946957195)[&rate=0.006177097348033964]:2.250552795986259,(((3[&rate=0.013897624632024036]:1.1017441460342,((((((4[&rate=0.003925232127684849]:3.107979359242197,44[&rate=0.035535360208990896]:1.9979793592421977)[&rate=0.017021975015889375]:2.844066322645613,((((((7[&rate=0.04675338842255991]…
tree STATE_293000 = ((1[&rate=0.041249830688827524]:2.438832124919351,2[&rate=0.18285963750743353]:0.32883212491935154)[&rate=0.014804628377859157]:2.088644052166458,(((3[&rate=0.020988254039267486]:1.1067206916552905,(((((((4[&rate=0.003507042053149863]:2.2647750322703715,44[&rate=0.033136872889077976]:1.154775032270372)[&rate=0.01564786413279834]:3.5466959377895826,((((((((7[&rate=0.00980717674…
tree STATE_294000 = ((1[&rate=0.038080327318033215]:2.7093012815842243,2[&rate=0.02520232476834716]:0.5993012815842249)[&rate=0.00797128853188572]:1.7917089172561873,(((3[&rate=0.01171587351109955]:1.1067206916552905,(((((((4[&rate=0.0026022158769661865]:5.008487144550916,44[&rate=0.0320113642623234]:3.8984871445509164)[&rate=0.013256335542203677]:2.0695747940537466,(((((((7[&rate=0.0982116144965…
tree STATE_295000 = ((1[&rate=0.01917380197949879]:2.5007894018502483,2[&rate=0.09756219540151553]:0.3907894018502489)[&rate=0.028528941801583524]:2.0002207969901633,(((3[&rate=0.023195495854160284]:1.8786299549115384,(((((((4[&rate=0.009626817843496626]:5.458369949403291,44[&rate=0.021619083982351704]:4.348369949403292)[&rate=0.006533765509584466]:1.4714805310157502,(((((((7[&rate=0.097562195401…
tree STATE_296000 = ((1[&rate=0.04872464731159371]:2.5007894018502483,2[&rate=0.09146202561644648]:0.3907894018502489)[&rate=0.018668894652637654]:1.9406652819294123,(((3[&rate=0.0216454989166103]:1.8786299549115384,(((((((4[&rate=0.00840586505604928]:2.3174943291755064,44[&rate=0.055927441784665]:1.207494329175507)[&rate=0.004663185451838975]:4.288569264379305,((((((7[&rate=0.03417528734464874]:…
tree STATE_297000 = ((1[&rate=0.05371649044710663]:2.501585509137577,2[&rate=0.09353221187574134]:0.3915855091375775)[&rate=0.02307799897914535]:1.9407041778777625,(((3[&rate=0.018785634822788333]:1.892285606911102,(((((((4[&rate=0.011429245809357214]:2.3180362304466193,44[&rate=0.03847415294661554]:1.20803623044662)[&rate=0.006802317665659893]:5.00551068881332,((((((7[&rate=0.039305544243579765]…
tree STATE_298000 = ((1[&rate=0.015618319751165179]:2.6901752433319785,2[&rate=0.10373767764174932]:0.5801752433319791)[&rate=0.017866390752315556]:2.1273959279163037,(((3[&rate=0.018335009987326012]:1.892285606911102,(((((((4[&rate=0.011110551506509372]:2.6448040367925643,44[&rate=0.040685905188308294]:1.5348040367925648)[&rate=0.027597762912818333]:2.454074463959426,(((7[&rate=0.041639511675199…
tree STATE_299000 = ((1[&rate=0.014954886172298787]:4.850346579251223,2[&rate=0.05062658785475732]:2.7403465792512236)[&rate=0.010943572734128085]:0.1346133454339764,(((3[&rate=0.01715507123349265]:1.892285606911102,((((((4[&rate=0.010563992236859636]:2.744620688857683,44[&rate=0.039736127945618656]:1.6346206888576837)[&rate=0.025509571955438546]:2.5477383964718,(((((7[&rate=0.040686948157211376]…
tree STATE_300000 = ((1[&rate=0.013905428372481786]:4.781621740887502,2[&rate=0.008645178245746487]:2.6716217408875025)[&rate=0.02029831857628487]:0.587425335787394,(((3[&rate=0.010802164542073459]:1.165775263783921,((((((4[&rate=0.009709447057008798]:3.671035288922205,44[&rate=0.02029831857628487]:2.5610352889222057)[&rate=0.03147058002719845]:1.0184194208218003,((((((7[&rate=0.04318080971334933…
tree STATE_301000 = (1[&rate=0.011893778707360312]:4.561259100627744,(2[&rate=0.007198776089719788]:2.3875184532927847,(((3[&rate=0.009108687040764844]:1.1657277713330814,(((((4[&rate=0.008138140484412592]:3.632062744836926,44[&rate=0.024834396020880552]:2.5220627448369264)[&rate=0.05824439785618023]:1.057351191429575,((((((7[&rate=0.09807584230017942]:0.7974542436162224,(13[&rate=0.0904917506182…
tree STATE_302000 = ((1[&rate=0.04479802241503575]:2.7345226597895476,2[&rate=0.00993935137272297]:0.6245226597895481)[&rate=0.011037429079150037]:2.0441669151008597,(((3[&rate=0.011408216468266386]:1.1903823296543337,(((((((4[&rate=0.010669210102510897]:3.4532448035242638,44[&rate=0.031151718783669465]:2.3432448035242643)[&rate=0.011408216468266386]:1.5497631054226098,(((((((7[&rate=0.0954827987…
tree STATE_303000 = ((1[&rate=0.03105574467545203]:2.2036959830580614,2[&rate=0.031874880404207405]:0.09369598305806193)[&rate=0.008188968917085234]:2.5341743768464795,(((3[&rate=0.08524321756532523]:1.1570646640253415,((((((4[&rate=0.008188968917085234]:3.537924883405349,44[&rate=0.027282282027841925]:2.4279248834053497)[&rate=0.008832946690628557]:4.1724508871195205,(5[&rate=0.01017465534702356…
tree STATE_304000 = ((1[&rate=0.03035841590766447]:2.250542385902655,2[&rate=0.03198035969988041]:0.14054238590265555)[&rate=0.008022798873248242]:2.4229184905750003,((((3[&rate=0.08318981688031842]:0.8050693678343919,(((((4[&rate=0.016608506226312707]:3.363143427588973,44[&rate=0.06303600119871884]:2.2531434275889737)[&rate=0.018508371937550394]:4.253035179963774,(((((7[&rate=0.06303600119871884…
tree STATE_305000 = ((1[&rate=0.04923192733444356]:2.1099999999999994,2[&rate=0.034136759563258255]:0.0)[&rate=0.0088113494415272]:2.5164533802888798,((((3[&rate=0.10563859839093341]:0.7670366460016282,(((((4[&rate=0.0143655360202057]:2.1977430883362885,44[&rate=0.06456387815101454]:1.087743088336289)[&rate=0.016665169716374596]:5.402256911663713,5[&rate=0.02221656583915242]:0.0)[&rate=0.00269816…
tree STATE_306000 = ((1[&rate=0.051582390984904976]:2.1099999999999994,2[&rate=0.03745401875645329]:0.0)[&rate=0.02066460414254142]:2.552433842174807,(((3[&rate=0.10273259323237369]:1.1887346864933548,(((((4[&rate=0.006218237797726173]:3.7803051109027095,44[&rate=0.06459687309174321]:2.67030511090271)[&rate=0.005113976548695668]:3.955523653574758,(5[&rate=0.007372994831228885]:0.0,(((((((7[&rate=…
tree STATE_307000 = ((1[&rate=0.05568528428094098]:2.7621723089702073,2[&rate=0.10195147836686727]:0.6521723089702078)[&rate=0.023882385922237983]:2.2865538245105625,(((3[&rate=0.11088363595016963]:1.1887346864933548,(((((4[&rate=0.01337329600097292]:3.7803051109027095,44[&rate=0.07111490464491284]:2.67030511090271)[&rate=0.006272829276079412]:4.1513034726819384,(5[&rate=0.051111318349991434]:0.0…
tree STATE_308000 = ((1[&rate=0.05810415596438194]:2.764686180305958,2[&rate=0.10477464286638659]:0.6546861803059585)[&rate=0.01816224798208464]:2.2866975911391663,(((3[&rate=0.09396233748623925]:1.1908899552938692,(((((4[&rate=0.004826585738240196]:3.7820970620634604,44[&rate=0.0749382367397119]:2.672097062063461)[&rate=0.007826154107692274]:3.85050912179727,(5[&rate=0.01045503902230929]:0.0,(((…
tree STATE_309000 = ((1[&rate=0.057127417790425745]:2.764686180305958,2[&rate=0.10830632625974342]:0.6546861803059585)[&rate=0.017475639311465885]:1.722709490596074,(((3[&rate=0.08999632182504722]:1.1908899552938692,(((((4[&rate=0.0126682180319706]:2.712150699332014,44[&rate=0.05002046459594138]:1.6021506993320145)[&rate=0.007413539869790112]:4.911373525798837,(5[&rate=0.01893922166131516]:0.0,((…
tree STATE_310000 = ((1[&rate=0.05476915355131112]:2.764686180305958,2[&rate=0.021359810352207558]:0.6546861803059585)[&rate=0.0054785345716321055]:1.722709490596074,(((3[&rate=0.0077651733836194775]:1.1908899552938692,(((((4[&rate=0.011303748603989128]:2.2221381095761004,44[&rate=0.04765281461817362]:1.112138109576101)[&rate=0.006123989861979413]:5.5178632080513665,(5[&rate=0.008101165780386057]…
tree STATE_311000 = ((1[&rate=0.05218774899076421]:2.337608602525563,2[&rate=0.013430709144574775]:0.2276086025255637)[&rate=0.004960893689107321]:2.149787068376469,(((3[&rate=0.007085990522566711]:1.1908899552938692,((((((4[&rate=0.010401171977505431]:2.2221381095761004,44[&rate=0.025935812538147973]:1.112138109576101)[&rate=0.007399531484215494]:5.5178632080513665,(5[&rate=0.04402877801125594]:…
tree STATE_312000 = ((1[&rate=0.020395593801674997]:3.7065745136927433,2[&rate=0.023555184993497697]:1.5965745136927438)[&rate=0.0056142947428277044]:0.8170688216127502,(((3[&rate=0.018952705107221888]:1.0139552688965452,(((((4[&rate=0.011012623958298271]:2.2455533711813445,44[&rate=0.08580510629087643]:1.135553371181345)[&rate=0.004366465106251241]:5.60956184706847,(5[&rate=0.12162130402382898]:…
tree STATE_313000 = ((1[&rate=0.023939538787927497]:3.2091856619232715,2[&rate=0.023939538787927497]:1.099185661923272)[&rate=0.005674146442918823]:1.5348284715300409,(((3[&rate=0.009156762557957167]:1.0139552688965452,(((((4[&rate=0.004018877440350541]:2.2455533711813445,44[&rate=0.08051185014304572]:1.135553371181345)[&rate=0.010469218020315717]:5.60956184706847,(5[&rate=0.02746393100396953]:0.…
tree STATE_314000 = ((1[&rate=0.022873606664307083]:3.5061353211760604,2[&rate=0.02236288406865176]:1.396135321176061)[&rate=0.005427951164171433]:1.237878812277252,(((3[&rate=0.012170858205965272]:1.6269450652930004,((((((4[&rate=0.001195660678528199]:2.2455533711813445,44[&rate=0.07371814656532834]:1.135553371181345)[&rate=0.010226634097416806]:5.354446628818657,5[&rate=0.001195660678528199]:0.…
tree STATE_315000 = ((1[&rate=0.024624918127257936]:3.3965823940095277,2[&rate=0.02919510141485789]:1.2865823940095282)[&rate=0.008762412981138265]:1.4421516334452704,(((3[&rate=0.016880005628918164]:1.6520284811378474,((((((4[&rate=0.00974508679274492]:2.149623744344467,44[&rate=0.07607204509598234]:1.0396237443444676)[&rate=0.011750980517263315]:5.493877884488043,5[&rate=0.12531018762084908]:0.…
tree STATE_316000 = ((1[&rate=0.013389918950226898]:5.272618971150742,2[&rate=0.02583030145369845]:3.162618971150742)[&rate=0.006845975772269388]:0.06619123305004138,(((3[&rate=0.0037332074920403513]:1.6520284811378474,((((((4[&rate=0.007985620494348098]:2.123773730018634,44[&rate=0.06694351794669592]:1.0137737300186345)[&rate=0.006005882894339243]:3.900256160582412,((((((7[&rate=0.01374839949776…
tree STATE_317000 = ((1[&rate=0.011640332076963184]:5.272618971150742,2[&rate=0.023861579380702165]:3.162618971150742)[&rate=0.005593537886615259]:0.12980956913655461,(((3[&rate=0.003626373211232008]:1.6520284811378474,(((((4[&rate=0.006358099186186551]:1.9777569208523111,44[&rate=0.06753297148877518]:0.8677569208523117)[&rate=0.013042302224649265]:5.613876759167017,((((((7[&rate=0.02448172181579…
tree STATE_318000 = ((1[&rate=0.007955737239406385]:5.248532560841838,2[&rate=0.025783326607156095]:3.1385325608418384)[&rate=0.004045706544132784]:0.12973598820368437,(((3[&rate=0.023280036048514988]:1.6323353962393057,(((((4[&rate=0.0070797559035347376]:1.9626236308105867,44[&rate=0.044957377554886886]:0.8526236308105872)[&rate=0.010136995383904121]:4.977575938936205,((((((7[&rate=0.02783925900…
tree STATE_319000 = (1[&rate=0.007762657270316007]:5.427118298997023,(2[&rate=0.026077782115563494]:2.8331344354092494,(((3[&rate=0.02234299651413128]:1.6323353962393057,((((((4[&rate=0.006900977002893885]:3.4731309260538126,44[&rate=0.04452754418834197]:2.363130926053813)[&rate=0.010237316199428713]:2.641479386346976,(((((((7[&rate=0.013427157100246171]:0.9929225338664978,32[&rate=0.009911704201…
tree STATE_320000 = ((1[&rate=0.009866195158074282]:5.283375161826328,(((3[&rate=0.010805138350081709]:1.6393546515683894,((((((4[&rate=0.006519563973066738]:3.4788302772707738,44[&rate=0.04228228004904125]:2.3688302772707743)[&rate=0.012757812877513548]:2.6420133716923644,(((((((7[&rate=0.01557423549888326]:0.5761312603442086,32[&rate=0.10100586321936846]:0.5761312603442086)[&rate=0.076210495269…
tree STATE_321000 = ((1[&rate=0.003947739683392469]:4.83383564782477,(((3[&rate=0.003144206392382956]:1.6228176864106985,((((((4[&rate=0.01553324713563611]:3.4654029309102867,44[&rate=0.03746785785967049]:2.3554029309102873)[&rate=0.010262122272808585]:2.9243135504028963,(((((7[&rate=0.012731108299823818]:0.628082814657617,(32[&rate=0.10116622506476626]:0.04281016264319604,33[&rate=0.008305431195…
tree STATE_322000 = ((1[&rate=0.009436037596814875]:4.616514547313898,(((3[&rate=0.004133516196512741]:1.709445420061897,((((((4[&rate=0.0033032969011904797]:5.355741953472897,44[&rate=0.025285750422882662]:4.245741953472898)[&rate=0.009436037596814875]:0.948120838869837,(((((((7[&rate=0.004133516196512741]:0.37603337871541953,33[&rate=0.0033032969011904797]:0.37603337871541953)[&rate=0.049669034…
tree STATE_323000 = ((1[&rate=0.01428176138832485]:4.448469899682543,2[&rate=0.011187397567622095]:2.3384698996825435)[&rate=0.06766490487983913]:0.38536574814222746,(((3[&rate=0.0037281550514223546]:1.709445420061897,((((((4[&rate=7.501578188797067E-4]:3.2608547073881873,44[&rate=0.024198892589371593]:2.150854707388188)[&rate=0.008248627544635343]:3.7656452133269482,((((((7[&rate=0.0949202412942…
tree STATE_324000 = ((1[&rate=0.017391248341518808]:4.354906583428551,((((3[&rate=0.004511607090778423]:1.709445420061897,((((((4[&rate=0.004800468091381906]:1.852894024239088,44[&rate=0.07310996449534383]:0.7428940242390887)[&rate=0.010520706204052762]:3.888537815675676,(((((7[&rate=0.11517481435607083]:0.24773550021870605,33[&rate=0.007701748562260385]:0.24773550021870605)[&rate=0.0207337461902…
tree STATE_325000 = ((1[&rate=0.015981890036089772]:4.354906583428551,((((3[&rate=0.012462032264628654]:1.709445420061897,(((((((4[&rate=0.004174344410894565]:1.972363603291459,44[&rate=0.06893482160149678]:0.8623636032914597)[&rate=0.008551267819276601]:2.2066823492613565,(((((7[&rate=0.06893482160149678]:0.5274346612230509,33[&rate=0.0016342994429943496]:0.5274346612230509)[&rate=0.071456054472…
tree STATE_326000 = (1[&rate=0.019209821570077296]:4.546310767418497,(2[&rate=0.0344754347104733]:2.244906583428552,((((3[&rate=0.015323797705137665]:1.709445420061897,(((((((4[&rate=0.011931437569320667]:3.0235174052379072,44[&rate=0.038829171359318196]:1.9135174052379078)[&rate=0.011578195366786004]:1.5881636431022557,(((((7[&rate=0.003641873803383004]:0.07397539662236952,32[&rate=0.07021136830…
tree STATE_327000 = ((1[&rate=0.014545076344167353]:4.472756983463405,2[&rate=0.02673990884880876]:2.362756983463406)[&rate=0.031035707077682842]:0.07355378395509149,((((3[&rate=0.007787008566074205]:1.32524727991796,(((((((4[&rate=0.008858690313064542]:2.6547798909949805,44[&rate=0.030264592854502857]:1.544779890994981)[&rate=0.00335014431575461]:1.9569011573451824,(((((7[&rate=0.002575029242494…
tree STATE_328000 = ((1[&rate=0.00727349930028117]:4.358655925301456,((((3[&rate=0.006774910017661303]:1.3038065147225737,(((((((4[&rate=0.007787035168502578]:2.6377253505134206,44[&rate=0.030152597241396416]:1.5277253505134212)[&rate=0.011254257590505726]:1.7646429816725728,(((7[&rate=0.033676915378953724]:1.616922058735149,33[&rate=0.017814074596852858]:1.616922058735149)[&rate=0.03887589615066…
tree STATE_329000 = ((1[&rate=0.007518146180642799]:4.706632949071356,((((3[&rate=0.01731741142905883]:1.3445398606784025,(((((((4[&rate=0.009444498030418648]:3.3823374458262663,44[&rate=0.03216381666971024]:2.272337445826267)[&rate=0.013181164102722482]:1.0552061759194622,(((7[&rate=0.0033825617080650446]:0.04579870284968379,33[&rate=0.020451775384521965]:0.04579870284968379)[&rate=0.01533413787…
tree STATE_330000 = ((1[&rate=0.007791673606074217]:4.790967200823857,((((3[&rate=0.006140901410580195]:1.3445398606784025,(((((((4[&rate=0.006411238228525714]:1.7438647671909244,44[&rate=0.16261789006374455]:0.633864767190925)[&rate=0.013488064445034595]:2.946239067626891,(((((7[&rate=0.01576980330075316]:1.02674056400771,33[&rate=0.03205268383444805]:1.02674056400771)[&rate=0.016174841121035136…
tree STATE_331000 = ((1[&rate=0.009252925679965723]:4.598648741825954,((((3[&rate=0.0019301080386511375]:1.347238852534332,(((((((4[&rate=0.031591227447527515]:1.745939014611448,44[&rate=0.1289253834165327]:0.6359390146114485)[&rate=0.004310838678421649]:2.840322525148597,(((((7[&rate=0.005271567589748417]:1.9874097862534335,33[&rate=0.005271567589748417]:1.9874097862534335)[&rate=0.0487406140508…
tree STATE_332000 = ((1[&rate=0.006101237515893608]:4.604236034159847,((((3[&rate=0.02863464310095984]:1.347238852534332,(((((((4[&rate=0.004433982362379588]:1.548332415194075,44[&rate=0.13516573331741227]:0.4383324151940755)[&rate=0.0035759774345577636]:2.322614413464404,(((7[&rate=0.03156910610692558]:1.7815816876322863,(32[&rate=0.017191656491130396]:0.19086766979201997,33[&rate=0.074078126145…
tree STATE_333000 = ((1[&rate=0.006331922398727138]:4.7559261587901815,((((3[&rate=0.003352629363686086]:1.347238852534332,(((((((4[&rate=0.0023458562794083744]:1.548332415194075,44[&rate=0.13381730117561885]:0.4383324151940755)[&rate=0.01924767191518449]:2.7993029114374792,(((7[&rate=0.01828991870104265]:0.5032043613839292,(32[&rate=0.05858600111677294]:0.11263842095872079,33[&rate=0.02182303306…
tree STATE_334000 = ((1[&rate=0.01257017725134097]:4.083103512671606,2[&rate=0.0028858014438200366]:1.9731035126716066)[&rate=0.11038473526995553]:0.6699129239811796,((((3[&rate=0.003554071208634801]:1.347238852534332,((((((4[&rate=0.002522550074346569]:1.439804362972101,44[&rate=0.12952180173315103]:0.3298043629721015)[&rate=0.01902769805933764]:2.9078309636594533,(((((7[&rate=0.0313817023661359…
tree STATE_335000 = ((1[&rate=0.015734527191477662]:4.709186091551331,2[&rate=0.029289906417047387]:2.5991860915513314)[&rate=0.10325721127680558]:0.08508023513179808,((((3[&rate=0.01892045378082668]:1.3810827940999744,((((((4[&rate=0.0061573124413579336]:2.183346145946352,44[&rate=0.10325721127680558]:1.0733461459463527)[&rate=0.004591650838627814]:2.2162426814759684,((((((7[&rate=0.037175571074…
tree STATE_336000 = ((1[&rate=0.013611308200910556]:4.576322377749449,((((3[&rate=0.024837402693745687]:1.3810827940999744,((((((4[&rate=0.005287284412288205]:1.9213719123950739,44[&rate=0.09921516801115134]:0.8113719123950744)[&rate=0.0034896079021070085]:2.4782169150272466,(((((7[&rate=0.002176202230166392]:0.14144721380054293,32[&rate=0.006003270045961822]:0.14144721380054293)[&rate=0.14201147…
tree STATE_337000 = ((1[&rate=0.013723858321267766]:4.679802110653412,2[&rate=0.022428451532247904]:2.569802110653413)[&rate=0.10465517302694875]:0.08097910525861352,((((3[&rate=0.02432119929094894]:1.3536095540156339,((((((4[&rate=0.005114362020831797]:1.9001389035250789,44[&rate=0.0993342404699443]:0.7901389035250794)[&rate=0.012239010893067368]:2.4762417914520967,((((7[&rate=0.0112039987216734…
tree STATE_338000 = ((1[&rate=0.02829708271483727]:4.6662893529150224,((((3[&rate=0.019131688367234233]:0.9694341937677109,(((((4[&rate=0.005041766846535926]:1.89155386326604,44[&rate=0.10833640058328549]:0.7815538632660406)[&rate=0.008756641928271719]:3.974609726498688,((((((7[&rate=0.00936569620842704]:0.008039214719019583,33[&rate=0.012059741749299618]:0.008039214719019583)[&rate=0.06664108939…
tree STATE_339000 = ((1[&rate=0.008545016816267579]:3.6628175184442284,2[&rate=0.015799252300145967]:1.552817518444229)[&rate=0.0023977353012416174]:1.0844248238296643,((((3[&rate=0.0035599874539034263]:0.9694341937677109,(((((4[&rate=0.004949969771627633]:1.89155386326604,44[&rate=0.10224248476864169]:0.7815538632660406)[&rate=0.01033297330465892]:4.341994793380124,((((((7[&rate=0.01002194763908…
tree STATE_340000 = ((1[&rate=0.006900084855150774]:3.6628175184442284,2[&rate=0.020037425125987347]:1.552817518444229)[&rate=0.003919245293482586]:3.95729469296424,((((3[&rate=0.04925439110810543]:0.9694341937677109,(((((((4[&rate=0.0027800393043115753]:2.241889689490332,44[&rate=0.1167299480588987]:1.1318896894903325)[&rate=0.011277372270987454]:1.6566196719476949,(14[&rate=0.016785976929462612…
tree STATE_341000 = (1[&rate=0.004812517281386313]:6.723615339535343,(2[&rate=0.03559322444675207]:3.3430738838194642,((((3[&rate=0.010872116224424114]:0.9694341937677109,((((((((4[&rate=0.002554548146499103]:2.241889689490332,44[&rate=0.06589402781219446]:1.1318896894903325)[&rate=0.013796328764717555]:1.596254267278848,(14[&rate=0.036600076459135544]:2.6472846897594984,19[&rate=0.00894324366009…
tree STATE_342000 = (1[&rate=0.0074427908838936435]:6.723615339535343,(2[&rate=0.04018926992210661]:2.658465865551328,((((3[&rate=0.011832352354392627]:1.025655399722801,(((((((4[&rate=0.0054349178019038]:2.4918477358986735,44[&rate=0.04756018770402399]:1.381847735898674)[&rate=0.018080790093803117]:1.3462962208705065,(14[&rate=0.006115201771165813]:2.6472846897594984,19[&rate=0.01254723187370898…
tree STATE_343000 = ((1[&rate=0.00739581061878967]:4.826155464017489,((((3[&rate=0.030471490834236746]:1.025655399722801,(((((((4[&rate=0.012220996766138198]:2.4918477358986735,44[&rate=0.04768126271953542]:1.381847735898674)[&rate=0.060417792424076126]:1.1692452342534843,(14[&rate=0.026580471698279054]:1.3543559363259448,19[&rate=0.012587967539184383]:11.574355936325944)[&rate=0.1777411672190209…
tree STATE_344000 = ((1[&rate=0.016181867526770446]:4.842380478238475,((((3[&rate=0.029514416010863374]:0.9526008751963744,(((((((4[&rate=0.006920593726412179]:2.4335768753644267,44[&rate=0.04669026402953671]:1.3235768753644273)[&rate=0.05950434625371011]:0.17263608544173437,(14[&rate=0.0690665045306909]:1.2985208760598397,19[&rate=0.011932763281336713]:11.518520876059839)[&rate=0.179717509118195…
tree STATE_345000 = ((1[&rate=0.033993719079411434]:4.842380478238475,2[&rate=0.021336634451829727]:2.7323804782384755)[&rate=0.036790780870285054]:0.9369875281884177,(((3[&rate=0.0013520288915361005]:0.8329453630886903,((((((((4[&rate=0.005423990245506386]:2.5340639493625687,44[&rate=0.04704315271955272]:1.4240639493625693)[&rate=0.10244460948645594]:0.03172234903176374,(14[&rate=0.0331164175210…
tree STATE_346000 = ((1[&rate=0.033656420627088596]:2.9350109524058894,2[&rate=0.0210590627908164]:0.82501095240589)[&rate=0.037434408695319776]:2.297573572247501,(((3[&rate=0.001309984792268399]:0.9017533630420331,((((((4[&rate=0.0044517309823712894]:2.6211317397247242,((14[&rate=0.033656420627088596]:1.4262566005765507,19[&rate=0.010244306822161221]:11.64625660057655)[&rate=0.191993010957865]:1…
tree STATE_347000 = ((1[&rate=0.02073184554259052]:3.3748787802072258,2[&rate=0.025889918450544096]:1.2648787802072263)[&rate=0.03834467496680778]:1.809448000181355,((((3[&rate=0.0217942471904693]:0.9017533630420331,(((((((4[&rate=0.005316752190715539]:2.684162820882971,(14[&rate=0.03558104885175142]:1.4262566005765507,19[&rate=0.009525793921679227]:11.64625660057655)[&rate=0.18274447522282394]:1…
tree STATE_348000 = ((1[&rate=0.02299290848805484]:2.1796367115378175,2[&rate=0.005756327457833353]:0.06963671153781803)[&rate=0.028483403267584143]:3.469008545563298,((((3[&rate=0.017573974694665415]:0.9012906991926073,((((((4[&rate=0.003746467511407146]:5.271251897660456,((14[&rate=0.030067032287922926]:1.1845525529737095,19[&rate=0.021797749053148213]:11.404552552973708)[&rate=0.16683855886850…
tree STATE_349000 = ((1[&rate=0.03610453765542034]:2.6014335935598254,2[&rate=0.015148353453228652]:0.49143359355982597)[&rate=0.02902416366917325]:2.405681896277777,((((3[&rate=0.029816410475534835]:0.9012906991926073,((((((4[&rate=0.00392180007788955]:5.271251897660456,((14[&rate=0.0210575016751111]:0.2729587933743005,19[&rate=0.029816410475534835]:10.4929587933743)[&rate=0.17464650932465925]:2…
tree STATE_350000 = ((1[&rate=0.03885720325164901]:2.6014335935598254,2[&rate=0.0163032872675924]:0.49143359355982597)[&rate=0.031237010640209]:2.4228236553261056,((((3[&rate=0.020344923511602213]:0.9012906991926073,(((((4[&rate=0.004220804160221921]:7.8484280543345335,((((((7[&rate=0.06691031164252498]:0.864978787825244,13[&rate=0.03480780430987824]:0.864978787825244)[&rate=0.0036664873891698755…
tree STATE_351000 = ((1[&rate=0.04268897893732438]:2.150692831633556,2[&rate=0.03756103190501478]:0.040692831633556636)[&rate=0.03482750210137295]:2.903498515766451,(((((3[&rate=0.00736891782364374]:0.925376781199347,((((((4[&rate=0.006045839874631163]:5.28225143549167,(12[&rate=0.1627883664076016]:0.37322952253745356,15[&rate=0.019501162039992054]:2.943229522537454)[&rate=0.03074134724123944]:2.…
tree STATE_352000 = ((1[&rate=0.030659078035541326]:2.1905783579317415,2[&rate=0.042467067059608024]:0.08057835793174206)[&rate=0.03384293431745695]:2.395081705480507,((((3[&rate=0.009632970957558296]:0.9598369623028731,(((((4[&rate=0.007612052531174114]:5.482096816403015,(((((7[&rate=0.011790277409187306]:1.0377226649630522,(13[&rate=0.06425510688851538]:0.501170736276972,30[&rate=0.035568731142…
tree STATE_353000 = ((1[&rate=0.032111350258910945]:3.702048321492626,2[&rate=0.04731602510202702]:1.5920483214926264)[&rate=0.14328513491224718]:0.8836117419196228,(((3[&rate=0.009787614402109507]:0.9598369623028731,((((((4[&rate=0.007686652778477911]:5.354646416195351,(((((7[&rate=0.012043194523789477]:1.2438498524816737,(13[&rate=0.14328513491224718]:0.6227829905642999,30[&rate=0.0364552174263…
tree STATE_354000 = ((1[&rate=0.024812770205064245]:3.286084871959879,2[&rate=0.00651355598738075]:1.1760848719598798)[&rate=0.035076796079117026]:1.2995751914523694,(((3[&rate=0.004007606430975146]:0.9598369623028731,((((((4[&rate=0.00792298684958418]:5.471299891619193,((((7[&rate=0.012828818929586087]:1.7231325236424944,(13[&rate=0.13658238232705597]:0.6227829905642999,30[&rate=0.03507679607911…
tree STATE_355000 = ((1[&rate=0.020678981737717837]:2.912653214442585,2[&rate=0.028740670102889204]:0.8026532144425857)[&rate=0.03120973091307089]:1.8454825141170872,(((3[&rate=0.015117295007182133]:0.9598369623028731,((((((4[&rate=0.00566197780076301]:5.471299891619193,((((7[&rate=0.012208791408422452]:1.3013500676879488,(13[&rate=0.13363917180807233]:0.7335107538129826,30[&rate=0.03036233446740…
tree STATE_356000 = ((1[&rate=0.019804163963637298]:4.391415780736928,2[&rate=0.03294061324954402]:2.2814157807369284)[&rate=0.01769797728586802]:0.36671994782274453,(((3[&rate=0.005228195371479832]:0.9598369623028731,(((((4[&rate=0.00717828867398907]:5.928375202736007,((((((7[&rate=0.011487457076118897]:1.4748574436344768,13[&rate=0.04192604396589036]:1.4748574436344768)[&rate=0.0209261721459028…
tree STATE_357000 = ((1[&rate=0.016993704657112026]:4.156366147606661,2[&rate=0.02953948813371704]:2.046366147606662)[&rate=0.005358993881856543]:0.3624961707026415,(((3[&rate=0.003997467302333768]:0.9598369623028731,(((((4[&rate=0.005358993881856543]:5.928375202736007,((((((7[&rate=0.009403038539590371]:0.780040117033078,13[&rate=0.037273296418483474]:0.780040117033078)[&rate=0.03221156759937588…
tree STATE_358000 = ((1[&rate=0.016821033419109534]:4.247977742776406,2[&rate=0.007102008469223497]:2.137977742776407)[&rate=0.018927887987526818]:0.36329877507641584,(((3[&rate=0.0149033698579634]:1.035226856820394,(((((4[&rate=0.007719081680816433]:5.617501271835618,(((((7[&rate=0.022508258239848113]:0.7677191388596327,30[&rate=0.04000499482553239]:2.7877191388596323)[&rate=0.006504613328878445…
tree STATE_359000 = ((1[&rate=0.012429906697502404]:4.247977742776406,2[&rate=0.00509671794729449]:2.137977742776407)[&rate=0.0028228875140822486]:1.0059868510869308,(((3[&rate=0.0800720231042588]:1.035226856820394,(((((4[&rate=0.005790865123131269]:5.617501271835618,(((((7[&rate=0.00509671794729449]:0.7677191388596327,30[&rate=0.03044359464170994]:2.7877191388596323)[&rate=0.024651236287785525]:…
tree STATE_360000 = (1[&rate=0.015898839927457647]:5.036538597705267,(2[&rate=0.018727235668181665]:2.846043157915325,(((3[&rate=0.03198232754226119]:1.0255782075654523,((((((4[&rate=0.018228421753654866]:4.792071727556451,((14[&rate=0.005315696996492103]:1.6006261331747318,19[&rate=0.019761098126248575]:11.82062613317473)[&rate=0.167006035415874]:1.1453413744520056,44[&rate=0.031123811470545066]…
tree STATE_361000 = (1[&rate=0.013845285538224728]:5.036538597705267,(2[&rate=0.005396103736402865]:2.7728714985399847,(((3[&rate=0.015499877576021441]:1.0255782075654523,(((((((4[&rate=0.027648716761157453]:2.7459675076267374,(14[&rate=0.015499877576021441]:1.0500768930280202,19[&rate=0.016387682531920363]:11.270076893028019)[&rate=0.15593305705839589]:1.6958906145987171)[&rate=0.016848048026877…
tree STATE_362000 = ((1[&rate=0.01336591510237588]:3.586286584039428,2[&rate=0.0074469485399888125]:1.4762865840394284)[&rate=0.00572909598433779]:1.3608841281564565,(((3[&rate=0.01659116103742683]:0.9534275490279356,((((((((4[&rate=0.035283344862656565]:2.6878800371172744,44[&rate=0.044779025059383935]:1.577880037117275)[&rate=0.02087454529212479]:1.2560105904409973,(14[&rate=0.01935647098691067…
tree STATE_363000 = ((1[&rate=0.008592428398739499]:3.140164698182957,2[&rate=0.007974596488015948]:1.0301646981829577)[&rate=0.006767882419549964]:1.8070060140129272,((((3[&rate=0.0015953421696663689]:1.285851778895129,((((((4[&rate=0.00766967973548131]:2.8624996845683697,((14[&rate=0.006174520038740186]:0.9955760427981986,19[&rate=0.01019395760878244]:11.215576042798197)[&rate=0.155543239302320…
tree STATE_364000 = ((1[&rate=0.00660976561597537]:3.9020624523542438,2[&rate=0.006090973447240204]:1.7920624523542443)[&rate=6.136768446404531E-4]:1.0451082598416406,((((3[&rate=0.03210939898840569]:3.1461136797503073,((((((4[&rate=0.005836328022924884]:4.371087940733467,((14[&rate=0.007970679657998919]:0.0,19[&rate=0.015155489075122127]:10.219999999999999)[&rate=0.1577352165195587]:2.6748159547…
tree STATE_365000 = ((1[&rate=0.026243432687252054]:3.1956971371093204,2[&rate=0.005814063763988592]:1.085697137109321)[&rate=0.013546471215105556]:1.751473575086564,((((3[&rate=0.009086187761796757]:3.5318098748426294,((((((4[&rate=0.008759509878609715]:4.761045901814647,((14[&rate=0.01177032445061363]:0.0,19[&rate=0.020533834404787635]:10.219999999999999)[&rate=0.14986804464298392]:1.5880297958…
tree STATE_366000 = ((1[&rate=0.029782688336429303]:3.0602942396590507,2[&rate=0.015171085313930969]:0.9502942396590512)[&rate=0.011800377629229605]:1.9086258777337761,((((3[&rate=0.023891616668345578]:3.5318098748426294,(((((((4[&rate=0.00705497937059519]:2.9284485886953533,((14[&rate=0.010120324509009775]:0.32678155285077537,19[&rate=0.018188541296266566]:10.546781552850774)[&rate=0.16573843517…
tree STATE_367000 = ((1[&rate=0.013317211482208383]:3.043139684472223,2[&rate=0.08868013899122064]:0.9331396844722235)[&rate=0.010180829705603156]:1.9078130329279261,((((3[&rate=0.03106648277573683]:1.4169962115924903,((((((4[&rate=0.024961723996741562]:3.550699374086353,((14[&rate=0.014537392416120688]:0.3161146397978456,19[&rate=0.024410424458211052]:10.536114639797844)[&rate=0.172169893363475]…
tree STATE_368000 = ((1[&rate=0.020400639428030772]:3.0292728171232,2[&rate=0.0877271673284447]:0.9192728171232005)[&rate=0.00891245966602379]:1.320116711748426,((((3[&rate=0.028964857672342612]:1.8071467609199772,((((((4[&rate=0.022987266473193407]:1.981014627413085,((14[&rate=0.01298489712120863]:0.13561081688039778,19[&rate=0.022451236999770627]:10.355610816880397)[&rate=0.17682289197936207]:1…
tree STATE_369000 = ((1[&rate=0.011399026235913316]:4.028636061546209,2[&rate=0.08360088100654621]:1.9186360615462092)[&rate=0.008554460487560672]:0.3207534673254173,((((3[&rate=0.004330957346640376]:2.3085113980844625,(((((((((4[&rate=0.022312625456889938]:1.7079515068889286,(14[&rate=0.0125189301179816]:0.005426928581687918,19[&rate=0.02178624521582226]:10.225426928581687)[&rate=0.1758266189524…
tree STATE_370000 = ((1[&rate=0.015597697223596309]:2.5560428936509325,2[&rate=0.07960287342618907]:0.4460428936509331)[&rate=0.006316204285769088]:1.7933466352206935,(((3[&rate=0.00296392342087614]:3.811748787606909,((((((4[&rate=0.009321966833003322]:4.172705481642488,((14[&rate=0.002669165484340596]:0.7333933284626148,19[&rate=0.017854241053217732]:10.953393328462614)[&rate=0.18189673102466666…
tree STATE_371000 = ((1[&rate=0.01587873122241815]:2.5560428936509325,2[&rate=0.10232804036101018]:0.4460428936509331)[&rate=0.005703501603864501]:3.7926631584904555,(((3[&rate=0.002991864437105454]:3.7669541171046745,((((((((4[&rate=0.009431485663824823]:3.1719315268369,((14[&rate=0.04570821888645372]:0.19959918172457947,19[&rate=0.0171731377496482]:10.419599181724578)[&rate=0.16437325383839546]…
tree STATE_372000 = ((1[&rate=0.015136700680830837]:2.70255503810381,2[&rate=0.013448122803042908]:0.5925550381038107)[&rate=0.004884233854073685]:4.688695988771933,((((3[&rate=0.0023947374323176934]:2.974130692837477,(((((((((4[&rate=0.00851347870794133]:1.7616841648729498,(14[&rate=0.03132526439740645]:0.010204290376091052,19[&rate=0.016505499246753954]:10.23020429037609)[&rate=0.18442040570156…
tree STATE_373000 = ((1[&rate=0.020898172003381663]:2.5763178914236846,2[&rate=0.09636640244357281]:0.4663178914236852)[&rate=0.008252754325493744]:2.3180208062188967,((((3[&rate=0.004276552778523347]:3.243825881206263,((((((4[&rate=0.012736921223265025]:3.1719315268369,((14[&rate=0.0410169193682895]:0.010204290376091052,19[&rate=0.021965447603275515]:10.23020429037609)[&rate=0.17961844410620506]…
tree STATE_374000 = ((1[&rate=0.019021906058353123]:2.5763178914236846,2[&rate=0.0954385353331012]:0.4663178914236852)[&rate=0.010711343671964045]:2.3180208062188967,((((3[&rate=0.0038841320431670942]:3.243825881206263,((((((4[&rate=0.0028978515389052]:4.215034393552536,((14[&rate=0.015452907543575206]:0.6418080688424723,19[&rate=0.015452907543575206]:10.861808068842471)[&rate=0.16669016927379654…
tree STATE_375000 = ((1[&rate=0.014045480117942653]:2.5763178914236846,2[&rate=0.09068387200828087]:0.4663178914236852)[&rate=0.0019277461532012125]:2.5555778961531033,((((3[&rate=0.004449609365441864]:2.8246627383537657,((((((4[&rate=0.0015943613319953321]:2.7973392030691713,((14[&rate=0.00969544809784178]:0.7546787325005617,19[&rate=0.011397281752669072]:10.97467873250056)[&rate=0.1728159893542…
tree STATE_376000 = ((1[&rate=0.016565595281110002]:3.347236650644547,2[&rate=0.004368752820623419]:1.2372366506445474)[&rate=0.0025932094795253274]:1.7625669577382723,((((3[&rate=0.005663075135466014]:1.818522750902865,(((((((4[&rate=0.017935521073305594]:2.457551748621615,(14[&rate=0.01171920982750923]:0.7413902797170095,19[&rate=0.030265813898771372]:10.961390279717008)[&rate=0.172610462175809…
tree STATE_377000 = ((1[&rate=0.015884987402000294]:3.347236650644547,2[&rate=0.035117431661288244]:1.2372366506445474)[&rate=0.01502919040552974]:1.7625669577382723,((((3[&rate=0.007707286168668698]:2.5938823718732706,(((((((4[&rate=0.011214320810020266]:3.1231327858158195,(14[&rate=0.009546174950943181]:0.7413902797170095,19[&rate=0.026953597074751205]:10.961390279717008)[&rate=0.16814471144432…
tree STATE_378000 = ((1[&rate=0.01829953784065619]:3.347236650644547,2[&rate=0.04003236645633655]:1.2372366506445474)[&rate=0.009995903572416505]:2.5187790206946445,((((3[&rate=0.009303619902141017]:2.5938823718732706,(((((((4[&rate=0.0036056824530598035]:3.1231327858158195,(14[&rate=0.06510221277792488]:0.7413902797170095,19[&rate=0.03163906610620027]:10.961390279717008)[&rate=0.1877415227274204…
tree STATE_379000 = ((1[&rate=0.021180282082042222]:3.4840262631120424,2[&rate=0.04022288959135198]:1.374026263112043)[&rate=0.006950986640477579]:2.3423150778480064,(((3[&rate=0.004683739266301597]:2.3074776505039765,((((((4[&rate=0.005081284150377969]:3.8133732575618353,((14[&rate=0.08196988542743944]:0.7179450018436668,19[&rate=0.005846404666633496]:10.937945001843666)[&rate=0.1638752858821991…
tree STATE_380000 = ((1[&rate=0.027993880331760392]:2.4268935706125134,2[&rate=0.02424496540959012]:0.316893570612514)[&rate=0.014127652545449359]:3.5076174376002385,(((3[&rate=0.0031995188141116073]:2.3074776505039765,((((((4[&rate=0.004302800973356377]:3.9324393627068375,((14[&rate=0.08116011490925848]:0.7179450018436668,19[&rate=0.037339458624750174]:10.937945001843666)[&rate=0.213221436157242…
tree STATE_381000 = ((1[&rate=0.029848452882351783]:2.379329231811326,2[&rate=0.0065380176542698095]:0.2693292318113265)[&rate=0.014540373558125583]:3.6848971132850608,((((3[&rate=0.00562120300806581]:2.3074776505039765,(((((((4[&rate=0.003447821509814554]:2.1085486385185632,(14[&rate=0.025722788855919967]:0.6480495216721849,19[&rate=0.030599597428916242]:10.868049521672184)[&rate=0.2172279692436…
tree STATE_382000 = ((1[&rate=0.06070225789573941]:2.337212293842235,2[&rate=0.013932373937143994]:0.22721229384223562)[&rate=0.01738785755733567]:2.992894932477597,((((3[&rate=0.006121272155533315]:2.3074776505039765,(((((((4[&rate=0.02420307427242313]:2.1085486385185632,(14[&rate=0.10029028954817319]:0.6480495216721849,19[&rate=0.031675524378096044]:10.868049521672184)[&rate=0.22355825395902842…
tree STATE_383000 = ((1[&rate=0.06253771756084793]:2.337212293842235,2[&rate=0.05423757064135203]:0.22721229384223562)[&rate=0.004817762493314769]:4.007179254876149,((((3[&rate=0.008787845882188594]:2.3074776505039765,(((((((4[&rate=0.007447375358223582]:2.239892114270255,(14[&rate=0.11380252203465403]:1.1211169907154748,19[&rate=0.004817762493314769]:11.341116990715474)[&rate=0.22348329220463276…
tree STATE_384000 = ((1[&rate=0.014793231618479358]:3.8482102404261482,2[&rate=0.04031441548467215]:1.7382102404261488)[&rate=0.012184831757289917]:3.3187871791718706,(((3[&rate=0.00880928474303433]:4.884522242237601,(((((((4[&rate=0.00626927799307389]:2.239892114270255,(14[&rate=0.044503755851374]:1.1211169907154748,19[&rate=0.009788679357182523]:11.341116990715474)[&rate=0.18826603825028204]:1.…
tree STATE_385000 = ((1[&rate=0.01525014144060873]:2.944792085051013,2[&rate=0.03959281038609814]:0.8347920850510135)[&rate=0.012679559967092842]:3.957516937539282,((((3[&rate=0.012679559967092842]:3.742288145330818,(((((((4[&rate=0.00673687250209924]:2.827863162058211,(14[&rate=0.038688879357385665]:1.391313705338316,19[&rate=0.01029454965696215]:11.611313705338315)[&rate=0.17161747800495894]:1.…
tree STATE_386000 = ((1[&rate=0.008937115442309972]:2.566900769044558,2[&rate=0.03803944426713016]:0.4569007690445588)[&rate=0.017114342559044985]:4.335408253545737,((((3[&rate=0.012887131422358023]:3.5876647167916715,((((((((4[&rate=0.005925109604554805]:3.176952265903715,(14[&rate=0.03712816570302857]:1.391313705338316,19[&rate=0.005625894593356959]:11.611313705338315)[&rate=0.16325192205848116…
tree STATE_387000 = ((1[&rate=0.01705298313030756]:2.566900769044558,2[&rate=0.03300068224246416]:0.4569007690445588)[&rate=0.018942919477735028]:6.2780776273798935,(((3[&rate=0.009706681618353207]:3.5876647167916715,(((((((((4[&rate=0.007448912965249731]:3.176952265903715,(14[&rate=0.03210830243784625]:1.6617630672273123,19[&rate=0.004262510232540672]:11.881763067227311)[&rate=0.1712945784906875…
tree STATE_388000 = ((1[&rate=0.04468830498535012]:2.532154107622233,2[&rate=0.008610667158729423]:0.4221541076222337)[&rate=0.01932536795315467]:4.956508535133587,(((3[&rate=0.016581329198052663]:3.5556334106823115,(((((((((4[&rate=0.0080499652047544]:3.913686079626256,44[&rate=0.021921195669830276]:2.8036860796262566)[&rate=0.02822995265913443]:1.015672402496925,(14[&rate=0.03387104250113479]:2…
tree STATE_389000 = ((1[&rate=0.033354678674353946]:3.1460424315686453,2[&rate=0.008371365747581357]:1.0360424315686458)[&rate=0.018931034320317255]:1.6274878511319102,((((3[&rate=0.012399292657738748]:4.630904444311746,(((((((((4[&rate=0.007821314236931219]:2.750362716290155,44[&rate=0.04979602639658334]:1.6403627162901557)[&rate=0.02704560723427093]:2.0592134348979485,(14[&rate=0.03247551532485…
tree STATE_390000 = ((1[&rate=0.029819111929186123]:2.7928347145778645,2[&rate=0.003622625421482658]:0.682834714577865)[&rate=0.014846880776949498]:1.980695568122691,(((3[&rate=0.0015099697845233249]:4.937352786371456,((((((((4[&rate=0.011570106117213052]:2.1017030263812373,44[&rate=0.05255030529307248]:0.9917030263812379)[&rate=0.02830491967701703]:1.883721180667827,(14[&rate=0.03314555054168638…
tree STATE_391000 = ((1[&rate=0.02316419126521843]:3.8337383250281434,2[&rate=0.025557029086320595]:1.723738325028144)[&rate=0.02204959430655757]:0.9397919576724121,(((3[&rate=0.0018978846723711651]:4.937352786371456,((((((((4[&rate=0.014251196980465381]:3.245695624803055,44[&rate=0.039142050652914234]:2.1356956248030556)[&rate=0.02204959430655757]:0.7397285822460091,(14[&rate=0.01714868810681805…
tree STATE_392000 = ((1[&rate=0.022435418854700757]:2.130455848077709,2[&rate=0.02413810750812668]:0.020455848077709504)[&rate=0.021365383436566746]:2.421467292279935,(((3[&rate=0.0018277460330300276]:2.6614471033458216,((((((((4[&rate=0.013518951627643886]:3.0511849172705716,44[&rate=0.034121800794428114]:1.9411849172705722)[&rate=0.049745735940232516]:0.9362029338805051,(14[&rate=0.003946736401…
tree STATE_393000 = ((1[&rate=0.02226597864605022]:3.8829948941032484,2[&rate=0.021216231774873272]:1.772994894103249)[&rate=0.021216231774873272]:0.8009209710449454,(((3[&rate=0.006418699904726685]:2.754972667649291,((((((((4[&rate=0.013497132235882092]:3.1238341650969765,44[&rate=0.0328641234004299]:2.013834165096977)[&rate=0.003997918554561922]:0.7156391151395134,(14[&rate=0.07437994468999663]…
tree STATE_394000 = ((1[&rate=0.026223368808586608]:3.7340387560089994,2[&rate=0.03244092037308414]:1.624038756009)[&rate=0.03402595499518352]:0.9387411439629858,(((3[&rate=0.017353899188751038]:2.7454468665605916,(((((((4[&rate=0.016060772824303036]:4.235641221398993,((14[&rate=0.03244092037308414]:1.2798239285899058,19[&rate=0.016915602231084376]:11.499823928589905)[&rate=0.08243589966560315]:1…
tree STATE_395000 = ((1[&rate=0.023608564862878437]:2.6414939184778063,2[&rate=0.05577086153936688]:0.5314939184778069)[&rate=0.03312050247599807]:2.039280353531268,(((3[&rate=0.009212710851120593]:2.752285321660743,(((((((4[&rate=0.015385210024170403]:4.985544601385794,((((7[&rate=0.029335205784532477]:0.07161072099714971,33[&rate=0.10374170640795248]:0.07161072099714971)[&rate=0.046005812937231…
tree STATE_396000 = ((1[&rate=0.02360284104760324]:2.538258287159074,2[&rate=0.029329031428839344]:0.42825828715907477)[&rate=0.027281699585195215]:2.14251598485,(((3[&rate=0.009535693629014769]:2.4024832818127706,((((((4[&rate=0.014176853527553759]:5.34933631057277,(12[&rate=0.027947275865290833]:1.5066571346846303,15[&rate=0.004553434454979685]:4.0766571346846305)[&rate=0.04599917743346701]:1.2…
tree STATE_397000 = ((1[&rate=0.025186221501304545]:4.420141078332854,2[&rate=0.01125674246068952]:2.3101410783328546)[&rate=0.019876657842029324]:0.41855986395876243,(((3[&rate=0.010205547722007432]:2.4024832818127706,(((((4[&rate=0.008178567371553778]:5.431710904950446,(((((((7[&rate=0.0683498681236829]:0.7072451765715435,33[&rate=0.04219561204030453]:0.7072451765715435)[&rate=0.092538250291230…
tree STATE_398000 = ((1[&rate=0.004775134434460022]:4.441002327551722,2[&rate=0.004775134434460022]:2.3310023275517224)[&rate=0.06693109891480832]:0.32946978879829913,(((3[&rate=0.009377655690206516]:2.356830729943006,(((((4[&rate=0.007348346421258022]:5.542664877864922,(((((((7[&rate=0.04358725771511619]:0.5735749888875503,33[&rate=0.35533713069771167]:0.5735749888875503)[&rate=0.106320966337547…
tree STATE_399000 = ((1[&rate=0.008249625787666528]:4.441002327551722,2[&rate=0.008249625787666528]:2.3310023275517224)[&rate=0.07730667016624906]:0.32946978879829913,(((3[&rate=0.014518395068434293]:2.350095185277546,((((((4[&rate=0.011836446673033274]:5.015947382572392,(((((((7[&rate=0.052573460703773965]:0.1844775357550823,33[&rate=0.2699256376784298]:0.1844775357550823)[&rate=0.03340421543949…
tree STATE_400000 = ((1[&rate=0.006448564816022207]:4.106672271527685,2[&rate=0.006069190435985309]:1.996672271527686)[&rate=0.031098864663126502]:0.6637998448223357,(((3[&rate=0.04351997104202709]:2.2072876514946103,(((((((4[&rate=0.011811736336003726]:4.418893674117918,((14[&rate=0.010623107389107834]:1.1666694201097982,19[&rate=0.013879872821837115]:11.386669420109797)[&rate=0.0922463802618738…
tree STATE_401000 = ((1[&rate=0.021470594519959425]:2.2302785528795113,2[&rate=0.005867686950031823]:0.12027855287951184)[&rate=0.027445805894218626]:2.5401935634705097,(((3[&rate=0.03768485829755235]:2.3401050104665515,((((((4[&rate=0.010250907185052987]:4.131644250902365,((14[&rate=0.023130905735287883]:1.1666694201097982,19[&rate=0.012079469430928328]:11.386669420109797)[&rate=0.08295843217300…
tree STATE_402000 = ((1[&rate=0.021602957620395588]:3.7520421421414127,2[&rate=0.05740671013341668]:1.6420421421414133)[&rate=0.02759232462799553]:1.0029509478465215,(((3[&rate=0.03879391478736477]:2.3401050104665515,((((((4[&rate=0.011428820188717714]:4.001112214755597,((14[&rate=0.003886674298885559]:0.728886681665017,19[&rate=0.012177354161059287]:10.948886681665016)[&rate=0.08309315489350176]…
tree STATE_403000 = ((1[&rate=0.02165090445419692]:2.9294984297052977,2[&rate=0.05486550980747246]:0.8194984297052983)[&rate=0.009695846960103114]:1.8254946602826365,(((3[&rate=0.020152957491402466]:2.3401050104665515,((((((4[&rate=0.0114525803426721]:4.001112214755597,(14[&rate=0.02114242598936866]:0.538734674676391,19[&rate=0.012923047281984896]:10.75873467467639)[&rate=0.08063661434289772]:3.4…
tree STATE_404000 = ((1[&rate=0.016223670356985506]:3.004687845708716,2[&rate=0.06192143877964778]:0.8946878457087166)[&rate=0.010937471532952943]:1.7824841933251747,(((3[&rate=0.036846666294702256]:1.9422398651140327,((((((4[&rate=0.022567240552414176]:3.029801291805164,15[&rate=0.021499580661003045]:3.029801291805164)[&rate=0.023674500803850976]:2.0662162555578973,((((((7[&rate=0.00417879025827…
tree STATE_405000 = ((1[&rate=0.015074269128948069]:4.226990869991084,2[&rate=0.02331314615920689]:2.116990869991085)[&rate=0.018257923773280425]:0.40115806705803436,(((3[&rate=0.028879865595571153]:1.7089907653203866,((((((4[&rate=0.02044256165187454]:3.37138002601419,15[&rate=0.019548196167031486]:3.37138002601419)[&rate=0.018681503143325905]:1.7246375213488712,(((((((7[&rate=0.0038962290863130…
tree STATE_406000 = ((1[&rate=0.012660634915491733]:2.646379731641062,2[&rate=0.05844212731396884]:0.5363797316410626)[&rate=0.04222718949474155]:1.9943670730624774,(((3[&rate=0.003963714540116678]:2.9672771705816245,(((((((4[&rate=0.048258004093365704]:3.37138002601419,15[&rate=0.023039861103779362]:3.37138002601419)[&rate=0.0034133778576733113]:1.5128339845233363,((((((7[&rate=0.017667020474057…
tree STATE_407000 = ((1[&rate=0.02013792216445684]:2.6325379380004534,2[&rate=0.050440613988942506]:0.522537938000454)[&rate=0.01889746699437776]:2.1141957857994456,(((3[&rate=0.031919230494403775]:0.9613522589238528,(((((4[&rate=0.04517295426419982]:2.715507487965681,15[&rate=0.027769368521110203]:2.715507487965681)[&rate=0.005660310156983064]:2.0068840341770233,(((((7[&rate=0.02269398597438098]…
tree STATE_408000 = ((1[&rate=0.016866601198765242]:2.736891407898682,2[&rate=0.04867060624899223]:0.6268914078986825)[&rate=0.014552537702512225]:2.1197317862076446,(((3[&rate=0.027846812109533055]:1.0505153824487294,(((((4[&rate=0.04205312428238778]:2.3759463089143935,15[&rate=0.024257037127739703]:2.3759463089143935)[&rate=0.004622564381366542]:2.423539819404148,(((7[&rate=0.04763954386181449]…
tree STATE_409000 = ((1[&rate=0.0032224022444989034]:3.0301241340182017,2[&rate=0.0505393726919311]:0.9201241340182023)[&rate=0.021439242332491386]:1.6776098356587141,(((3[&rate=0.032399211686677074]:1.0505153824487294,(((((4[&rate=0.04301357102124074]:3.3059354699819643,15[&rate=0.021439242332491386]:3.3059354699819643)[&rate=0.012582051536191071]:1.6456982725794909,(((7[&rate=0.0493594312026392…
tree STATE_410000 = ((1[&rate=0.002260467414342486]:3.0301241340182017,2[&rate=0.04682277153062667]:0.9201241340182023)[&rate=0.022125468689660987]:1.6776098356587141,(((3[&rate=0.015633782262609103]:1.0505153824487294,(((((4[&rate=0.011491275247263353]:3.3059354699819643,15[&rate=0.018213816648595282]:3.3059354699819643)[&rate=0.0034286085494014064]:1.6456982725794909,(((7[&rate=0.01329324071784…
tree STATE_411000 = ((1[&rate=0.01951094155023194]:3.6818761427804105,2[&rate=0.010097169329882843]:1.571876142780411)[&rate=0.06781377110349548]:0.7973005345006499,(((3[&rate=0.01951094155023194]:1.063951422162539,(((((4[&rate=0.032417125859014205]:2.1934025908153103,15[&rate=0.022916546183345016]:2.1934025908153103)[&rate=0.004933129911378906]:2.7699084578697537,((((7[&rate=0.010854747663288481…
tree STATE_412000 = ((1[&rate=0.018326727752377626]:3.6818761427804105,2[&rate=0.018326727752377626]:1.571876142780411)[&rate=0.009439534114228567]:0.7973005345006499,(((3[&rate=0.04987790335435244]:1.1339266036450866,(((((4[&rate=0.03330985713040894]:2.1934025908153103,15[&rate=0.021550530333515807]:2.1934025908153103)[&rate=0.004588154702888975]:2.7699084578697537,((((7[&rate=0.0101530480085314…
tree STATE_413000 = ((1[&rate=0.017698135273973337]:4.16719139576675,2[&rate=0.019012583357423233]:2.0571913957667505)[&rate=0.02785568704316994]:0.3119852815143105,(((3[&rate=0.00433911660055449]:2.8363068527319797,((((((4[&rate=0.007989322921898327]:4.266360010888796,15[&rate=0.020862333342867377]:4.266360010888796)[&rate=0.02496147350377146]:0.8310664599185742,((((7[&rate=0.015627159014611043]…
tree STATE_414000 = ((1[&rate=0.020266232353403857]:2.8780151455740963,2[&rate=0.023085501172501667]:0.7680151455740969)[&rate=0.031390499583775495]:1.601161531706964,(((3[&rate=0.01167220823662786]:3.148904484531805,((((((4[&rate=0.009747013261038549]:4.266360010888796,15[&rate=0.023085501172501667]:4.266360010888796)[&rate=0.027811155708687984]:0.8310664599185742,(((((7[&rate=0.0180730303747970…
tree STATE_415000 = ((1[&rate=0.019646612945813106]:3.2121783850737557,2[&rate=0.015356555199193335]:1.1021783850737563)[&rate=0.029036073700448434]:1.2474957975440617,(((3[&rate=0.021956930506169495]:3.131955731639607,((((((4[&rate=0.01015844393138561]:4.93247410500366,15[&rate=0.021956930506169495]:4.93247410500366)[&rate=0.0163996562939624]:0.035461951252319324,((((7[&rate=0.04718472688722547]…
tree STATE_416000 = ((1[&rate=0.01680735862839241]:3.25135551567908,2[&rate=0.032824472385803515]:1.1413555156790807)[&rate=0.07225071678508377]:1.2083186669387374,(((3[&rate=0.019263358924796505]:2.2542442499944286,(((((4[&rate=0.007809328232694002]:6.334139378056921,((((((((7[&rate=0.08565364891494948]:1.281277268199009,(32[&rate=0.4776073787939326]:0.11664838053826543,37[&rate=0.01883888861772…
tree STATE_417000 = ((1[&rate=0.0176012613548638]:3.2480317730371198,2[&rate=0.02016361141943778]:1.1380317730371203)[&rate=0.008794693042575265]:1.2082194327957936,(((3[&rate=0.021068045899710033]:2.678254463241693,((((4[&rate=0.009141020871047657]:6.33158903186898,((((((((7[&rate=0.09710790375739684]:0.10129570028932022,32[&rate=0.03718968610725516]:0.10129570028932022)[&rate=0.0900222390045005…
tree STATE_418000 = ((1[&rate=0.0348695756940391]:2.7928133356425917,2[&rate=0.06313987955275908]:0.6828133356425923)[&rate=0.039480327031735256]:1.6634378701903216,(((3[&rate=0.01935430655039477]:3.0198983194703715,((((4[&rate=0.009249063107155791]:5.421783627259256,(((((((7[&rate=0.08945338909640438]:0.44673724117917146,32[&rate=0.06145926266391161]:0.44673724117917146)[&rate=0.0831761734457330…
tree STATE_419000 = ((1[&rate=0.006220217939019852]:3.2203304184301658,2[&rate=0.054574143932833115]:1.1103304184301663)[&rate=0.005940892182368736]:2.0815600034389945,(((3[&rate=0.010164119431411905]:3.0198983194703715,((((4[&rate=0.007052686783993967]:6.086182627598543,(((((7[&rate=0.019166914596043753]:0.5768442939583167,(32[&rate=0.007329770031326029]:0.03829674516154569,37[&rate=0.0129287926…
tree STATE_420000 = ((1[&rate=0.01098076403502045]:3.126517397744095,2[&rate=0.03320555588410528]:1.0165173977440958)[&rate=0.012804239619171681]:2.030566667497318,(((3[&rate=0.008673893379078809]:3.0198983194703715,(((((4[&rate=0.01134936826287251]:5.615280745609692,(((((((7[&rate=0.025401386950326163]:0.7695041332060057,(32[&rate=0.01171550278481445]:0.44831998943139695,37[&rate=0.0254013869503…
tree STATE_421000 = ((1[&rate=0.030636433735898107]:4.169444695971677,2[&rate=0.034963816910082546]:2.0594446959716777)[&rate=0.037375599967328935]:1.2174621500607046,(((3[&rate=0.009890588402579437]:4.207419543437197,(((((4[&rate=0.012694308356227561]:5.81682335609554,(((((((7[&rate=0.04520195845575997]:1.8628925458743026,(32[&rate=0.022549873359404195]:0.2639287253429572,37[&rate=0.020567542168…
tree STATE_422000 = ((1[&rate=0.02370091497829388]:3.9445522909044684,2[&rate=0.027416509892264258]:1.834552290904469)[&rate=0.03006024992223256]:1.1124214091500733,(((3[&rate=0.006816304427784785]:4.207419543437197,((((4[&rate=0.010153486219369175]:7.511233242517257,(((((((7[&rate=0.1001021388869476]:0.541319130679554,32[&rate=0.09025449152934496]:0.541319130679554)[&rate=0.04484596711141137]:0.…
tree STATE_423000 = ((1[&rate=0.02672728931767005]:4.096861159936033,2[&rate=0.014807843486738848]:1.9868611599360335)[&rate=0.03538407054897369]:1.6000103633160876,(((3[&rate=0.009864838504837723]:4.318949943623075,((((4[&rate=0.01325324951409708]:6.469426712542312,(((((((7[&rate=0.02672728931767005]:0.15691647091778194,(27[&rate=0.0154214199179283]:0.052871689164213365,((((((47[&rate=0.02238350…
tree STATE_424000 = ((1[&rate=0.0304161467811829]:2.587696228572902,2[&rate=0.009450659057491215]:0.4776962285729027)[&rate=0.011839071963289465]:3.3476568869541623,(((3[&rate=0.005531842603657603]:4.318949943623075,((((4[&rate=0.008164863403365363]:6.519698923283364,((((((((7[&rate=0.009450659057491215]:1.4708610133977196,(32[&rate=0.041302227252863345]:0.6007438841417674,37[&rate=0.024473692304…
tree STATE_425000 = ((1[&rate=0.02083245616114248]:4.828651681468003,2[&rate=0.006665742274250867]:2.7186516814680033)[&rate=0.007360636573834935]:0.7825068503613366,(((3[&rate=0.003416095334905697]:5.381173370394102,((((4[&rate=0.00808100921758463]:6.519698923283364,((((((((7[&rate=0.014522109847294636]:1.5383407899029393,(32[&rate=0.03444674930531611]:0.05374163017124545,37[&rate=0.027260922018…
tree STATE_426000 = ((1[&rate=0.023404972524180005]:2.9871141559862266,2[&rate=0.007518479388547344]:0.8771141559862272)[&rate=0.008804858706997293]:4.497869468462056,(((3[&rate=0.00601731708697017]:6.545012041661764,((((4[&rate=0.00960256898703428]:6.519698923283364,((((((((7[&rate=0.05267756857864278]:0.35591044214826084,(27[&rate=0.08543161084332389]:0.5498594396225478,((((((47[&rate=0.0062661…
tree STATE_427000 = ((1[&rate=0.025030407523467472]:2.9871141559862266,2[&rate=0.015523057835317816]:0.8771141559862272)[&rate=0.009605032377276978]:4.497869468462056,((3[&rate=0.006883008756505091]:6.545012041661764,((((4[&rate=0.010456816653681091]:6.969734231074565,((((((((7[&rate=0.05541603875372668]:0.5152419987748935,(27[&rate=0.10998156379047691]:0.7651647574045803,((((((((47[&rate=0.01074…
tree STATE_428000 = ((1[&rate=0.011575481836527755]:2.504324142326169,2[&rate=0.05777438153552407]:0.39432414232616964)[&rate=0.02184397537346735]:5.117222562810966,((3[&rate=0.00511201139447232]:4.890932488871066,(((((4[&rate=0.010373225859211289]:6.164627286142096,((((((7[&rate=0.0018093206120158958]:1.6430925866844,((((17[&rate=0.010967596024148948]:1.887156607849537,(((18[&rate=0.158883645884…
tree STATE_429000 = ((1[&rate=0.008163833218273612]:3.6410822474387317,2[&rate=0.05207892478095142]:1.5310822474387322)[&rate=0.019413006488744916]:2.536943596960434,((3[&rate=0.010051660287546244]:4.125543380464734,((((4[&rate=0.007418299710045015]:6.992002896003431,(((((((7[&rate=9.866817978545221E-4]:1.295367568055564,(27[&rate=0.07397808760945522]:0.7593860338072034,(((((((47[&rate=0.00741829…
tree STATE_430000 = ((1[&rate=0.009430984282769738]:3.5628931681586735,2[&rate=0.02851600188064304]:1.452893168158674)[&rate=0.007080003540201794]:1.6171325161651922,((3[&rate=0.008885334274723107]:4.054330164568867,((((((4[&rate=0.019839938849098925]:5.101043336795893,(12[&rate=0.049074490075588034]:1.0384426294496585,15[&rate=0.00516034888230516]:3.6084426294496588)[&rate=0.01307612044199826]:1…
tree STATE_431000 = ((1[&rate=0.011593316447867754]:3.5688991243848562,2[&rate=0.023979863396825184]:1.4588991243848568)[&rate=0.013256719315815312]:1.6111265599390094,((3[&rate=0.010957250716076653]:3.7127380290615974,(((((4[&rate=0.011273366034949167]:6.061980226382101,((((((((7[&rate=0.002228702763892384]:0.37332438324277106,(27[&rate=0.002228702763892384]:0.3900952121113548,(((((47[&rate=0.01…
tree STATE_432000 = ((1[&rate=0.014884442104485807]:2.8899489876051874,2[&rate=0.022088151079261584]:0.7799489876051879)[&rate=0.012502970970581423]:2.681637426015456,(((3[&rate=0.005744674807512932]:4.374391186985868,((((4[&rate=0.01035395719518977]:6.060713739188277,((((((((7[&rate=0.0020342251300514333]:1.2593083700542316,(27[&rate=0.04686925286434201]:0.19512840889397864,((((47[&rate=0.009208…
tree STATE_433000 = ((1[&rate=0.00625945293200476]:4.3209246629077995,2[&rate=0.00652913721627797]:2.2109246629078)[&rate=0.013174373561355986]:1.250661750712844,((3[&rate=0.013174373561355986]:4.374391186985868,(((((4[&rate=0.010998985623958025]:7.5592922498818425,(((((((7[&rate=0.022710470374605777]:1.429191360438974,((((17[&rate=0.02174279250614385]:2.50336050821155,((18[&rate=0.01667326942123…
tree STATE_434000 = ((1[&rate=0.03545529880594326]:3.357836134574086,2[&rate=0.013520363506347862]:1.2478361345740865)[&rate=0.013259494943779707]:2.2137502790465575,(((3[&rate=0.013259494943779707]:4.374391186985868,((((4[&rate=0.011241661515754566]:7.5592922498818425,(((((((7[&rate=0.007087985970509956]:1.429191360438974,(32[&rate=0.00603441267935671]:0.20928617274579864,37[&rate=0.015988056098…
tree STATE_435000 = ((1[&rate=0.012098818266886292]:3.9757635814643493,2[&rate=0.007500720265232377]:1.8657635814643498)[&rate=0.021509167824097484]:1.2959980105369127,(((3[&rate=0.013462109635938009]:3.880689754231497,((((((4[&rate=0.014546268006070704]:6.705844672011118,(((((((7[&rate=0.017591712825860063]:0.8246696479803681,(32[&rate=0.05154682660449042]:0.20928617274579864,37[&rate=0.07239858…
tree STATE_436000 = ((1[&rate=0.008507691247845254]:2.6489810137032066,2[&rate=0.03848401964928278]:0.5389810137032072)[&rate=0.018211210110072925]:2.6411505441971244,(((3[&rate=0.020148571746515846]:3.2680527586428667,((((((4[&rate=0.01784322394568736]:6.94340712652269,(((((((7[&rate=0.006404936653237322]:0.03705082589169706,32[&rate=0.06090760191057804]:0.03705082589169706)[&rate=0.043396694563…
tree STATE_437000 = ((1[&rate=0.006351226348222346]:2.6489810137032066,2[&rate=0.05494110223067677]:0.5389810137032072)[&rate=0.01783350141434018]:2.996630801182569,(((3[&rate=0.0182788491387795]:3.3307042073233433,((((((4[&rate=0.015748763732101184]:6.272597685598516,((12[&rate=0.03248858196302209]:1.883035043543483,(14[&rate=0.013871429531741758]:0.21159270023649412,19[&rate=0.01967844557377776…
tree STATE_438000 = ((1[&rate=0.011541046040820622]:2.7524903817054494,2[&rate=0.0467623145063265]:0.6424903817054499)[&rate=0.01710799707971892]:2.7454554100125677,(((3[&rate=0.007126512775890531]:3.3307042073233433,(((((4[&rate=0.02150951607329471]:7.2538778743242815,((((((7[&rate=0.06963991329797664]:2.114053540040576,(32[&rate=0.01218661955718441]:1.1316484180252928,37[&rate=0.025095544391408…
tree STATE_439000 = ((1[&rate=0.027654282699486346]:2.7524903817054494,2[&rate=0.04652492781489479]:0.6424903817054499)[&rate=0.017716412724874273]:2.0245239458299906,(((3[&rate=0.009391089446510724]:3.3330315359006732,((((((4[&rate=0.017716412724874273]:5.674274613247416,((((7[&rate=0.07050268012560504]:0.6353817328192868,(32[&rate=0.013083897689926054]:0.30912459595788633,37[&rate=0.02629540405…
tree STATE_440000 = ((1[&rate=0.023609881959464746]:2.6433334638030956,2[&rate=0.029257988193073146]:0.5333334638030962)[&rate=0.01649959810105985]:2.245232412550898,(((3[&rate=0.007500657967999586]:3.70399348078287,((((((4[&rate=0.015288528563452822]:4.3264484672991514,(14[&rate=0.007041451292087606]:0.30171009341862387,19[&rate=0.022412274949119147]:10.521710093418623)[&rate=0.07079876260036336…
tree STATE_441000 = ((1[&rate=0.03879783331981877]:2.1435856810076928,2[&rate=0.03239071727443771]:0.033585681007693324)[&rate=0.01728652348418995]:2.851476075700468,(((3[&rate=0.007580933882751491]:3.683790933905783,((((((4[&rate=0.023176160794825318]:4.310499879465652,(14[&rate=0.11841321119980354]:0.2879713762181879,19[&rate=0.023811409405242425]:10.507971376218187)[&rate=0.07926873594712389]:…
tree STATE_442000 = ((1[&rate=0.05090221523240237]:2.6501175191380355,2[&rate=0.030455739324744192]:0.5401175191380361)[&rate=0.025588246146207774]:2.95852944537549,(((3[&rate=0.013027488995508676]:3.669256463703796,((((((4[&rate=0.028525350885729096]:2.7588554123449924,(14[&rate=0.1400190355536388]:0.6374276511646819,19[&rate=0.03326144478236761]:10.85742765116468)[&rate=0.0890644093945136]:2.12…
tree STATE_443000 = ((1[&rate=0.048932358380034464]:2.657694601804387,2[&rate=0.02801395821291138]:0.5476946018043876)[&rate=0.02292846091216313]:2.8070318449752065,(((3[&rate=0.008304093060023044]:3.6762423454194817,((((((4[&rate=0.026642203656385973]:2.764077608114448,(14[&rate=0.15447162503230416]:0.42550896717644804,19[&rate=0.01690046942029914]:10.645508967176447)[&rate=0.09881621180033294]:…
tree STATE_444000 = ((1[&rate=0.045573624405808165]:2.657694601804387,2[&rate=0.025229822172545446]:0.5476946018043876)[&rate=0.01859319971710395]:2.8070318449752065,(((3[&rate=0.007812817422971031]:3.6762423454194817,((((((4[&rate=0.024595956911024883]:2.764077608114448,(14[&rate=0.12044437488529629]:0.38028553611935223,19[&rate=0.01591399234252374]:10.600285536119351)[&rate=0.0929750119210475]:…
tree STATE_445000 = ((1[&rate=0.04818157768198409]:2.667726087172035,2[&rate=0.010439578932538919]:0.5577260871720355)[&rate=0.02125602077601931]:2.7970003596075586,(((3[&rate=0.00918803948291033]:3.6762423454194817,(((((((4[&rate=0.03117866791934395]:2.764077608114448,(14[&rate=0.05243443063815823]:0.38028553611935223,19[&rate=0.01581457807878615]:10.600285536119351)[&rate=0.09415338090259054]:2…
tree STATE_446000 = ((1[&rate=0.051095636799971464]:2.667726087172035,2[&rate=0.018780762359253047]:0.5577260871720355)[&rate=0.022397582598279]:2.2504473594052286,(((3[&rate=0.009144803558214122]:3.6762423454194817,((((((4[&rate=0.0325179990244731]:2.257812030596938,(14[&rate=0.05578606561946688]:0.38028553611935223,19[&rate=0.01564878224552805]:10.600285536119351)[&rate=0.09800968517462473]:1.8…
tree STATE_447000 = ((1[&rate=0.050703986798259354]:2.2138595160231063,2[&rate=0.018087828523108324]:0.10385951602310683)[&rate=0.002670307255851936]:3.3650231329654474,(((3[&rate=0.004353144510242744]:4.1315642101397785,((((((4[&rate=0.015830682470125444]:3.0805755586261725,(14[&rate=0.04517023270402058]:0.38028553611935223,19[&rate=0.02659724412101485]:10.600285536119351)[&rate=0.09916947683191…
tree STATE_448000 = ((1[&rate=0.049597281970486067]:2.2138595160231063,2[&rate=0.04046082427112074]:0.10385951602310683)[&rate=0.03621734581574147]:3.3650231329654474,(((3[&rate=0.004292816571379564]:5.092087572969582,((((((4[&rate=0.02702517522198744]:3.0805755586261725,(14[&rate=0.014680032296750736]:0.38028553611935223,19[&rate=0.015093747310417006]:10.600285536119351)[&rate=0.1031379737076885…
tree STATE_449000 = ((1[&rate=0.04930990350770075]:2.2138595160231063,2[&rate=0.061659196209782975]:0.10385951602310683)[&rate=0.032245271064764644]:3.203502475281482,(((3[&rate=0.004210503273034306]:5.092087572969582,((((((4[&rate=0.0088772454370778]:2.486828698946134,(14[&rate=0.014907761403433726]:0.38028553611935223,19[&rate=0.02228870466142728]:10.600285536119351)[&rate=0.10809252399520007]:…
tree STATE_450000 = ((1[&rate=0.05606257278755526]:2.2138595160231063,2[&rate=0.1756789999891756]:0.10385951602310683)[&rate=0.034971178252727185]:3.1601589627254896,(((3[&rate=0.00423944443798093]:4.16515764331362,((((((4[&rate=0.040272321419789266]:2.486828698946134,(14[&rate=0.007612853232141156]:0.38028553611935223,19[&rate=0.020243309803854703]:10.600285536119351)[&rate=0.1364528573693135]:2…
tree STATE_451000 = ((1[&rate=0.031061384249544046]:2.2138595160231063,2[&rate=0.14857528376588486]:0.10385951602310683)[&rate=0.004234508238408148]:5.7487461557878134,(((3[&rate=0.005624142330565352]:5.656017996542282,((((((4[&rate=0.016040680988803152]:2.486828698946134,(14[&rate=0.004234508238408148]:0.38028553611935223,19[&rate=0.020774790774515908]:10.600285536119351)[&rate=0.082522406522320…
tree STATE_452000 = ((1[&rate=0.03275571603489594]:2.2138595160231063,2[&rate=0.1562378611702243]:0.10385951602310683)[&rate=0.003264415252126921]:5.219863604679915,(((3[&rate=0.006448507416528533]:5.609937353772537,(((((((4[&rate=0.013889965045812669]:4.050249793193238,((((((7[&rate=0.02484289954439865]:1.3398002495239965,(((17[&rate=0.1366236017677223]:0.6920928976146641,(18[&rate=0.01234887494…
tree STATE_453000 = ((1[&rate=0.037722333979591086]:2.2138595160231063,2[&rate=0.15481353406734696]:0.10385951602310683)[&rate=0.004388118743963179]:4.120985693754179,(((3[&rate=0.008683387754489545]:3.317554028917506,(((((((4[&rate=0.017372600085246055]:3.3163881827863158,((((((7[&rate=0.11713722804898387]:1.3398002495239965,(((17[&rate=0.020264109253673435]:0.6553660656998304,(18[&rate=0.009661…
tree STATE_454000 = ((1[&rate=0.03711771028724715]:3.924472117301555,2[&rate=0.026205358330740218]:1.8144721173015554)[&rate=0.004324084990167247]:0.5665690149606704,(((3[&rate=0.008552718041359228]:3.8590604030682982,(((((((4[&rate=0.019449650955001098]:3.138995073840409,((((((7[&rate=0.11517124189349041]:1.2942547545742116,(((17[&rate=0.019947709878060504]:0.6668299852253554,(18[&rate=0.0095156…
tree STATE_455000 = ((1[&rate=0.04181362036315452]:3.0942452816801875,2[&rate=0.012889821163854672]:0.9842452816801881)[&rate=0.014461066147602314]:1.3967958505820377,(((3[&rate=0.012117110905491002]:3.874632060741284,(((((((((4[&rate=0.024868005357331583]:3.084174033475005,((((7[&rate=0.1101917706125879]:1.721052501184566,((((16[&rate=0.035378803671686346]:0.8636026553625662,((((21[&rate=0.09161…
tree STATE_456000 = ((1[&rate=0.052789208091216754]:2.1518814081342583,2[&rate=0.013903101699816811]:0.04188140813425889)[&rate=0.015091163506575972]:2.3811893559571544,(((3[&rate=0.01272660978610448]:3.935404341843274,(((((((4[&rate=0.01272660978610448]:3.7531783872627997,((((7[&rate=0.03076987398874384]:1.5850844961474273,(((((17[&rate=0.06652323694089117]:0.28136520692973477,(18[&rate=0.013510…
tree STATE_457000 = ((1[&rate=0.04719045696311355]:2.4806712719612207,2[&rate=0.05077293511383179]:0.3706712719612213)[&rate=0.017417999785244526]:2.064398944516995,(((3[&rate=0.00978277552675822]:4.023580263107341,((((((4[&rate=0.00945080575072828]:4.999712030456944,(14[&rate=0.0029363345138347413]:0.9845853976354455,19[&rate=0.00978277552675822]:11.204585397635444)[&rate=0.08012439445029275]:4.…
tree STATE_458000 = ((1[&rate=0.04933812823674399]:2.170299227667975,2[&rate=0.011430883370219122]:0.060299227667975686)[&rate=0.01996920175081675]:2.4150208252154926,(((3[&rate=0.011430883370219122]:6.035123651386058,(((((((4[&rate=0.008894568182285331]:5.938824977939937,(((12[&rate=0.08613248339092848]:0.28626030714870865,33[&rate=0.11863744572048297]:2.856260307148709)[&rate=0.0191150843709929…
tree STATE_459000 = ((1[&rate=0.04418712428314442]:2.170299227667975,2[&rate=0.0029596823995297317]:0.060299227667975686)[&rate=0.009435940207685513]:2.4150208252154926,(((3[&rate=0.009121448015033885]:3.5324573960224868,(((((((4[&rate=0.006651492299389532]:5.787882712075863,(((12[&rate=0.06873086839745579]:0.28626030714870865,33[&rate=0.12099036325646248]:2.856260307148709)[&rate=0.0217539313616…
tree STATE_460000 = ((1[&rate=0.04081643792338866]:2.170299227667975,2[&rate=0.01214351634445865]:0.060299227667975686)[&rate=0.0090664561960834]:4.925512342669947,(((3[&rate=0.009362840294904308]:5.988392809492332,(((((4[&rate=0.006738531076384594]:5.9862376269405715,((((((7[&rate=0.09850598589513031]:1.010778907959267,32[&rate=0.13976360868916457]:1.010778907959267)[&rate=0.0029292000847217677]…
tree STATE_461000 = ((1[&rate=0.03628238834865238]:2.245777331769389,2[&rate=0.15373074473816972]:0.13577733176938978)[&rate=0.008219973741563597]:2.657120461122773,(((3[&rate=0.008219973741563597]:3.7657378299281774,(((((4[&rate=0.0034344707709243107]:7.437964639490573,((((((7[&rate=0.09174128457221672]:2.0818840310737983,((((16[&rate=0.03910695714219666]:1.030189278055225,((((21[&rate=0.0115616…
tree STATE_462000 = ((1[&rate=0.03991473218988091]:2.2386556620554146,2[&rate=0.14559432661088928]:0.12865566205541512)[&rate=0.01054882165421531]:3.1164654432657457,(((3[&rate=0.0044321407240485965]:4.167252517749091,(((((4[&rate=0.0230361726059883]:7.148013529522984,(((((7[&rate=0.0849642454538224]:2.1373545888425163,((((16[&rate=0.042688775205937154]:1.8244153458979468,(((((21[&rate=0.01432133…
tree STATE_463000 = ((1[&rate=0.03965227144231573]:2.2386556620554146,2[&rate=0.06178713186321039]:0.12865566205541512)[&rate=0.025317915157030184]:2.390973082566603,(((3[&rate=0.004320192714683335]:4.167252517749091,((((4[&rate=0.005435524857272736]:6.765399771906527,(((((((7[&rate=0.07912122273837621]:0.23247859172858654,(27[&rate=0.01750076588244699]:1.1100124115737806,(((((((47[&rate=0.002979…
tree STATE_464000 = ((1[&rate=0.02571399335141698]:2.8352566737011387,2[&rate=0.07378159448914252]:0.7252566737011392)[&rate=0.051385832004707886]:1.9682593454522035,(((3[&rate=0.0031834706857393094]:4.1544095586326435,((((4[&rate=0.009964130789607336]:6.277164725135652,(((((((7[&rate=0.09881670073520865]:0.32748562459120834,(27[&rate=0.016622583833632458]:1.101460144470117,(36[&rate=0.1176636099…
tree STATE_465000 = ((1[&rate=0.02356046175213514]:2.6258843049920415,2[&rate=0.07385319464270262]:0.5158843049920421)[&rate=0.012500684206857831]:2.629250801734891,(((3[&rate=0.010690539165369226]:3.1426317190731723,((((4[&rate=0.005161516658878742]:6.68270760133284,((((((7[&rate=0.029029984796545644]:1.4186054815862938,35[&rate=0.005723819822819966]:1.9386054815862934)[&rate=0.2871543623872199]…
tree STATE_466000 = ((1[&rate=0.015852240367772233]:2.649517084651272,2[&rate=0.017148263878294424]:0.5395170846512727)[&rate=0.0134602700936061]:2.512416253833514,(((3[&rate=0.005688906533768298]:3.164121461786287,(((((4[&rate=0.004526964422166978]:7.019955763115384,(((((7[&rate=0.02892810151592517]:1.4341084103007766,31[&rate=0.0674160056747696]:1.4341084103007766)[&rate=0.008057371176720687]:0…
tree STATE_467000 = ((1[&rate=0.01857782861320055]:4.419692922381849,2[&rate=0.0068421062479640275]:2.309692922381849)[&rate=0.1770861981829774]:0.7422404161029377,(((3[&rate=0.00862849396694631]:3.8919919788912907,(((((4[&rate=0.00510400412096955]:7.132094968769188,((((7[&rate=0.0040503485633866295]:1.3820975581096455,(31[&rate=0.08776223983065241]:1.060546241690993,(32[&rate=0.00210204339561638…
tree STATE_468000 = ((1[&rate=0.01760545862412316]:5.60988152955052,(((3[&rate=0.01853366282833195]:3.7595783167820045,((((4[&rate=0.005696220054534075]:6.982465630849159,((((7[&rate=0.014588979524689573]:1.3820975581096455,(31[&rate=0.07348418551903255]:1.060546241690993,(32[&rate=0.0032253177003975135]:0.46722024963690245,37[&rate=0.028729396243121638]:0.46722024963690245)[&rate=0.0255008748149…
tree STATE_469000 = ((1[&rate=0.016315397268045293]:5.856053710961312,2[&rate=0.006286707877896358]:3.746053710961313)[&rate=0.02350755432307249]:1.2643747693827905,(((3[&rate=0.013556291021729774]:2.6290071415677616,(((((4[&rate=0.005364579396392456]:6.985723331127172,(((((7[&rate=0.017162988065055763]:0.7865034765827872,31[&rate=0.05743409894243017]:0.7865034765827872)[&rate=0.03596989986089712…
tree STATE_470000 = ((1[&rate=0.03941591092551301]:3.0020733824929096,2[&rate=0.04752836523767364]:0.8920733824929101)[&rate=0.024198705083147653]:1.8245943186892077,((((3[&rate=0.01544108766921471]:2.3616383522604636,(9[&rate=0.0422288448002951]:2.440022194339285,(10[&rate=0.03683141744712114]:0.0,44[&rate=0.00647752385332243]:6.490000000000002)[&rate=0.013507200710255214]:2.440022194339285)[&ra…
tree STATE_471000 = ((1[&rate=0.024884131992146643]:2.7593979301533125,2[&rate=0.04348343874112762]:0.649397930153313)[&rate=0.02441521180508005]:2.8428870640289574,(((3[&rate=0.01662763715846674]:4.711920181045691,((((((4[&rate=0.003258428182604124]:6.894547955543299,(((((7[&rate=0.006776451090022349]:0.8828770161411796,37[&rate=0.008630922201172207]:0.8828770161411796)[&rate=0.01554060930470294…
tree STATE_472000 = ((1[&rate=0.031194449238274493]:3.186720010649715,2[&rate=0.031194449238274493]:1.0767200106497157)[&rate=0.021116154060861467]:2.411085654367227,(((3[&rate=0.013587918724232055]:4.707965995891975,(((((((4[&rate=0.0020932581074800285]:6.092642737910559,((((((7[&rate=0.10065724324767147]:0.19587668106327882,37[&rate=0.022057226636691872]:0.19587668106327882)[&rate=0.00971023909…
tree STATE_473000 = ((1[&rate=0.025959655872641377]:3.9557017186344794,2[&rate=0.005490909870041943]:1.84570171863448)[&rate=0.020687773387475655]:1.6319629021392217,(((3[&rate=0.010172707913623224]:4.7589945724796365,(((((((4[&rate=0.011717183341178286]:4.93363107975955,(((((((7[&rate=0.031965413217340734]:0.46749977348457605,37[&rate=0.022873072400188762]:0.46749977348457605)[&rate=0.0017463521…
tree STATE_474000 = ((1[&rate=0.01259653021236295]:3.9557017186344794,2[&rate=0.006441863206364333]:1.84570171863448)[&rate=0.022083211012351594]:1.6319629021392217,(((3[&rate=0.006953409295526728]:4.7589945724796365,(((((((4[&rate=0.01357363124679524]:5.382406450066824,((((((7[&rate=0.001020872108775538]:0.46749977348457605,37[&rate=0.0481530906304743]:0.46749977348457605)[&rate=0.02063831592880…
tree STATE_475000 = ((1[&rate=0.016975910507297538]:3.9729498097887728,2[&rate=0.02235286706526747]:1.8629498097887733)[&rate=0.02838975820214818]:1.4144007055649297,(((3[&rate=0.01064657150030874]:4.774849139159407,(((((4[&rate=0.006540601986554261]:7.30149641548072,((((((((7[&rate=0.06236503664730194]:0.47805056615862185,31[&rate=0.15899618288109618]:0.47805056615862185)[&rate=0.001919500404834…
tree STATE_476000 = ((1[&rate=0.02127822825247245]:4.479414351633423,2[&rate=0.017058542911589942]:2.3694143516334236)[&rate=0.026646959812308666]:0.9077143344777099,(((3[&rate=0.011381384778231723]:4.774652001090438,(((((4[&rate=0.017726798219625448]:6.699556296092496,(((((((((7[&rate=0.023627244967611278]:0.4779193760141105,37[&rate=0.07612956487038629]:0.4779193760141105)[&rate=0.0123086970469…
tree STATE_477000 = ((1[&rate=0.023782549169339806]:2.9496134984494518,2[&rate=0.03615921041725421]:0.8396134984494523)[&rate=0.012058736161401259]:2.394220434000239,(((3[&rate=0.013380746549763872]:3.172181456547861,(((((4[&rate=0.016598042240410324]:6.842348490536079,(((((((((7[&rate=0.025708148902443235]:0.3688608512596012,37[&rate=0.07560042489867264]:0.3688608512596012)[&rate=0.0731719015287…
tree STATE_478000 = ((1[&rate=0.02393959658161311]:2.9496134984494518,2[&rate=0.041930082468138695]:0.8396134984494523)[&rate=0.010733929336947327]:2.7007720446714742,(((3[&rate=0.012162650277362439]:2.4859292066134557,(((((4[&rate=0.014636164324183751]:6.922190155113277,(((((((((7[&rate=0.032455850097672156]:1.147948730349178,(31[&rate=0.14223877999930512]:1.1376752424670435,32[&rate=0.028152072…
tree STATE_479000 = ((1[&rate=0.02556617614937676]:2.780335566921565,2[&rate=0.05161180627014444]:0.6703355669215654)[&rate=0.008959803549763546]:3.4552826898175084,(((3[&rate=0.010941117027675057]:2.4859292066134557,(((((4[&rate=0.013798505528247998]:7.28719587879587,((((((((7[&rate=0.0038114096352992797]:0.7700678805309913,31[&rate=0.21787320995934187]:0.7700678805309913)[&rate=0.00935495055102…
tree STATE_480000 = ((1[&rate=0.009006493194063023]:4.877921891911583,2[&rate=0.01939910777226105]:2.767921891911584)[&rate=0.011485220613017148]:0.8006525249599648,(((3[&rate=0.005607876209960977]:2.479094998360921,(((((4[&rate=0.011121184299200578]:5.636679827507258,((((7[&rate=0.020378504254713003]:0.6714043204385085,31[&rate=0.20689525160153002]:0.6714043204385085)[&rate=0.018453435699433654]…
tree STATE_481000 = ((1[&rate=0.00924045650333464]:4.427614489598689,2[&rate=0.008581152172148098]:2.3176144895986894)[&rate=0.011602641242077397]:1.2453309177419456,(((3[&rate=0.006268525621737723]:2.5094313417611644,(((((4[&rate=0.011257938889501488]:6.520669422640246,(((((7[&rate=0.028304365039257425]:1.4206071280998422,31[&rate=0.12504174090561773]:1.4206071280998422)[&rate=0.0164312845661598…
tree STATE_482000 = ((1[&rate=0.010281224266757639]:4.428624519779852,2[&rate=0.007461691696833697]:2.3186245197798527)[&rate=0.012775211419995693]:1.2453611192751666,(((3[&rate=0.013140238504882988]:2.510294692532348,(((((4[&rate=0.012412853404315615]:6.70054517915429,((((7[&rate=0.005588333462885299]:1.4212410852298483,31[&rate=0.11207778886047529]:1.4212410852298483)[&rate=0.0092299096646891]:…
tree STATE_483000 = ((1[&rate=0.013701295387065047]:3.8699760535132626,2[&rate=0.005194584360268253]:1.7599760535132631)[&rate=0.039758540414906965]:1.8040095855417562,(((3[&rate=0.012924978226507627]:2.510294692532348,((((((4[&rate=0.009950019745428784]:4.860775821672014,((7[&rate=0.050293162171284725]:1.9842892264775394,11[&rate=0.08270471066460118]:0.7942892264775381)[&rate=0.05029316217128472…
tree STATE_484000 = ((1[&rate=0.009202826888937131]:4.766046673343794,2[&rate=0.05624514416804772]:2.656046673343795)[&rate=0.02708268492555208]:0.9079389657112245,(((3[&rate=0.011619241157184813]:2.510294692532348,(((((4[&rate=0.009202826888937131]:6.798488142461363,(((7[&rate=0.04704023101027927]:1.9842892264775394,11[&rate=0.029618773990568274]:0.7942892264775381)[&rate=0.06277048906674583]:1.…
tree STATE_485000 = ((1[&rate=0.021784151765736292]:3.7172070250828213,2[&rate=0.059067150749627935]:1.6072070250828219)[&rate=0.0029700719846733666]:1.9665127949667607,(((3[&rate=0.010702042762273154]:2.518373673928785,(((((4[&rate=0.008958535164165959]:5.7410831177597,((((7[&rate=0.022851639841743585]:1.9751796108424458,11[&rate=0.030280036935630437]:0.7851796108424445)[&rate=0.0682247253806279…
tree STATE_486000 = ((1[&rate=0.03837771108236842]:2.416391353861137,2[&rate=0.06657337319616026]:0.30639135386113736)[&rate=0.008355511665560178]:3.2510217353427393,(((3[&rate=0.016509646331803282]:2.504839738694507,(((((4[&rate=0.008034582811527302]:7.359810298539472,(((((7[&rate=0.015651733186236867]:1.7869563316768122,30[&rate=0.052622526733478524]:3.806956331676812)[&rate=0.01000664398549388…
tree STATE_487000 = ((1[&rate=0.030206528134473148]:2.416391353861137,2[&rate=0.05624658847099804]:0.30639135386113736)[&rate=0.013110984671606542]:3.0254992503293963,(((3[&rate=0.011313982853949025]:2.504839738694507,(((((((4[&rate=0.005171570022282263]:5.447733288601825,(((7[&rate=0.007673063619536625]:1.1132294179303628,30[&rate=0.043134948205602944]:3.1332294179303624)[&rate=0.015989045097752…
tree STATE_488000 = ((1[&rate=0.02073969685955684]:2.416391353861137,2[&rate=0.05053910837763346]:0.30639135386113736)[&rate=0.011429136656051123]:2.3807887284475626,(((3[&rate=0.01013794960003606]:2.504839738694507,(((((((4[&rate=0.0019509320366163305]:5.326373134579736,(((7[&rate=0.006614669583527621]:1.693773040320778,30[&rate=0.03854459327203295]:3.7137730403207776)[&rate=0.013995650116618592…
tree STATE_489000 = ((1[&rate=0.07238605657525049]:2.416391353861137,2[&rate=0.054434726704470325]:0.30639135386113736)[&rate=0.011415997571543459]:2.3807887284475626,(((3[&rate=0.016383543841188647]:2.504839738694507,((((((((4[&rate=0.012518488687547461]:4.672085992224314,(((7[&rate=0.006672078864835549]:3.505276383899705,30[&rate=0.04094902475084632]:5.525276383899705)[&rate=0.01455197512361888…
tree STATE_490000 = ((1[&rate=0.07592265363907684]:2.1587606869666303,2[&rate=0.020903085113988522]:0.04876068696663083)[&rate=0.02149041000291241]:2.5909045516263802,(((3[&rate=0.022715634567039747]:2.504839738694507,(((((((4[&rate=0.009493637596951201]:6.190296707497048,((((7[&rate=0.002958715281140996]:2.7313037997857457,30[&rate=0.019234242737171926]:4.751303799785745)[&rate=0.030947698277590…
tree STATE_491000 = ((1[&rate=0.07860938657756192]:2.1587606869666303,2[&rate=0.10190861302986791]:0.04876068696663083)[&rate=0.023130775506095803]:4.232413699856217,(((3[&rate=0.025028968151558882]:2.504839738694507,(((((((4[&rate=0.02253066815632425]:6.190296707497048,(((7[&rate=0.013084700392140573]:3.6524719525114016,(11[&rate=0.08181785366017673]:1.0884703002493872,30[&rate=0.015494448759640…
tree STATE_492000 = ((1[&rate=0.01769422937772986]:2.1587606869666303,2[&rate=0.09125335044327061]:0.04876068696663083)[&rate=0.01161914925712046]:3.7783242250320725,((((3[&rate=0.008816971071516006]:2.2178946925044656,((((((4[&rate=0.012674138688372768]:7.03971990405817,((((7[&rate=0.06703956983111023]:2.065392414887782,30[&rate=0.013041321914485307]:4.085392414887782)[&rate=0.005042831226381661…
tree STATE_493000 = ((1[&rate=0.020109569989406384]:5.495525455913231,2[&rate=0.0029996675980046143]:3.385525455913232)[&rate=0.014417535876750145]:1.519929753441275,((((3[&rate=0.010890912290607877]:2.3531300184006056,(((((((4[&rate=0.015603024971995557]:5.333349106728843,(((7[&rate=0.037679986497790106]:2.065392414887782,30[&rate=0.023912422763589007]:4.085392414887782)[&rate=0.0125798715921505…
tree STATE_494000 = ((1[&rate=0.01885839394899963]:3.642451839980261,2[&rate=0.014532727326857058]:1.5324518399802614)[&rate=0.013396833741421626]:2.2478586650348404,((((3[&rate=0.011977469738215032]:2.3531300184006056,(((((((4[&rate=0.014532727326857058]:5.503781537826544,(((7[&rate=0.05703431812901852]:0.9467299239052736,30[&rate=0.023090572947251572]:2.966729923905273)[&rate=0.0297712936028836…
tree STATE_495000 = ((1[&rate=0.021120193816214494]:4.476295503674372,2[&rate=0.020601261122617745]:2.3662955036743725)[&rate=0.015136720234887689]:1.4140150013407293,((((3[&rate=0.01073386304106627]:2.6742854650619563,(((((4[&rate=0.012828883580967019]:7.377498521621398,((((7[&rate=0.008500823467747515]:0.9467299239052736,30[&rate=0.03295096904500815]:2.966729923905273)[&rate=0.03295096904500815…
tree STATE_496000 = ((1[&rate=0.012751925852636004]:3.75046597821418,2[&rate=0.017859481002854193]:1.6404659782141806)[&rate=0.012751925852636004]:1.5751395489598252,((((3[&rate=0.005365439349422155]:2.59179771430329,((((((4[&rate=0.0104792150796111]:6.57285620069235,((((7[&rate=0.008175438999578179]:0.0,30[&rate=0.07299945251706419]:2.0199999999999996)[&rate=0.017859481002854193]:1.9558630174815…
tree STATE_497000 = ((1[&rate=0.016322355526669836]:3.75046597821418,2[&rate=0.016781047847149316]:1.6404659782141806)[&rate=0.01157855997224332]:3.0473107925330254,((((3[&rate=0.01157855997224332]:2.59179771430329,(((((((4[&rate=0.009326994252071098]:7.232117632182199,((((7[&rate=0.0023079809764852636]:0.0,30[&rate=0.07914565600546514]:2.0199999999999996)[&rate=0.016781047847149316]:1.9558630174…
tree STATE_498000 = ((1[&rate=0.005554479874916456]:4.125481931540712,2[&rate=0.01952591060595657]:2.0154819315407124)[&rate=0.009301641678333004]:2.662730409532486,((((3[&rate=0.01026636113590455]:2.529476583871066,(((((((4[&rate=0.008113925338763029]:6.4603507198816175,((((7[&rate=0.008694472952049826]:0.15683578887044192,30[&rate=0.08721503885964771]:2.1768357888704415)[&rate=0.015373681798566…
tree STATE_499000 = ((1[&rate=0.004010380170039102]:4.632576780473201,2[&rate=0.01739040138302935]:2.5225767804732016)[&rate=0.007032869354104784]:1.881554103265934,((((3[&rate=0.007831109922238646]:3.325730780070927,((((((((4[&rate=0.00539248577856229]:5.786418671707054,(((7[&rate=0.11512195713282364]:0.15683578887044192,30[&rate=0.08055992380277156]:2.1768357888704415)[&rate=0.00102965761107610…
tree STATE_500000 = ((1[&rate=0.0037119152613163363]:4.7244857963343065,2[&rate=0.016488946756673444]:2.614485796334307)[&rate=0.00936131041814994]:1.4099301180663488,((((3[&rate=0.001049706932099105]:2.634854967842024,(((((((4[&rate=0.003216867838578023]:5.853411319071874,(((7[&rate=0.12079678611510743]:0.058174226032747356,30[&rate=0.07833296876894953]:2.078174226032747)[&rate=9.319677931297639…
tree STATE_501000 = ((1[&rate=0.004268681487304455]:5.812408898120758,2[&rate=0.0062054624279869715]:3.7024088981207584)[&rate=0.02366362220908164]:0.4024228833548591,((((3[&rate=0.04924223249356526]:2.4714517840669927,((((((4[&rate=0.003534690263530573]:5.636388707581883,(((7[&rate=0.1020953109146904]:0.7305559381885978,30[&rate=0.04541676824286222]:2.7505559381885973)[&rate=0.001153416633395603…
tree STATE_502000 = ((1[&rate=0.004977411126488486]:4.653464863977341,2[&rate=0.036511732667131674]:2.5434648639773414)[&rate=0.002369136832946]:0.6675257433848429,(((3[&rate=0.046276866325488705]:1.74994253984201,(((((((4[&rate=0.0056266344426148885]:5.561149751153295,(((7[&rate=0.10134296998723241]:0.45906547843270573,30[&rate=0.04267122120791499]:2.4790654784327053)[&rate=0.007090049671440168]…
tree STATE_503000 = (1[&rate=0.006478286867889403]:5.320990607362184,(2[&rate=0.041645063222097045]:2.8789904198528617,(((3[&rate=0.00810735490858103]:1.74994253984201,((((((((4[&rate=0.006996007268694582]:5.844776067022256,(((7[&rate=0.10803306264339]:0.5167122372047466,30[&rate=0.046416973285879945]:2.536712237204746)[&rate=0.004624831562507584]:1.812294544353147,11[&rate=0.12169227513191197]:1…
tree STATE_504000 = (1[&rate=0.011145344511609073]:5.3310316059952,(2[&rate=0.03932594766365699]:3.1586118696641634,(((3[&rate=0.019633886663274577]:1.7994233446770025,((((((4[&rate=0.005763533317656032]:6.578316954365956,(12[&rate=0.027499802868353084]:1.1636550552287481,15[&rate=0.022433798327760712]:3.7336550552287484)[&rate=0.015575359710766555]:2.8446618991372077)[&rate=0.0026647177279522853…
tree STATE_505000 = ((1[&rate=0.004305738045464542]:2.8923206019740277,2[&rate=0.07372477410022657]:0.7823206019740283)[&rate=0.002962268363052905]:2.333629240236604,(((3[&rate=0.021661382570000085]:1.7555432400327433,((((((4[&rate=0.006388367316682177]:5.827506092548283,(14[&rate=0.0039002135022012494]:3.4810551716928124,19[&rate=0.015576373813109707]:13.701055171692811)[&rate=0.0737247741002265…
tree STATE_506000 = ((1[&rate=0.01720027703807473]:2.9094230247482926,2[&rate=0.07266134415739446]:0.7994230247482932)[&rate=0.004624945276718081]:2.33462421418141,(((3[&rate=0.01059253410124828]:2.4032412892453507,((((((4[&rate=0.014006143230342534]:5.840530429112558,(14[&rate=0.02510346904155137]:3.8391857920444536,19[&rate=0.01449598943325586]:14.059185792044453)[&rate=0.07266134415739446]:2.0…
tree STATE_507000 = ((1[&rate=0.022771906280769617]:2.457427642763541,2[&rate=0.07579828300098412]:0.34742764276354166)[&rate=0.007608953440166313]:4.4895173810706765,(((3[&rate=0.014748655266160631]:2.571664710434689,((((((4[&rate=0.01708971387335564]:3.8361557753699707,(14[&rate=0.02702544322355817]:1.8490399883790118,19[&rate=0.0191840294911636]:12.06903998837901)[&rate=0.07579828300098412]:1.…
tree STATE_508000 = ((1[&rate=0.02099064099669366]:2.3350258042819476,2[&rate=0.06619866597364292]:0.22502580428194818)[&rate=0.007111107664386907]:3.3049535897129445,(((3[&rate=0.0030976337998978327]:2.5719811871203007,(((((((4[&rate=0.01626995754693005]:3.9023690210632367,(14[&rate=0.037367229610334035]:2.0466307231579215,19[&rate=0.023492604052700695]:12.26663072315792)[&rate=0.068820677610966…
tree STATE_509000 = ((1[&rate=0.01972989437071587]:2.356141923244749,2[&rate=0.05748989939589987]:0.2461419232447497)[&rate=0.00720134995363207]:3.038129690668981,(((3[&rate=0.0033217306909313076]:2.2598553261501806,((((((4[&rate=0.015563448069593644]:4.966969739392336,(14[&rate=0.01921967142871912]:2.059564563886088,19[&rate=0.021910981274617505]:12.279564563886087)[&rate=0.05960728554260699]:2.…
tree STATE_510000 = ((1[&rate=0.035107970937074004]:2.356141923244749,2[&rate=0.013114900787169518]:0.2461419232447497)[&rate=0.005587504199101697]:3.5936325694848748,(((3[&rate=0.00237228949374417]:2.270565589755293,(((((((4[&rate=0.013114900787169518]:4.966969739392336,(14[&rate=0.016092273931137675]:2.059564563886088,19[&rate=0.019152950557694035]:12.279564563886087)[&rate=0.05800100657725791]…
tree STATE_511000 = ((1[&rate=0.03746307718169731]:2.4250430667788834,2[&rate=0.02883140783134736]:0.31504306677888394)[&rate=0.007262187121035469]:2.85961479412056,(((3[&rate=0.014170485919470649]:2.332127512842014,((((((4[&rate=0.014974558352735414]:6.075136436398804,(((7[&rate=0.0047058583046326215]:0.07348595259685453,33[&rate=0.03862082944545293]:0.07348595259685453)[&rate=0.0257914810894537…
tree STATE_512000 = ((1[&rate=0.011017229364257754]:4.07784170541332,2[&rate=0.036445162126951466]:1.9678417054133206)[&rate=0.011017229364257754]:1.0352486314494556,(((3[&rate=0.004338556410626968]:2.3387338876468746,((((((((4[&rate=0.020328856239767233]:5.932572138415125,((((7[&rate=0.00871555931728166]:1.1731374900003182,33[&rate=0.04348634818971263]:1.1731374900003182)[&rate=0.008409843365166…
tree STATE_513000 = ((1[&rate=0.01146749495984686]:3.727350589957375,2[&rate=0.008315415213832349]:1.6173505899573755)[&rate=0.03511660001033347]:1.3229544295229374,(((3[&rate=0.00479573598071979]:2.2861886025308067,((((((((4[&rate=0.02033965644421106]:5.5043041097550045,((((7[&rate=0.002180959035050642]:1.1347346981795212,13[&rate=0.029953137887474404]:1.1347346981795212)[&rate=0.002462876415440…
tree STATE_514000 = ((1[&rate=0.02205740269240191]:2.972684756930292,2[&rate=0.009607595806014921]:0.8626847569302925)[&rate=0.020470265566684197]:1.7954906287579746,(((3[&rate=0.0056742039548578265]:3.2182110268005104,(((((((4[&rate=0.011274828482043853]:7.322824045695633,(((((7[&rate=0.0026697483573472937]:1.6975304617532352,33[&rate=0.07742877281377056]:1.6975304617532352)[&rate=0.051297528929…
tree STATE_515000 = ((1[&rate=0.021632316765305113]:3.74112028955809,2[&rate=0.008622300479547054]:1.6311202895580905)[&rate=0.009918495650932715]:1.7406775756675472,(((3[&rate=0.005106205966187832]:3.1958291544110793,((((((4[&rate=0.010597297215963022]:7.373910993243854,((((7[&rate=0.008001724169562997]:2.7300590548329247,((((((16[&rate=0.09664826939681613]:1.1752569193586204,(((21[&rate=0.04579…
tree STATE_516000 = ((1[&rate=0.02082721829006963]:3.679433221491159,2[&rate=0.009043679221249558]:1.5694332214911597)[&rate=0.010307041173770208]:1.7762920207914448,(((3[&rate=0.005826537349901463]:3.1392828931729966,((((((4[&rate=0.017482334100558956]:7.404814901092685,((((7[&rate=0.005545106579016467]:2.1228853110472166,(((((16[&rate=0.01129979154522792]:1.6331195729107115,(((21[&rate=0.133231…
tree STATE_517000 = ((1[&rate=0.045860430360578054]:2.1671568340255902,2[&rate=0.03351665654505182]:0.0571568340255908)[&rate=0.0022797745977467514]:3.451430168403917,(((3[&rate=0.003252483319668789]:3.1392828931729966,(((((((4[&rate=0.017151489526453515]:5.054921599389868,(((7[&rate=0.002620910010007893]:1.85067230046646,((((16[&rate=0.024315397892695444]:0.6057963784394147,((21[&rate=0.13516272…
tree STATE_518000 = ((1[&rate=0.049587532852125124]:2.2062153432793963,2[&rate=0.02633210586359553]:0.09621534327939685)[&rate=0.003817900905021245]:3.3250382156198697,(((3[&rate=0.005101825085461858]:3.175209877877805,((((((4[&rate=0.019807196250089063]:5.503138340975564,((((7[&rate=0.004702261796682669]:2.054095264199976,((((((16[&rate=0.02529894207885616]:0.6289077105761969,(((21[&rate=0.10175…
tree STATE_519000 = ((1[&rate=0.008548692433514832]:2.9974582523861244,2[&rate=0.03373639108484497]:0.887458252386125)[&rate=0.0031282315528225295]:2.3280394278339855,(((3[&rate=0.016228263882311387]:2.579711265896428,(((((4[&rate=0.019348960075733584]:5.958985747094729,((((((7[&rate=0.006618246539450152]:2.1986730162262162,13[&rate=0.027474652888275757]:2.1986730162262162)[&rate=0.04920839036067…
tree STATE_520000 = ((1[&rate=0.025106592533099725]:2.9974582523861244,2[&rate=0.02653828343540931]:0.887458252386125)[&rate=0.010611382402896132]:3.3386065820617574,(((3[&rate=8.379549818810267E-4]:2.137134284901407,(((((4[&rate=0.012635132081845978]:6.057134216806929,(((((7[&rate=0.005779749073198734]:1.3507159373871218,33[&rate=0.008269624213683834]:1.3507159373871218)[&rate=0.0011097277552432…
tree STATE_521000 = ((1[&rate=0.021534258346485056]:2.575474155166397,2[&rate=0.03040021859360049]:0.46547415516639745)[&rate=0.007879356936417179]:3.8093987328436043,(((3[&rate=0.031767511927054674]:2.5409015356133153,(((((4[&rate=0.017292051490273845]:6.091622456758174,(((((7[&rate=0.009323074419312126]:1.3799302593124665,33[&rate=0.02018052832654874]:1.3799302593124665)[&rate=0.028477553027739…
tree STATE_522000 = ((1[&rate=0.020424677982399976]:3.2035930255508944,2[&rate=0.02134660926912997]:1.093593025550895)[&rate=0.007282374751068223]:2.7927083012021328,(((3[&rate=0.029090946069229264]:2.492092599074681,(((((4[&rate=0.01630866307885325]:7.080768015181292,((((((7[&rate=0.045949890464809524]:0.06627669227069077,33[&rate=0.01910872782587643]:0.06627669227069077)[&rate=0.042500680222102…
tree STATE_523000 = ((1[&rate=0.0436351258679294]:2.969946550965254,2[&rate=0.03631348498058615]:0.8599465509652546)[&rate=0.022715699019390648]:3.09924720229084,(((3[&rate=0.03631348498058615]:1.6979768218714355,(((((4[&rate=0.021384545540780446]:5.927425402615338,((((((7[&rate=0.053247819327066834]:0.7379431412718844,33[&rate=0.04099212379409574]:0.7379431412718844)[&rate=0.029290515624239483]:…
tree STATE_524000 = ((1[&rate=0.04800748054026286]:2.973428807233134,2[&rate=0.040177353878796555]:0.8634288072331344)[&rate=0.02404258221977629]:2.135196471815071,(((3[&rate=0.016999042461117244]:1.700991024694055,(((((4[&rate=0.01742484853666892]:6.010274164300469,(((((7[&rate=0.029172452193660322]:0.8142380653986692,13[&rate=0.04485784153332838]:0.8142380653986692)[&rate=0.013754843173816447]:…
tree STATE_525000 = ((1[&rate=0.009840724060707485]:2.465056018864658,2[&rate=0.06501772988956216]:0.35505601886465854)[&rate=0.0175385107350301]:2.782020911371589,(((3[&rate=0.022025962091827566]:1.814788014841561,((((((4[&rate=0.013406334054518517]:5.7517098984843145,(12[&rate=0.029442061460076774]:1.4686342143969178,(((14[&rate=0.17533818940695814]:0.466452813892392,19[&rate=0.0104578460505039…
tree STATE_526000 = ((1[&rate=0.014437350770796704]:2.8589848845391757,2[&rate=0.045271362881106954]:0.7489848845391762)[&rate=0.00846228002418402]:2.356051810252559,(((3[&rate=0.021013931914447996]:2.168854697285937,(((((4[&rate=0.01114572721643549]:5.814642748258404,(12[&rate=0.03472833876473109]:1.6241429487767078,((14[&rate=0.15216149353440175]:0.5161393585428762,(19[&rate=0.01334082848160128…
tree STATE_527000 = ((1[&rate=0.02322024907942885]:2.763235597679561,2[&rate=0.04006770267264071]:0.6532355976795614)[&rate=0.007137699475631201]:2.451801097112174,(((3[&rate=0.020442009555741544]:1.6031244392647395,((((((4[&rate=0.010196743402080313]:5.814642748258404,(12[&rate=0.034761072939350164]:1.6241429487767078,(((14[&rate=0.17929314728940748]:0.4654706392682968,19[&rate=0.010936975576515…
tree STATE_528000 = ((1[&rate=0.029112355543999838]:3.2045851225355833,2[&rate=0.007251130900386133]:1.0945851225355838)[&rate=0.010625192710131902]:3.6967008574337044,(((3[&rate=0.026994168117748192]:1.6031244392647395,((((((4[&rate=0.013927723521265947]:5.422758393818228,(12[&rate=0.05415027231205683]:0.834819339416498,((14[&rate=0.06227519224630548]:0.6449471716686972,(19[&rate=0.0148302111129…
tree STATE_529000 = ((1[&rate=0.02447731634028739]:3.2045851225355833,2[&rate=0.006427292030800652]:1.0945851225355838)[&rate=0.033726949290228056]:1.8531372605193468,(((3[&rate=0.037023571986170144]:1.6031244392647395,(((((4[&rate=0.011205540839824467]:5.422758393818228,((12[&rate=0.03917417951950049]:0.827667646016927,15[&rate=0.018309726251026445]:3.3976676460169273)[&rate=0.015107672269304304…
tree STATE_530000 = ((1[&rate=0.022962288294541347]:3.059979348663262,2[&rate=0.00500490799361225]:0.9499793486632626)[&rate=0.0345372628673983]:1.9939153395373808,(((3[&rate=0.018653603563127612]:1.5999834305629932,((((((4[&rate=0.022962288294541347]:5.151058705660265,((12[&rate=0.06967150770864734]:0.9388254008533288,((14[&rate=0.05442588324680711]:0.5780232444117104,19[&rate=0.0126346735696415…
tree STATE_531000 = ((1[&rate=0.019433615250870857]:2.441768988817948,2[&rate=0.030969692497194966]:0.3317689888179487)[&rate=0.015628203347135435]:2.626916796242874,(((3[&rate=0.015628203347135435]:2.7113121127410196,(((((((4[&rate=0.01748339901043941]:6.551475121431341,(12[&rate=0.01038666919093569]:1.4542476220012475,(((14[&rate=0.06388772037464298]:0.5868747002555388,31[&rate=0.38037931240369…
tree STATE_532000 = ((1[&rate=0.015362912206829456]:3.3100585609291358,2[&rate=0.0254728774546576]:1.2000585609291363)[&rate=0.013633642636574886]:1.7910123068111972,(((3[&rate=0.007115015038021026]:2.1490747555510197,(((((((4[&rate=0.006731895972057685]:6.575423118124007,((((7[&rate=0.04186159629284811]:0.9604624189080155,13[&rate=0.008561929357542002]:0.9604624189080155)[&rate=0.030713726601225…
tree STATE_533000 = ((1[&rate=0.01287273479484003]:3.3100585609291358,2[&rate=0.029014531281644728]:1.2000585609291363)[&rate=0.034655710315718874]:1.7910123068111972,(((3[&rate=0.009201097178991428]:1.9789962558645442,((((((4[&rate=0.014728678647840712]:6.893531237624497,((((((7[&rate=0.07589393428229971]:0.9340249099732176,13[&rate=0.037603674978733063]:0.9340249099732176)[&rate=0.0340988752813…
tree STATE_534000 = ((1[&rate=0.015602730901958965]:3.797044362253132,2[&rate=0.029107572651442724]:1.6870443622531326)[&rate=0.03702950831339103]:1.2947680458805166,(((3[&rate=0.006279172830701127]:1.971324311874838,((((((4[&rate=0.011876394553994524]:6.853579740395368,(((((7[&rate=0.0557973550989772]:0.7024217441275873,13[&rate=0.04227719724177747]:0.7024217441275873)[&rate=0.03702950831339103]…
tree STATE_535000 = ((1[&rate=0.014845303224482019]:3.251210513572758,2[&rate=0.026344638670532723]:1.1412105135727586)[&rate=0.03384619719277462]:1.7960549940282604,(((3[&rate=0.00623223302838694]:1.971324311874838,((((((4[&rate=0.011443938073356974]:6.8401719917378045,(((((7[&rate=0.09874303215149692]:0.7024217441275873,33[&rate=0.03456184225943072]:0.7024217441275873)[&rate=0.03314657265762694…
tree STATE_536000 = ((1[&rate=0.014778993317780669]:3.251210513572758,2[&rate=0.025188891903259684]:1.1412105135727586)[&rate=0.056180283234224124]:1.7960549940282604,(((3[&rate=0.01595514246963909]:2.662641705195284,((((((4[&rate=0.010742940218231219]:6.828484508663156,((((7[&rate=0.0016419117637500964]:0.8913085709416215,33[&rate=0.05914385595169788]:0.8913085709416215)[&rate=0.0151666199506392…
tree STATE_537000 = ((1[&rate=0.012859021220203133]:4.878317687663888,2[&rate=0.022417649885580024]:2.768317687663888)[&rate=0.05172916778245276]:0.07792242350612355,(((3[&rate=0.013210783956877492]:2.662641705195284,((((((4[&rate=0.009857317151923721]:6.828484508663156,((((((7[&rate=0.00859383254062991]:0.8913085709416215,33[&rate=0.006421933831525282]:0.8913085709416215)[&rate=0.037567042737462…
tree STATE_538000 = ((1[&rate=0.004896964768302026]:4.255055891168389,2[&rate=0.0329755166637588]:2.14505589116839)[&rate=0.0014378228449884497]:0.7011842200016218,(((3[&rate=0.011803441104460964]:2.662641705195284,((((((4[&rate=0.0077308473641357015]:6.828484508663156,((((((7[&rate=0.0046434904573661295]:0.6417516688276237,33[&rate=0.07971204462902196]:0.6417516688276237)[&rate=0.032165525506708…
tree STATE_539000 = ((1[&rate=0.003313327010442126]:3.3462857567284345,2[&rate=0.03784536644506737]:1.236285756728435)[&rate=0.057351887444594296]:1.6099543544415766,(((3[&rate=0.015912005581474844]:2.6241965731799084,(((((4[&rate=0.011136097275732625]:6.183116047532181,(((((((7[&rate=0.010811831555326211]:0.6417516688276237,33[&rate=0.07697954715043516]:0.6417516688276237)[&rate=0.02377644903268…
tree STATE_540000 = ((1[&rate=0.007081792383778443]:3.430222799342687,2[&rate=0.0343024004638498]:1.3202227993426874)[&rate=0.053924722435904966]:1.5260173118273244,(((3[&rate=0.013695352841562414]:2.6241965731799084,((((4[&rate=0.009060884379077356]:6.23362965366692,(((((((7[&rate=0.00420040694383092]:0.8680519672584985,33[&rate=0.07711346161846691]:0.8680519672584985)[&rate=0.01771508356315734]…
tree STATE_541000 = ((1[&rate=0.006939898213527999]:2.7536677458073413,2[&rate=0.032551560485082426]:0.6436677458073419)[&rate=0.005556206063652988]:2.3908863006671126,((((3[&rate=0.0176907974197122]:2.6508042383624684,(((((4[&rate=0.009404248070658707]:7.299172596761046,(((((((7[&rate=0.009964541727786385]:0.9666722695637837,33[&rate=0.07057001524898218]:0.9666722695637837)[&rate=0.0040637389999…
tree STATE_542000 = ((1[&rate=0.006878303164024155]:3.320700152540013,2[&rate=0.035699179856875894]:1.2107001525400136)[&rate=0.005150594022340865]:2.0237628864987656,((((3[&rate=0.018600720594340352]:2.6508042383624684,(((((4[&rate=0.009231236958206837]:7.402847653474723,(((((((7[&rate=0.10789036770331135]:0.8294370189406948,13[&rate=0.035699179856875894]:0.8294370189406948)[&rate=0.025149207783…
tree STATE_543000 = ((1[&rate=0.007482182851914085]:4.284184523718288,2[&rate=0.03300616897630185]:2.1741845237182886)[&rate=0.005223509286251655]:1.0602785153204906,((((3[&rate=0.006083563851982795]:3.7375799476538347,(((((4[&rate=0.00945478668673833]:7.179660302769019,((((((7[&rate=0.06087073213962912]:0.33853060076021535,13[&rate=0.04598964595239539]:0.33853060076021535)[&rate=0.00636520983199…
tree STATE_544000 = ((1[&rate=0.016391933313818625]:2.885236056734499,2[&rate=0.04260580002772588]:0.7752360567344994)[&rate=0.0060772359431978925]:2.3386025866458766,((((3[&rate=0.005791423157859162]:3.633213434897108,(((((4[&rate=0.00896234813415995]:7.289179523740351,((((((7[&rate=0.08689505012102954]:0.6412170215087407,13[&rate=0.03342465452513334]:0.6412170215087407)[&rate=0.0334246545251333…
tree STATE_545000 = ((1[&rate=0.015479081838165187]:2.946861092581365,2[&rate=0.04237450216579213]:0.8368610925813655)[&rate=0.006282506610423174]:2.299602274184352,((((3[&rate=0.01370238849372802]:3.611624387431611,(((((4[&rate=0.00953932974001605]:6.699537424816366,(((((7[&rate=0.08721979084722827]:1.0242471361788894,(13[&rate=0.18445013104722519]:0.36557685662754125,30[&rate=0.0394450397915675…
tree STATE_546000 = ((1[&rate=0.031156825697380888]:2.386358107256001,2[&rate=0.0397467096162351]:0.2763581072560015)[&rate=0.024736160912673902]:2.860105259509716,((((3[&rate=0.01609687927428839]:3.3201778091043153,(((((4[&rate=0.007034344876003109]:6.699537424816366,(((((7[&rate=0.07397530578493382]:0.9745219850612123,(13[&rate=0.21935341662261135]:0.17273975096619765,30[&rate=0.035591316799953…
tree STATE_547000 = ((1[&rate=0.003817848195794856]:2.386358107256001,2[&rate=0.2916169230451554]:0.2763581072560015)[&rate=0.010532380494901463]:2.860105259509716,((((3[&rate=0.015781327886429733]:3.1515843733776094,(((((4[&rate=0.004989076842985514]:7.321052013416967,((((((7[&rate=0.06900356864564373]:0.17273975096619765,13[&rate=0.211134964810582]:0.17273975096619765)[&rate=0.04341169337289811…
tree STATE_548000 = ((1[&rate=0.004648956137753499]:2.359129465944747,2[&rate=0.2790015404246012]:0.2491294659447476)[&rate=0.011604096507764398]:3.018477958951678,((((3[&rate=0.0033382310739121647]:2.2296077752390175,(((((4[&rate=0.012256892637079079]:7.299024380627657,(((((((7[&rate=0.07018837978469647]:0.15562645112434126,13[&rate=0.015095846776344039]:0.15562645112434126)[&rate=0.053694495291…
tree STATE_549000 = ((1[&rate=0.005948202107427695]:2.322147973200707,2[&rate=0.21759865510764942]:0.21214797320070744)[&rate=0.013773775294041767]:3.0156575881592076,((((3[&rate=0.004388806145984125]:2.1966062454861657,(((((4[&rate=0.020098231344153627]:5.772750924117435,(((((7[&rate=0.07187609163175966]:0.5508676484235764,13[&rate=0.017535858744445475]:0.5508676484235764)[&rate=0.08990796346576…
tree STATE_550000 = ((1[&rate=0.014597323654686975]:2.333339014391875,2[&rate=0.2403343099510558]:0.22333901439187542)[&rate=0.012127226048788972]:3.0165110660307306,((((3[&rate=0.0035176797693993647]:2.2065929023632123,(((((4[&rate=0.017815578793831242]:5.781380845583897,(((((7[&rate=0.15641508586362776]:0.9314233508276253,13[&rate=0.010209919138176945]:0.9314233508276253)[&rate=0.28549260227842…
tree STATE_551000 = ((1[&rate=0.021025749058578312]:2.384179374526923,2[&rate=0.24692177024780987]:0.2741793745269234)[&rate=0.0077778765924269525]:3.289485703655153,(((3[&rate=0.0026119152274355884]:2.25196180267384,(((((4[&rate=0.017254452990215465]:5.996753731716545,(((((7[&rate=0.15848648842197574]:0.9285528481923606,13[&rate=0.009471555285406417]:0.9285528481923606)[&rate=0.29495500893001264…
tree STATE_552000 = ((1[&rate=0.015759571744450425]:2.3201472577041073,2[&rate=0.2046029047911494]:0.21014725770410791)[&rate=0.007932285837772524]:3.6054035238735977,(((3[&rate=0.0032410144825281767]:2.1948208477888684,((((4[&rate=0.01810667556064406]:7.428127697273929,((((((7[&rate=0.13659613052616715]:1.2084184780328542,((((((16[&rate=0.013977182003342628]:0.0,((((21[&rate=0.01297174090964627]…
tree STATE_553000 = ((1[&rate=0.02886811853587667]:2.3511007430308055,2[&rate=0.11568508900399466]:0.2411007430308061)[&rate=0.005337322221801175]:3.642538061676298,((((3[&rate=0.016658418433506024]:2.2224431066856027,((((4[&rate=0.017050037856427596]:6.5967394296187685,(((((7[&rate=0.1237327523963174]:1.228716200134734,(((((((16[&rate=0.012459184220262343]:0.1331338684647818,(((21[&rate=0.012144…
tree STATE_554000 = ((1[&rate=0.02582535489461547]:2.34032834486581,2[&rate=0.11222222515399019]:0.23032834486581066)[&rate=0.004326921029756656]:3.9852603667091913,((((3[&rate=0.014791428377375489]:2.2224431066856027,((((4[&rate=0.014791428377375489]:7.558545751191751,(((((7[&rate=0.11222222515399019]:0.9193481307955977,(39[&rate=0.04565671393539118]:0.8679811581841186,40[&rate=0.018393908905853…
tree STATE_555000 = ((1[&rate=0.02866422101871711]:2.286892177378,2[&rate=0.09590910695819622]:0.17689217737800078)[&rate=0.01094780107860227]:4.677960754868444,(((3[&rate=0.016603957314779837]:2.1747447759790646,((((4[&rate=0.007074743231666865]:6.927713976055472,(((((((7[&rate=0.030954548629043763]:0.10786949706802318,(39[&rate=0.04535127985712892]:0.529765893268511,40[&rate=0.02333413228996132…
tree STATE_556000 = ((1[&rate=0.02465714189304984]:2.286892177378,2[&rate=0.12110890977035342]:0.17689217737800078)[&rate=0.006705327050917816]:4.677960754868444,(((3[&rate=0.01200729340145134]:1.8115514743032364,(((((4[&rate=0.003692588829283103]:6.443481392915402,(((((((7[&rate=0.010804612371710714]:0.0,((((17[&rate=0.017050264871535083]:1.1012246090926503,(20[&rate=0.05720102418553714]:0.05393…
tree STATE_557000 = ((1[&rate=0.02536193568901983]:2.286892177378,2[&rate=0.33302559653893105]:0.17689217737800078)[&rate=0.006323841626550537]:4.286274889820277,(((3[&rate=0.012241178203895673]:1.8115514743032364,(((((4[&rate=0.0037100588738762778]:6.443481392915402,(((((((7[&rate=0.008249233645619148]:0.0,(((17[&rate=0.01789574219145553]:1.0347470303395312,(20[&rate=0.33302559653893105]:0.05393…
tree STATE_558000 = ((1[&rate=0.03422340534181421]:2.286892177378,2[&rate=0.05204351601568726]:0.17689217737800078)[&rate=0.009331547396998909]:3.8494617844750394,(((3[&rate=0.0019603550700824602]:1.8620257572439272,(((((4[&rate=0.005815715682801629]:7.788217951488043,5[&rate=0.013472472288382262]:0.188217951488042)[&rate=0.006693037469118593]:0.08728469974426645,(((((((7[&rate=0.0358341838358957…
tree STATE_559000 = ((1[&rate=0.031106711427864]:3.3062208798992785,2[&rate=0.05030735679501348]:1.196220879899279)[&rate=0.009942235719218779]:2.830133081953761,(((3[&rate=0.001691402423416594]:1.8620257572439272,((((4[&rate=0.005210540525390451]:7.911799630383392,(5[&rate=0.0071124038495811665]:0.0,(((((((7[&rate=0.016341751231941405]:0.46968781324727615,(((17[&rate=0.031844822032693135]:0.6863…
tree STATE_560000 = ((1[&rate=0.031110482398876003]:2.412053093088339,2[&rate=0.05846330154176696]:0.3020530930883396)[&rate=0.010196944961432199]:3.3189549791520463,(((3[&rate=0.0016725554578438128]:1.8620257572439272,((((4[&rate=0.005446984007329583]:7.911799630383392,(5[&rate=0.004625611497938422]:0.0,(((((((7[&rate=0.03340040430801907]:0.982159894678265,(((17[&rate=0.05340051854791228]:0.6863…
tree STATE_561000 = ((1[&rate=0.014527829065677936]:3.3445506726074896,2[&rate=0.05862290162816143]:1.2345506726074902)[&rate=0.012761886513900145]:2.3864573996328957,(((3[&rate=0.0016124667400203379]:1.86148320949966,(((4[&rate=0.005648922918066153]:8.070021063549362,(5[&rate=0.039684363113134426]:0.07436759036607299,((((((7[&rate=0.03335715787876173]:0.4059794052556249,32[&rate=0.15203417357454…
tree STATE_562000 = ((1[&rate=0.010367908592085065]:3.1822538973029566,2[&rate=0.021907686900387933]:1.0722538973029572)[&rate=0.00890278895107795]:2.537086811058508,(((3[&rate=0.0010951044098588408]:1.8519888648727019,((((4[&rate=0.0035590723294972007]:8.146328224030974,(5[&rate=0.00890278895107795]:0.0,((((((7[&rate=0.0035590723294972007]:0.7324906473663759,35[&rate=0.10012183008708571]:1.25249…
tree STATE_563000 = ((1[&rate=0.012697510555154678]:3.646459802239768,2[&rate=0.023648277697069276]:1.5364598022397686)[&rate=0.008691728059553537]:2.1163947278008166,(((3[&rate=0.004043979651161822]:1.8519888648727019,(((4[&rate=0.0010809185461393483]:8.454026292917128,(5[&rate=0.002447685720088466]:0.0,((((((7[&rate=0.004495558065881849]:0.7149981292234671,35[&rate=0.1106172183404743]:1.2349981…
tree STATE_564000 = ((1[&rate=0.014541980330669552]:4.384878939850438,2[&rate=0.0260253649302136]:2.2748789398504385)[&rate=0.007621515792178427]:1.365947214775879,(((3[&rate=0.01209382430725879]:1.7635728635358348,(((((4[&rate=0.0018549721677929083]:8.09527623283995,((((((7[&rate=0.03974078999018306]:0.0,35[&rate=0.11672114318485675]:0.5199999999999996)[&rate=0.007621515792178427]:1.615435006700…
tree STATE_565000 = ((1[&rate=0.01353191225178016]:2.320112735175144,2[&rate=0.05086548795613264]:0.2101127351751444)[&rate=0.0067582890629621665]:3.4307134194511733,(((3[&rate=0.008964877879227822]:1.7436037808489928,(((((4[&rate=0.001892643618357773]:7.261443543472765,(((((((7[&rate=0.042582779554275495]:1.6077955842118463,35[&rate=0.1060290909714059]:2.127795584211846)[&rate=0.0215615731914823…
tree STATE_566000 = ((1[&rate=0.015997520142541806]:2.363908383620725,2[&rate=0.2569691120112829]:0.25390838362072543)[&rate=0.032824283703768546]:3.4345133660988267,(((3[&rate=0.008064949242290429]:1.782186378614874,(((((4[&rate=0.002550259798262037]:7.296867015014016,((((((7[&rate=0.04664573674912699]:0.0,35[&rate=0.10930771652443196]:0.5199999999999996)[&rate=0.01811977822166784]:2.23451575193…
tree STATE_567000 = ((1[&rate=0.012157644926687059]:2.363908383620725,2[&rate=0.2325395712500703]:0.25390838362072543)[&rate=0.020447419869973463]:3.4345133660988267,(((3[&rate=0.00832469219217648]:1.782186378614874,((((4[&rate=0.003277454369529643]:7.330091244853165,(((((7[&rate=0.00528530646215362]:0.0,35[&rate=0.10813129428324932]:0.5199999999999996)[&rate=0.01864496493093555]:1.82735508975893…
tree STATE_568000 = ((1[&rate=0.02187871707203223]:2.363908383620725,2[&rate=0.08096988069884381]:0.25390838362072543)[&rate=0.012923486617451956]:3.4345133660988267,(((3[&rate=0.01624290158827993]:1.782186378614874,((((4[&rate=0.0036232746686477336]:7.7350999144088775,((((((7[&rate=0.013988980076598724]:0.0,35[&rate=0.10766725527098972]:0.5199999999999996)[&rate=0.020013805461210152]:2.020264560…
tree STATE_569000 = ((1[&rate=0.027304079631769482]:2.383766419055334,2[&rate=0.02179630880564858]:0.2737664190553346)[&rate=0.010785230789205172]:3.741501062297317,(((3[&rate=0.0028908895888926137]:1.7996806873141935,((((4[&rate=0.0028908895888926137]:6.719920040496444,(((((7[&rate=0.009317832196929207]:0.0,35[&rate=0.09684436640969463]:0.5199999999999996)[&rate=0.0017126521032421141]:2.03367933…
tree STATE_570000 = ((1[&rate=0.05295351095296512]:2.3380759379618823,2[&rate=0.03996215470160549]:0.22807593796188286)[&rate=0.005754716897970225]:3.66134154960492,(((3[&rate=0.019940408196222902]:1.7594288011947654,((((4[&rate=0.004871830945651925]:6.354496877189177,((((((7[&rate=0.08041915552877912]:0.7337430624348364,35[&rate=0.027682676474395106]:1.253743062434836)[&rate=0.018376798679438464…
tree STATE_571000 = ((1[&rate=0.054960268774314466]:2.3147595872565176,2[&rate=0.006141620014823436]:0.20475958725651822)[&rate=0.011179117087925383]:4.67453426497886,(((3[&rate=0.021364137581808024]:1.7388878248064117,(((((4[&rate=0.0125697637527984]:6.336180923998793,(((((((7[&rate=0.06869685711681467]:0.7863125964434694,37[&rate=0.060364832855851834]:0.7863125964434694)[&rate=0.074902430015255…
tree STATE_572000 = ((1[&rate=0.028752821945837437]:2.1099999999999994,2[&rate=0.001794203450336755]:0.0)[&rate=0.00901437145499894]:4.861895091767622,(((3[&rate=0.009900301125018255]:2.8668968455656056,((((((4[&rate=0.009900301125018255]:6.323958628507128,(((((((7[&rate=0.0062842466162853]:0.3887157743181682,37[&rate=0.03173536571103828]:0.3887157743181682)[&rate=0.06853459107059941]:1.508819194…
tree STATE_573000 = ((1[&rate=0.03797551486620707]:3.725512634366652,2[&rate=0.002741913698293488]:1.6155126343666524)[&rate=0.0090976029310251]:4.212867084148506,(((3[&rate=0.027177700249293946]:2.853296019252376,(((((4[&rate=0.009647412590590381]:6.330409855346893,((((((7[&rate=0.012150467001072172]:0.3792183117406438,37[&rate=0.012150467001072172]:0.3792183117406438)[&rate=0.009922322227456568…
tree STATE_574000 = ((1[&rate=0.04112808004631293]:2.1099999999999994,2[&rate=0.03270199620853863]:0.0)[&rate=0.011522165452263611]:3.9177429171529,(((3[&rate=0.030098900041685944]:2.8672356379182347,(((((4[&rate=0.0029044393911477097]:6.127358850450587,((((((7[&rate=0.030098900041685944]:0.3792183117406438,37[&rate=0.014548268865616486]:0.3792183117406438)[&rate=0.012433693989837883]:1.513970315…
tree STATE_575000 = ((1[&rate=0.04052930615537769]:2.1099999999999994,2[&rate=0.015315049757837729]:0.0)[&rate=0.010547886486807738]:3.914546367863018,(((3[&rate=0.03749974206447374]:2.8704123481425583,(((((4[&rate=0.008735795938114419]:6.125078844688968,(((((7[&rate=0.023698603984979662]:0.7836789273002047,37[&rate=0.017209212742197954]:0.7836789273002047)[&rate=0.011726708671667042]:1.211663215…
tree STATE_576000 = ((1[&rate=0.0648675715797893]:2.1099999999999994,2[&rate=0.038909310629533685]:0.0)[&rate=0.008303313782825334]:4.5703887405365435,(((3[&rate=0.019565632548641]:2.911952802554204,(((((4[&rate=0.007684867989791241]:6.160710210068391,(((((7[&rate=0.06114161811193851]:0.507763263025879,37[&rate=0.036603882953013554]:0.507763263025879)[&rate=0.011008796091037821]:1.993272475725369…
tree STATE_577000 = ((1[&rate=0.08313680842357886]:2.1099999999999994,2[&rate=0.018194899144593088]:0.0)[&rate=0.00961398038543707]:4.7645291837499215,(((3[&rate=0.030121883966578215]:2.48278774185475,((((((4[&rate=0.009256985139497178]:6.117249173538379,((((((7[&rate=0.07324706422842484]:1.1816971285861655,37[&rate=0.04522135613771174]:1.1816971285861655)[&rate=0.030689497600415838]:0.7817471319…
tree STATE_578000 = ((1[&rate=0.07096966612843125]:2.1099999999999994,2[&rate=0.00796961672946302]:0.0)[&rate=0.009687590934598379]:3.517189686969594,(((3[&rate=0.012259630160330803]:2.48278774185475,((((((4[&rate=0.010986632572738965]:5.9867761776044865,(((((7[&rate=0.017798726306520938]:0.8657200115187038,37[&rate=0.04045342668354131]:0.8657200115187038)[&rate=0.017456669731334366]:0.7412026020…
tree STATE_579000 = ((1[&rate=0.06947864658254738]:2.1099999999999994,2[&rate=0.007461873395299928]:0.0)[&rate=0.009106580200632467]:3.5073171097147053,(((3[&rate=0.004638682814760327]:2.706179036436531,(((((4[&rate=0.018650019550006346]:7.258415527185377,((((((7[&rate=0.017275317229217643]:2.0288961954829006,37[&rate=0.05999210887430995]:2.0288961954829006)[&rate=0.05840883152017636]:0.324344104…
tree STATE_580000 = ((1[&rate=0.07107219297550088]:2.1099999999999994,2[&rate=0.026562180777703767]:0.0)[&rate=0.026562180777703767]:3.4511849266452543,(((3[&rate=0.004124460126751035]:2.659273258707408,(((((4[&rate=0.018495786114827332]:7.138087294232793,(((((7[&rate=0.011841275799854457]:0.4441041803215455,37[&rate=0.007173313509939131]:0.4441041803215455)[&rate=0.06881860889939871]:1.330802383…
tree STATE_581000 = ((1[&rate=0.08010393277562569]:2.1099999999999994,2[&rate=0.09438694124099772]:0.0)[&rate=0.02029844998020251]:2.6614150138623387,(((3[&rate=0.0030097638198597954]:2.659273258707408,((((((4[&rate=0.0257601323387179]:7.256905845392019,(((((((((7[&rate=0.009846671132695243]:0.10386098753039263,37[&rate=0.051695019580904826]:0.10386098753039263)[&rate=0.07191705862159913]:1.35022…
tree STATE_582000 = ((1[&rate=0.03617197569061649]:2.1099999999999994,2[&rate=0.011804604964425255]:0.0)[&rate=0.0186236740133883]:2.6018607640185607,(((3[&rate=0.013962583004017542]:2.693876017839642,((((((4[&rate=0.026411686244017032]:7.238862019335766,(((((((7[&rate=0.018983151320159826]:0.4665016525786605,37[&rate=0.022853337737152726]:0.4665016525786605)[&rate=0.062398819923823394]:1.0129160…
tree STATE_583000 = ((1[&rate=0.032891279857695375]:2.1099999999999994,2[&rate=0.03216828331686346]:0.0)[&rate=0.015287311386200396]:4.165526327282656,(((3[&rate=0.013340366379888112]:2.8014192513920477,(((((4[&rate=0.02240798802578579]:7.108135757290594,((((((7[&rate=0.3755997914483974]:0.10182349662808576,37[&rate=0.01936051870069051]:0.10182349662808576)[&rate=0.02240798802578579]:1.4563327099…
tree STATE_584000 = ((1[&rate=0.03403288282266562]:3.491361494803421,2[&rate=0.036237421697479455]:1.3813614948034214)[&rate=0.04037321912779244]:2.167390608177783,(((3[&rate=0.02149331658473776]:2.8014192513920477,(((((4[&rate=0.011246180769490854]:7.108135757290594,((((((7[&rate=0.007366717589699067]:1.1347991443983503,37[&rate=0.04128174008354734]:1.1347991443983503)[&rate=0.035481855242637056…
tree STATE_585000 = ((1[&rate=0.029602525586268705]:2.5958057400836836,2[&rate=0.031815587222464]:0.48580574008368416)[&rate=0.00510377949814141]:3.450107046505586,(((3[&rate=0.008555716419299862]:2.8014192513920477,(((((4[&rate=0.008297340173272619]:6.381030841029457,(((((((7[&rate=0.042189080347890935]:1.0511521125961174,13[&rate=0.0065504585353795535]:1.0511521125961174)[&rate=0.03105478062283…
tree STATE_586000 = ((1[&rate=0.05220468455278312]:2.5483906710439683,2[&rate=0.04581396565998195]:0.4383906710439689)[&rate=0.006618159173364156]:3.4459984504150682,(((3[&rate=0.01062323130119944]:2.758677579081123,(((((4[&rate=0.010328986922941756]:6.343993852900667,(((((((7[&rate=0.03963855282283343]:0.7885758132946776,13[&rate=0.06027143578968428]:0.7885758132946776)[&rate=0.00917140136148792…
tree STATE_587000 = ((1[&rate=0.011323198625490334]:2.5483906710439683,2[&rate=0.04434301294194146]:0.4383906710439689)[&rate=0.005383115428391955]:3.4459984504150682,(((3[&rate=0.009202430465952177]:2.758677579081123,(((((4[&rate=0.008629045882360352]:6.897590584722579,(((((((7[&rate=0.009202430465952177]:0.7885758132946776,13[&rate=0.049607899820810895]:0.7885758132946776)[&rate=0.0824042860388…
tree STATE_588000 = ((1[&rate=0.035610855338545966]:2.5483906710439683,2[&rate=0.055582688172457304]:0.4383906710439689)[&rate=0.006530645846934486]:3.202562981101586,(((3[&rate=0.014851935117547054]:2.758677579081123,(((((((4[&rate=0.00870495994485884]:5.387876581623381,((14[&rate=0.017234783238501382]:1.5193387769618099,19[&rate=0.016009570951489863]:11.739338776961809)[&rate=0.1093989996685043…
tree STATE_589000 = ((1[&rate=0.04709367350804256]:2.5483906710439683,2[&rate=0.12136305975640321]:0.4383906710439689)[&rate=0.009117840624956146]:3.0199457575400572,(((3[&rate=0.02044606691578723]:3.1607647151309948,((((((4[&rate=0.011992709204859502]:5.984720282397834,((((((7[&rate=0.07241293638284574]:0.3030338203833871,30[&rate=0.038925938756050174]:2.3230338203833867)[&rate=0.020939673869683…
tree STATE_590000 = ((1[&rate=0.043600079855712216]:2.5483906710439683,2[&rate=0.03292838751068363]:0.4383906710439689)[&rate=0.007652220328860813]:3.0199457575400572,(((3[&rate=0.01622499311439117]:3.1607647151309948,((((((4[&rate=0.009147411442675056]:6.129238404018977,(((((7[&rate=0.06356965051677349]:0.6569845414179305,13[&rate=0.043600079855712216]:0.6569845414179305)[&rate=0.015410909380664…
tree STATE_591000 = ((1[&rate=0.014278312270274953]:4.167677296514746,2[&rate=0.028717516447079795]:2.057677296514747)[&rate=0.00662486435796149]:1.4006591320692792,(((3[&rate=0.013923627933144406]:2.9746886326665987,((((((4[&rate=0.007642208994777839]:5.88821542274184,(((((((7[&rate=0.06584331089279323]:0.37277018928809014,13[&rate=0.03698525864905016]:0.37277018928809014)[&rate=0.00764220899477…
tree STATE_592000 = ((1[&rate=0.005538291007822062]:2.760682301478184,2[&rate=0.0574736688414579]:0.6506823014781844)[&rate=0.0063174428538818285]:2.8076541271058417,(((3[&rate=0.009664476670475187]:2.604519194398158,(((((((4[&rate=0.007934194172820005]:5.88821542274184,(((((((7[&rate=0.015925205386906855]:1.1006353736335726,13[&rate=0.04041016254114679]:1.1006353736335726)[&rate=0.05231924791416…
tree STATE_593000 = ((1[&rate=0.023948991224815842]:2.8051494035913436,2[&rate=0.059373992497748614]:0.6951494035913441)[&rate=0.015594310901076928]:2.763187024992682,(((3[&rate=0.011318773804807704]:2.604519194398158,(((((((4[&rate=0.009122412813524926]:5.88821542274184,((((((((7[&rate=0.017633476115785123]:1.1006353736335726,13[&rate=0.028177246067076837]:1.1006353736335726)[&rate=0.00973276723…
tree STATE_594000 = ((1[&rate=0.027273119253353344]:3.3462176893617155,2[&rate=0.035524190011211224]:1.236217689361716)[&rate=0.016930659221209815]:2.22211873922231,(((3[&rate=0.011658489052191781]:3.370494158730075,(((((((4[&rate=0.010625569520899946]:5.81319218036035,((((((((7[&rate=0.011658489052191781]:0.8800610872358199,13[&rate=0.01906521444465738]:0.8800610872358199)[&rate=0.01165848905219…
tree STATE_595000 = ((1[&rate=0.023918057556089212]:2.820055058218223,2[&rate=0.03376430488017842]:0.7100550582182237)[&rate=0.009586107055492893]:2.653310853532865,(((3[&rate=0.01082818483475269]:3.370494158730075,(((((((4[&rate=0.00665091191748571]:5.614300457027316,((((((7[&rate=0.014945696708271552]:2.395200913419501,(13[&rate=0.14176378248082244]:0.25693571908029256,30[&rate=0.06597588060456…
tree STATE_596000 = ((1[&rate=0.02446829994321448]:2.820055058218223,2[&rate=0.007804672578664122]:0.7100550582182237)[&rate=0.009283214604617165]:2.653310853532865,(((3[&rate=0.01813951925130068]:3.264255902431607,(((((((4[&rate=0.005210815941708179]:5.519798003632349,(((7[&rate=0.014575104757519894]:0.5766717097874512,15[&rate=0.015704621511543383]:0.5766717097874512)[&rate=0.005210815941708179…
tree STATE_597000 = ((1[&rate=0.018728115525841728]:3.422222643582991,2[&rate=0.01320598886649655]:1.3122226435829916)[&rate=0.006461787406718866]:2.508574156826697,(((3[&rate=0.01357428180545364]:3.520018463917623,(((((((4[&rate=0.00317864447628787]:5.939222881687545,(((11[&rate=0.04329792662704978]:2.9329696302935773,(12[&rate=0.056656813823242884]:1.2836957337754598,(((13[&rate=0.0998826282962…
tree STATE_598000 = ((1[&rate=0.01965675369376441]:3.7051253453392405,2[&rate=0.061029571616437274]:1.595125345339241)[&rate=0.008751304416063243]:2.2256714550704473,(((3[&rate=0.01699975207347923]:3.144112652283276,(((((((4[&rate=0.00463931009272918]:5.939222881687545,(((11[&rate=0.04798115009112106]:3.4513500588169386,(12[&rate=0.061029571616437274]:1.5179042116116541,(((13[&rate=0.101347145732…
tree STATE_599000 = ((1[&rate=0.00705777542771948]:3.554834211843975,2[&rate=0.026243249304184087]:1.4448342118439754)[&rate=0.006780869298929413]:3.343666803143435,(((3[&rate=0.03538920442158872]:3.144112652283276,(((((((4[&rate=0.02399153673800514]:5.6304662514413835,((11[&rate=0.06653370034146515]:3.5489071223355317,(12[&rate=0.05853348350252333]:1.202388947174807,((((13[&rate=0.09919431880073…
tree STATE_600000 = ((1[&rate=0.010588733957201942]:5.691868572972837,(((3[&rate=0.006540844712196968]:3.694018241695609,((((((4[&rate=0.029294746843988646]:5.590992194435579,((((((7[&rate=0.0346765837506936]:0.2158082601722775,33[&rate=0.04298203573226946]:0.2158082601722775)[&rate=0.14860599951795148]:0.2678233366920608,37[&rate=0.037432282543053454]:0.4836315968643383)[&rate=0.0266869634373970…
tree STATE_601000 = ((1[&rate=0.012750510163012593]:3.5261517991512363,2[&rate=0.01944277778889751]:1.416151799151237)[&rate=0.04181698773808295]:2.4243688369048044,(((3[&rate=0.009734259881039216]:2.830612778144399,(((((4[&rate=0.008142585756189919]:5.590992194435579,((((((7[&rate=0.058321051029322335]:0.6843358277728164,33[&rate=0.04083624319678171]:0.6843358277728164)[&rate=0.03988583074622798…
tree STATE_602000 = ((1[&rate=0.007429624093220188]:3.4183834509441695,2[&rate=0.030181603743134014]:1.30838345094417)[&rate=0.030881175189159542]:2.1256301508306805,(((3[&rate=0.010161065524175613]:2.830612778144399,((((((4[&rate=0.008442961418153365]:5.590992194435579,(((((((7[&rate=0.0581823350256933]:0.509420933175921,(32[&rate=0.14839120076220325]:0.36732982062602915,33[&rate=0.0598017578327…
tree STATE_603000 = ((1[&rate=0.007315424828649171]:4.0726151198658584,2[&rate=0.0300839166490402]:1.962615119865859)[&rate=0.03539516932219749]:1.4713984819089916,(((3[&rate=0.01741118710824856]:2.762587315724197,(((((4[&rate=0.008660409462263074]:6.0054405515600315,(((((((7[&rate=0.05832757323989697]:1.1121281032224317,(32[&rate=0.149983624471459]:0.43975027740073,33[&rate=0.10574194915048449]:…
tree STATE_604000 = ((1[&rate=0.015834167487139558]:5.246294923073549,2[&rate=0.006390486498961199]:3.1362949230735495)[&rate=0.030219162008413663]:0.5432295307246022,(((3[&rate=0.015834167487139558]:3.4227560947224944,(((((4[&rate=0.008201381814774894]:5.415973631870106,((((((7[&rate=0.049454271711231436]:0.4857133688008375,(32[&rate=0.1203915897938003]:0.11883038785650157,33[&rate=0.00850404060…
tree STATE_605000 = ((1[&rate=0.011048828799590306]:4.182686285548705,2[&rate=0.00702180969877814]:2.0726862855487056)[&rate=0.03338583349270118]:1.6340706533263898,(((3[&rate=0.017453855071066216]:4.926646313706577,((((((4[&rate=0.009019488115106836]:5.321123045331326,(((((((7[&rate=0.00702180969877814]:0.5016729550061463,(32[&rate=0.03568317412076296]:0.3677476995833082,33[&rate=0.0014593683995…
tree STATE_606000 = ((1[&rate=0.010841709551062966]:4.830937360785093,2[&rate=0.0068223736048878105]:2.7209373607850935)[&rate=0.03281255291294986]:0.5544619975483513,(((3[&rate=0.017298372006769307]:3.398185323212914,((((((4[&rate=0.01015612609587007]:6.284308535831009,(((((((7[&rate=0.014861481080980496]:0.3697005816720811,32[&rate=0.10753314845567644]:0.3697005816720811)[&rate=0.10753314845567…
tree STATE_607000 = ((1[&rate=0.009803146121154894]:4.724702996394832,2[&rate=0.009803146121154894]:2.6147029963948327)[&rate=0.02467967892409381]:0.6606963619386121,(((3[&rate=0.001068043736012565]:3.398185323212914,(((((4[&rate=0.009140303301348808]:7.153237256684282,(((((7[&rate=0.028490990268596635]:2.710415694005661,32[&rate=0.06979996270240818]:2.710415694005661)[&rate=0.11462861348258806]:…
tree STATE_608000 = (1[&rate=0.0101858566220207]:5.447955481739534,(2[&rate=0.009202129470291089]:3.275399358333445,(((3[&rate=0.003411650286494229]:4.4678551208833355,(((((4[&rate=0.008564977577102903]:7.056717474104193,((((((7[&rate=0.017090340056370952]:0.4583898028340876,13[&rate=0.10908943141667948]:0.4583898028340876)[&rate=0.025517434639845803]:2.2520258911715736,32[&rate=0.071120870462741…
tree STATE_609000 = ((1[&rate=0.020389170250874843]:3.919594031643122,2[&rate=0.0054803023627578405]:1.8095940316431225)[&rate=0.019788422076664203]:1.1677139606374354,(((3[&rate=0.012874047906969301]:4.4678551208833355,(((((4[&rate=0.005230363549135234]:7.056717474104193,((((((7[&rate=0.07532195956328137]:0.3013716668658688,13[&rate=0.08546746526056101]:0.3013716668658688)[&rate=0.00315126501160…
tree STATE_610000 = ((1[&rate=0.017700407430176153]:5.078400888741903,2[&rate=0.018777415386971155]:2.968400888741904)[&rate=0.021109252596918728]:0.008907103538653871,((((3[&rate=0.002125928399769346]:3.3022249078681654,(((((4[&rate=0.005781154695299567]:6.543924109113842,((((((7[&rate=0.07753397780212162]:0.3013716668658688,13[&rate=0.032699012425345966]:0.3013716668658688)[&rate=0.010024850674…
tree STATE_611000 = (1[&rate=0.00993070237761971]:5.186604882318576,(2[&rate=0.002435223375542563]:2.9735685399885625,((((3[&rate=0.016011655645681237]:2.9261303696748087,(((((4[&rate=0.004713486567842134]:7.694267125531958,((((((7[&rate=0.0697802486775859]:1.5032481336747452,13[&rate=0.07590444530034272]:1.5032481336747452)[&rate=0.007760728518480549]:0.5372459379761523,30[&rate=0.03546287513246…
tree STATE_612000 = ((1[&rate=0.010408673692440886]:4.412689470892197,2[&rate=0.010758912055170322]:2.302689470892197)[&rate=0.015217717863757831]:0.7739154114263798,((((3[&rate=0.0161691705230504]:4.356210547147498,(((((4[&rate=0.006753096487421188]:7.694267125531958,(((((7[&rate=0.05857491278235868]:2.30242770055294,(13[&rate=0.010758912055170322]:1.5032481336747452,30[&rate=0.03647591587256876…
tree STATE_613000 = ((1[&rate=0.012967631414609982]:4.5721866080919895,((((3[&rate=0.019490574741477067]:2.51884543262301,(((((((4[&rate=0.014631658049112406]:5.943932833422931,((((7[&rate=0.04387557100031912]:0.6723398442291391,30[&rate=0.07666429020946795]:2.6923398442291386)[&rate=0.023014079770850224]:0.5551033607156981,13[&rate=0.013370789275188727]:1.2274432049448372)[&rate=0.01035785841477…
tree STATE_614000 = ((1[&rate=0.007198910058108216]:5.365796212433452,((((3[&rate=0.009357276518983128]:2.505361554712451,((((((4[&rate=0.01381373362458825]:5.852410662722697,(((((7[&rate=0.042658120857538354]:0.19186880486841673,30[&rate=0.07565841994513017]:2.2118688048684163)[&rate=0.021992486717717672]:1.1489806083385794,13[&rate=0.0207822417985902]:1.3408494132069961)[&rate=0.020200614343055…
tree STATE_615000 = ((1[&rate=0.015146968493435364]:4.722930166182628,((((3[&rate=0.008338383665471565]:2.3024560276051034,((((((4[&rate=0.015598474513310407]:6.824695034209732,(((((((7[&rate=0.008338383665471565]:0.5717773799830432,30[&rate=0.07994863698821479]:2.591777379983043)[&rate=0.05192790767243867]:1.007587458893127,13[&rate=0.014271392802196314]:1.5793648388761703)[&rate=0.0503826901352…
tree STATE_616000 = (1[&rate=0.01301048312204525]:5.381379205296575,(2[&rate=0.00959418860627506]:2.994359062968627,((((3[&rate=0.0125956060000392]:2.6674646800610304,(((((4[&rate=0.013435207334879616]:7.045955235981211,(((((((7[&rate=0.006772878613383898]:1.2793984005103987,30[&rate=0.08024799955465244]:3.2993984005103982)[&rate=0.02126157593913203]:0.29996643836577164,13[&rate=0.012190247461071…
tree STATE_617000 = (1[&rate=0.013320026489988215]:5.369427279127258,(2[&rate=0.00289690792109586]:3.0021619878988233,((((3[&rate=0.03221318531506569]:2.5611931348049524,(((((4[&rate=0.012895392982648673]:6.703558259167618,((((((((7[&rate=0.038758435524440554]:0.25972167228596277,13[&rate=0.01207567223566257]:0.25972167228596277)[&rate=0.02532230354026868]:0.5018811068774447,30[&rate=0.0807879827…
tree STATE_618000 = ((1[&rate=0.013320026489988215]:4.8809429205775885,((((3[&rate=7.626456966406619E-4]:2.5611931348049524,(((((4[&rate=0.006393292785421764]:6.7302861197391195,((((((7[&rate=0.038758435524440554]:0.5927786297763689,(13[&rate=0.03756641026993162]:0.25972167228596277,30[&rate=0.07457770968497926]:2.2797216722859623)[&rate=0.011679932761163466]:0.3330569574904061)[&rate=0.002443464…
tree STATE_619000 = ((1[&rate=0.013324044438671157]:5.150008870140468,2[&rate=0.0030596059999510087]:3.0400088701404684)[&rate=0.03002970976338373]:0.4941688367630235,((((3[&rate=8.214302453879255E-4]:2.955902119016521,(((((4[&rate=0.00638926286325104]:6.371943801524932,((((((7[&rate=0.03940440796530239]:0.6402959792517819,(13[&rate=0.03821005103586214]:0.22386937291101816,30[&rate=0.072274737462…
tree STATE_620000 = ((1[&rate=0.01492339791336593]:4.732099451671672,2[&rate=0.0039259115891805]:2.622099451671673)[&rate=0.007968524457994565]:1.1722966720837178,((((3[&rate=0.0011901921516680445]:2.835916820899321,(((((4[&rate=0.006460916225541322]:7.720559131725338,5[&rate=0.003371545719506997]:0.1205591317253365)[&rate=0.02202437809350397]:0.6693708454127218,((((((7[&rate=0.16353588584689455]…
tree STATE_621000 = ((1[&rate=0.012678929254005461]:5.3705960593898965,2[&rate=0.003335457218635055]:3.260596059389897)[&rate=0.021976086968490554]:2.643000934651674,((((3[&rate=0.0010111880804408628]:3.3303500905544894,((((4[&rate=0.005489198922071639]:8.38992997713806,(5[&rate=0.0016188201299498866]:0.7611371858222427,(((((((7[&rate=0.04986774888528024]:0.13336262896528694,30[&rate=0.0992510043…
tree STATE_622000 = ((1[&rate=0.010538267020028712]:5.233596570637687,2[&rate=0.015335507923325813]:3.1235965706376874)[&rate=0.002086305198121636]:1.0414694400213307,((((3[&rate=0.006038282931704882]:3.3804332979619076,(((((4[&rate=0.00774408628143437]:8.411480985445728,5[&rate=0.0017376061027239134]:0.8114809854457263)[&rate=0.03577287629334729]:0.02397989642462761,((((((7[&rate=0.0528141348251…
tree STATE_623000 = ((1[&rate=0.012494523770400523]:6.188166042696274,2[&rate=0.012494523770400523]:4.0781660426962745)[&rate=0.0014125943488335498]:0.451053654418736,(((3[&rate=0.011773379565309291]:2.7030986508119668,((((4[&rate=0.004512080835219954]:8.205263300332682,(5[&rate=0.0011567015928170535]:0.0,((((((7[&rate=0.025879093225100156]:0.9500874898619074,30[&rate=0.03993002201197239]:2.97008…
tree STATE_624000 = ((1[&rate=0.007743487396298031]:6.188166042696274,((((3[&rate=0.015921602201759713]:2.7030986508119668,((((4[&rate=0.010917797467547107]:8.444509162673405,(5[&rate=0.049409568212062376]:0.07531707826041156,(((((7[&rate=0.027770830065953846]:1.073192267949235,(13[&rate=0.034826398130800046]:0.9500874898619074,30[&rate=0.03922284888854477]:2.970087489861907)[&rate=0.036500510238…
tree STATE_625000 = ((1[&rate=0.006697799660862211]:6.040640991507956,2[&rate=0.010066762478098916]:3.930640991507957)[&rate=0.0021424348086316308]:0.5068749455870147,((((3[&rate=0.009471554743924264]:2.2721809869089924,((((4[&rate=0.00976715905192272]:8.375166611427872,(5[&rate=0.019418331627642203]:0.21414670672266567,((((((7[&rate=0.02722705363201064]:0.49305551112973944,30[&rate=0.03873667200…
tree STATE_626000 = ((1[&rate=0.0064346405376080485]:6.028809431758056,2[&rate=0.009152748959784468]:3.9188094317580564)[&rate=0.012577352406278103]:0.6274336582253781,(((3[&rate=0.014207836276683004]:2.2625096147877244,(((((4[&rate=0.009683810313117094]:7.8052487872316405,(((((7[&rate=0.014551601285368145]:2.4087888309086694,(13[&rate=0.030792102626122576]:0.4861598719084874,30[&rate=0.082464889…
tree STATE_627000 = ((1[&rate=0.008307517384716018]:6.7732233813845255,(((3[&rate=0.017153129798611454]:2.515585049570113,(((4[&rate=0.00428985817485467]:7.725814234451001,(5[&rate=0.01411384584903542]:0.04313718525897059,(((((7[&rate=0.022823455022668877]:2.4087888309086694,(13[&rate=0.06849003294647095]:0.5950594064954409,30[&rate=0.0962552651997761]:2.6150594064954404)[&rate=0.0046126391544933…
tree STATE_628000 = (1[&rate=0.008095459259112382]:7.5144666719859075,(2[&rate=0.008095459259112382]:3.577840867488888,((((3[&rate=0.017923831538130434]:1.9727235834246386,((((4[&rate=0.003314190524472584]:7.9801066895301815,(5[&rate=0.05382779571414064]:0.0,(((((7[&rate=0.03774150492981336]:2.5607616675515885,(13[&rate=0.06444159731561978]:0.5950594064954409,30[&rate=0.06885032380393392]:2.61505…
tree STATE_629000 = (1[&rate=0.007374230395432808]:5.745831300385227,(2[&rate=0.016796640424932445]:3.586046493182401,((((3[&rate=0.018890712006511177]:1.9794289216496281,((((4[&rate=0.003481968297943244]:7.830562968510925,(5[&rate=0.05389041262369773]:0.0,((((7[&rate=0.009065258949427595]:1.4998781147395448,(13[&rate=0.041017723880270196]:0.5999006172788057,30[&rate=0.07487057816594733]:2.619900…
tree STATE_630000 = (1[&rate=0.009242483414861639]:5.745831300385227,(2[&rate=0.026749497051177077]:3.5385635776076043,(((3[&rate=0.015593808610509702]:1.9794289216496281,((((4[&rate=0.00467583642412202]:7.930914120650584,(5[&rate=0.05940299494821473]:0.2859886241134362,((((((7[&rate=0.010826630886511077]:0.27700316497667643,13[&rate=0.08442113836325484]:0.27700316497667643)[&rate=0.0095569024982…
tree STATE_631000 = ((1[&rate=0.005475329846432105]:5.541715432148244,(((3[&rate=0.0031153103921318717]:1.9314730820017374,(((((4[&rate=0.0047066585635912326]:7.600000000000001,5[&rate=0.005475329846432105]:0.0)[&rate=0.08773017457666799]:0.20656643438402256,((((((7[&rate=0.0743061824111171]:0.7548854132808422,30[&rate=0.056274892356653]:2.774885413280842)[&rate=0.0070298880084680325]:0.709138217…
tree STATE_632000 = ((1[&rate=0.0074310613640732335]:5.799467902290893,(((3[&rate=0.008236125455989432]:1.9481388718363988,(((((4[&rate=0.003584637370729352]:7.600000000000001,5[&rate=0.004731250550389261]:0.0)[&rate=0.016469668655781346]:0.2220449643410376,(((((7[&rate=0.07834966438777322]:1.7320654666048974,(13[&rate=0.07216566989454695]:0.9145272332092098,30[&rate=0.05778208599138364]:2.934527…
tree STATE_633000 = (1[&rate=0.006983448552096735]:6.533281632478641,(2[&rate=0.010929712658065582]:3.7021420549475508,(((3[&rate=0.011249701562524094]:1.9481388718363988,((((4[&rate=0.0034899120677388397]:7.902951775249242,(5[&rate=0.004833873185319771]:0.0,((((((7[&rate=0.047747523149294646]:0.6088771148416363,13[&rate=0.07036981589019249]:0.6088771148416363)[&rate=0.030060468108612425]:1.12318…
tree STATE_634000 = (1[&rate=0.00535804473303719]:6.513294570154912,(2[&rate=0.007592920303756866]:3.5310280022832785,(((3[&rate=0.011675322314333296]:1.9321329989233362,((((((4[&rate=0.012683884939003449]:7.600000000000001,5[&rate=0.02295643412927138]:0.0)[&rate=0.004421296270321573]:0.16791580319438282,((((((7[&rate=0.0478292780876039]:0.9912793130274835,13[&rate=0.06982352446253395]:0.99127931…
tree STATE_635000 = ((1[&rate=0.005171340428937355]:5.862668774049496,(((3[&rate=0.008799498496728479]:1.7717482811210843,((((((4[&rate=0.012569832047412693]:7.600000000000001,5[&rate=0.005655472343398592]:0.0)[&rate=0.006148501487579903]:0.16791580319438282,((((((7[&rate=0.0212430471215708]:0.9912793130274835,13[&rate=0.01775900422772175]:0.9912793130274835)[&rate=0.03047872545587546]:2.00847317…
tree STATE_636000 = ((1[&rate=0.006645497996249799]:5.862668774049496,(((3[&rate=0.011598362831484146]:1.7717482811210843,((((((4[&rate=0.014479680211960087]:7.652031252260848,((((((7[&rate=0.02493543860802739]:1.3626711364193405,13[&rate=0.03093726380179372]:1.3626711364193405)[&rate=0.005783176247394874]:1.6237947421026355,(((((16[&rate=0.054903377890111286]:0.3846551013243946,((((((21[&rate=0.…
tree STATE_637000 = ((1[&rate=0.009180070010701567]:5.886344304306412,(((3[&rate=0.00988364708399937]:1.7909061095408418,((((((4[&rate=0.018670084377407227]:7.535216959811457,((((((7[&rate=0.02945693941056568]:1.4477873987067476,13[&rate=0.04638434440528621]:1.4477873987067476)[&rate=0.008121319514854746]:0.6656800116676997,(((((16[&rate=0.1728141765606591]:0.19806404413564138,((((21[&rate=0.1003…
tree STATE_638000 = (1[&rate=0.00863469078235816]:6.945398739569576,(2[&rate=0.0061073971920230855]:3.7857707354095282,(((3[&rate=0.009672767225804313]:1.7985338140832283,((((((4[&rate=0.01852371659815229]:7.308862686479863,(((((7[&rate=0.04463692713678139]:1.7749551141937587,13[&rate=0.018112540260013785]:1.7749551141937587)[&rate=0.009672767225804313]:1.2934911740989392,(((((((((16[&rate=0.1728…
tree STATE_639000 = ((1[&rate=0.008784276058110396]:5.788569460903204,2[&rate=0.018852599354826707]:3.678569460903205)[&rate=0.04446012239997969]:1.9917343285821332,(((3[&rate=0.009840955755084264]:1.6809162061129257,((((((4[&rate=0.02592476195111228]:7.133027561103521,((((7[&rate=0.060412586085074]:0.8596721471394133,13[&rate=0.029300491297804755]:0.8596721471394133)[&rate=0.009840955755084264]:…
tree STATE_640000 = ((1[&rate=0.014080361031785976]:7.090844317288003,2[&rate=0.007067639545731959]:4.980844317288003)[&rate=0.03702573344556313]:1.2475617945154127,(((3[&rate=0.056570528358322436]:1.7802116724556853,(((((((4[&rate=0.009329544979409776]:6.41985854534996,((((7[&rate=0.02999662406541929]:0.932720135282409,13[&rate=0.02290478063029186]:0.932720135282409)[&rate=0.0030051944829335153]…
tree STATE_641000 = ((1[&rate=0.015842678395098043]:7.559516155785914,2[&rate=0.007431547690136317]:5.449516155785915)[&rate=0.0365261065823208]:0.7788899560175011,(((3[&rate=0.0033433064423769123]:1.7802116724556853,((((((4[&rate=0.0096318816547191]:7.365528189974931,((((((7[&rate=0.0365261065823208]:1.0841028008339961,13[&rate=0.02049777365541534]:1.0841028008339961)[&rate=0.02579735931283078]:…
tree STATE_642000 = ((1[&rate=0.013394700278154155]:6.88189672478407,(((3[&rate=0.0034300733334579592]:1.8874799090641758,((((((4[&rate=0.009993592099762617]:7.075183596569445,((((((7[&rate=0.0030421581663298484]:1.4746257250019106,13[&rate=0.007405010044819585]:1.4746257250019106)[&rate=0.006261283395663607]:0.4760165517381303,(32[&rate=0.010586337476099524]:0.10401766350750918,33[&rate=0.067863…
tree STATE_643000 = ((1[&rate=0.011477698795819676]:6.461967647281426,((((3[&rate=0.013106318785179517]:1.8874799090641758,((((((4[&rate=0.010535347965444484]:7.576097438881234,(((11[&rate=0.032466426219528416]:2.0006523099351554,(14[&rate=0.12069835407187196]:0.0,19[&rate=0.027365147187577637]:10.219999999999999)[&rate=0.050563207019079]:3.1906523099351567)[&rate=0.024107250725777418]:2.35214165…
tree STATE_644000 = ((1[&rate=0.012350545068385907]:5.027275844744366,(((3[&rate=0.011020829912567287]:1.8874799090641758,((((((4[&rate=0.012686403148169444]:7.576097438881234,((7[&rate=0.014746906941182589]:5.2539475561633076,31[&rate=0.06081379868369715]:5.2539475561633076)[&rate=0.037718587762455624]:0.7237489151562251,(((11[&rate=0.0347982483847772]:1.77266768984515,(14[&rate=0.12343290499699…
tree STATE_645000 = (1[&rate=0.010163010285686315]:5.0467905193686065,(2[&rate=0.014796804468660364]:2.917275844744367,(((3[&rate=0.01141070752968434]:1.8874799090641758,((((((4[&rate=0.02141056788615614]:7.576097438881234,((7[&rate=0.013049500651405819]:0.8094498654391913,31[&rate=0.05835280784194655]:0.8094498654391913)[&rate=0.022381242305310887]:5.892710024628414,(((11[&rate=0.101030037410949…
tree STATE_646000 = ((1[&rate=0.009839736693506343]:4.981686361995024,2[&rate=0.014768781535058867]:2.8716863619950246)[&rate=0.07549690579590583]:0.06510415737358244,((((3[&rate=0.03333852563042586]:1.8874799090641758,((((4[&rate=0.02137001947426661]:6.904214660828874,(((7[&rate=0.015132583354548252]:2.5841030977192787,31[&rate=0.05824229635528879]:2.5841030977192787)[&rate=0.021849583049217493]…
tree STATE_647000 = ((1[&rate=0.01561928915662002]:4.981686361995024,2[&rate=0.01480320644754169]:2.8716863619950246)[&rate=0.011445938286392376]:0.35128902730226486,((((3[&rate=0.036480405577393196]:2.070325307313823,((((((4[&rate=0.005493990561427849]:6.904214660828874,(((7[&rate=0.01520768109642873]:1.7096217537935772,31[&rate=0.10712259317215764]:1.7096217537935772)[&rate=0.024586361435204387…
tree STATE_648000 = (1[&rate=0.010495881344994318]:6.10385754287492,(2[&rate=0.014233740899675119]:3.1451789763554103,((((3[&rate=0.002695425343310805]:2.070325307313823,(((((4[&rate=0.0075996735369008046]:6.904214660828874,(((7[&rate=0.014233740899675119]:0.7069189639398772,31[&rate=0.11559126422305994]:0.7069189639398772)[&rate=0.026312905386566728]:3.944155281338624,((11[&rate=0.14340873972747…
tree STATE_649000 = ((1[&rate=0.009351110810131931]:5.87374879859091,((((3[&rate=0.0027200571225252886]:2.063131709633325,(((((4[&rate=0.014490366163702924]:5.402198817353284,(((7[&rate=0.012622378906767913]:2.870956661674839,31[&rate=0.10981849749937916]:2.870956661674839)[&rate=0.0340696069445417]:1.322480177221184,(((11[&rate=0.1227618878305722]:0.8107926415394111,(14[&rate=0.13916152347565405…
tree STATE_650000 = (1[&rate=0.012211837562036627]:5.997515385365972,(2[&rate=0.016147779895393254]:2.828783909489026,((((3[&rate=0.024200930352887742]:2.075235790301761,(((((4[&rate=0.017327104640227763]:6.408929144872001,((((7[&rate=0.019419968890508073]:3.52908500725475,(12[&rate=0.10940100158448278]:0.6075201578338536,((14[&rate=0.10419946165898518]:0.30316367984797665,19[&rate=0.009004553249…
tree STATE_651000 = (1[&rate=0.0027931802700377185]:4.946288042517253,(2[&rate=0.014563976663237608]:2.3135154293154017,((((3[&rate=0.008309428941714289]:2.5856734332127402,(((((4[&rate=0.0165275150455738]:6.675572476534409,(((((7[&rate=0.04985540048880182]:2.9191643460791887,((14[&rate=0.10475686793780171]:0.9023856247717141,19[&rate=0.007727600532683847]:11.122385624771713)[&rate=0.091349207989…
tree STATE_652000 = (1[&rate=0.016456322963474126]:4.946288042517253,(2[&rate=0.02113562432488548]:2.6233349373126273,((((3[&rate=0.00930216737045092]:2.5856734332127402,((((((4[&rate=0.016030890429051748]:7.203500121228473,((7[&rate=0.026810879433499326]:1.0221689537200298,(14[&rate=0.12748151603674454]:0.7126850684328971,19[&rate=0.008966306507615408]:10.932685068432896)[&rate=0.105751698059313…
tree STATE_653000 = (1[&rate=0.017324665730759095]:4.961727937265557,(2[&rate=0.024992651971746757]:2.3047569997559805,((((3[&rate=0.009847429343620201]:2.5040977567200144,(((((4[&rate=0.01688107919636829]:7.203500121228473,((7[&rate=0.028092082665336034]:1.664600873625023,(14[&rate=0.1386291330278188]:0.7126850684328971,19[&rate=0.0053510738480736265]:10.932685068432896)[&rate=0.1914199142422395…
tree STATE_654000 = ((1[&rate=0.01718781569611415]:3.032690336707738,2[&rate=0.02487329926737859]:0.9226903367077384)[&rate=0.020301294311674857]:1.5228503708007608,(((3[&rate=0.02487329926737859]:3.7651632829456076,(((((4[&rate=0.01718781569611415]:5.49039303030327,((7[&rate=0.005824337258028053]:1.664600873625023,(14[&rate=0.1248973826495817]:0.7126850684328971,19[&rate=0.01285653866657215]:10.…
tree STATE_655000 = ((1[&rate=0.017240333451451727]:3.6035381123069925,2[&rate=0.025103201341234907]:1.493538112306993)[&rate=0.020123534440394896]:1.7204425019234222,(((3[&rate=0.025714927310239527]:2.783435203986379,(((((4[&rate=0.016342677401003945]:5.953822847948235,(7[&rate=0.004816036638726009]:5.226011864188045,((((11[&rate=0.058318447332698455]:2.1297780075144424,12[&rate=0.13100274125022…
tree STATE_656000 = ((1[&rate=0.016380837890995308]:3.4827196431207668,2[&rate=0.019193954326169316]:1.3727196431207673)[&rate=0.008036973694070316]:1.880507694834165,(((3[&rate=0.02467703083140821]:3.200532051161076,(((((4[&rate=0.015507303471228069]:5.1931102330760694,((((7[&rate=0.026564189516883878]:2.5559621811202113,(32[&rate=0.0891829069961066]:1.7328287710610617,33[&rate=0.007048532157958…
tree STATE_657000 = ((1[&rate=0.018314230643907862]:2.512095980306512,2[&rate=0.06279728977127728]:0.4020959803065125)[&rate=0.014661317645977567]:2.753336507028756,(((3[&rate=0.026093310198989726]:3.915426109285619,((((4[&rate=0.005123292243014659]:6.155825995314277,((((7[&rate=0.010609526767190139]:2.2022157381274816,(32[&rate=0.07917480503892245]:0.06362072782728134,33[&rate=0.0088387063129609…
tree STATE_658000 = ((1[&rate=0.027586831064579095]:2.51915516389181,2[&rate=0.056939597151756026]:0.4091551638918105)[&rate=0.01786212516123875]:2.7538256910850123,(((3[&rate=0.0035117898319230144]:3.608033884431599,((((4[&rate=0.003960262526048928]:5.816860723331189,((((7[&rate=0.0095474705154228]:1.8959223766738766,(32[&rate=0.04157535933347109]:1.0085288670201535,33[&rate=0.038027747393085544…
tree STATE_659000 = ((1[&rate=0.015458549380819026]:2.51915516389181,2[&rate=0.05857136374536381]:0.4091551638918105)[&rate=0.019864791980060928]:2.7538256910850123,(((3[&rate=0.004357268773798181]:4.7409077558490935,((((((4[&rate=0.010001637885643247]:7.1326045490423375,((((7[&rate=0.07034818449430143]:0.6417979239361102,32[&rate=0.0363211893726274]:0.6417979239361102)[&rate=0.055810075281833]:0…
tree STATE_660000 = ((1[&rate=0.040178146034004436]:2.9492969210492817,2[&rate=0.05370494926739257]:0.8392969210492822)[&rate=0.01845332525482621]:2.2972251444301293,(((3[&rate=0.004858480543121303]:4.533447927130744,((((4[&rate=0.008371952400734392]:6.861697938324923,((((7[&rate=0.08535545323995251]:1.399642836474122,30[&rate=0.022950506669740744]:3.4196428364741216)[&rate=0.023837351088788917]:…
tree STATE_661000 = ((1[&rate=0.053173026681679524]:2.9492969210492817,2[&rate=0.050539403472043366]:0.8392969210492822)[&rate=0.014399356463023705]:2.2972251444301293,(((3[&rate=0.0035161555131327893]:4.533447927130744,((((4[&rate=0.006430178633539038]:7.306853741939044,((((7[&rate=0.08449647085883547]:1.265013189085895,30[&rate=0.016543321441857956]:3.2850131890858947)[&rate=0.17124800643157145…
tree STATE_662000 = ((1[&rate=0.02277145592164583]:2.4374063057392235,2[&rate=0.059603836558811636]:0.327406305739224)[&rate=0.026819921643821867]:2.2381870762718137,(((3[&rate=0.00441752677805363]:4.510453325880995,((((4[&rate=0.007963677325030017]:5.955513627106523,((((7[&rate=0.017495482990797246]:1.249131736170952,30[&rate=0.02003434862756579]:3.2691317361709515)[&rate=0.028482778685605895]:0…
tree STATE_663000 = ((1[&rate=0.019823707957256704]:2.51546107169726,2[&rate=0.05414944834929332]:0.4054610716972604)[&rate=0.02308839789830787]:2.242592335835745,(((3[&rate=0.003367474175942286]:4.358330288672882,((((4[&rate=0.005646533622847208]:8.598557846191476,((((7[&rate=0.006970362755209729]:1.30024487463929,30[&rate=0.01691103479207471]:3.3202448746392896)[&rate=0.02461954785076743]:0.908…
tree STATE_664000 = ((1[&rate=0.02980769813065723]:3.7380577688981234,2[&rate=0.04908928393202251]:1.628057768898124)[&rate=0.013302962016151552]:0.6296250529719742,(((3[&rate=0.017958567075609097]:3.9060812975476296,((((4[&rate=0.0172079887741498]:6.032853935651499,((((7[&rate=0.04144643900690066]:0.9802638818904725,30[&rate=0.01911512744354432]:3.000263881890472)[&rate=0.010594022990804948]:0.5…
tree STATE_665000 = ((1[&rate=0.033630497815582173]:2.184724707293455,2[&rate=0.0694073102402746]:0.0747247072934556)[&rate=0.01599177341668454]:2.1829581145766426,(((3[&rate=0.011106080137420666]:3.9060812975476296,((((4[&rate=0.020479677186600303]:6.631423366362956,(((((7[&rate=0.038419023802624845]:1.7960802648189755,(32[&rate=0.13424230014724137]:0.28635340981189117,33[&rate=0.045718069633612…
tree STATE_666000 = ((1[&rate=0.03472451351300759]:2.209462063762608,2[&rate=0.0688599142976144]:0.09946206376260847)[&rate=0.036909231036995574]:2.1843285241769763,(((3[&rate=0.011806772703632043]:4.377810158058168,(((((4[&rate=0.0222961600891164]:5.9403259927592025,((((7[&rate=0.020379091002278363]:1.4551645510036195,(32[&rate=0.1266618170742645]:0.0729615352535582,33[&rate=0.046821961680090854…
tree STATE_667000 = ((1[&rate=0.03043321741800234]:3.270919546929882,2[&rate=0.02290395215213893]:1.1609195469298825)[&rate=0.03266063901635656]:1.1228710410097023,(((3[&rate=0.016068280201479688]:2.214567374737875,((((((4[&rate=0.018591243422307707]:5.865334435909521,(((((7[&rate=0.018591243422307707]:2.4872838277686817,(39[&rate=0.026433790898019102]:1.504073685701261,40[&rate=0.032660639016356…
tree STATE_668000 = ((1[&rate=0.002614438990720967]:3.4979129032851475,2[&rate=0.03019994386675964]:1.387912903285148)[&rate=0.017178556814181057]:0.8929717663179204,(((3[&rate=0.009786036779205561]:4.127433009896748,(((((4[&rate=0.01791302424572894]:5.6422555227102045,(((7[&rate=0.01865976916574734]:2.185791045641732,(39[&rate=0.0266538320889738]:0.7707074794286441,40[&rate=0.03362322984980776]:…
tree STATE_669000 = ((1[&rate=0.0111246686737157]:3.4979129032851475,2[&rate=0.03270227921261501]:1.387912903285148)[&rate=0.020871945669476474]:1.2066399001256514,(((3[&rate=0.021254606183186493]:4.127433009896748,((((((4[&rate=0.020491784453044625]:6.0867942653811795,(((7[&rate=0.030195067099573186]:3.073010531502554,(39[&rate=0.029243709634641544]:0.7790337188696022,40[&rate=0.0360006621199118…
tree STATE_670000 = ((1[&rate=0.007519715717076966]:3.3921704573627878,2[&rate=0.03146511278254692]:1.2821704573627883)[&rate=0.011759665799443987]:1.312382346048011,(((3[&rate=0.013413080664318518]:3.73598507257757,(((((4[&rate=0.01583237469633371]:4.751032357225917,(((((7[&rate=0.05951740656704242]:0.7083913550939513,(39[&rate=0.02442285477169413]:0.6403312143334325,40[&rate=0.03146511278254692…
tree STATE_671000 = ((1[&rate=0.014766184486023171]:3.3706601552988715,2[&rate=0.008608331597900053]:1.260660155298872)[&rate=0.011656282433248058]:1.361383358214745,(((3[&rate=0.012880393405418373]:2.8705896977164613,((((((4[&rate=0.016072287722830203]:5.26912703423298,(((((7[&rate=0.05348362126107385]:2.2659364891233267,(39[&rate=0.023590365871112243]:0.6562916228405307,40[&rate=0.0299346367317…
tree STATE_672000 = ((1[&rate=0.012432556095233646]:3.629673511065029,2[&rate=0.05464697599466549]:1.5196735110650295)[&rate=0.019204745526668784]:1.0978001486150504,(((3[&rate=0.026227613066377487]:3.541666124590577,((((((4[&rate=0.029444365807132847]:3.3351907704620345,12[&rate=0.10193348390917638]:0.7651907704620342)[&rate=0.018499776389839552]:1.5527569954744074,(((((7[&rate=0.024124850693666…
tree STATE_673000 = ((1[&rate=0.017351448095783498]:3.4635382677331137,2[&rate=0.015294879695346233]:1.3535382677331143)[&rate=0.016307882370024247]:1.7969301557561792,(((3[&rate=0.023632649987083375]:3.541666124590577,((((((4[&rate=0.00896807876787668]:3.3351907704620345,12[&rate=0.10858761271504887]:0.7651907704620342)[&rate=0.007350437579651799]:1.8358064576357869,((((((7[&rate=0.0215150401368…
tree STATE_674000 = ((1[&rate=0.019414963395099693]:3.0742870934959825,2[&rate=0.05324013650347486]:0.9642870934959831)[&rate=0.023666227882820957]:2.219737886129124,(((3[&rate=0.015601178939747969]:3.57820345833904,((((((4[&rate=0.010672239622912624]:3.1496865344618854,12[&rate=0.20351558454723334]:0.5796865344618851)[&rate=0.011664465861538948]:2.044922460729481,(((((7[&rate=0.03526176734183478…
tree STATE_675000 = ((1[&rate=0.02454442732854943]:3.0742870934959825,2[&rate=0.051031853135657584]:0.9642870934959831)[&rate=0.0225642751265064]:1.8502574679601764,(((3[&rate=0.015102428146821249]:3.1960191220305134,((((((4[&rate=0.010536788222207709]:3.1496865344618854,12[&rate=0.17975426724015917]:0.5796865344618851)[&rate=0.01115031377770833]:1.8959424988044447,(((((7[&rate=0.0326918531462756…
tree STATE_676000 = ((1[&rate=0.02461044048441135]:3.053301103023344,2[&rate=0.056620415813476425]:0.9433011030233445)[&rate=0.02236327559437335]:1.8492938205452347,(((3[&rate=0.019114128073479477]:3.1771207097117156,((((4[&rate=0.009399036629042491]:4.657286901059869,(12[&rate=0.2373781665182468]:0.5651714997441708,(((14[&rate=0.04094979199528722]:1.3457504483493956,19[&rate=0.004966873467257263…
tree STATE_677000 = ((1[&rate=0.02680798639089973]:2.540323258389904,2[&rate=0.024245330864186676]:0.4303232583899046)[&rate=0.010682144965859624]:1.9606535770840594,(((3[&rate=0.02099139796887838]:3.057268627800177,(((((4[&rate=0.010333928346167923]:4.75977175740476,((((7[&rate=0.08320257971577377]:0.6787262850043554,(32[&rate=0.09622420041147432]:0.4562675005195942,33[&rate=0.029615693400854178…
tree STATE_678000 = ((1[&rate=0.022736469216899154]:2.6621902602045466,2[&rate=0.07183313952448674]:0.5521902602045472)[&rate=0.016460667863435433]:1.8387865752694168,(((3[&rate=0.018519430759692704]:3.057268627800177,(((((4[&rate=0.009394938922261691]:5.578987585735945,((((7[&rate=0.031615043772151644]:0.7847577697009669,(32[&rate=0.013285525027132398]:0.6676057762057894,33[&rate=0.0322146282455…
tree STATE_679000 = ((1[&rate=0.020267527559613273]:2.6210334030719338,2[&rate=0.08742962492098574]:0.5110334030719343)[&rate=0.005446958503367556]:1.8821867467371405,(((3[&rate=0.008116619978205359]:1.780954924984087,(((((4[&rate=0.008725919875595069]:5.272220781755507,(((((7[&rate=0.03153433683951335]:1.0480547975672714,(32[&rate=0.06322313755804215]:0.5506657308090723,33[&rate=0.02621416545029…
tree STATE_680000 = ((1[&rate=0.045459637528386734]:2.6444401571645457,2[&rate=0.114695034644835]:0.5344401571645463)[&rate=0.00660337726367418]:1.8259540231291425,(((3[&rate=0.013943066803522431]:5.2519824357756235,((((((4[&rate=0.008827913710756476]:4.7102906246797325,(((((7[&rate=0.06513826485140446]:0.20587114408294127,32[&rate=0.20535086341156458]:0.20587114408294127)[&rate=0.013022081852073…
tree STATE_681000 = ((1[&rate=0.01961047941513156]:2.769450814173645,2[&rate=0.011658563420437303]:0.6594508141736455)[&rate=0.03391280916832702]:1.6914595530173102,(((3[&rate=0.008127166318311504]:3.1562363389428896,((((((4[&rate=0.008448926512145186]:4.9336821496178835,(((((7[&rate=0.07681031538649322]:0.20020095774862767,32[&rate=0.2729940911712731]:0.20020095774862767)[&rate=0.003256984790903…
tree STATE_682000 = ((1[&rate=0.017769435413572017]:2.2877674354928317,2[&rate=0.11562211961055069]:0.17776743549283225)[&rate=0.03096927631445176]:2.1731429316981234,(((3[&rate=0.006793075322016039]:2.6654142602206505,((((((4[&rate=0.006793075322016039]:5.182199146810838,((((((7[&rate=0.08448699955191936]:1.009731597582995,(32[&rate=0.3595151924884785]:0.013864963590467738,37[&rate=0.00590866064…
tree STATE_683000 = ((1[&rate=0.015443140122706924]:2.2877674354928317,2[&rate=0.06420968325592855]:0.17776743549283225)[&rate=0.012588209704671562]:2.1731429316981234,(((3[&rate=0.006234367707110265]:2.6654142602206505,((((((4[&rate=0.0057198172699632465]:4.806082835621499,((((((7[&rate=0.04837684163148005]:0.7521252530094387,(32[&rate=0.022139979923509804]:0.013864963590467738,37[&rate=0.010076…
tree STATE_684000 = ((1[&rate=0.003583007394649767]:3.410918903496608,2[&rate=0.03759038101895546]:1.3009189034966084)[&rate=0.014463451251738726]:1.0543620978252832,(((3[&rate=0.010487881716229898]:2.6691635505445603,((((((4[&rate=0.010798797597710696]:4.809178922157457,(((((((7[&rate=0.021933643968321558]:0.0754737322800274,32[&rate=0.023961332222324556]:0.0754737322800274)[&rate=0.012735961301…
tree STATE_685000 = ((1[&rate=0.024757761250579317]:3.7634376170777344,2[&rate=0.016158138082052537]:1.653437617077735)[&rate=0.0029444727645239724]:0.7018433842441567,(((3[&rate=0.006461192944032115]:2.862772073396762,((((((4[&rate=0.005057502898325957]:6.154386589934141,((((((7[&rate=0.05165618887991328]:0.2865860948502039,(32[&rate=0.024757761250579317]:0.26673478878196377,37[&rate=0.153299853…
tree STATE_686000 = ((1[&rate=0.011944541358071272]:3.61824689509875,2[&rate=0.03447458518605799]:1.5082468950987504)[&rate=0.01888907151965765]:1.1321747451383857,(((3[&rate=0.006061199264366518]:3.545704679882107,((((((4[&rate=0.006387331135086896]:6.204418997816131,((((((7[&rate=0.05035883471798455]:0.2618138267663497,32[&rate=0.0242077105918339]:0.2618138267663497)[&rate=0.013713841045379876]…
tree STATE_687000 = ((1[&rate=0.014288892224062369]:3.61824689509875,2[&rate=0.08390298814178146]:1.5082468950987504)[&rate=0.026244882127903223]:0.8605273526231016,(((3[&rate=0.007969479348811597]:3.545704679882107,((((((4[&rate=0.00833719574259892]:6.01844654380038,((((7[&rate=0.02384718594139391]:1.193381773922276,(32[&rate=0.12442633399649447]:0.3733369210323687,33[&rate=0.031720254556598174]…
tree STATE_688000 = ((1[&rate=0.022521742399572903]:3.61824689509875,2[&rate=0.10559866599138588]:1.5082468950987504)[&rate=0.02579211819045616]:0.6309239802398992,(((3[&rate=0.025220152045988556]:2.6785135694219235,((((((4[&rate=0.006686337680032896]:5.4907146073252875,(((((7[&rate=0.01651656933260312]:1.1307304154837148,(32[&rate=0.008733214172426977]:0.6795211905021823,33[&rate=0.0322377839672…
tree STATE_689000 = ((1[&rate=0.007261728171343216]:3.4969158021254287,2[&rate=0.06842940399102561]:1.3869158021254293)[&rate=0.016271029791071128]:0.7918424090159419,(((3[&rate=0.024845222819099087]:2.087923431931827,((((((4[&rate=0.0065869368749733]:5.519554385858491,(((((7[&rate=0.02540868596866162]:0.49491121824745576,32[&rate=0.004075311561204496]:0.49491121824745576)[&rate=0.036354765866009…
tree STATE_690000 = ((1[&rate=0.008213414194127326]:3.4969158021254287,2[&rate=0.06904133573324764]:1.3869158021254293)[&rate=0.023646828064767166]:0.7918424090159419,(((3[&rate=0.012921108293179481]:3.3686340793645684,(((((((4[&rate=0.020022763021920506]:5.282446261383463,((((7[&rate=0.010479084137078456]:0.49491121824745576,32[&rate=0.00479284084777085]:0.49491121824745576)[&rate=0.161779075493…
tree STATE_691000 = ((1[&rate=0.025682751339505296]:3.265445531033187,2[&rate=0.06598591287855138]:1.1554455310331875)[&rate=0.021135599060186153]:1.0159090361020873,(((3[&rate=0.006080142061532671]:2.209714523218409,(((((((4[&rate=0.011554489129675086]:5.277094922509352,(((((7[&rate=0.03630805794230996]:0.11760797883832552,32[&rate=0.010558925306488455]:0.11760797883832552)[&rate=0.1599353504274…
tree STATE_692000 = ((1[&rate=0.026207183626644804]:3.2911551963302443,2[&rate=0.06871613401937499]:1.181155196330245)[&rate=0.02162414363849361]:0.9901993708050298,(((3[&rate=0.006614753790626402]:2.209714523218409,((((((4[&rate=0.012266182781873003]:5.427660616470561,((((7[&rate=0.0115759945145223]:0.3610965803527044,32[&rate=0.08882495227527089]:0.3610965803527044)[&rate=0.017332211508036148]:…
tree STATE_693000 = ((1[&rate=0.04006425316656531]:2.613413267257137,2[&rate=0.07059405589976867]:0.5034132672571374)[&rate=0.006649865957856101]:1.8734970391918608,(((3[&rate=0.02208358048213987]:2.7496738241678784,((((((4[&rate=0.0010695587415419114]:5.242943315243004,((((7[&rate=0.011996486629464868]:0.07963939119778374,33[&rate=0.02727523869314098]:0.07963939119778374)[&rate=0.039075801862203…
tree STATE_694000 = ((1[&rate=0.011643901839117518]:2.613413267257137,2[&rate=0.07543943880963438]:0.5034132672571374)[&rate=0.01654207776344528]:1.8734970391918608,(((3[&rate=0.002619561045652946]:3.1949286910309382,((((((4[&rate=0.004714877358758945]:5.08954702553077,((((7[&rate=0.023744686838918085]:0.46657048724514283,32[&rate=0.11310004107952767]:0.46657048724514283)[&rate=0.0123627710035443…
tree STATE_695000 = ((1[&rate=0.04511673375721056]:2.466230849769346,2[&rate=0.0370477427950967]:0.3562308497693465)[&rate=0.013587414729965216]:2.0206794566796518,(((3[&rate=0.0018541954727769418]:3.2899247824346745,(((((((4[&rate=0.0035295336446654717]:5.057459058563612,(((7[&rate=0.01628974322355769]:0.28288806490565577,32[&rate=0.12067556927393867]:0.28288806490565577)[&rate=0.010145000775809…
tree STATE_696000 = ((1[&rate=0.049727798918880836]:2.5033175339247578,2[&rate=0.0352348428182808]:0.3933175339247583)[&rate=0.015592429406272722]:2.0225677766129024,(((3[&rate=0.00475867258858891]:3.016064861732289,((((((4[&rate=0.004354982756417475]:5.085286020091807,((7[&rate=0.018512003681075216]:1.9023767149675095,(32[&rate=0.04415292223323305]:0.16926013414860464,33[&rate=0.0083400726807953…
tree STATE_697000 = ((1[&rate=0.0502120805858254]:2.3386776236767304,2[&rate=0.0384883797077952]:0.22867762367673095)[&rate=0.019561665549604736]:2.2389144538917094,(((3[&rate=0.007303318850263912]:3.016064861732289,((((((4[&rate=0.006785154942293041]:5.357613352212049,((((7[&rate=0.022116525001184523]:0.99724960916339,33[&rate=0.048260388727916506]:0.99724960916339)[&rate=0.024370104792311154]:0…
tree STATE_698000 = ((1[&rate=0.01479268290770342]:3.116255060065086,2[&rate=0.03649965483693539]:1.0062550600650866)[&rate=0.017886578398740464]:1.4635106327387604,(((3[&rate=0.00633265261680587]:3.016064861732289,((((((4[&rate=0.00633265261680587]:4.434311842192848,(((7[&rate=0.022099254454520448]:2.0855828629430455,(32[&rate=0.04830474061417005]:0.6339799579360026,33[&rate=0.012194723872963947…
tree STATE_699000 = ((1[&rate=0.01551628225949072]:3.298460404906969,2[&rate=0.022056412700226534]:1.1884604049069694)[&rate=0.0166542251197661]:1.1149231080078508,(((3[&rate=0.005687254096162716]:3.346788542500363,(((((((4[&rate=0.005687254096162716]:5.252547508014636,(((7[&rate=0.01589204960995327]:0.8200071900865034,(32[&rate=0.09177143023055878]:0.6339799579360026,33[&rate=0.01589204960995327…
tree STATE_700000 = ((1[&rate=0.02493153056765871]:3.202690696012759,2[&rate=0.030940485652032248]:1.0926906960127596)[&rate=0.008511084956205386]:1.2106928169020605,(((3[&rate=0.004347762684045289]:3.346788542500363,(((((((4[&rate=0.0046989084523292105]:4.303550322085179,((((7[&rate=0.036108450321491646]:0.8200071900865034,(32[&rate=0.08133716476473166]:0.29636950148568886,33[&rate=0.01339132118…
tree STATE_701000 = ((1[&rate=0.014541650647350744]:4.50234668971968,(((3[&rate=0.015298921720358176]:3.541074239062411,((((((4[&rate=0.005588977300566655]:5.231285333789529,(((((7[&rate=0.028986392206398905]:0.4297474918379649,33[&rate=0.02255002782804142]:0.4297474918379649)[&rate=0.048535886435877175]:1.3806564203484761,(30[&rate=0.02114007703370291]:3.3046256064750494,32[&rate=0.0866932209357…
tree STATE_702000 = ((1[&rate=0.0143636696679339]:4.283589783436227,2[&rate=0.017891074680351133]:2.1735897834362277)[&rate=0.13533170153905444]:0.18872615192469056,(((3[&rate=0.015116859062228377]:3.4949709679565046,(((((((4[&rate=0.01627751893028997]:5.15766743012772,(((((7[&rate=0.048334052723493406]:1.061234795619363,33[&rate=0.022340186762930786]:1.061234795619363)[&rate=0.04217462485586604]…
tree STATE_703000 = ((1[&rate=0.003995390616282169]:4.283589783436227,2[&rate=0.018479756511691415]:2.1735897834362277)[&rate=0.06550511807860403]:0.18872615192469056,(((3[&rate=0.008078020278913462]:3.770990691698053,(((((((4[&rate=0.014073152783088275]:5.028565039152923,(((((7[&rate=0.044587720052391644]:0.5427923701445323,33[&rate=0.035885585094045644]:0.5427923701445323)[&rate=0.0394500103715…
tree STATE_704000 = ((1[&rate=0.012922580624991326]:3.115502796074665,2[&rate=0.06484600465514685]:1.0055027960746656)[&rate=0.03729861446507148]:1.3306020303512938,(((3[&rate=0.014364572071161779]:2.2724173914670587,((((((4[&rate=0.006522989430788095]:6.0957271127316375,(((((7[&rate=0.044190656663941175]:0.2547369777904329,33[&rate=0.050239376740676224]:0.2547369777904329)[&rate=0.03911323448161…
tree STATE_705000 = ((1[&rate=0.010700602327772021]:3.5128704487275115,2[&rate=0.08402875910373253]:1.402870448727512)[&rate=0.03854743773053056]:0.7533219569266763,(((3[&rate=0.010061129898737914]:3.429657163133939,((((((4[&rate=0.006402655014562302]:5.8884834479171,(((7[&rate=0.008815292279641245]:0.40130519613422067,(32[&rate=0.090951220529159]:0.2547369777904329,33[&rate=0.02174668832133115]:…
tree STATE_706000 = ((1[&rate=0.026373661808592287]:2.590848563514143,2[&rate=0.01740957661650018]:0.48084856351414373)[&rate=0.012264471312309459]:1.8509474206267669,(((3[&rate=0.00916877764766959]:3.429657163133939,((((((4[&rate=0.00607362217092058]:5.8884834479171,((((7[&rate=0.01868230771528535]:0.5709185007789301,(32[&rate=0.08202932852120469]:0.24103508079466351,33[&rate=0.02003058895366705…
tree STATE_707000 = ((1[&rate=0.02910073506981816]:3.8892966615652043,2[&rate=0.019300570399026367]:1.7792966615652048)[&rate=0.014252781675856446]:0.39045044111227156,(((3[&rate=0.010584869542808892]:3.28760928797832,((((((4[&rate=0.006583099520736727]:5.504999183241658,((7[&rate=0.009028048206395885]:2.692838023733401,((13[&rate=0.012533737002910283]:1.3726566883683695,(((((((16[&rate=0.0071964…
tree STATE_708000 = ((1[&rate=0.019683046108790042]:2.741959441243857,2[&rate=0.01015375681100244]:0.6319594412438576)[&rate=0.011774742213897337]:2.0643812412997065,(((3[&rate=0.0014376375340813046]:2.622602829179037,((((((4[&rate=0.006713555544034655]:5.700388937689098,(((7[&rate=0.013821762754651228]:2.7131712094290066,(13[&rate=0.007027070896355506]:1.35796733647215,((((((16[&rate=0.007339108…
tree STATE_709000 = ((1[&rate=0.032774984121449545]:2.8138190801196075,2[&rate=0.011522533992556505]:0.703819080119608)[&rate=0.027536132327274043]:1.992521602423956,(((3[&rate=0.010072721681392026]:2.622602829179037,((((((4[&rate=0.010432391006117031]:5.700388937689098,((((7[&rate=0.015759534124139225]:1.4563736429790097,42[&rate=0.12184490212961449]:7.09637364297901)[&rate=0.06336636406348352]:…
tree STATE_710000 = ((1[&rate=0.010169266865100262]:2.880303435420423,2[&rate=0.07623685045780661]:0.7703034354204235)[&rate=0.007974980017366266]:1.5325411675013854,(((3[&rate=0.02344858903336694]:2.622602829179037,(((((4[&rate=0.00828075870709881]:6.9368058923984215,((((7[&rate=0.012182532450522162]:1.0051668263469757,42[&rate=0.1217791560865233]:6.645166826346976)[&rate=0.057317381410432286]:1…
tree STATE_711000 = ((1[&rate=0.010744095256150554]:3.20190350385446,2[&rate=0.04612738252988359]:1.0919035038544607)[&rate=0.014921093639848927]:1.2109410990673481,(((3[&rate=0.02760490739782719]:2.622602829179037,(((((4[&rate=0.01038174471586948]:6.9368058923984215,(12[&rate=0.17587466397933924]:0.5367367480875807,15[&rate=0.006421606115595772]:3.106736748087581)[&rate=0.02583651864094395]:3.83…
tree STATE_712000 = ((1[&rate=0.010367867517822366]:2.5307707848782997,2[&rate=0.04552686906246749]:0.4207707848783002)[&rate=0.01824184457101212]:2.2251301292957066,(((3[&rate=0.014079546694672363]:2.6480763736445,(((((4[&rate=0.010012889787519874]:7.276436201295624,(((((7[&rate=0.015678295548622195]:0.3938126905773949,42[&rate=0.12379894992602002]:6.033812690577395)[&rate=0.07329864263916097]:1…
tree STATE_713000 = ((1[&rate=0.008853840844001109]:4.608348583469052,(((3[&rate=0.0070099552065107165]:2.7269192660380455,((((((4[&rate=0.010430107306485569]:5.881302323144823,((((((7[&rate=0.014169862182398622]:0.0,42[&rate=0.09771825600819219]:5.640000000000001)[&rate=0.0037825778207076144]:0.4818674280040476,30[&rate=0.06370520383606486]:2.501867428004047)[&rate=0.02266767620864309]:1.5069813…
tree STATE_714000 = ((1[&rate=0.008818348796902858]:4.676358175654215,2[&rate=0.032916186134694485]:2.5663581756542158)[&rate=0.03077588735520938]:0.0444170764800873,(((3[&rate=0.014113060007521697]:2.6115584004654053,(((((4[&rate=0.010388296541385537]:5.841959244336337,((((7[&rate=0.01375430961550998]:0.8016296698312289,30[&rate=0.08950695542670267]:2.8216296698312284)[&rate=0.022576809177511606…
tree STATE_715000 = ((1[&rate=0.009117591521957263]:4.614414720205275,2[&rate=0.006002738623590208]:2.5044147202052756)[&rate=0.14024778140883717]:0.04435140616128308,(((3[&rate=0.014226019445370313]:2.5587739106306344,((((((4[&rate=0.010404374042146433]:5.796773613810963,((((7[&rate=0.013856913756687732]:0.6776967404475229,30[&rate=0.09378679495859925]:2.6976967404475225)[&rate=0.022982828382339…
tree STATE_716000 = ((1[&rate=0.013877658518269316]:3.24542281057235,2[&rate=0.005618170238598595]:1.1354228105723507)[&rate=0.013185177253603634]:1.3881706141834869,(((3[&rate=0.014230216195300785]:2.3393357572528117,((((4[&rate=0.013877658518269316]:5.857015212659679,(((((7[&rate=0.044780725945552165]:0.9545240940434105,((13[&rate=0.07700820589160713]:0.08164109660000562,42[&rate=0.089577411101…
tree STATE_717000 = ((1[&rate=0.01456409044565775]:3.800182044323286,2[&rate=0.00585161317613434]:1.6901820443232864)[&rate=0.007240712044933959]:1.1952704262799116,(((3[&rate=0.015328991787257691]:3.12757582062315,(((((4[&rate=0.010622824897255785]:6.481387601173704,((((7[&rate=0.049463919244239554]:1.8982807792350194,(((13[&rate=0.0194700599768596]:0.0,30[&rate=0.09507106330054733]:2.0199999999…
tree STATE_718000 = ((1[&rate=0.03043903994242452]:2.1099999999999994,2[&rate=0.041248755809187354]:0.0)[&rate=0.01954902004260545]:2.89324648164844,(((3[&rate=0.013609613668954605]:3.139222668401054,(((((4[&rate=0.009992339832825653]:6.481387601173704,((((7[&rate=0.031146757559532216]:1.31382967102601,(((13[&rate=0.05030556730439066]:0.13514988430461372,42[&rate=0.12446751423426208]:5.7751498843…
tree STATE_719000 = ((1[&rate=0.0317512174377381]:2.1099999999999994,2[&rate=0.007663751509144464]:0.0)[&rate=0.019854057431029238]:2.89324648164844,(((3[&rate=0.010103332991607813]:3.139222668401054,((((((4[&rate=0.010103332991607813]:6.148876733183634,(12[&rate=0.06408223162758757]:0.5351555502856478,15[&rate=0.00564189145442412]:3.105155550285648)[&rate=0.02811318858925428]:3.043721182897986)[…
tree STATE_720000 = ((1[&rate=0.034803186535710164]:2.411310945828987,2[&rate=0.1560284570175946]:0.30131094582898754)[&rate=0.006179203559693224]:2.5919355358194522,(((3[&rate=0.015830200281250754]:3.139222668401054,(((((4[&rate=0.019116205139201498]:6.207647578217095,(((((((7[&rate=0.03131075057307111]:0.862767860741851,((((((16[&rate=0.057654569254951875]:1.012073117160579,((((21[&rate=0.01505…
tree STATE_721000 = ((1[&rate=0.0346262726064466]:2.411310945828987,2[&rate=0.010853699378457538]:0.30131094582898754)[&rate=0.0049039430980194025]:5.092134464786135,(((3[&rate=0.01994314333150678]:3.139222668401054,(((((4[&rate=0.020441339746883346]:6.029883727699943,((((((7[&rate=0.0035258073401577593]:0.862767860741851,((((((16[&rate=0.061275813480969075]:0.9411241682908376,((((21[&rate=0.0138…
tree STATE_722000 = ((1[&rate=0.035467223133154084]:2.408285153923096,2[&rate=0.01842498320358897]:0.2982851539230964)[&rate=0.005733844477018413]:3.734889448429577,(((3[&rate=0.010469153810924392]:3.136456620897441,(((((4[&rate=0.022942289962650457]:7.274648241978706,((((7[&rate=0.011532664042556089]:0.9155563164943601,(13[&rate=0.06456759246449123]:0.8608146542978581,((((((16[&rate=0.0596702733…
tree STATE_723000 = ((1[&rate=0.01188819187507265]:3.8382971598762055,2[&rate=0.016565828960766124]:1.728297159876206)[&rate=0.01924159547498406]:2.6736441733716276,(((3[&rate=0.028689571996717355]:3.136456620897441,(((((4[&rate=0.00878514625398414]:6.568318105917662,(((7[&rate=0.043903845345503366]:1.7354560319746923,30[&rate=0.04614892791210414]:3.755456031974692)[&rate=0.0029426110010008118]:1…
tree STATE_724000 = ((1[&rate=0.011275037645058474]:6.1622993317389,2[&rate=0.011612842928949398]:4.052299331738901)[&rate=0.030040271061643947]:0.41314418287570476,(((3[&rate=0.010610165665054018]:3.071134443587738,(((((4[&rate=0.00528077603567393]:6.720129055826085,(((7[&rate=0.00744594145372402]:3.2616341699393736,((11[&rate=0.16301459224633358]:0.6265167766691206,32[&rate=0.018985046629119654…
tree STATE_725000 = ((1[&rate=0.010928213474023226]:6.293926188545306,(((3[&rate=0.01236785818835008]:3.1809587576572156,(((((4[&rate=0.0063617296315718885]:6.109543225842231,((7[&rate=0.034824428741497486]:4.542124190058985,(((((13[&rate=0.01501372556408608]:0.7841664249215725,42[&rate=0.0887054678143223]:6.424166424921573)[&rate=0.03262110594738917]:0.30348444273424136,(((((((16[&rate=0.0425582…
tree STATE_726000 = (1[&rate=0.007645490511442588]:7.174904439239619,(2[&rate=0.01450330028239437]:4.183926188545307,(((3[&rate=0.01450330028239437]:3.1809587576572156,(((((4[&rate=0.006910688136015476]:6.109543225842231,(((7[&rate=0.03215789304322612]:2.716262684211088,(((14[&rate=0.006910688136015476]:0.21164034467198434,19[&rate=0.014856140436483669]:10.431640344671983)[&rate=0.096440782115147…
tree STATE_727000 = ((1[&rate=0.007650667563551618]:6.044984884335506,(((3[&rate=0.016909686903409146]:2.823949408923937,(((((4[&rate=0.0065872555082869344]:7.234459006727743,(((7[&rate=0.002904145211590004]:3.6831194913097356,((14[&rate=0.0065872555082869344]:0.5214911242453759,19[&rate=0.014380970313384575]:10.741491124245375)[&rate=0.09299072432781502]:0.9488087548257802,(31[&rate=0.1115304121…
tree STATE_728000 = ((1[&rate=0.004106032392574104]:6.381001424443703,(((3[&rate=0.015824704417571014]:2.2730513722019765,(((((4[&rate=0.007664787728717855]:5.232765750569044,((7[&rate=0.009020699940995922]:4.590033851810254,(((((13[&rate=0.011675405667748112]:0.22446220602206424,42[&rate=0.1542466827017144]:5.864462206022065)[&rate=0.030421563001905925]:1.3028122153022785,(((((((16[&rate=0.07049…
tree STATE_729000 = ((1[&rate=0.003874458855377932]:6.818012649727329,(((3[&rate=0.013604713067172413]:2.2713443563288678,(((((((4[&rate=0.007642218482284713]:6.83482950031765,((7[&rate=0.010594767491633792]:4.344345099187432,(((((13[&rate=0.0068827129026341775]:0.2304276186438905,42[&rate=0.20045950198441842]:5.870427618643891)[&rate=0.018541910868119005]:1.654631462602012,(((((((16[&rate=0.0855…
tree STATE_730000 = (1[&rate=0.002806362352356061]:6.9378663752631695,(2[&rate=0.005395418313561462]:4.507944888725483,(((3[&rate=0.03374140086820574]:1.823998008686523,((((((4[&rate=0.007239877470509234]:5.794796367068116,((((7[&rate=0.010139252505850948]:2.1047055278913227,11[&rate=0.11657707691538215]:0.9147055278913214)[&rate=0.01876800039963441]:1.8937425601977154,(((14[&rate=0.0516910935294…
tree STATE_731000 = (1[&rate=0.006755334607051044]:6.612779705563973,(2[&rate=0.005543195797026246]:3.7575338608622744,(((3[&rate=0.03435689903572999]:1.823998008686523,((((((4[&rate=0.007917070870720367]:4.751341362713806,(((7[&rate=0.054396159481609155]:2.4564926304541714,11[&rate=0.25089487708590424]:1.2664926304541702)[&rate=0.03672103820058871]:1.6469470421138013,(((14[&rate=0.04499481296424…
tree STATE_732000 = (1[&rate=0.007055580698977479]:6.612779705563973,(2[&rate=0.003949607680173566]:3.3935496056873333,(((3[&rate=0.01238298126034554]:2.070088653175034,(((((4[&rate=0.006131502374644076]:6.430536388052378,(((((7[&rate=0.10927863614568223]:1.8395497854090301,11[&rate=0.0048995540151525255]:0.6495497854090289)[&rate=0.05162426749220125]:0.7971930274767409,(((14[&rate=0.057817659386…
tree STATE_733000 = (1[&rate=0.013823148111959577]:6.21504725228187,(2[&rate=0.004947101829854846]:3.733216655664691,(((3[&rate=0.004188020815191479]:1.722117060762038,((((((4[&rate=0.007347052622246868]:5.934551035928603,((((7[&rate=0.07850361563033995]:1.8395497854090301,11[&rate=0.00965667651543384]:0.6495497854090289)[&rate=0.031556201484992615]:1.4997826776641752,(((14[&rate=0.05525803889084…
tree STATE_734000 = ((1[&rate=0.011011255155391416]:5.8432166556646905,2[&rate=0.003866915452749807]:3.733216655664691)[&rate=0.009165434885212894]:1.883260326616643,(((3[&rate=0.0047005857677564775]:1.722117060762038,(((((4[&rate=0.005789102989869697]:6.846019204360335,((((7[&rate=0.0071602817483537385]:1.4777592609323307,11[&rate=0.07630963709075451]:0.2877592609323294)[&rate=0.0460512304449469…
tree STATE_735000 = ((1[&rate=0.012854402912840169]:5.368863132201248,2[&rate=0.004594210919081201]:3.258863132201249)[&rate=0.025305073293671716]:1.5300691603597585,((((3[&rate=0.005246143478352101]:1.7286402858472627,((((4[&rate=0.006831481765983982]:6.010803990617241,((((7[&rate=0.0775260065600111]:1.4826682953380619,((14[&rate=0.0603565916850581]:0.02539112876005234,19[&rate=0.021461802280693…
tree STATE_736000 = ((1[&rate=0.012935155683416185]:4.637008136234066,2[&rate=0.0050589056490460875]:2.527008136234066)[&rate=0.024514145244629262]:2.1096361072942145,(((3[&rate=0.013963135481432666]:1.9324843651969985,(((((4[&rate=0.007265632596929922]:6.018194326833605,((((7[&rate=0.06665532613636876]:1.4826682953380619,((14[&rate=0.06665532613636876]:0.740349419765927,19[&rate=0.02110108001070…
tree STATE_737000 = ((1[&rate=0.01123132772316792]:4.670556907715863,2[&rate=0.012930132466612202]:2.5605569077158634)[&rate=0.022979684659343417]:1.4980258437040135,((((3[&rate=0.012235502799176763]:1.9324843651969985,((((((4[&rate=0.008444484731722287]:6.018194326833605,((((((7[&rate=0.07296856230501368]:0.9748497871333477,32[&rate=0.027149736756667268]:0.9748497871333477)[&rate=0.0298853466754…
tree STATE_738000 = ((1[&rate=0.009093050048593372]:4.6739398555480705,2[&rate=0.016678646641793193]:2.563939855548071)[&rate=0.012368764676633705]:1.5340530842327311,((((3[&rate=0.005414358273929223]:1.9353126693855245,((((((4[&rate=0.007907508421799325]:7.600000000000001,5[&rate=0.05436453091879605]:0.0)[&rate=0.007619951497323804]:0.21611066284001623,((((((7[&rate=0.034773541728170536]:0.97692…
tree STATE_739000 = ((1[&rate=0.00803876900823932]:4.669709481387137,2[&rate=0.0143225127781357]:2.559709481387138)[&rate=0.010774693248953691]:3.6199829940685504,((((3[&rate=0.038320803082510194]:1.9317758767561841,((((((4[&rate=0.007037626866481991]:7.600000000000001,5[&rate=0.04411533368878491]:0.0)[&rate=0.01167740607795122]:0.10324162304993223,((((((7[&rate=0.009913120258188248]:0.6947800006…
tree STATE_740000 = ((1[&rate=0.005975749078415943]:4.689091114261849,2[&rate=0.014139323202745465]:2.57909111426185)[&rate=0.014507756260159202]:4.060315858186833,((((3[&rate=0.027709847033101264]:2.8063926559199146,(((((((4[&rate=0.009063991377323942]:7.600000000000001,5[&rate=0.0863290902801449]:0.0)[&rate=0.011746240854251484]:0.3441026607813811,((((((7[&rate=0.007209680813880235]:0.842053677…
tree STATE_741000 = ((1[&rate=0.0060667699969630985]:4.689091114261849,2[&rate=0.013088398913051772]:2.57909111426185)[&rate=0.01984365366291857]:3.6711615827380797,((((3[&rate=0.022997259652817688]:2.362193807818244,(((((((4[&rate=0.017800332502731445]:7.627497366245677,5[&rate=0.0867455363376411]:0.02749736624567589)[&rate=0.010167653435261761]:0.3166052945357052,((((((7[&rate=0.014461988349978…
tree STATE_742000 = ((1[&rate=0.025191316527818402]:5.250977971083465,2[&rate=0.007458599574496455]:3.1409779710834655)[&rate=0.01589329894036276]:2.979592619618998,(((3[&rate=0.012411052969975696]:2.234135134902111,(((((((4[&rate=0.006246552073931715]:7.600000000000001,5[&rate=0.018220728100353495]:0.0)[&rate=0.03720890813564528]:0.3441026607813811,((((((7[&rate=0.019899090923787447]:0.025119532…
tree STATE_743000 = ((1[&rate=0.01408464059978955]:2.2786155113454782,2[&rate=0.008383715608919338]:0.1686155113454788)[&rate=0.01839608013564288]:5.968304071334252,(((3[&rate=0.014773084850835973]:2.234135134902111,((((((4[&rate=0.0076828493521784134]:7.600000000000001,5[&rate=0.06296537292880999]:0.0)[&rate=0.04719165281047455]:0.2882496772150489,(((((((7[&rate=0.043326786281550816]:0.782463831…
tree STATE_744000 = ((1[&rate=0.015665915396726345]:3.227168397288743,2[&rate=0.010147530431961607]:1.1171683972887436)[&rate=0.0219529451176839]:5.019751185390987,(((3[&rate=0.008580691071740858]:1.7373170370304791,((((((4[&rate=0.009377562337040148]:7.779830931449396,(5[&rate=0.1230916477789863]:0.024820656678379294,(((((((7[&rate=0.04100188818651659]:0.5990075964279669,(33[&rate=0.116691572366…
tree STATE_745000 = ((1[&rate=0.026717860729025215]:3.227168397288743,2[&rate=0.021181568478051974]:1.1171683972887436)[&rate=0.019149349523112782]:4.676280437044326,(((3[&rate=0.007605445060627882]:1.7373170370304791,(((((((4[&rate=0.008650390568135085]:7.6169762157045255,((((((((7[&rate=0.01402815652637373]:0.3647195516048889,33[&rate=0.03296593853983142]:0.3647195516048889)[&rate=0.06544259757…
tree STATE_746000 = ((1[&rate=0.025316128915670127]:2.3080054945561486,2[&rate=0.08056879321965739]:0.19800549455614913)[&rate=0.009736387213816956]:5.578228367489309,(((3[&rate=0.011162741478668897]:1.7240301249452443,((((((4[&rate=0.009736387213816956]:6.5091984518960615,(((((((7[&rate=0.027712825663743168]:0.5608941054835626,33[&rate=0.021008975029704325]:0.5608941054835626)[&rate=0.0248584836…
tree STATE_747000 = ((1[&rate=0.04824680518033478]:2.411139821814402,2[&rate=0.0472761121456501]:0.30113982181440235)[&rate=0.010788980741891625]:4.499859146122127,(((3[&rate=0.005173195038478254]:1.884423656795029,(((((((4[&rate=0.011160699232403828]:4.303704994740425,((14[&rate=0.04633423302123521]:0.7640934868570355,19[&rate=0.027972894045113626]:10.984093486857034)[&rate=0.033575422098474986]…
tree STATE_748000 = ((1[&rate=0.014650522912172361]:3.7556892346390143,2[&rate=0.015807422897698854]:1.6456892346390148)[&rate=0.004773111325506822]:3.155309733297514,(((3[&rate=0.037710048679530886]:1.884423656795029,(((((4[&rate=0.009246587350060244]:4.960192910867107,((14[&rate=0.05690673305762566]:0.0,19[&rate=0.026410150501668717]:10.219999999999999)[&rate=0.04809309138269803]:2.114167357687…
tree STATE_749000 = ((1[&rate=0.013327267543712476]:3.8148915879989502,2[&rate=0.020385196998381178]:1.7048915879989508)[&rate=0.002757486205322413]:1.8400468092582685,(((3[&rate=0.02471493730325066]:1.884423656795029,(((((4[&rate=0.013682518313627504]:5.142127865804159,((14[&rate=0.04692940637118356]:0.0,19[&rate=0.018500542063796185]:10.219999999999999)[&rate=0.0103771135636535]:2.1141673576878…
tree STATE_750000 = ((1[&rate=0.01568376469042302]:3.8148915879989502,2[&rate=0.004269901142544296]:1.7048915879989508)[&rate=0.003910228809727657]:1.8400468092582685,(((3[&rate=0.0035308806926402565]:2.2222649644092343,(((((4[&rate=0.016445134432818396]:6.937927601852483,(((((((7[&rate=0.01803765323827719]:0.005255236431036536,42[&rate=0.06775134059039786]:5.645255236431037)[&rate=0.021554096944…
tree STATE_751000 = ((1[&rate=0.02200058108260468]:4.682227010016597,2[&rate=0.01593045254742614]:2.572227010016597)[&rate=0.006574302193416639]:1.0979659996853997,(((3[&rate=0.00352546065795389]:3.0813425072197234,((((((4[&rate=0.003860989730720085]:6.849334609810569,(((((((7[&rate=0.017514196139300997]:0.03456299613566571,42[&rate=0.04871581889535666]:5.674562996135666)[&rate=0.0110665614276393…
tree STATE_752000 = ((1[&rate=0.02806189367355191]:4.219971286663871,2[&rate=0.021593109591287536]:2.109971286663871)[&rate=0.01835487476421859]:1.9685203231393729,(((3[&rate=0.006834473928684988]:3.0813425072197234,(((((4[&rate=0.017198469188701344]:6.041328833447089,((((((((7[&rate=0.022880311545275513]:0.2917554692972715,42[&rate=0.08253044390592916]:5.931755469297272)[&rate=0.0342517031502395…
tree STATE_753000 = ((1[&rate=0.02433760706123393]:4.190105971609633,2[&rate=0.013573175711390955]:2.0801059716096333)[&rate=0.014996329440397844]:1.9671016329758473,(((3[&rate=0.01725671537612107]:3.0552742328852673,(((((4[&rate=0.013923515481471091]:6.999747090929041,(((((((7[&rate=0.006634935003953093]:0.27372978216581245,42[&rate=0.08330285961776618]:5.913729782165813)[&rate=0.029923648392594…
tree STATE_754000 = ((1[&rate=0.028359082453155326]:2.182882471521701,2[&rate=0.022700974479001167]:0.07288247152170158)[&rate=0.0174939988365562]:3.262293127142179,(((3[&rate=0.019806466207792854]:3.3417728759097116,(((((4[&rate=0.007318666855240642]:6.922463611885856,(((((((7[&rate=0.008505887070467934]:0.13366362500050855,42[&rate=0.07968875158354757]:5.773663625000509)[&rate=0.018250308405751…
tree STATE_755000 = ((1[&rate=0.03890608672841683]:2.866442255970128,2[&rate=0.027704430303973192]:0.7564422559701285)[&rate=0.01279772341092208]:2.5536711873433546,(((3[&rate=0.019262863285631208]:2.4259315960323846,(((((4[&rate=0.009404454603861261]:6.662330047090016,(((((7[&rate=0.03890608672841683]:0.1190642152932675,42[&rate=0.07779321389616527]:5.759064215293268)[&rate=0.017739342162064183]…
tree STATE_756000 = ((1[&rate=0.013184638927127791]:3.8508208288872083,2[&rate=0.027362260142562173]:1.740820828887209)[&rate=0.012510128367036202]:1.5692926144262742,(((3[&rate=0.018547492097688592]:2.4259315960323846,(((((4[&rate=0.00915541601909592]:6.8947067538823426,((((((7[&rate=0.06690480425989147]:0.26628005078098127,33[&rate=0.03433731832175066]:0.26628005078098127)[&rate=0.0409952727398…
tree STATE_757000 = ((1[&rate=0.016109440135230184]:2.9482114943727993,2[&rate=0.028927459827422727]:0.8382114943727998)[&rate=0.01543627863511061]:2.4719019489406833,(((3[&rate=0.019176999874416137]:2.4259315960323846,((((4[&rate=0.012008402857046924]:6.492664619743358,((((7[&rate=0.011286872140159516]:2.039081775872642,((32[&rate=0.019176999874416137]:0.17464936769609096,42[&rate=0.031278816125…
tree STATE_758000 = ((1[&rate=0.014717176859537395]:3.1958249406310983,2[&rate=0.031417441837451855]:1.085824940631099)[&rate=0.013979673683995136]:2.24993913032273,(((3[&rate=0.019936568259049933]:1.9690412636183368,(((((4[&rate=0.005480922138182855]:6.31504100283281,((((7[&rate=0.010936359076682257]:1.4061727297797475,(32[&rate=0.019936568259049933]:1.2420857273030705,(33[&rate=0.03089857989980…
tree STATE_759000 = ((1[&rate=0.02063165138353048]:3.6306447006699543,2[&rate=0.034573827533334184]:1.5206447006699548)[&rate=0.03599446872282638]:1.815119370283874,(((3[&rate=0.013414373993706047]:2.10921912685334,((((((4[&rate=0.008464492005373253]:6.31504100283281,((((7[&rate=0.014770450092062789]:2.1657783659510024,(32[&rate=0.01561827158895702]:1.16664259645826,(33[&rate=0.03365787756262952]…
tree STATE_760000 = ((1[&rate=0.0203884957475728]:3.6306447006699543,2[&rate=0.022717803729140916]:1.5206447006699548)[&rate=0.030088548075919104]:1.815119370283874,(((3[&rate=0.019611674378316714]:2.3548090452440746,((((((4[&rate=0.009537131729667142]:7.509160981361738,((((7[&rate=0.014309315501767615]:2.23899187352794,((32[&rate=0.025484244765804995]:0.10512972186224445,42[&rate=0.0573844070150…
tree STATE_761000 = ((1[&rate=0.025700502461368513]:2.9105890229312124,2[&rate=0.015852621968129074]:0.8005890229312129)[&rate=0.023838322429460317]:2.535175048022616,((((3[&rate=0.004112164619900919]:5.335490481644889,(((((4[&rate=0.005228095140359327]:6.785424921004925,((((7[&rate=0.03212031841383836]:3.846250489449627,(((((13[&rate=0.046548451538460246]:1.2281864164775733,(35[&rate=0.056893416…
tree STATE_762000 = ((1[&rate=0.008535220469200737]:4.905865607874894,2[&rate=0.018717849537962322]:2.7958656078748945)[&rate=0.02255136358572565]:1.5884142062639057,((((3[&rate=0.003995781527787423]:3.0023860562945615,(((((4[&rate=0.004471649735885924]:6.889055293987212,((((7[&rate=0.03099416289566412]:3.5116995875328243,(((((13[&rate=0.05167262646979225]:1.5510095548761278,(35[&rate=0.058508438…
tree STATE_763000 = ((1[&rate=0.022930688515711627]:3.8912922455728918,2[&rate=0.021671618717457253]:1.7812922455728923)[&rate=0.019268312153592395]:2.692341333665489,((((3[&rate=0.005464068357190042]:3.0023860562945615,((((((4[&rate=0.005464068357190042]:6.504636339154533,((((7[&rate=0.009994071146378819]:3.5116995875328243,((((((13[&rate=0.053624983621040914]:1.0116180384301607,35[&rate=0.02085…
tree STATE_764000 = ((1[&rate=0.0224192371959583]:3.3788579594118104,2[&rate=0.020801718716541077]:1.268857959411811)[&rate=0.022835670465137955]:2.1594295475583536,((((3[&rate=0.004627902037728039]:2.806294945050908,((((((4[&rate=0.00525885850890903]:6.498679131229945,(((7[&rate=0.00960740652076116]:3.528935445855197,(((((13[&rate=0.13849305389695327]:1.0067088187606004,36[&rate=0.13849305389695…
tree STATE_765000 = ((1[&rate=0.011676936023416802]:4.9839005808564,2[&rate=0.01959147916618181]:2.8739005808564)[&rate=0.006942997147582167]:0.4646594827472228,(((3[&rate=0.0031687429404077434]:2.7309672610030944,((((((4[&rate=0.004332746666552787]:6.418046351851146,(((7[&rate=0.01708776212374972]:3.1432581941681264,(((((13[&rate=0.1218304164414059]:1.0657168459704636,46[&rate=0.0155413120768461…
tree STATE_766000 = ((1[&rate=0.012072608053345642]:5.03775700811503,2[&rate=0.0193724372986469]:2.92775700811503)[&rate=0.006569842997894244]:0.41080305548859286,(((3[&rate=0.003665582052726653]:2.7309672610030944,((((((4[&rate=0.011761327272580897]:6.418046351851146,(((7[&rate=0.013341108480116994]:3.071631249783355,((((13[&rate=0.05933612837178123]:1.146110573237138,46[&rate=0.015677143789991]…
tree STATE_767000 = ((1[&rate=0.04338871706984763]:2.56507555095353,2[&rate=0.09875668051324916]:0.4550755509535307)[&rate=0.006095668703822976]:3.8348697767386426,(((3[&rate=0.007044100987993638]:3.1377247568155724,((((((4[&rate=0.011463047086642066]:6.418046351851146,(((7[&rate=0.015655276394111586]:3.5397827784539224,(((13[&rate=0.06630937099881049]:2.0058408254264144,((32[&rate=0.040448219999…
tree STATE_768000 = ((1[&rate=0.014491741285245096]:3.945429878120585,2[&rate=0.028997610526834777]:1.8354298781205856)[&rate=0.0036963320199942763]:3.3717111948506044,(((3[&rate=0.004360965813860754]:2.090445084248941,((((((4[&rate=0.002555680440621314]:6.83074873159125,((((7[&rate=0.08496779406669415]:3.6481439159464735,((((13[&rate=0.017674552960223883]:1.2271868341069556,46[&rate=0.0282658866…
tree STATE_769000 = ((1[&rate=0.011440876148599163]:3.945429878120585,2[&rate=0.005706904988274978]:1.8354298781205856)[&rate=0.019059356412808637]:3.3717111948506044,(((3[&rate=0.004174105060289518]:3.278493862254784,((((((4[&rate=0.006860923957078739]:6.83074873159125,((((7[&rate=0.020028417796834567]:3.6040233085948756,(((13[&rate=0.016832682830518954]:1.6436623429927053,46[&rate=0.01769191151…
tree STATE_770000 = ((1[&rate=0.012442556116176689]:4.7323368097512954,2[&rate=0.0030698689612982427]:2.622336809751296)[&rate=0.01309748896689279]:1.5774864703565186,(((3[&rate=0.0028178009022994275]:3.3258384336440727,((((((((4[&rate=0.00892489917646778]:6.404080005826707,(((7[&rate=0.03301582650931939]:3.968590101898201,((13[&rate=0.008394927877301228]:1.6492709012609197,(((32[&rate=0.00496968…
tree STATE_771000 = ((1[&rate=0.00939753477511358]:6.217219563417359,2[&rate=0.0038649394303721897]:4.10721956341736)[&rate=0.013609017205861183]:0.09260371669045497,(((3[&rate=0.011271268068801023]:3.3258384336440727,(((((((4[&rate=0.02584607289780363]:5.701537365644512,(((7[&rate=0.00837877452894893]:3.904240438249424,((13[&rate=0.013302944165661218]:2.456164006920627,(((32[&rate=0.035366774533…
tree STATE_772000 = ((1[&rate=0.0069085329444956226]:3.8377559701050146,2[&rate=0.013493019493993976]:1.7277559701050151)[&rate=0.011773529090434096]:2.4720673100027994,((((3[&rate=0.009697809108034248]:3.3258384336440727,((((((4[&rate=0.006030304758176434]:6.444930121669,(((7[&rate=0.001946178241732618]:4.4689484704053655,((((13[&rate=0.011773529090434096]:3.2208341954812383,((((((16[&rate=0.058…
tree STATE_773000 = ((1[&rate=0.008511621200956922]:3.8713142036348884,2[&rate=0.021221594732257768]:1.761314203634889)[&rate=0.013247054341826709]:2.0895437642877184,((((3[&rate=0.006444251920932828]:3.3258384336440727,(((((4[&rate=0.019418630564338377]:7.123129912304147,(((((7[&rate=0.021603651377827052]:1.9733069471637208,37[&rate=0.02796548115073593]:1.9733069471637208)[&rate=0.00644425192093…
tree STATE_774000 = ((1[&rate=0.017885965220308695]:3.6151692512149936,2[&rate=0.024947629320815953]:1.5051692512149941)[&rate=0.012982181073155175]:1.9406471555673406,((((3[&rate=0.014207665649969177]:3.3258384336440727,((((4[&rate=0.021606935610991067]:6.102722847475576,((((((7[&rate=0.041521668612093623]:0.4975003345801241,37[&rate=0.01590806979740088]:0.4975003345801241)[&rate=0.0481533906516…
tree STATE_775000 = ((1[&rate=0.008217283378733533]:2.214550860127744,2[&rate=0.04860137788582114]:0.10455086012774473)[&rate=0.00963995660265653]:2.8296301568234057,((((3[&rate=0.007975911473827667]:2.443129358371138,((((4[&rate=0.004695269574169082]:8.13130610282407,((((((7[&rate=0.08753884440871183]:2.3346407115471237,37[&rate=0.012501333562911863]:2.3346407115471237)[&rate=0.05315514304868007…
tree STATE_776000 = ((1[&rate=0.011131780670527195]:3.0227464774060024,2[&rate=0.021144762398588368]:0.912746477406003)[&rate=0.01302642405851187]:2.0214345395451474,((((3[&rate=0.0413835521686904]:1.6251601995819058,((((4[&rate=0.00717279563912734]:6.934234171934552,(((((((7[&rate=0.031827507147805904]:2.3346407115471237,37[&rate=0.016160552551274517]:2.3346407115471237)[&rate=0.0406317252760291…
tree STATE_777000 = ((1[&rate=0.008662501179192166]:4.104772096197863,2[&rate=0.01893163407425341]:1.9947720961978632)[&rate=0.018306390887855056]:0.9394089207532872,((((3[&rate=0.02091503617563344]:2.021432836508197,((((4[&rate=0.005128974241023735]:6.225841022859498,((((((7[&rate=0.04146302567624811]:1.2657401376492103,13[&rate=0.047780100886230706]:1.2657401376492103)[&rate=0.01710178281132776…
tree STATE_778000 = ((1[&rate=0.012656869427550302]:3.9407975106446784,2[&rate=0.022478033809296114]:1.830797510644679)[&rate=0.022146835692522352]:0.9356813941238187,((((3[&rate=0.027464311436257417]:2.1990234769568318,((((((4[&rate=0.008813600000415258]:5.711733935871319,((((((7[&rate=0.04911201411412746]:1.162630047666262,13[&rate=0.05102910286877202]:1.162630047666262)[&rate=0.040674877240999…
tree STATE_779000 = ((1[&rate=0.030529699075575536]:4.033457598941958,2[&rate=0.049601796101597435]:1.9234575989419582)[&rate=0.01866575955578876]:0.9826161355988958,((((3[&rate=0.01998087332674625]:2.642336639605702,(((((4[&rate=0.0069738673888316465]:5.900117351355387,((((((7[&rate=0.03821244378441379]:1.8571010499327407,13[&rate=0.07641074613593082]:1.8571010499327407)[&rate=0.0326402576306916…
tree STATE_780000 = ((1[&rate=0.010480535246261791]:3.158936303597514,2[&rate=0.03754757782374246]:1.0489363035975146)[&rate=0.01384604227973285]:3.8245263724049536,((((3[&rate=0.012738788604426107]:3.0777379579956516,((((4[&rate=0.023297639310294924]:6.173036551536125,(((((((7[&rate=0.1433343315527304]:0.5143574880328678,13[&rate=0.1433343315527304]:0.5143574880328678)[&rate=0.03564125870197293]…
tree STATE_781000 = ((1[&rate=0.021211033437148703]:2.406519333751362,2[&rate=0.03757930625426423]:0.2965193337513625)[&rate=0.014198948605858092]:3.4989861203126296,((((3[&rate=0.01305148009160089]:2.850937774499492,((((4[&rate=0.01305148009160089]:5.912309512465459,(12[&rate=0.05686808612036343]:0.9969191356117761,15[&rate=0.018327287368598896]:3.5669191356117764)[&rate=0.03180747478934264]:2.3…
tree STATE_782000 = ((1[&rate=0.008626338344074874]:3.343619949511705,2[&rate=0.03069454049587599]:1.2336199495117057)[&rate=0.013247543774828946]:3.111408471935583,((((3[&rate=0.00987818833784155]:3.00793060841265,((((4[&rate=0.01643902410081167]:6.1221205571571105,(((((7[&rate=0.03363841129835827]:0.15996612942841537,13[&rate=0.2905860779526377]:0.15996612942841537)[&rate=0.013557718529899407]:…
tree STATE_783000 = ((1[&rate=0.017979957964951387]:2.9677154845459484,2[&rate=0.032334381693306644]:0.8577154845459489)[&rate=0.015407208280011799]:2.3600643306918414,(((3[&rate=0.013184741010840887]:3.092739140320454,((((4[&rate=0.01477295411468762]:6.693729209619644,((((((7[&rate=0.23490297886257525]:0.4918994744581475,13[&rate=0.23490297886257525]:0.4918994744581475)[&rate=0.01020534467871956…
tree STATE_784000 = ((1[&rate=0.01362799876491138]:3.2242681662283204,2[&rate=0.03651481703273906]:1.114268166228321)[&rate=0.012089878721207516]:2.0825740076484394,(((3[&rate=0.024169901474365253]:3.0749337173613895,((((4[&rate=0.013999587366684416]:6.611295186993662,((((((7[&rate=0.24431141256880326]:1.0978312915249973,(13[&rate=0.24431141256880326]:0.47949277047691297,37[&rate=0.04343400636492…
tree STATE_785000 = ((1[&rate=0.011411275985874407]:3.2242681662283204,2[&rate=0.04274172854358789]:1.114268166228321)[&rate=0.010012063145337584]:2.171501679094632,((((3[&rate=0.02571065242480632]:3.6635895146900666,(((((4[&rate=0.011411275985874407]:6.769185019061968,((((((((7[&rate=0.26702003281286046]:0.24499307335728915,13[&rate=0.26702003281286046]:0.24499307335728915)[&rate=0.0188105981242…
tree STATE_786000 = ((1[&rate=0.04270986947600954]:2.853313320371207,2[&rate=0.03956066128233889]:0.7433133203712075)[&rate=0.012446069543714959]:2.5424565249517457,((((3[&rate=0.02331663606932462]:2.5450598067377967,(((((4[&rate=0.01000730198631119]:7.07111989922452,((((((((7[&rate=0.24417732663237157]:0.24499307335728915,13[&rate=0.24417732663237157]:0.24499307335728915)[&rate=0.036114209083114…
tree STATE_787000 = ((1[&rate=0.025650529500605156]:2.745385217622008,2[&rate=0.03160107300377133]:0.6353852176220087)[&rate=0.011602090448819678]:2.6503846277009444,(((3[&rate=0.02043277208678045]:2.5450598067377967,(((((4[&rate=0.007647577441129043]:7.07111989922452,(((((((7[&rate=0.32650896622099074]:0.21277981670154844,13[&rate=0.03416298664197017]:0.21277981670154844)[&rate=0.065962705882085…
tree STATE_788000 = ((1[&rate=0.025730590908142396]:2.8589791729261123,2[&rate=0.01547256265461288]:0.7489791729261128)[&rate=0.04220082198369068]:2.5213724015419956,(((3[&rate=0.012188274568184354]:2.5321671379904487,(((((4[&rate=0.0054038782150736256]:6.4101682664906825,((((((((7[&rate=0.4248465162947408]:0.203759204055725,13[&rate=0.034603426740520485]:0.203759204055725)[&rate=0.06387899632736…
tree STATE_789000 = ((1[&rate=0.03094541363074787]:2.8589791729261123,2[&rate=0.09128167936480927]:0.7489791729261128)[&rate=0.047788649038796295]:2.3687666042253994,(((3[&rate=0.016053530566244777]:2.5321671379904487,((((4[&rate=0.0075260583845230085]:6.4101682664906825,(((((((((7[&rate=0.3632577577356284]:0.3308281698815776,13[&rate=0.03155270177850802]:0.3308281698815776)[&rate=0.0757106439499…
tree STATE_790000 = ((1[&rate=0.017899644200133392]:2.797171683006674,2[&rate=0.0436056774961787]:0.6871716830066745)[&rate=0.016877856911698987]:2.3643358583273013,(((3[&rate=0.03473385209743621]:2.943883271171295,(((((4[&rate=0.0101220581943335]:5.898725230061853,(12[&rate=0.03473385209743621]:2.1151502907999813,15[&rate=0.00578652384542342]:4.685150290799982)[&rate=0.0479715182845225]:1.213574…
tree STATE_791000 = ((1[&rate=0.014016241404639376]:3.4867207748011495,2[&rate=0.03537216649830861]:1.37672077480115)[&rate=0.018884429441227202]:1.617565854141489,(((3[&rate=0.030739604166768728]:2.8952325317947327,(((((4[&rate=0.007317923732788994]:5.857385704982079,(12[&rate=0.0313523094247112]:1.7016142701942165,15[&rate=0.021684810297101682]:4.271614270194217)[&rate=0.045892769254650995]:1.5…
tree STATE_792000 = ((1[&rate=0.015148465622310335]:2.4863873163129497,2[&rate=0.046693252148858055]:0.3763873163129503)[&rate=0.01321018802267264]:2.617899312629689,(((3[&rate=0.024672774086749543]:3.38219771315255,((((((4[&rate=0.008175146296018803]:5.8746084364655395,(12[&rate=0.04375796012398111]:1.0221226950955327,15[&rate=0.02753715836072569]:3.592122695095533)[&rate=0.045680153826580625]:2…
tree STATE_793000 = ((1[&rate=0.013912767624462216]:2.4863873163129497,2[&rate=0.045812549831069554]:0.3763873163129503)[&rate=0.010825752605099425]:2.5089372572738924,(((3[&rate=0.030627241480944752]:3.38219771315255,(((((((4[&rate=0.010526836301307966]:5.449448078551864,(12[&rate=0.04276937869114495]:1.595841569171096,15[&rate=0.013912767624462216]:4.165841569171096)[&rate=0.06088116566773125]:…
tree STATE_794000 = ((1[&rate=0.017411680420888448]:2.4863873163129497,2[&rate=0.05022181792050229]:0.3763873163129503)[&rate=0.012893703282939518]:2.796943474460967,(((3[&rate=0.03436113010799004]:2.74299356549173,(((((4[&rate=0.01054454257007338]:5.2718779163829375,(12[&rate=0.027563536319068924]:0.947897455228432,15[&rate=0.017411680420888448]:3.5178974552284323)[&rate=0.02207613870517073]:1.7…
tree STATE_795000 = ((1[&rate=0.027112701946354165]:2.6953459574758156,2[&rate=0.07643914021945539]:0.5853459574758162)[&rate=0.01169515116014837]:2.5879848332981013,(((3[&rate=0.027112701946354165]:2.74299356549173,((((((4[&rate=0.017231501145502513]:5.822704497525756,(12[&rate=0.027112701946354165]:1.4761511373995369,15[&rate=0.009310070842309207]:4.046151137399537)[&rate=0.021519943197021444]:…
tree STATE_796000 = ((1[&rate=0.028393177540490266]:2.7716696280784774,2[&rate=0.07549512962914556]:0.661669628078478)[&rate=0.02304012367995604]:2.5116611626954395,(((3[&rate=0.026676959599906507]:2.74299356549173,((((((4[&rate=0.01653490358750584]:5.822704497525756,(12[&rate=0.02723743842485719]:1.4761511373995369,15[&rate=0.009124847873330375]:4.046151137399537)[&rate=0.02115627490732073]:1.77…
tree STATE_797000 = ((1[&rate=0.014937100580451257]:3.9349480244285786,2[&rate=0.08342135434068176]:1.8249480244285792)[&rate=0.02220370727051325]:1.3483827663453383,(((3[&rate=0.02675995854918977]:2.74299356549173,((((((4[&rate=0.010540883539668507]:7.879356004815236,(12[&rate=0.0487630842338584]:1.197839914162369,15[&rate=0.01020161412571201]:3.7678399141623693)[&rate=0.027387381579971014]:4.11…
tree STATE_798000 = ((1[&rate=0.010974538383897716]:3.9349480244285786,2[&rate=0.0864973612920075]:1.8249480244285792)[&rate=0.030599636858423974]:1.423000049216462,(((3[&rate=0.02802093682637951]:4.039551399197769,((((((4[&rate=0.011320684229852428]:5.644933050882084,(12[&rate=0.048450357044447875]:1.197839914162369,15[&rate=0.010631079390641169]:3.7678399141623693)[&rate=0.061272988837448805]:1…
tree STATE_799000 = ((1[&rate=0.025786388066969396]:3.866202845068152,2[&rate=0.02111899680260411]:1.7562028450681524)[&rate=0.09633281728806964]:0.8580623682656068,(((3[&rate=0.028140553444310528]:2.9947736281050155,(((((4[&rate=0.011455759601657864]:6.864973367362815,(12[&rate=0.04843423024095083]:1.9433541634543445,15[&rate=0.006039820873911885]:4.513354163454345)[&rate=0.018828767450356988]:2…
tree STATE_800000 = ((1[&rate=0.020658678634345867]:2.526052681361598,2[&rate=0.011996044704633906]:0.4160526813615988)[&rate=0.01134099224263071]:2.545380373947154,(((3[&rate=0.020658678634345867]:2.9872142182387478,((((((4[&rate=0.013304814303081992]:6.983861226186118,(12[&rate=0.041934945489344885]:1.9372300594717409,15[&rate=0.007922232655800509]:4.507230059471741)[&rate=0.020275721977865552]…
tree STATE_801000 = ((1[&rate=0.011293469433742738]:2.9721490449965486,2[&rate=0.0658285917069325]:0.8621490449965492)[&rate=0.002880263363495593]:2.020721116888396,(((3[&rate=0.00955004989912302]:2.5198950547944605,(((((4[&rate=0.01220457854243438]:6.003266371920969,(12[&rate=0.027781002468236695]:1.5114433505300582,15[&rate=0.0051182882595759765]:4.0814433505300585)[&rate=0.015853503850504023]:…
tree STATE_802000 = ((1[&rate=0.011252123006264911]:2.9733316893252066,2[&rate=0.06058363249487583]:0.8633316893252072)[&rate=0.003051782931906755]:2.5774819534993867,(((3[&rate=0.009587185465357407]:2.4365693044455625,((((4[&rate=0.012117497173631897]:7.0734597460734925,(12[&rate=0.026580060199298625]:0.971605709177819,15[&rate=0.005284515181093882]:3.5416057091778193)[&rate=0.015556112572006621…
tree STATE_803000 = ((1[&rate=0.013919231588910555]:2.972955959320153,2[&rate=0.024623277012581428]:0.8629559593201535)[&rate=0.011642002919157141]:2.5774578590223456,(((3[&rate=0.012491752143982153]:2.6881007627358002,((((4[&rate=0.011074877503598562]:7.073162538644073,(12[&rate=0.042840795616892156]:1.6247905176777095,15[&rate=0.007495156688787776]:4.19479051767771)[&rate=0.024623277012581428]:…
tree STATE_804000 = ((1[&rate=0.01020440756449558]:4.4677199725574965,2[&rate=0.022747367931993154]:2.357719972557497)[&rate=0.00993686397393987]:1.082693845785002,(((3[&rate=0.015918368550313654]:2.6881007627358002,(((((4[&rate=0.006685544253912849]:5.256680524712646,(12[&rate=0.08747803768365832]:1.6247905176777095,15[&rate=0.0018569253425796736]:4.19479051767771)[&rate=0.025883155813455735]:1.…
tree STATE_805000 = ((1[&rate=0.008981479052601318]:3.5621141683270707,2[&rate=0.019937625021549065]:1.4521141683270713)[&rate=0.018153358845792344]:1.0104584142167,(((3[&rate=0.0223108404789713]:2.6881007627358002,((((((4[&rate=0.00682638366008498]:5.7739184417305545,(12[&rate=0.03702512557766771]:1.7645097029643395,15[&rate=0.0015846960993646645]:4.33450970296434)[&rate=0.0450946543430049]:1.43…
tree STATE_806000 = ((1[&rate=0.010394055756311197]:3.5621141683270707,2[&rate=0.02099900255419217]:1.4521141683270713)[&rate=0.018891521099992724]:1.0104584142167,(((3[&rate=0.012088217406007254]:2.6881007627358002,((((((4[&rate=0.0135990686075395]:6.532488993342369,(12[&rate=0.05986834963106607]:2.213569586629035,15[&rate=0.0012067262652722742]:4.783569586629035)[&rate=0.051180995619257465]:1.7…
tree STATE_807000 = ((1[&rate=0.01064424578294702]:2.8725232073692837,2[&rate=0.022465929842570967]:0.7625232073692843)[&rate=0.00809150341330249]:2.0927072079139606,(((3[&rate=0.012495994787255297]:2.6881007627358002,((((((4[&rate=0.013818084967383876]:6.7677004648867936,(12[&rate=0.07088118541904564]:1.830750333208666,15[&rate=0.0021398354643338783]:4.400750333208666)[&rate=0.057876091444044146…
tree STATE_808000 = ((1[&rate=0.008549548746060514]:2.9026379825408952,2[&rate=0.01908693984860027]:0.7926379825408958)[&rate=0.013031163208638999]:2.4536426189122054,(((3[&rate=0.015607386828077737]:2.3845886931934572,((((((4[&rate=0.011093176677607687]:4.94382657714425,(12[&rate=0.04238136813485068]:1.0084892234617122,15[&rate=0.007042714393908379]:3.5784892234617125)[&rate=0.05127519745440725]…
tree STATE_809000 = ((1[&rate=0.017235558970917223]:2.9026379825408952,2[&rate=0.008573303301024801]:0.7926379825408958)[&rate=0.01640904412649754]:2.1758663452341125,((((3[&rate=0.012085595747062429]:2.3845886931934572,(((((4[&rate=0.01681791100856011]:5.506238146927171,(12[&rate=0.05317774087035727]:0.8479686656324716,15[&rate=0.0055716387888980045]:3.417968665632472)[&rate=0.044224117880822096…
tree STATE_810000 = ((1[&rate=0.01807806168493262]:2.915966865521206,2[&rate=0.02541210139331422]:0.8059668655212064)[&rate=0.028519684578428323]:2.162537462253802,(((3[&rate=0.012978597746267792]:2.61906097979454,(((((4[&rate=0.0029489237444997735]:6.1629780924980935,(((((((7[&rate=0.021677446853457915]:0.032142857510560674,37[&rate=0.006049344113044501]:0.032142857510560674)[&rate=0.01330373890…
tree STATE_811000 = ((1[&rate=0.033258570244887355]:3.859002044368971,2[&rate=0.020134595624243003]:1.7490020443689716)[&rate=0.00684592463581483]:0.8107584814068929,(((3[&rate=0.0035035040212718625]:2.9955038857511127,((((((4[&rate=0.0025477878523618115]:5.506238146927171,(12[&rate=0.09691246418353068]:1.2600073279336748,15[&rate=0.011726582410645114]:3.830007327933675)[&rate=0.03901819638939561…
tree STATE_812000 = ((1[&rate=0.04869135167722284]:3.225717810190993,2[&rate=0.042732725124397256]:1.1157178101909935)[&rate=0.012259178893698085]:1.5578870746214903,(((3[&rate=0.00476049721299414]:3.756569692000376,(((((4[&rate=0.0032125896038009763]:8.14951783001414,(5[&rate=0.023829740444630584]:0.2946814540119149,(((((7[&rate=0.011069965279992421]:1.477029112002544,37[&rate=0.0019643270017876…
tree STATE_813000 = ((1[&rate=0.0461605758576704]:2.6198159292178644,2[&rate=0.0375938142845373]:0.509815929217865)[&rate=0.013403198477036294]:2.368901404689481,((((3[&rate=0.005916381115980401]:3.756569692000376,((((((4[&rate=0.003838674104445005]:8.237924978962738,5[&rate=0.022577457990363536]:0.6379249789627366)[&rate=0.02653242104733247]:0.03266157265093739,(((((7[&rate=0.012313905029335876]…
tree STATE_814000 = ((1[&rate=0.007880949165190622]:2.6198159292178644,2[&rate=0.04830310111129244]:0.509815929217865)[&rate=0.04714152951567561]:2.368901404689481,((((3[&rate=0.024266268411167354]:4.247793537023661,24[&rate=0.09156732474635015]:0.11779353702366535)[&rate=0.024266268411167354]:1.5648629920355006,(((((4[&rate=0.0038931218783181663]:8.270586551613675,(5[&rate=0.011537024714396786]:…
tree STATE_815000 = ((1[&rate=0.008151634930712817]:3.93321698314449,2[&rate=0.04927570833781445]:1.8232169831444907)[&rate=0.008731639029298782]:1.1693228992723945,((((3[&rate=0.024459996662233748]:5.333275314932727,((((((4[&rate=0.0038109762061607957]:7.758911845915186,(((((((7[&rate=0.02355477911402791]:1.2606346867836002,37[&rate=0.09739897811764965]:1.2606346867836002)[&rate=0.01132853900267…
tree STATE_816000 = ((1[&rate=0.011705224557248197]:3.794905955615114,2[&rate=0.029003162958587157]:1.6849059556151147)[&rate=0.032980628313916106]:1.3076339268017705,(((3[&rate=0.025572282817455497]:3.532341595647452,((((((4[&rate=0.0043701495029400276]:7.2310552830557775,(((((7[&rate=0.025118212371263077]:2.2542726378806144,(13[&rate=0.028483323916826554]:1.3528200210587649,37[&rate=0.095066855…
tree STATE_817000 = ((1[&rate=0.01940485553793956]:4.520624689098611,2[&rate=0.03288012309899229]:2.4106246890986114)[&rate=0.03063896919567429]:0.7180875770969166,((((3[&rate=0.004649484671476241]:2.69167290939545,((((((4[&rate=0.02416562260405576]:6.700824296331785,(((((7[&rate=0.017155299026092776]:0.5501047409069209,37[&rate=0.05307130086415061]:0.5501047409069209)[&rate=0.01165680480702679]:…
tree STATE_818000 = ((1[&rate=0.02297848765025478]:3.4199055712865913,2[&rate=0.03571820026796106]:1.309905571286592)[&rate=0.03290933839151664]:1.818806694908936,((((3[&rate=0.005144396717523615]:3.558724822411868,((((((4[&rate=0.01892858770011264]:6.700824296331785,((((7[&rate=0.02122967032654962]:2.65280754498119,(13[&rate=0.009093830761475562]:1.8276001229699368,37[&rate=0.056035211839875705]…
tree STATE_819000 = ((1[&rate=0.019478806627427073]:3.4199055712865913,2[&rate=0.02254260434344384]:1.309905571286592)[&rate=0.041598519272461484]:1.818806694908936,((((3[&rate=0.006472251203115061]:4.117173319781472,(((((4[&rate=0.017716801138193593]:6.700824296331785,((((((7[&rate=0.02254260434344384]:2.0767851261951336,13[&rate=0.015974140993359583]:2.0767851261951336)[&rate=0.0372658581739513…
tree STATE_820000 = ((1[&rate=0.0168242993179433]:3.4199055712865913,2[&rate=0.011055270490364907]:1.309905571286592)[&rate=0.040911561999518176]:1.818806694908936,((((3[&rate=0.004629541050707747]:5.11833729992459,((((((4[&rate=0.01476704103044849]:6.522576449022896,((((((7[&rate=0.034134135165012826]:0.8833433566803137,37[&rate=0.04171242697339344]:0.8833433566803137)[&rate=0.022370396622555067…
tree STATE_821000 = ((1[&rate=0.028259625366683652]:2.6840675113536534,2[&rate=0.05561373923253031]:0.574067511353654)[&rate=0.038181650957816955]:2.3917788773249526,((((3[&rate=0.00527759849072053]:4.008128937906413,(((((4[&rate=0.007643741350049109]:7.617511225999131,(((((7[&rate=0.017214007237825502]:0.22389447981597854,37[&rate=0.03885593856579047]:0.22389447981597854)[&rate=0.019233835724316…
tree STATE_822000 = ((1[&rate=0.0194566513658091]:2.8451731017830255,2[&rate=0.02117659096118302]:0.7351731017830261)[&rate=0.03944568276714136]:2.1450684592444347,((((3[&rate=0.01353524439619879]:4.111422611380931,(((((4[&rate=0.009468443404777965]:7.600000000000001,5[&rate=0.01231288554024621]:0.0)[&rate=0.04203385174239445]:0.04360012039013128,(((((7[&rate=0.0413558432794858]:1.195191838814203…
tree STATE_823000 = ((1[&rate=0.008801533113616335]:3.321801094435898,2[&rate=0.01891668535485384]:1.2118010944358986)[&rate=0.03907148921492883]:1.65254137963462,((((3[&rate=0.01891668535485384]:4.097410167216999,(((((4[&rate=0.0073994918289634875]:7.600000000000001,5[&rate=0.012357454787089928]:0.0)[&rate=0.014585421254767283]:0.03140991077453492,(((((((7[&rate=0.07897005222163399]:0.4756534462…
tree STATE_824000 = ((1[&rate=0.007385875303286541]:3.3447236697058074,2[&rate=0.031074214838750443]:1.234723669705808)[&rate=0.037176283129892386]:1.61448864707058,((((3[&rate=0.011672579796607546]:4.115477497588564,((((((4[&rate=0.009615906656863907]:8.0831877742621,(5[&rate=0.01065290780528301]:0.2860232996910881,((((((7[&rate=0.013200835578741561]:0.26524512540025214,37[&rate=0.01927107666118…
tree STATE_825000 = ((1[&rate=0.025726202000993376]:3.4815888911868385,2[&rate=0.02020732283555111]:1.371588891186839)[&rate=0.023582180371015584]:1.7154812403105808,((((3[&rate=0.00859574737063235]:4.493881873883609,(((((4[&rate=0.008345777650044349]:7.78216766115078,5[&rate=0.009585948661275625]:0.18216766115077832)[&rate=0.009585948661275625]:0.3623102209424829,((((((7[&rate=0.0464070802629053…
tree STATE_826000 = ((1[&rate=0.02913026190362609]:3.8599530760178027,2[&rate=0.01658083004090547]:1.7499530760178033)[&rate=0.015751288482048462]:1.4990117809134063,((((3[&rate=0.009776047659655495]:3.3394442146011585,(((((4[&rate=0.009776047659655495]:7.666556184714466,5[&rate=0.011574844283826692]:0.06655618471446445)[&rate=0.025166821508829065]:0.34680120688457095,(((((7[&rate=0.0462100143388…
tree STATE_827000 = ((1[&rate=0.02417517404179572]:3.2754449204679474,2[&rate=0.011415848313807294]:1.165444920467948)[&rate=0.002972806782473602]:2.1187229890839916,((((3[&rate=0.005402225723793996]:3.3394442146011585,(((((4[&rate=0.006606469822421366]:7.600000000000001,5[&rate=0.00681154391991971]:0.0)[&rate=0.0044135391650543246]:0.4133573915990354,((((7[&rate=0.008299537028818707]:0.399850549…
tree STATE_828000 = ((1[&rate=0.022862754174110978]:3.3551728492846493,2[&rate=0.010654901958767183]:1.2451728492846499)[&rate=0.03419631209211091]:2.0389950602672897,((((3[&rate=0.03069269777120049]:3.944853036481888,((((4[&rate=0.005725693902574644]:8.013357391599037,(5[&rate=0.06778407292719273]:0.20548784592961056,(((((7[&rate=0.006107209146893562]:0.39985054920485297,37[&rate=0.1089955158617…
tree STATE_829000 = ((1[&rate=0.005173371564148584]:3.904335691394671,2[&rate=0.004591977619470491]:1.7943356913946715)[&rate=0.014678414482316103]:1.489832218157268,((((3[&rate=0.03322311137881296]:3.421228339984033,(((((4[&rate=0.016067651628289475]:6.593961645976854,(((((7[&rate=0.01021331993754826]:0.39985054920485297,37[&rate=0.09035638834135372]:0.39985054920485297)[&rate=0.0263304587753555…
tree STATE_830000 = ((1[&rate=0.004881879083995027]:2.7630342513982242,2[&rate=0.047952983510034186]:0.6530342513982248)[&rate=0.01914259654220828]:2.154986236038681,((((3[&rate=0.004605950637543499]:2.613516422764775,(((((4[&rate=0.015690236496304993]:6.819393047490802,(((((7[&rate=0.01914259654220828]:0.06653492583451381,37[&rate=0.015690236496304993]:0.06653492583451381)[&rate=0.02659847858449…
tree STATE_831000 = ((1[&rate=0.03246108081712922]:3.640353606466938,2[&rate=0.047757256713359904]:1.5303536064669387)[&rate=0.00857676885740238]:1.195898478633076,((((3[&rate=0.014409909523267846]:2.5442341104509154,(((((4[&rate=0.015802111837223833]:7.016963878862658,(((((7[&rate=0.06544910353952992]:0.01843690564020406,37[&rate=0.06028539630027632]:0.01843690564020406)[&rate=0.0266468219741122…
tree STATE_832000 = ((1[&rate=0.024729856926470672]:3.640353606466938,2[&rate=0.00949398121751033]:1.5303536064669387)[&rate=0.009774352606510895]:1.5073959182050842,(((3[&rate=0.017098884368442598]:3.0009322711069615,(((((4[&rate=0.014159485664765287]:7.016963878862658,(((((((7[&rate=0.09664972759730349]:0.26757033702322275,37[&rate=0.011765634637514765]:0.26757033702322275)[&rate=0.015753558168…
tree STATE_833000 = ((1[&rate=0.028582226675320538]:2.3838463835705355,2[&rate=0.010007860650729167]:0.27384638357053603)[&rate=0.007422434593609214]:2.763903141101487,((((3[&rate=0.014206333201924248]:3.59657593175136,(((((4[&rate=0.010281767704406551]:5.899766329551522,(((((((7[&rate=0.10609045297490972]:0.26757033702322275,37[&rate=0.07136023033581368]:0.26757033702322275)[&rate=0.050478783263…
tree STATE_834000 = ((1[&rate=0.029779877392468394]:3.7404677905357175,2[&rate=0.010921613481564155]:1.630467790535718)[&rate=0.008207701605621105]:1.4502237290831133,(((3[&rate=0.009536384000105815]:1.7653876019750143,(((((4[&rate=0.020239868461215522]:6.871784783577066,((((((7[&rate=0.012083522812644904]:0.2928965847277567,37[&rate=0.01459220565695947]:0.2928965847277567)[&rate=0.02067460490341…
tree STATE_835000 = ((1[&rate=0.012977258843347396]:2.194861481372243,2[&rate=0.17524035187825943]:0.08486148137224347)[&rate=0.0049341082554626445]:2.506154585962996,(((3[&rate=0.0059210508044925305]:3.6240215127202973,(((((4[&rate=0.0072045069428917745]:7.984869695164235,(((((((7[&rate=0.015163414061063673]:1.998937861034296,42[&rate=0.0374643767885769]:7.638937861034297)[&rate=0.04740221160623…
tree STATE_836000 = ((1[&rate=0.017821100456165955]:2.194861481372243,2[&rate=0.15025513150614248]:0.08486148137224347)[&rate=0.004086159904515325]:3.9336358428894513,(((3[&rate=0.011872321142187886]:4.404965977811258,(((((4[&rate=0.01129565805806326]:7.688141864157082,5[&rate=0.014651082595378161]:0.08814186415708036)[&rate=0.014325379684661792]:0.48200095038486523,(((((7[&rate=0.020653102319360…
tree STATE_837000 = ((1[&rate=0.016136110105222524]:2.6864065130808186,2[&rate=0.03453431734686867]:0.5764065130808191)[&rate=0.0033278188730251125]:2.3535570662201906,(((3[&rate=0.01044018583569766]:2.525258986655267,((((4[&rate=0.008345740960654248]:8.144145738250508,(5[&rate=0.013718554971250784]:0.08814186415708036,(((((7[&rate=0.01848027038249072]:0.19635243103293476,37[&rate=0.0672521647984…
tree STATE_838000 = ((1[&rate=0.018179401315428653]:3.3387964642037105,2[&rate=0.010748810498454093]:1.228796464203711)[&rate=0.004261149031999848]:1.7011671150972987,(((3[&rate=0.00964647875867145]:2.070654215332155,((((4[&rate=0.00593891229811362]:8.144145738250508,(5[&rate=0.019758540444060713]:0.4663942115416688,((((((7[&rate=0.020592692075002486]:0.15793858713586673,37[&rate=0.06748848874663…
tree STATE_839000 = ((1[&rate=0.02635299805227567]:3.3387964642037105,2[&rate=0.023016118365721653]:1.228796464203711)[&rate=0.005054308553750183]:1.7011671150972987,(((3[&rate=0.010874381182844955]:2.070654215332155,((((((4[&rate=0.00690021320774654]:8.18958022644383,(((((((7[&rate=0.02130088860591281]:0.15793858713586673,((((17[&rate=0.030235459192810926]:0.5707519724498091,(18[&rate=0.01233101…
tree STATE_840000 = ((1[&rate=0.02374455154390837]:2.37593513345265,2[&rate=0.01255049457036384]:0.2659351334526505)[&rate=0.017926764066647227]:2.664028445848359,(((3[&rate=0.010741222681827076]:2.3938734817670806,(((((4[&rate=0.0035298602300038377]:7.367210003846424,((((((((7[&rate=0.028945984822348024]:0.3462880865206408,((((17[&rate=0.0313772238123393]:0.7067306772679842,(18[&rate=0.012550494…
tree STATE_841000 = ((1[&rate=0.018100435086061423]:3.442600411163774,2[&rate=0.021031109646851946]:1.3326004111637744)[&rate=0.013694307611024888]:2.0588030809106,((((3[&rate=0.01334313003485324]:2.316625765127469,44[&rate=0.007273542666387375]:9.576625765127474)[&rate=0.03010841332580111]:0.0772477166396115,(((((4[&rate=0.008533878048126654]:7.367210003846424,(((((((7[&rate=0.010471191276574728…
tree STATE_842000 = ((1[&rate=0.020682191000456814]:3.442600411163774,2[&rate=0.02403088238484931]:1.3326004111637744)[&rate=0.015647595446384128]:2.0588030809106,((((3[&rate=0.015246327649730301]:1.3190966306497032,44[&rate=0.00831100456762165]:8.579096630649708)[&rate=0.02795597464838776]:1.091028279116955,(((((4[&rate=0.009751107911316321]:7.232805451313148,(((((((((7[&rate=0.00696431681056479…
tree STATE_843000 = ((1[&rate=0.02544186666195181]:3.4411259223486326,2[&rate=0.021591320027355143]:1.3311259223486331)[&rate=0.006178448923197173]:1.841659735572705,((((3[&rate=0.0112948687820337]:2.17534102063572,44[&rate=0.00918931588206415]:9.435341020635725)[&rate=0.07514629022649971]:0.23478388913093795,(((((4[&rate=0.0067079075194641504]:7.084859630685859,(((((((((7[&rate=0.075146290226499…
tree STATE_844000 = ((1[&rate=0.007918092581884176]:4.235700899566659,2[&rate=0.020792940127822263]:2.1257008995666595)[&rate=0.023999663011457992]:0.7135610410823574,(((3[&rate=0.013382837678853229]:2.4107427537694477,((((((4[&rate=0.008505195527761212]:6.265573549301642,((((((((7[&rate=0.05957040157648144]:0.3135511142403864,(((17[&rate=0.06323234359471162]:0.8945209363114337,(((18[&rate=0.0294…
tree STATE_845000 = ((1[&rate=0.009017055221950902]:4.235700899566659,2[&rate=0.024488151682648934]:2.1257008995666595)[&rate=0.031908076568099304]:0.7135610410823574,(((3[&rate=0.015790672299170617]:2.4107427537694477,(((((4[&rate=0.01005477483014157]:6.86712901836896,(((((((7[&rate=0.013566296606003326]:0.16880660007268133,((((17[&rate=0.04670242844754681]:0.8945209363114337,((18[&rate=0.039239…
tree STATE_846000 = ((1[&rate=0.009043719916970746]:3.7062970773273136,2[&rate=0.026840864886837155]:1.5962970773273142)[&rate=0.0027704448442523143]:1.4609817577792938,(((3[&rate=0.003969336118414031]:2.3037821188740892,((((((4[&rate=0.01667571828034055]:6.371664913457646,(((((7[&rate=0.01364216928504594]:0.2516601752339547,37[&rate=0.05193033947721173]:0.2516601752339547)[&rate=0.04733811586974…
tree STATE_847000 = ((1[&rate=0.008738350216007374]:3.7062970773273136,2[&rate=0.025687039619408242]:1.5962970773273142)[&rate=0.02319157573843807]:1.2246031779388673,(((3[&rate=0.026213847615757433]:2.3037821188740892,(((((((4[&rate=0.016025970219234388]:5.865422343437665,(12[&rate=0.04127189551087272]:1.8053732519415995,15[&rate=0.007032522587602488]:4.3753732519416)[&rate=0.0327701404961721]:1…
tree STATE_848000 = ((1[&rate=0.023560194435981358]:3.7062970773273136,2[&rate=0.019759022853788232]:1.5962970773273142)[&rate=0.021802769496971703]:1.219661525201147,(((3[&rate=0.021381255786936986]:2.3596036831137326,(((((4[&rate=0.015052931921551367]:6.736540682711091,(((((7[&rate=0.04288723837633108]:1.3401352681187326,37[&rate=0.03148101208137073]:1.3401352681187326)[&rate=0.0529693389327957…
tree STATE_849000 = ((1[&rate=0.02774713765567786]:2.5563257190124204,2[&rate=0.057733127121105905]:0.446325719012421)[&rate=0.021136449129548655]:2.451727543228138,(((3[&rate=0.020797577690886623]:3.2407614154835613,(((((4[&rate=0.01945999373884698]:6.6831211919078655,((((7[&rate=0.04359261346316153]:0.6889428071642634,37[&rate=0.026171441981753488]:0.6889428071642634)[&rate=0.05016293032766011]…
tree STATE_850000 = ((1[&rate=0.01415674628922833]:2.680853508848074,2[&rate=0.06045204298887504]:0.5708535088480744)[&rate=0.01415674628922833]:2.3271997533924846,(((3[&rate=0.006263041384544563]:3.2357614581402885,(((((4[&rate=0.01480238185059436]:7.266164688280185,((((7[&rate=0.025129004145015673]:1.6072250641136634,37[&rate=0.05439303452397768]:1.6072250641136634)[&rate=0.006957668953838032]:…
tree STATE_851000 = ((1[&rate=0.016880454663873484]:3.919155646019746,2[&rate=0.057463774304237235]:1.8091556460197467)[&rate=0.016237946289396992]:1.6073556647311804,(((3[&rate=0.008482171346677402]:3.198082816061678,(((((4[&rate=0.017527830614267024]:6.827656240392216,(12[&rate=0.012393622604194845]:3.770560180022553,15[&rate=0.00462215911550552]:6.340560180022553)[&rate=0.038948400801915806]:0…
tree STATE_852000 = ((1[&rate=0.019809270305474753]:3.6878605141233933,2[&rate=0.06485152638530495]:1.577860514123394)[&rate=0.03362593789208763]:1.3235000889725868,(((3[&rate=0.010639689490656159]:3.198082816061678,(((((4[&rate=0.02017611188591702]:6.849442756148527,(12[&rate=0.014687906442493357]:3.770560180022553,15[&rate=0.006607870470896091]:6.340560180022553)[&rate=0.043782159909590807]:0.5…
tree STATE_853000 = ((1[&rate=0.022362314459326463]:3.6878605141233933,2[&rate=0.03583173585554856]:1.577860514123394)[&rate=0.03423923210210107]:1.341134284357949,(((3[&rate=0.009450228375842014]:3.198082816061678,(((((4[&rate=0.012310194683663265]:6.849442756148527,((((7[&rate=0.028966739539663763]:1.4380888094947295,37[&rate=0.06716683618182215]:1.4380888094947295)[&rate=0.0405152828247924]:0.…
tree STATE_854000 = ((1[&rate=0.02477178861093234]:3.1561745840390074,2[&rate=0.037316493936949295]:1.046174584039008)[&rate=0.016506369109023727]:3.2367983569371006,(((3[&rate=0.007831217210831434]:3.1746024904396535,((((4[&rate=0.010398910078850744]:7.185069239317464,(((((((7[&rate=0.030651524823428422]:0.23359699871488715,37[&rate=0.06747318637976588]:0.23359699871488715)[&rate=0.0332473126795…
tree STATE_855000 = ((1[&rate=0.015414077522005784]:3.930970985681995,2[&rate=0.04002224896355577]:1.8209709856819956)[&rate=0.02024914698075736]:1.871560753991325,(((3[&rate=0.010862425664964686]:3.5310755079177483,(((((4[&rate=0.016955797054457915]:6.549211214764849,(((((((7[&rate=0.0180711246544565]:0.273659136081811,37[&rate=0.06563855498163955]:0.273659136081811)[&rate=0.036342712318219936]:…
tree STATE_856000 = ((1[&rate=0.022504984265859437]:3.2322230701674357,2[&rate=0.044222804501754656]:1.1222230701674363)[&rate=0.029307839907580423]:2.418610163194721,(((3[&rate=0.0063639842362417706]:3.561641278592539,(((((4[&rate=0.015491069571690524]:6.239041212500766,(((((((7[&rate=0.0362771253069002]:0.6467558187409672,37[&rate=0.07880470485964913]:0.6467558187409672)[&rate=0.007162750041280…
tree STATE_857000 = ((1[&rate=0.020481994610780967]:3.639239231095125,2[&rate=0.04286695330007404]:1.5292392310951257)[&rate=0.027677742353255375]:2.0115940022670316,(((3[&rate=0.015241508015790039]:3.561641278592539,(((((4[&rate=0.016828878826022457]:5.727405025569269,((((((((7[&rate=0.014049766378314746]:1.1244818405186905,13[&rate=0.031295429931359]:1.1244818405186905)[&rate=0.0378785187938347…
tree STATE_858000 = ((1[&rate=0.016328201615146844]:2.9824254058986455,2[&rate=0.05899443378878392]:0.872425405898646)[&rate=0.019415777918333446]:2.6684078274635112,(((3[&rate=0.01175103436452647]:2.7820903235582364,(((((4[&rate=0.010732911976923788]:6.809401661981479,(((((((((7[&rate=0.04028118212030007]:0.903466705936836,13[&rate=0.019415777918333446]:0.903466705936836)[&rate=0.018617385046211…
tree STATE_859000 = ((1[&rate=0.017874437336480142]:3.121082813673965,2[&rate=0.021496228149310164]:1.0110828136739656)[&rate=0.021076399000435807]:2.5297504196881917,(((3[&rate=0.045684538041553056]:1.5736761415210339,((((4[&rate=0.011991126651730633]:7.376072011231976,((((((((7[&rate=0.13194060574037875]:1.0160235158218107,37[&rate=0.045684538041553056]:1.0160235158218107)[&rate=0.1319406057403…
tree STATE_860000 = ((1[&rate=0.018630486924749466]:2.9563273444615916,2[&rate=0.015603428257370777]:0.8463273444615922)[&rate=0.0026854113422362614]:2.694505888900565,(((3[&rate=0.029864561831740296]:2.8792937275580783,((((4[&rate=0.011448858942522875]:7.356899694210767,((((((7[&rate=0.10628989614256541]:1.1436589959053833,((13[&rate=0.04282681013953589]:1.0160235158218107,37[&rate=0.02310185795…
tree STATE_861000 = ((1[&rate=0.019734709278441818]:2.434522843872621,2[&rate=0.035318733785327516]:0.32452284387262154)[&rate=0.00521645990478092]:4.136047478149855,(((3[&rate=0.031470839677984114]:2.87016387747385,((((4[&rate=0.01331264590270368]:7.410473392242309,(((((((7[&rate=0.018336303544841993]:1.0091536307763747,37[&rate=0.02465215611127824]:1.0091536307763747)[&rate=0.06382515757672068]…
tree STATE_862000 = ((1[&rate=0.03365649844560742]:2.434522843872621,2[&rate=0.028654985143320738]:0.32452284387262154)[&rate=0.004308912316219616]:4.218703262380323,(((3[&rate=0.024417274544023544]:1.887514912410424,((((4[&rate=0.012334527045050796]:7.763011305402756,(((((((7[&rate=0.01957352993269903]:0.3964973620957579,37[&rate=0.023554886478030963]:0.3964973620957579)[&rate=0.0556833115441168…
tree STATE_863000 = ((1[&rate=0.017596450466662184]:2.471026000786381,2[&rate=0.029358717019302122]:0.3610260007863815)[&rate=0.010912343440006538]:4.182200105466563,(((3[&rate=0.010573441266308305]:2.0460434368159994,((((4[&rate=0.011250954058726236]:7.426544685653695,(((((((7[&rate=0.03419813870137843]:0.3964973620957579,37[&rate=0.023811626775038505]:0.3964973620957579)[&rate=0.031675869577686…
tree STATE_864000 = ((1[&rate=0.026637792141686243]:2.471026000786381,2[&rate=0.05659922047524392]:0.3610260007863815)[&rate=0.009552066579332134]:4.182200105466563,(((3[&rate=0.007094565554226514]:2.0460434368159994,(((4[&rate=0.0145182914522312]:7.426544685653695,(((((((7[&rate=0.02620766599480045]:0.3964973620957579,37[&rate=0.03859021004614292]:0.3964973620957579)[&rate=0.10567117637299288]:1…
tree STATE_865000 = ((1[&rate=0.029200258904713446]:2.468809343084196,2[&rate=0.0805211150842857]:0.35880934308419654)[&rate=0.0072017724669255255]:4.184416763168748,(((3[&rate=0.03516257749298379]:2.024630054909572,((((4[&rate=0.006014636066833445]:7.32562943373614,((((((7[&rate=0.04363837997288495]:0.10098528646051363,37[&rate=0.035835859520969286]:0.10098528646051363)[&rate=0.05070957776195398…
tree STATE_866000 = ((1[&rate=0.022426956468840232]:3.287654801648415,2[&rate=0.024176047655340285]:1.1776548016484156)[&rate=0.006804599293798211]:2.346594736969969,(((3[&rate=0.03385646051279307]:1.3866377293018175,(((((4[&rate=0.005670759792739992]:6.833131427851544,(((((((7[&rate=0.01170765493393066]:1.5948207361316804,37[&rate=0.005257034127571984]:1.5948207361316804)[&rate=0.095561089076190…
tree STATE_867000 = ((1[&rate=0.018744303965385675]:3.9800728255235143,2[&rate=0.029068603993590018]:1.8700728255235148)[&rate=0.006194246780906413]:3.3828612696326275,(((3[&rate=0.031192883214830325]:1.2939396518148385,((((4[&rate=0.011360623841617071]:6.833131427851544,(((((((7[&rate=0.006194246780906413]:1.5948207361316804,37[&rate=0.014747880469010467]:1.5948207361316804)[&rate=0.032713398098…
tree STATE_868000 = ((1[&rate=0.01773220246132453]:3.9800728255235143,2[&rate=0.027916237546647852]:1.8700728255235148)[&rate=0.011492996883028751]:2.6452647055077847,(((3[&rate=0.014930290418952679]:1.2939396518148385,((((4[&rate=0.01056410324079064]:6.833131427851544,(((((((7[&rate=0.005641301202445718]:1.5948207361316804,37[&rate=0.012465141212979357]:1.5948207361316804)[&rate=0.03233708388216…
tree STATE_869000 = ((1[&rate=0.03988384762727998]:2.7367754850726698,2[&rate=0.026674264871992426]:0.6267754850726703)[&rate=0.012690586543066432]:3.7660683390937777,(((3[&rate=0.015706207045335013]:1.3198415073014687,(((((4[&rate=0.011848395193174587]:6.815422422171942,((((((7[&rate=0.007106649506660806]:2.9457113253926543,((13[&rate=0.041821638900281774]:1.499260603562476,37[&rate=0.1299748347…
tree STATE_870000 = ((1[&rate=0.03734412141236605]:3.025690746824772,2[&rate=0.02661401258021303]:0.9156907468247724)[&rate=0.013520114142947848]:3.341879140756248,(((3[&rate=0.018092629944892552]:1.3198415073014687,(((((4[&rate=0.010063654966618457]:7.225371385676244,((((((7[&rate=0.014084597718422562]:2.9457113253926543,((13[&rate=0.03991620148040205]:1.499260603562476,37[&rate=0.06180659747560…
tree STATE_871000 = ((1[&rate=0.02200844956734066]:4.196845896559054,2[&rate=0.025078964090814122]:2.086845896559055)[&rate=0.012079473035165482]:2.165421461498184,(((3[&rate=0.03448145197080227]:1.3156554698377647,((((4[&rate=0.004999442106682385]:7.221485156750024,((((((7[&rate=0.026047732758721912]:2.514139908008712,35[&rate=0.02654973419038148]:3.0341399080087115)[&rate=0.044564909852509035]:…
tree STATE_872000 = ((1[&rate=0.009335505644088568]:3.9035079819901526,2[&rate=0.02960020980524785]:1.7935079819901532)[&rate=0.01704924015431126]:2.3943663579624186,(((3[&rate=0.012485248853782773]:2.322591238124403,((((((4[&rate=0.00821362680597086]:6.649741402528267,((((((7[&rate=0.011289226057722326]:2.514139908008712,(13[&rate=0.042651135615728]:0.7148301440594729,37[&rate=0.0418914689148904…
tree STATE_873000 = ((1[&rate=0.02289232414288775]:3.805637021345021,2[&rate=0.04287729048660167]:1.6956370213450214)[&rate=0.017883344136730643]:2.591836441885981,(((3[&rate=0.014926532515791631]:2.368493911649402,((((((4[&rate=0.013734022746446079]:6.563143894902257,(12[&rate=0.10031265154701029]:0.6298618952032271,15[&rate=0.009463292542853363]:3.1998618952032274)[&rate=0.03375760151541351]:3.…
tree STATE_874000 = ((1[&rate=0.024007730808080177]:3.1747327836882775,2[&rate=0.04997035564277466]:1.064732783688278)[&rate=0.01879457540441647]:3.2227406795427243,(((3[&rate=0.015859869444827892]:1.5237325071899264,((((4[&rate=0.014230499773484695]:7.486702068454953,(((((((7[&rate=0.012557720183127974]:0.2601578549152208,37[&rate=0.03503587192693212]:0.2601578549152208)[&rate=0.0355821468188192…
tree STATE_875000 = ((1[&rate=0.022145009435649895]:2.7809717591439664,2[&rate=0.05009273169603191]:0.670971759143967)[&rate=0.03432051407744313]:3.1379331195880624,(((3[&rate=0.008362841031700869]:1.4860022957069887,((((4[&rate=0.02029654550851705]:6.474290985908844,(((((((7[&rate=0.015234081610171613]:0.23624753269967158,37[&rate=0.03373431236587349]:0.23624753269967158)[&rate=0.023308340892359…
tree STATE_876000 = ((1[&rate=0.005227415207789387]:3.1537981709809486,2[&rate=0.05023033593596758]:1.0437981709809492)[&rate=0.03428884969437244]:2.7651067077510803,((((3[&rate=0.008241524894954907]:2.140824130600201,((((4[&rate=0.015747037387327287]:6.993603228030192,((((((7[&rate=0.004626238674239434]:0.5476850767420913,37[&rate=0.07443422636337284]:0.5476850767420913)[&rate=0.0231996378214032…
tree STATE_877000 = ((1[&rate=0.02676245719264109]:3.153301261997541,2[&rate=0.04764119023532002]:1.0433012619975415)[&rate=0.008565696038298806]:3.0262052523471326,(((3[&rate=0.008845981645023397]:2.14039051984777,(((4[&rate=0.008565696038298806]:6.330185625157426,((((((7[&rate=0.0030771408163749285]:1.7020481205709252,(((16[&rate=0.023367341416368703]:0.7175431563206267,((((21[&rate=0.047641190…
tree STATE_878000 = ((1[&rate=0.006882514598811922]:3.154115190945113,2[&rate=0.040213597744539704]:1.0441151909451136)[&rate=0.014013832851216938]:3.026266260884441,(((3[&rate=0.006657014358019368]:2.141100767307904,(((((4[&rate=0.004845562715656455]:6.3308115993561636,(((((((7[&rate=0.0021548291801307463]:1.6187453023335117,37[&rate=0.040213597744539704]:1.6187453023335117)[&rate=0.015259965569…
tree STATE_879000 = ((1[&rate=0.008066932153504127]:3.7139754710766724,2[&rate=0.02154816472374071]:1.603975471076673)[&rate=0.015949081072745428]:2.4664059807528815,(((3[&rate=0.010924303371739271]:2.145461615978988,(((((4[&rate=0.013163645611464136]:6.3308115993561636,(((((7[&rate=0.0046694876517519215]:1.7025807911514157,(37[&rate=0.01498294989312037]:0.2058282858726308,42[&rate=0.037003461871…
tree STATE_880000 = ((1[&rate=0.005457606145525238]:3.7139754710766724,2[&rate=0.019792354221312418]:1.603975471076673)[&rate=0.01527886913487665]:2.458064109611904,(((3[&rate=0.02804890120907089]:2.145461615978988,(((((4[&rate=0.011619520023475664]:7.448387417366142,((((((7[&rate=0.03222223268026597]:0.34716975144301543,42[&rate=0.08954129248096787]:5.987169751443016)[&rate=0.0027114748187335074…
tree STATE_881000 = ((1[&rate=0.022911799464533766]:3.7139754710766724,2[&rate=0.051220876906219154]:1.603975471076673)[&rate=0.012137090371856596]:3.199793030709678,(((3[&rate=0.02735185903506124]:2.145461615978988,(((((4[&rate=0.011304521529364758]:7.086512575755446,((((((7[&rate=0.0314329487074907]:0.34716975144301543,32[&rate=0.028628152445927788]:0.34716975144301543)[&rate=0.0026278874075117…
tree STATE_882000 = ((1[&rate=0.009492932719308187]:3.7139754710766724,2[&rate=0.012032090141371696]:1.603975471076673)[&rate=0.013952764144100054]:2.4430360533210447,(((3[&rate=0.010739003610864098]:2.3388058500227373,(((((4[&rate=0.01668051066793166]:6.468559401487578,(((((7[&rate=0.02588976755392435]:0.6235744453690124,(37[&rate=0.0015542736107672565]:0.47978136927259385,42[&rate=0.05170447616…
tree STATE_883000 = ((1[&rate=0.012559673212809137]:2.943661671640946,2[&rate=0.026707139411669373]:0.8336616716409466)[&rate=0.01697570371631407]:3.213349852756771,(((3[&rate=0.026281229757581005]:2.3388058500227373,(((((4[&rate=0.01229295552733809]:5.143837890159638,(((((((7[&rate=0.0026981029348946994]:0.6235744453690124,42[&rate=0.09384757599949564]:6.263574445369013)[&rate=0.0084573113581504…
tree STATE_884000 = ((1[&rate=0.06505823465874515]:2.943661671640946,2[&rate=0.01439279424926239]:0.8336616716409466)[&rate=0.04093028163188852]:3.213349852756771,(((3[&rate=0.02940722283681694]:2.653729033689146,(((((4[&rate=0.019925090530668425]:5.143837890159638,(((((((7[&rate=0.004688177528755719]:0.44346980738681196,37[&rate=0.008235985762611022]:0.44346980738681196)[&rate=0.0122079891095288…
tree STATE_885000 = ((1[&rate=0.05065126858791658]:2.1099999999999994,2[&rate=0.07065727529073997]:0.0)[&rate=0.023051164978459115]:4.047011524397718,(((3[&rate=0.03359758973872959]:2.527930787136519,(((((4[&rate=0.024118635657074686]:6.137309405199456,((((((7[&rate=0.008092443727068157]:1.519453310452647,31[&rate=0.11256891953664591]:1.519453310452647)[&rate=0.016994463237812764]:0.7530292716428…
tree STATE_886000 = ((1[&rate=0.04313101831463948]:2.1099999999999994,2[&rate=0.026453576364000288]:0.0)[&rate=0.006976418308738023]:5.456126956900171,(((3[&rate=0.026453576364000288]:3.3176166294887395,(((((4[&rate=0.009017850705239267]:6.137309405199456,(((7[&rate=0.013398134065360763]:2.922756250017912,((((((13[&rate=0.030410491600554944]:0.7539645103362957,35[&rate=0.016585331812688574]:1.273…
tree STATE_887000 = ((1[&rate=0.04503357213558127]:2.1099999999999994,2[&rate=0.027726908005347314]:0.0)[&rate=0.00966400337527027]:5.279271576806927,(((3[&rate=0.029797392095765898]:2.829687358987755,(((((4[&rate=0.012315457680120975]:6.223013386139424,((((((7[&rate=0.022323371490924098]:1.4648787892810624,32[&rate=0.02436577560376592]:1.4648787892810624)[&rate=0.042666756846878144]:1.0191094223…
tree STATE_888000 = ((1[&rate=0.042417175136158954]:2.530844241212101,2[&rate=0.030296321405199417]:0.4208442412121016)[&rate=0.009511904996581865]:3.4048965957209916,(((3[&rate=0.015226867644270847]:2.829687358987755,(((((4[&rate=0.013238698184260086]:6.710378332193386,(((((((7[&rate=0.020783461928662542]:1.1041035644298631,32[&rate=0.023203697844614134]:1.1041035644298631)[&rate=0.0356644411342…
tree STATE_889000 = ((1[&rate=0.04067782397891437]:3.2494054879820524,2[&rate=0.002521632494955741]:1.139405487982053)[&rate=0.018562624635695753]:2.68633534895104,(((3[&rate=0.009039849130733659]:2.829687358987755,(((((4[&rate=0.009994505359296893]:7.062104751792123,(((((((7[&rate=0.0550870760727126]:1.1203772663554972,32[&rate=0.05013179468294529]:1.1203772663554972)[&rate=0.03499843751751477]:…
tree STATE_890000 = ((1[&rate=0.037198261093157124]:2.1099999999999994,2[&rate=0.0138650105140693]:0.0)[&rate=0.018631834183925947]:4.29223015652407,(((3[&rate=0.010344640242094305]:2.868305339125307,(((((4[&rate=0.008412689497677385]:7.240409190173452,((((((((7[&rate=0.04979056966034949]:0.18164098044609744,32[&rate=0.016795241781516236]:0.18164098044609744)[&rate=0.038534593805202216]:0.3287772…
tree STATE_891000 = ((1[&rate=0.035920088764312214]:2.1099999999999994,2[&rate=0.030329349349508698]:0.0)[&rate=0.01686856261993419]:3.8282992919626864,(((3[&rate=0.03088764401913577]:2.868305339125307,((((((4[&rate=0.006792754681802]:7.198470309260511,(((((((7[&rate=0.009125524152013181]:0.23142424006335105,37[&rate=0.015033845877677483]:0.23142424006335105)[&rate=0.010233491079161534]:0.9367881…
tree STATE_892000 = ((1[&rate=0.029556763253718504]:3.4351605691548315,2[&rate=0.031059996950668627]:1.325160569154832)[&rate=0.003881045439052793]:2.394024547823882,(((3[&rate=0.032118520375803816]:2.7773944161911643,(((((4[&rate=0.00761517993529321]:6.5726575484049405,((((((((7[&rate=0.010444544317517209]:0.6216751330443486,32[&rate=0.027245923340367594]:0.6216751330443486)[&rate=0.003881045439…
tree STATE_893000 = ((1[&rate=0.029692628295439706]:3.3819280293922915,2[&rate=0.03192546725481875]:1.271928029392292)[&rate=0.0032257881447652855]:3.2172505621618868,(((3[&rate=0.03251748838687271]:2.730430821097478,(((((4[&rate=0.006740511187029929]:7.353597599020347,((((((((7[&rate=0.00952160621042742]:0.46140577161305174,32[&rate=0.03374680523532613]:0.46140577161305174)[&rate=0.0032257881447…
tree STATE_894000 = ((1[&rate=0.008329683491152864]:3.3921253813917716,2[&rate=0.019974658170197782]:1.2821253813917721)[&rate=0.01377721860508451]:2.8289967958220927,((((3[&rate=0.0370094018648672]:2.5978973927939037,9[&rate=0.08975636342380366]:3.367897392793907)[&rate=0.011581887995226988]:0.14152988634348418,((((4[&rate=0.010769045347147652]:7.36165302349108,((((((((7[&rate=0.0077010243297059…
tree STATE_895000 = ((1[&rate=0.02809911932077911]:3.312942042077701,2[&rate=0.02420704123691089]:1.2029420420777015)[&rate=0.010514130900221491]:3.1494388116582073,((((3[&rate=0.010829610727638021]:2.2159015752671607,9[&rate=0.09439042809316282]:2.985901575267164)[&rate=0.008537557789936097]:0.9596820835907636,(((((4[&rate=0.008185737486447962]:7.2991019406984705,(((((((7[&rate=0.049431319813524…
tree STATE_896000 = ((1[&rate=0.03384091955480683]:4.562803297944548,2[&rate=0.01395236479463825]:2.4528032979445484)[&rate=0.03384091955480683]:0.9654691401159141,(((3[&rate=0.013574267990988565]:4.278415727217549,(((((4[&rate=0.01075696338076988]:6.912879847698235,((((((7[&rate=0.017614449169603648]:0.09692184351670008,32[&rate=0.01160356001279948]:0.09692184351670008)[&rate=0.04360862429114911…
tree STATE_897000 = ((1[&rate=0.014918588558072732]:4.497154023912451,2[&rate=0.008049568128736063]:2.3871540239124514)[&rate=0.03494283143988772]:1.0650297482069604,(((3[&rate=0.01625428430011396]:4.646909847936357,((((((4[&rate=0.02401159267105664]:3.6098697389493104,44[&rate=0.017572216441701396]:2.499869738949311)[&rate=0.031144150162341802]:3.816022705548402,(((((((((7[&rate=0.01724343712892…
tree STATE_898000 = ((1[&rate=0.014574078755947299]:4.497154023912451,2[&rate=0.016350590262787783]:2.3871540239124514)[&rate=0.03628943414064511]:2.0429504695617737,(((3[&rate=0.02003221993601526]:5.184022638256714,((((((4[&rate=0.021586234638157425]:6.375981463976743,44[&rate=0.01599335753740054]:5.265981463976743)[&rate=0.024466650430841654]:0.7820112475362428,(((((((((7[&rate=0.00424477484938…
tree STATE_899000 = ((1[&rate=0.014827907507572166]:4.322062732753068,2[&rate=0.016636048939797473]:2.2120627327530684)[&rate=0.022370447164800807]:2.2857871168135873,(((3[&rate=0.006414536709246712]:5.243274948614086,((((((4[&rate=0.02196529874358761]:6.338735443902625,((((((((7[&rate=0.03008078699985925]:0.9597415432852117,33[&rate=0.16352048334043529]:0.9597415432852117)[&rate=0.02361215442767…
tree STATE_900000 = ((1[&rate=0.01709416803745572]:5.2373905817919635,2[&rate=0.010576233367165521]:3.127390581791964)[&rate=0.004316827072903747]:1.3406784909671003,(((3[&rate=0.0026881747874105133]:5.217227704465287,(((((((4[&rate=0.015198772280273814]:6.604141330035869,(((((((((7[&rate=0.009391318259781877]:0.3608039451081133,32[&rate=0.010880051441115222]:0.3608039451081133)[&rate=0.006851621…
tree STATE_901000 = ((1[&rate=0.025971425771973082]:3.2427621436041534,2[&rate=0.018852012796623113]:1.132762143604154)[&rate=0.010367567665468506]:4.020425386585771,(((3[&rate=0.007558118867172172]:7.082074110753318,((((((4[&rate=0.018133656964499964]:6.866844286333013,((((((((((7[&rate=0.017414995824196634]:0.3608039451081133,32[&rate=0.02760638584838205]:0.3608039451081133)[&rate=0.01957194380…
tree STATE_902000 = ((1[&rate=0.019938074251846547]:2.364164230248612,2[&rate=0.05140736055397135]:0.25416423024861245)[&rate=0.008730632172267931]:4.899023299941312,(((3[&rate=0.004913842202844729]:7.082074110753318,(((((((4[&rate=0.012372127375666144]:6.658608573410223,44[&rate=0.013263771699916898]:5.548608573410224)[&rate=0.016309693474969505]:0.20823571292278942,((((((((7[&rate=0.01266894369…
tree STATE_903000 = ((1[&rate=0.020696264019346853]:2.86572841092606,2[&rate=0.05356461329673966]:0.7557284109260607)[&rate=0.014236782098523951]:4.397459119263864,(((3[&rate=0.013291169403014017]:7.082074110753318,((((((4[&rate=0.012664970152825784]:5.2756917866622075,44[&rate=0.007814895546395664]:4.165691786662208)[&rate=0.016830934507702792]:2.1557201656745875,((((7[&rate=0.01297778927585444]…
tree STATE_904000 = ((1[&rate=0.0197487139841654]:2.1099999999999994,2[&rate=0.06897123280596056]:0.0)[&rate=0.011669574616200702]:5.657232882161466,(((3[&rate=0.010792968892969093]:6.532775917842578,((((((4[&rate=0.010217090368892838]:4.988513929895177,44[&rate=0.017851113681808195]:3.8785139298951776)[&rate=0.01411408849609426]:2.466902219116946,((((7[&rate=0.00766099337591648]:5.46047836255317…
tree STATE_905000 = ((1[&rate=0.021997293841198487]:3.31190029636781,2[&rate=0.06829291184041879]:1.2019002963678105)[&rate=0.018977545066120326]:3.93174541719592,(((3[&rate=0.0054803963798789445]:6.532775917842578,((((((4[&rate=0.01757378942658614]:2.6547463117373375,44[&rate=0.020073606521076603]:1.5447463117373381)[&rate=0.011494234370291073]:4.806963268299629,(((((7[&rate=0.007017221359416901…
tree STATE_906000 = ((1[&rate=0.020033070419456168]:3.4095445850100887,2[&rate=0.04224916481854992]:1.2995445850100893)[&rate=0.016234831949126484]:4.134435045306688,(((3[&rate=0.010580076735476665]:5.209245306075275,(((((4[&rate=0.015914201906486746]:2.7206940618015487,44[&rate=0.10256384875814281]:1.6106940618015493)[&rate=0.008313979382783806]:5.3975874492837015,5[&rate=0.024507683735731572]:0…
tree STATE_907000 = ((1[&rate=0.02198150472291494]:3.4095445850100887,2[&rate=0.04209988778900703]:1.2995445850100893)[&rate=0.026885438617551792]:4.134435045306688,(((3[&rate=0.012810681742004252]:5.209245306075275,(((((4[&rate=0.01809323817425789]:2.7206940618015487,44[&rate=0.02860694086812209]:1.6106940618015493)[&rate=0.01718321364033702]:5.603082516649767,(5[&rate=0.01629043172204044]:0.636…
tree STATE_908000 = ((1[&rate=0.02073723234251504]:4.385027248475026,2[&rate=0.02923632846439252]:2.275027248475027)[&rate=0.0226793272813313]:3.162850839262532,((3[&rate=0.004684681288377709]:5.212580755208862,(((((4[&rate=0.016332479688682837]:3.724459125883758,44[&rate=0.02436366550295556]:2.6144591258837586)[&rate=0.014239867824549557]:3.8755408741162434,5[&rate=0.03093437138025019]:0.0)[&rat…
tree STATE_909000 = ((1[&rate=0.015802768003824345]:4.875888325808766,2[&rate=0.03613863712559211]:2.765888325808767)[&rate=0.03836471652497179]:2.789249232467796,(((3[&rate=0.0067647621435307425]:3.842069680994662,(((((4[&rate=0.025602178123371074]:3.724459125883758,44[&rate=0.07380940375429168]:2.6144591258837586)[&rate=0.03278394388020453]:3.8755408741162434,5[&rate=0.04843458909613615]:0.0)[&…
tree STATE_910000 = ((1[&rate=0.015098071528297771]:3.339425761469421,2[&rate=0.03274253615310867]:1.2294257614694217)[&rate=0.0044351648795961885]:4.325711796807141,(((3[&rate=0.002273017115869331]:3.253794392849592,((((4[&rate=0.023714909612382356]:3.7277685278605937,44[&rate=0.0638784708232664]:2.617768527860594)[&rate=0.006475544609554414]:4.357176140373422,(5[&rate=0.09329856605957153]:0.056…
tree STATE_911000 = ((1[&rate=0.02316915663675264]:2.827390396699549,2[&rate=0.014583339018308331]:0.7173903966995496)[&rate=0.016474803157391294]:3.65813438225306,(((3[&rate=0.008986422514378293]:4.5120413389024066,((((4[&rate=0.00931408959653683]:3.7277685278605937,44[&rate=0.03747488967059302]:2.617768527860594)[&rate=0.024790430192994206]:4.196581632408272,(5[&rate=0.09551668274751071]:0.0,((…
tree STATE_912000 = ((1[&rate=0.01991242536441188]:3.063297990972849,2[&rate=0.012804831032318569]:0.9532979909728496)[&rate=0.014999133902135694]:3.42222678797976,(((3[&rate=0.007448129385301594]:5.033756796245143,(((((4[&rate=0.007752721920320841]:3.240441679174346,44[&rate=0.03330395185711675]:2.1304416791743463)[&rate=0.015984124916485314]:4.048621377511381,(((((7[&rate=0.014999133902135694]:…
tree STATE_913000 = ((1[&rate=0.019318025848604092]:3.5746952373549874,2[&rate=0.035642753238123666]:1.464695237354988)[&rate=0.030442484978345903]:3.5218562523364056,((3[&rate=0.007380614267616369]:4.843013969265122,(((((((4[&rate=0.007681853852752143]:4.453722031079572,44[&rate=0.03290718091205163]:3.3437220310795723)[&rate=0.023362739425913284]:2.961110208232107,((12[&rate=0.04964481919737489]…
tree STATE_914000 = ((1[&rate=0.01689532746380915]:3.5864330052101536,2[&rate=0.04827913640965337]:1.4764330052101542)[&rate=0.027428538712986554]:3.1184629412262055,((3[&rate=0.019602559972352714]:3.673094448162921,(((((((4[&rate=0.006056846774457108]:1.3758561857360831,44[&rate=0.09197752553889338]:0.2658561857360837)[&rate=0.02087416153309357]:6.048222138114156,((12[&rate=0.04698588003156833]:…
tree STATE_915000 = ((1[&rate=0.016523745254547022]:3.5864330052101536,2[&rate=0.013612727096883473]:1.4764330052101542)[&rate=0.006354583530979432]:3.0322888554958567,(((3[&rate=0.019090881714595567]:3.5939458779648064,((((((((4[&rate=0.004776320220750136]:4.38423011490174,44[&rate=0.04583344138465244]:3.2742301149017408)[&rate=0.020709439398558748]:1.7425419465682026,(12[&rate=0.085738151442195…
tree STATE_916000 = ((1[&rate=0.023776315381596552]:3.2151840608461484,2[&rate=0.013610449062250266]:1.105184060846149)[&rate=0.007231951687708504]:2.5115542160927973,((3[&rate=0.02039816727747487]:4.619022177786292,((((((((4[&rate=0.015460717712719604]:2.142669313705497,44[&rate=0.05315886781945917]:1.0326693137054974)[&rate=0.012439816699715379]:3.989930749182715,(12[&rate=0.056303336713259274]…
tree STATE_917000 = ((1[&rate=0.023332721500700395]:2.707852553830932,2[&rate=0.03641142305798544]:0.5978525538309327)[&rate=0.007417476836727389]:2.942688022008859,(((3[&rate=0.006870453053333362]:4.4109855540317895,((((((((4[&rate=0.017658559314747555]:2.0950085662491453,44[&rate=0.05063262814373297]:0.9850085662491459)[&rate=0.012783941209605668]:2.7634034047180833,(12[&rate=0.0535134273415715…
tree STATE_918000 = ((1[&rate=0.021672629208277158]:3.243459915318617,2[&rate=0.027442659639751815]:1.1334599153186176)[&rate=0.007714513311901354]:2.268361853899968,(((3[&rate=0.007156471066410649]:4.432096931074717,((((((((4[&rate=0.0338368956099133]:1.8963808964054643,44[&rate=0.04938225183983311]:0.7863808964054648)[&rate=0.01805183080206796]:2.5281367211753896,(12[&rate=0.05351302341974654]:…
tree STATE_919000 = ((1[&rate=0.02136052786933604]:2.752507366050061,2[&rate=0.027533163118134755]:0.6425073660500615)[&rate=0.005644271746376423]:2.679623612856652,(((3[&rate=0.006488080109129009]:4.432096931074717,((((((((4[&rate=0.0344888779047604]:1.8963808964054643,44[&rate=0.05178911956485201]:0.7863808964054648)[&rate=0.01754832456600505]:2.5281367211753896,((12[&rate=0.06005637698405213]:…
tree STATE_920000 = ((1[&rate=0.022163592876967352]:2.306287358885193,2[&rate=0.006763906618589475]:0.19628735888519344)[&rate=0.019927757250053357]:2.2927847905222833,(((3[&rate=0.0061196936836236835]:4.432096931074717,(((((((4[&rate=0.03480016098809983]:1.917561154464554,44[&rate=0.06505017363257272]:0.8075611544645547)[&rate=0.019225016739769188]:2.5069564631162997,((12[&rate=0.057487631978920…
tree STATE_921000 = ((1[&rate=0.009355591063606995]:4.182989932695982,2[&rate=0.009088030891125299]:2.0729899326959824)[&rate=0.016836849130820477]:0.5213185501597621,(((3[&rate=0.004158157818704642]:4.44566339854066,((((((((4[&rate=0.023282656019277117]:1.4826287844495916,44[&rate=0.07464736805114362]:0.37262878444959213)[&rate=0.01646922295964821]:2.952426307910347,((12[&rate=0.0339561034057701…
tree STATE_922000 = ((1[&rate=0.008398122311721434]:4.182989932695982,2[&rate=0.02128457472349501]:2.0729899326959824)[&rate=0.009139075348017587]:0.5213185501597621,(((3[&rate=0.011250036730490057]:4.44566339854066,(((((((4[&rate=0.005160829826200701]:2.397333708560545,44[&rate=0.06894473460569582]:1.2873337085605456)[&rate=0.0060636005377248245]:2.3138376939403003,((12[&rate=0.03068282867389140…
tree STATE_923000 = ((1[&rate=0.02993810775560727]:4.182989932695982,2[&rate=0.01131733248768799]:2.0729899326959824)[&rate=0.05176311899197543]:0.5213185501597621,(((3[&rate=0.011621982266662433]:4.559519835432695,(((((((4[&rate=0.005054327491339417]:2.397333708560545,44[&rate=0.04865703584941057]:1.2873337085605456)[&rate=0.006004406838674539]:2.3138376939403003,(12[&rate=0.09817490024991186]:1…
tree STATE_924000 = ((1[&rate=0.02735170753253249]:4.2883472700907035,2[&rate=0.010009016973144793]:2.178347270090704)[&rate=0.006071200534661232]:0.1263931567298826,(((3[&rate=0.010287572716157042]:5.40048041430552,(((((((4[&rate=0.0043512742345136884]:2.42656901279738,44[&rate=0.046634371344348266]:1.3165690127973804)[&rate=0.017114087646131208]:2.316332251468115,((12[&rate=0.09332324117298454]…
tree STATE_925000 = ((1[&rate=0.016770417311664714]:4.1712575126679,(((3[&rate=0.008816981842453329]:3.5338744646497844,((((((((4[&rate=0.004537361385602389]:2.430803000886357,44[&rate=0.04338706175064839]:1.3208030008863574)[&rate=0.015191361146320283]:2.3166935244952214,((12[&rate=0.08486196119008342]:1.5958187686012195,15[&rate=0.011226223104899718]:4.16581876860122)[&rate=0.08027659574060518]…
tree STATE_926000 = ((1[&rate=0.018905014569761985]:4.117386302567219,2[&rate=0.022182828011255866]:2.0073863025672196)[&rate=0.005019264828945314]:1.3145145232116846,(((3[&rate=0.010457204125193742]:2.890326109985125,((((((((4[&rate=0.005671471426284481]:2.430803000886357,44[&rate=0.04537067826143621]:1.3208030008863574)[&rate=0.01725930276801191]:2.3166935244952214,((12[&rate=0.0841602961709226…
tree STATE_927000 = ((1[&rate=0.019433623292241204]:3.9193224239833455,2[&rate=0.0064003236727456]:1.809322423983346)[&rate=0.00507929628794402]:0.6908001776974828,(((3[&rate=0.008250729646944477]:2.377569484836684,((((((((4[&rate=0.003984020412397735]:2.4684038651341638,44[&rate=0.04538658120168779]:1.3584038651341643)[&rate=0.011090405776754133]:2.203914418566935,((12[&rate=0.07975383082218468]…
tree STATE_928000 = ((1[&rate=0.00823554247526521]:4.196689011664205,2[&rate=0.0070074488894771815]:2.0866890116642054)[&rate=0.01060544776508133]:1.2094491754224492,((((3[&rate=0.013271943576113159]:4.161650825202564,((((((((4[&rate=0.004392937336408225]:2.959987813338273,44[&rate=0.032384474300100684]:1.8499878133382737)[&rate=0.012043120868920787]:3.498909582864524,((((7[&rate=9.79230355526905…
tree STATE_929000 = ((1[&rate=0.011641418821559947]:4.378641021152788,2[&rate=0.008120454399078636]:2.2686410211527885)[&rate=0.010232009751615827]:0.38177290979039213,((((3[&rate=0.013142189385304941]:4.208829543558821,(((((((4[&rate=0.004593569826083388]:2.9950441482985077,44[&rate=0.0333205430464702]:1.8850441482985083)[&rate=0.002567281077421312]:4.446800007612399,(((((7[&rate=0.0011406882139…
tree STATE_930000 = ((1[&rate=0.011604144521740627]:4.378641021152788,2[&rate=0.02966112292442767]:2.2686410211527885)[&rate=0.0375261217336391]:0.38177290979039213,((((3[&rate=0.012491208778402239]:4.208829543558821,(((((((4[&rate=0.004571303589471712]:2.840454162333735,44[&rate=0.024848005738326778]:1.7304541623337357)[&rate=0.011895971466885848]:3.9345966140205633,((((((7[&rate=0.0489239760465…
tree STATE_931000 = ((1[&rate=0.013289997348612973]:3.176872461402681,2[&rate=0.028391794343666583]:1.0668724614026814)[&rate=0.023580959294506224]:1.416376747263456,(((3[&rate=0.013289997348612973]:2.5163106279600456,((((((((4[&rate=0.00399571250445687]:6.15335961429404,44[&rate=0.021049992719207388]:5.04335961429404)[&rate=0.005161910729357075]:0.755639716473663,((((7[&rate=0.021049992719207388…
tree STATE_932000 = ((1[&rate=0.01655997551468877]:3.0315680621836307,2[&rate=0.030532878661970738]:0.9215680621836313)[&rate=0.011825941449843062]:3.7625178395339134,(((3[&rate=0.030532878661970738]:2.5163106279600456,(((((((4[&rate=0.012104129476812855]:3.4588578636683067,44[&rate=0.024431946568195907]:2.3488578636683073)[&rate=0.007447137150782763]:3.5267009944033063,(((((7[&rate=0.02399037795…
tree STATE_933000 = ((1[&rate=0.018128981894128867]:2.7858073670158348,2[&rate=0.03184262673346501]:0.6758073670158353)[&rate=0.013010097066424451]:3.1361316152170176,(((3[&rate=0.01748947608220588]:2.367223453314807,((((((((4[&rate=0.007098463448501308]:4.47737342611363,44[&rate=0.04137327727774284]:3.3673734261136303)[&rate=0.008986614237099004]:1.8629141843259411,(((((7[&rate=0.030220806698955…
tree STATE_934000 = ((1[&rate=0.016366422198318704]:4.801418381126396,2[&rate=0.026772635323128794]:2.6914183811263968)[&rate=0.01310532112454847]:1.8268920261546953,((((3[&rate=0.008436414251688472]:1.9019992502552796,(((((4[&rate=0.003917852628744433]:3.213004434686674,44[&rate=0.03810708687339243]:2.1030044346866745)[&rate=0.016366422198318704]:3.3773776037062255,(((((7[&rate=0.012042316451682…
tree STATE_935000 = ((1[&rate=0.021798960803412076]:2.9262858363652313,2[&rate=0.024704692441986552]:0.8162858363652319)[&rate=0.014591080263412874]:3.70202457091586,((((3[&rate=0.00542388144593189]:4.3284221080402645,((((((((4[&rate=0.0027131646463368427]:3.080402640197306,44[&rate=0.037067456219106426]:1.9704026401973067)[&rate=0.029713162197857176]:3.3936253611110345,((12[&rate=0.0592839977197…
tree STATE_936000 = ((1[&rate=0.017794213199220726]:3.356117911761899,2[&rate=0.02676147623257626]:1.2461179117618997)[&rate=0.007274390034903769]:3.200464760765996,((((3[&rate=0.020388296968424327]:4.334733819548056,(((((((4[&rate=0.0015570778015320964]:3.471004556323269,44[&rate=0.03918440524444504]:2.3610045563232696)[&rate=0.030823526455254133]:2.0322939037041046,(12[&rate=0.0677146599087282]…
tree STATE_937000 = ((1[&rate=0.017895613756971282]:3.1404610253106995,2[&rate=0.020212129778858102]:1.0304610253107)[&rate=0.007042844907776018]:3.416121647217196,((((3[&rate=0.004632465694067786]:4.334733819548056,((((((((4[&rate=0.001411883100678867]:3.471004556323269,44[&rate=0.040752722448914896]:2.3610045563232696)[&rate=0.04749208852881847]:1.6732432855416235,(12[&rate=0.07208191242083262]…
tree STATE_938000 = ((1[&rate=0.030418544608518724]:2.9881227308440756,2[&rate=0.02176757349299744]:0.8781227308440762)[&rate=0.007336737382521378]:3.403227687827062,((((3[&rate=0.0037958956695547928]:4.193476262619697,(((((((4[&rate=0.0013980964102204524]:3.3645991921546567,44[&rate=0.04270742400513334]:2.2545991921546573)[&rate=0.008446434585076502]:1.6669277226894756,(12[&rate=0.08080599208643…
tree STATE_939000 = ((1[&rate=0.03269729791503125]:4.29616767854975,2[&rate=0.021304362596805636]:2.186167678549751)[&rate=0.010221494871463382]:2.2915407984427887,((((3[&rate=0.004418244474855429]:4.234819559173694,(((((((4[&rate=0.002635412101433659]:2.38993019546923,44[&rate=0.04315209700814823]:1.2799301954692304)[&rate=0.01393597714554353]:3.6440239752837975,(12[&rate=0.07033266897682654]:1.…
tree STATE_940000 = ((1[&rate=0.018982665536903594]:2.516843574558699,2[&rate=0.03034499645401427]:0.40684357455869957)[&rate=0.008493389882201705]:3.12099970189216,((((3[&rate=0.0027969742680861494]:4.819707243225572,(((((((4[&rate=0.0019250964594005372]:3.6728419476191334,44[&rate=0.018982665536903594]:2.562841947619134)[&rate=0.011926205095892838]:1.7770360958685956,(12[&rate=0.070203037291436…
tree STATE_941000 = ((1[&rate=0.031063340495252393]:2.457911143705225,2[&rate=0.10753695611900621]:0.34791114370522536)[&rate=0.008066997702777474]:3.125626777771288,(((3[&rate=0.0024443461261724727]:4.763484579324384,(((((((4[&rate=0.001635937466723638]:3.6307334396378153,44[&rate=0.028637782327647094]:2.520733439637816)[&rate=0.011315983635376285]:3.3226254611986903,(((((((7[&rate=0.09228141442…
tree STATE_942000 = ((1[&rate=0.02935249718565847]:2.457911143705225,2[&rate=0.136160934549291]:0.34791114370522536)[&rate=0.01175000912860941]:2.9133726128603925,(((3[&rate=0.0019469620285681125]:4.763484579324384,((((((4[&rate=0.0019469620285681125]:2.755823651054879,44[&rate=0.026913073018903114]:1.6458236510548794)[&rate=0.011151856654019096]:5.0199348953711755,5[&rate=0.05113649350223819]:0.…
tree STATE_943000 = ((1[&rate=0.029925842638349118]:2.4134618583517025,2[&rate=0.01763449991170839]:0.30346185835170303)[&rate=0.012172610946490046]:3.242872347657901,(((3[&rate=0.0013660655029164401]:4.763484579324384,((((((4[&rate=0.005878713335571314]:4.965712377837431,44[&rate=0.027480380053864363]:3.855712377837431)[&rate=0.01156349227942838]:2.713178334707944,5[&rate=0.05163232858284671]:0.…
tree STATE_944000 = ((1[&rate=0.020059943645786657]:2.6054075764617224,2[&rate=0.03368907727528364]:0.49540757646172295)[&rate=0.0028923356345762533]:3.050926629547881,(((3[&rate=0.012094312146516921]:3.9777287019027696,(((((((4[&rate=0.00741217085439292]:5.5904567512438135,44[&rate=0.010850215302263894]:4.480456751243814)[&rate=0.013684410555758069]:2.094501036050616,5[&rate=0.014336134996506475…
tree STATE_945000 = ((1[&rate=0.007312599296516186]:3.897147338249219,2[&rate=0.03193948960960709]:1.7871473382492198)[&rate=0.007312599296516186]:1.8009740517669144,(((3[&rate=0.008068870888141046]:4.692413427964695,(((((4[&rate=0.0044320825078762475]:8.010956989357801,(5[&rate=0.009658652931325354]:0.095047006974319,(((((((7[&rate=0.0863381297134301]:0.6241476277036995,13[&rate=0.04647032352137…
tree STATE_946000 = ((1[&rate=0.016573455839461612]:3.3649721802483725,2[&rate=0.03335480744791278]:1.254972180248373)[&rate=0.010993649437990546]:2.4523342613157837,(((3[&rate=0.011839119847929638]:4.692413427964695,((((4[&rate=0.007233045423880348]:7.827504610848592,(5[&rate=0.013555633521475803]:0.07870386046742794,(((((7[&rate=0.07612780357269146]:2.0061670195090464,13[&rate=0.010712432710824…
tree STATE_947000 = ((1[&rate=0.009075623079131718]:4.002704744898793,2[&rate=0.03209437518293164]:1.8927047448987935)[&rate=0.01070891636541013]:1.1941866609348608,((((3[&rate=0.009350073570117207]:3.958719392098338,(((((4[&rate=0.016993003240018102]:7.600000000000001,5[&rate=0.035973278038543936]:0.0)[&rate=0.01016688154005764]:0.44193878340436754,(((((7[&rate=0.0725852747143856]:1.900354281541…
tree STATE_948000 = ((1[&rate=0.010987770532972953]:4.002704744898793,2[&rate=0.008132637482580448]:1.8927047448987935)[&rate=0.01471186992790213]:1.5380224940556815,((((3[&rate=0.010987770532972953]:2.8118314023596866,(((((4[&rate=0.019148315091756348]:7.776222614744029,5[&rate=0.009465107436119656]:0.17622261474402734)[&rate=0.011862273602118754]:0.4934288066211252,((((((7[&rate=0.0692700698992…
tree STATE_949000 = ((1[&rate=0.013579900266252401]:4.5892006045277824,2[&rate=0.01783566878063528]:2.479200604527783)[&rate=0.012185639424385546]:0.6004057576501651,(((3[&rate=0.009219885543204964]:4.277784126546955,((((4[&rate=0.016241363623497505]:7.251399310796305,(((((((7[&rate=0.05159897779124655]:1.5436963683193632,32[&rate=0.07695432994781022]:1.5436963683193632)[&rate=0.0635798906102499]…
tree STATE_950000 = ((1[&rate=0.013417292185378899]:3.52456374482243,2[&rate=0.013992730513422006]:1.4145637448224306)[&rate=0.013133153631885499]:2.663962434306036,(((3[&rate=0.00596287114669035]:2.9794812969915014,(((((4[&rate=0.016096657189121608]:7.251399310796305,((((((7[&rate=0.030147970405342527]:1.5473769942046793,32[&rate=0.0783495491854729]:1.5473769942046793)[&rate=0.0668228842577677]:…
tree STATE_951000 = ((1[&rate=0.018202381507912323]:3.2010431910986696,2[&rate=0.030819681504982484]:1.0910431910986702)[&rate=0.012929646381434914]:2.795047915549084,((3[&rate=0.005967938215534632]:3.428276464410395,((((((4[&rate=0.02223402986910469]:6.713774658646457,(((((7[&rate=0.04697057274941595]:0.6586458257400771,32[&rate=0.06649215402587187]:0.6586458257400771)[&rate=0.03320138806778233]…
tree STATE_952000 = ((1[&rate=0.017862077429971538]:3.8148518680120773,2[&rate=0.01818501814651262]:1.7048518680120779)[&rate=0.018512425681701437]:2.1812392386356763,((3[&rate=0.005711086786296184]:3.428276464410395,((((((4[&rate=0.02286109754356576]:7.340419889699824,(((((((7[&rate=0.03489331547616691]:1.596651337012382,13[&rate=0.03709923614955722]:1.596651337012382)[&rate=0.011062725770215585…
tree STATE_953000 = ((1[&rate=0.00862244068309188]:5.602651987077564,(((3[&rate=0.023094574537320986]:4.0942492505063015,(((((4[&rate=0.023849704950007496]:7.578619546494686,(((((((7[&rate=0.03641850643741815]:0.7014040845031282,30[&rate=0.04265962463847265]:2.7214040845031278)[&rate=0.020963908548665196]:2.4775326876480044,32[&rate=0.04658285870886831]:3.1789367721511326)[&rate=0.017171249194842…
tree STATE_954000 = ((1[&rate=0.00844787175133199]:6.0583603249709554,((((3[&rate=0.01192374869818343]:3.5893603771847395,((((((4[&rate=0.025007271407740228]:6.869108404374604,((((((7[&rate=0.01878204101523824]:0.8013413405396825,32[&rate=0.03524735572227908]:0.8013413405396825)[&rate=0.04459527886390236]:1.00091567998588,30[&rate=0.047638600315103724]:3.822257020525562)[&rate=0.01135809927875512…
tree STATE_955000 = ((1[&rate=0.011255054622464188]:6.195364259575143,2[&rate=0.020581789581238477]:4.085364259575144)[&rate=0.07041436170005534]:0.0709560909634277,((((3[&rate=0.011255054622464188]:3.586992341625816,((((((4[&rate=0.023173390659120732]:7.080499994805461,((((((7[&rate=0.009601519987375429]:2.2364000563362296,13[&rate=0.019389783393960646]:2.2364000563362296)[&rate=0.00637225252247…
tree STATE_956000 = (1[&rate=0.009049412918618091]:6.195364259575143,(2[&rate=0.019412844315239205]:3.8699499938838287,((((3[&rate=0.009562975205050178]:3.586992341625816,((((((4[&rate=0.01522544753459068]:7.080499994805461,((((((7[&rate=0.008794485003183394]:0.9030633135903905,13[&rate=0.018656037107447485]:0.9030633135903905)[&rate=0.021012415378595436]:1.9306747995709017,30[&rate=0.03151009701…
tree STATE_957000 = ((1[&rate=0.012343556419326725]:5.690086647672395,2[&rate=0.01499381814129064]:3.5800866476723954)[&rate=0.009770526214544415]:0.5629420699910099,((((3[&rate=0.012994482301715338]:3.63570686754899,(((((((4[&rate=0.023032680867104336]:6.520205760147498,((((((7[&rate=0.011697702882585898]:0.3847385136242387,13[&rate=0.025321171156544846]:0.3847385136242387)[&rate=0.0104135057669…
tree STATE_958000 = ((1[&rate=0.008278233611498124]:6.070717254318261,((((3[&rate=0.009429509804586155]:3.63570686754899,((((((((4[&rate=0.019616599590917022]:5.6968284376929255,((((7[&rate=0.03632562015280106]:1.5492198730664093,13[&rate=0.021544459179327548]:1.5492198730664093)[&rate=0.005815824939587288]:1.7391569354854362,((((16[&rate=0.049931719975506925]:0.7276387230953354,(((((21[&rate=0.0…
tree STATE_959000 = ((1[&rate=0.009783962767458028]:5.431711152755312,((((3[&rate=0.014065975218947948]:2.843937981129514,(((((((4[&rate=0.02183491499194824]:5.9240619846180635,(((((7[&rate=0.038737998415399]:1.5529243285885634,13[&rate=0.023312612110269502]:1.5529243285885634)[&rate=0.00916714107098838]:1.7394021894193052,((((16[&rate=0.052082894490024005]:0.5050024913643583,(((((21[&rate=0.0616…
tree STATE_960000 = ((1[&rate=0.00940392555303059]:5.4124110399940975,((3[&rate=0.00826413537301911]:2.6178635738303058,(((((((4[&rate=0.019762872052802423]:5.495705647934972,((((7[&rate=0.035646510895820244]:1.581382793934825,13[&rate=0.02155136242082511]:1.581382793934825)[&rate=0.00969345633736258]:1.7642544906210667,((((16[&rate=0.04779768361071167]:1.2257938820418133,(((((21[&rate=0.04656497…
tree STATE_961000 = ((1[&rate=0.011404862885502862]:4.915820363783425,(((3[&rate=0.01590540888139366]:2.9671129855773515,(((((((4[&rate=0.021463826672683248]:5.9105454086874545,((((7[&rate=0.01315757915403397]:3.1632986605324724,13[&rate=0.010248835149132296]:3.1632986605324724)[&rate=0.02108120259984084]:0.2018884145365334,((((16[&rate=0.04376963912282366]:1.380631077843752,(((((21[&rate=0.00908…
tree STATE_962000 = (1[&rate=0.006771073899001046]:5.42693359364862,(2[&rate=0.008968837101033193]:3.0666416102593885,((((3[&rate=0.013884332876325376]:2.9635335531086255,(((((((4[&rate=0.019836208969125843]:4.96853316391298,(12[&rate=0.0381938257422332]:1.4909980749824072,15[&rate=0.008694759592528526]:4.0609980749824075)[&rate=0.018673227828033646]:0.9075350889305724)[&rate=0.010353533330776299…
tree STATE_963000 = (1[&rate=0.012763832328493051]:5.563381806705806,(2[&rate=0.005107353440431979]:2.874010185262094,(((3[&rate=0.014360613136592442]:3.8023104593146115,(((((((4[&rate=0.020648755003281307]:5.807836602192083,(12[&rate=0.04022972720200527]:1.5830824390014548,15[&rate=0.004447634489879794]:4.153082439001455)[&rate=0.01786603578758782]:1.6547541631906277)[&rate=0.015025255177392505]…
tree STATE_964000 = ((1[&rate=0.015376405383255645]:3.8572982651110124,2[&rate=0.008901894524477524]:1.747298265111013)[&rate=0.029536006159024554]:1.450187264057476,(((3[&rate=0.0164650465428942]:3.7697513085405063,((((((4[&rate=0.008901894524477524]:6.538355414422359,((((7[&rate=0.07485747991581221]:2.9631100910473123,13[&rate=0.01609873202069257]:2.9631100910473123)[&rate=0.014666605060122963]…
tree STATE_965000 = ((1[&rate=0.01908638786633132]:3.623675069721031,2[&rate=0.01204574717633669]:1.5136750697210317)[&rate=0.0330715844298792]:1.258956435886084,(((3[&rate=0.010855838082014383]:2.0141287827432635,((((((4[&rate=0.01243076914207139]:5.934130073533584,(((((7[&rate=0.011655591136796883]:2.05493662945554,13[&rate=0.020600034668797472]:2.05493662945554)[&rate=0.03647728510367673]:0.65…
tree STATE_966000 = ((1[&rate=0.015942617370597406]:4.408153735031576,2[&rate=0.0098437787914466]:2.298153735031576)[&rate=0.03766867458482632]:0.7423151321230037,(((3[&rate=0.023737376035047903]:2.0708194451001205,((((((4[&rate=0.0098437787914466]:5.991394815565837,(((((7[&rate=0.012864464724356917]:2.3650956115890445,(13[&rate=0.030682247635620382]:1.3932389141244599,37[&rate=0.0469521331858919…
tree STATE_967000 = ((1[&rate=0.006057647764769185]:4.221110634795465,2[&rate=0.006869929389845119]:2.111110634795466)[&rate=0.022297420708790455]:0.9108845220495283,(((3[&rate=0.023591122743418996]:2.055489173568013,((((((4[&rate=0.009732358696254956]:6.483377473957042,(((((7[&rate=0.01273899090202642]:1.6759655605104093,13[&rate=0.030539497663630955]:1.6759655605104093)[&rate=0.0604615942970200…
tree STATE_968000 = ((1[&rate=0.009939485866874714]:4.094261244656124,2[&rate=0.03544909167425598]:1.9842612446561247)[&rate=0.053872217198626754]:1.0377339121888696,(((3[&rate=0.023873173819267932]:1.981562431351179,((((((4[&rate=0.006492354615378119]:5.152868575493915,((((((7[&rate=0.02259509646762545]:2.99914417303647,(13[&rate=0.03123795892002612]:1.6897920097678139,30[&rate=0.036105156596322…
tree STATE_969000 = ((1[&rate=0.009700402316944487]:4.7992905279616025,2[&rate=0.022011819715128715]:2.689290527961603)[&rate=0.006071007502424721]:0.33270462888339125,(((3[&rate=0.008684271494049989]:1.981562431351179,(((((4[&rate=0.009026658870889565]:5.812277171510804,((((((7[&rate=0.018142170895979637]:2.582478015196177,(13[&rate=0.10561195773358074]:1.133562090189443,30[&rate=0.0348085868842…
tree STATE_970000 = ((1[&rate=0.010614511165966945]:4.819792228388536,2[&rate=0.01675583329799359]:2.7097922283885367)[&rate=0.006809604598437546]:0.6595910767077484,(((3[&rate=0.010614511165966945]:2.1217685337200436,(((((4[&rate=0.01711972046247694]:5.691724350621065,((((((7[&rate=0.027788859461847292]:2.7625973008623497,32[&rate=0.06546863001838353]:2.7625973008623497)[&rate=0.0623441541005113…
tree STATE_971000 = ((1[&rate=0.008572584774699875]:4.7710082606499,(((3[&rate=0.02275284286427852]:1.3851605451237816,(((((4[&rate=0.014605018317679765]:5.904303690168419,(((((7[&rate=0.025060407869961387]:1.8650041826974686,32[&rate=0.05708495237660276]:1.8650041826974686)[&rate=0.05182495229169545]:0.7013946897739771,(((((((16[&rate=0.05063619682581767]:0.4039461440283745,((((21[&rate=0.080892…
tree STATE_972000 = ((1[&rate=0.009797402236448517]:4.404848635720356,(((3[&rate=0.025115557073362365]:2.248234059600165,((((((4[&rate=0.016165337543200747]:4.152576556128263,((((7[&rate=0.0321163816292234]:1.4247561670035154,32[&rate=0.06656422184748405]:1.4247561670035154)[&rate=0.13188703106758065]:1.2736806608879228,((((((16[&rate=0.0550062519338909]:0.5355414998346042,65[&rate=0.076257727876…
tree STATE_973000 = (1[&rate=0.008198275421794136]:5.8136906908246075,(2[&rate=0.01352575949693549]:2.7564206390041335,(((3[&rate=0.042048348234160184]:2.3517250299297174,((((((4[&rate=0.018699066300716705]:4.152576556128263,(((7[&rate=0.034219473621355044]:2.1934044569026554,32[&rate=0.06291738052492035]:2.1934044569026554)[&rate=0.053371080721457353]:0.646204501710006,((13[&rate=0.0224173293338…
tree STATE_974000 = (1[&rate=0.005494480888881107]:5.8136906908246075,(2[&rate=0.019400477263639426]:3.6956354035194394,(((3[&rate=0.017780163883917663]:2.202619344634229,((((((4[&rate=0.014027623816775789]:3.8632921962810336,(((7[&rate=0.02690948043460003]:0.6865205591353707,32[&rate=0.057831843471578374]:0.6865205591353707)[&rate=0.029132786775295145]:2.0130831830558833,(((13[&rate=0.0177801638…
tree STATE_975000 = ((1[&rate=0.0044041794733620816]:4.7361384982785,2[&rate=0.0161251219211576]:2.6261384982785003)[&rate=0.019047537903626312]:0.32659085733752136,(((3[&rate=0.015343671257823634]:1.9804652644791503,((((((4[&rate=0.008402426851252752]:3.572698262618438,(((7[&rate=0.02605748184019998]:0.6865205591353707,32[&rate=0.05937407527795896]:0.6865205591353707)[&rate=0.02782908406227684]:…
tree STATE_976000 = ((1[&rate=0.005964556132889407]:4.464332813698704,2[&rate=0.01599997902996784]:2.3543328136987043)[&rate=0.026222839806634785]:0.5983965419173174,(((3[&rate=0.006940313180476414]:2.3182144258937214,((((((4[&rate=0.02500695254708139]:3.572698262618438,(((7[&rate=0.004296597203370824]:1.5419696925392365,37[&rate=0.07391917531635542]:1.5419696925392365)[&rate=0.05208943086026218]…
tree STATE_977000 = (1[&rate=0.009039985461487276]:5.103171870444925,(2[&rate=0.018169904641020057]:2.799536604113385,(((3[&rate=0.014217604351130347]:2.3072500596545282,((((((4[&rate=0.020441824924393753]:3.563937258691066,(((7[&rate=0.003720110463853075]:2.450961171000092,(30[&rate=0.052080966082791745]:2.640805521164495,37[&rate=0.0625363225205612]:0.6208055211644954)[&rate=0.01860641084238374…
tree STATE_978000 = ((1[&rate=0.00962142798840982]:4.804765385239378,2[&rate=0.0192791645733144]:2.6947653852393785)[&rate=0.012235687338427005]:0.8379020730112572,(((3[&rate=0.0038452464397355666]:2.850884277083324,(((((4[&rate=0.01969602201917623]:4.356849872342714,(((((7[&rate=0.05314689583337381]:0.815750579827025,32[&rate=0.07396412521960605]:0.815750579827025)[&rate=0.01969602201917623]:0.7…
tree STATE_979000 = ((1[&rate=0.012861075581585614]:4.710137530163358,2[&rate=0.02520307901838742]:2.6001375301633587)[&rate=0.013920252538471388]:0.35745086784520197,(((3[&rate=0.006229728431231447]:2.8552999179169234,((((((4[&rate=0.02520307901838742]:3.680937104705375,(((((7[&rate=0.06579778616922911]:0.6351957418555898,32[&rate=0.08731202018938222]:0.6351957418555898)[&rate=0.0252030790183874…
tree STATE_980000 = ((1[&rate=0.010596053943263253]:2.4473417383536287,2[&rate=0.022248533694530028]:0.33734173835362924)[&rate=0.03310761305212236]:2.63093174226848,(((3[&rate=0.008733966545554448]:2.2142392361905365,((((((4[&rate=0.01734799774330985]:3.680937104705375,((((((7[&rate=0.023252582760281106]:0.22798038925638053,32[&rate=0.08755754914437103]:0.22798038925638053)[&rate=0.0063198077882…
[truncated: 9,021 more rows]
