# Supplementary material for: Species delimitation and coexistence in an ancient, depauperate vertebrate clade
Source: BMC Ecol Evol. 2022 Jul 12;22:90. doi: 10.1186/s12862-022-02043-4 (PMC9277872; doi:10.1186/s12862-022-02043-4)
Supplement: Supplementary file 3 — Additional file 3. Phylogenetic data. [file 12862_2022_2043_MOESM3_ESM.zip › Phylogeny/Bayesian time-calibrated/run3/coelotime1.xml.state]

<itsabeastystatewerein version='2.0' sample='10000000'>
<statenode id='Tree.t:coelacanths'>((0:2.4608100491713287,1:0.3508100491713293)65:2.4228693341265526,(((2:2.721628662145413,((((((3:5.764381615920517,((((((6:0.665629273884143,32:0.665629273884143)124:0.5300717616590447,31:1.1957010355431876)120:0.6687082361736536,(12:1.502328868685705,29:3.5223288686857046)82:0.3620804030311362)90:0.6776518275590178,((((((15:1.215393229896634,((((20:0.8331433677572022,24:3.0731433677572024)99:6.5676419022057075,40:0.4407852699629089)88:0.05396123875900116,37:1.6347465087219106)77:4.1975942214186155,(27:6.797423159110107,64:0.21742315911010834)72:0.2649175710304199)126:2.873052499756106)78:0.737762582305475,((((((46:0.46297209551941876,61:0.46297209551941876)113:0.6136402339788596,(((49:0.08875060799263323,51:0.08875060799263323)84:0.1660120530902489,56:0.25476266108288215)110:0.7606724485447849,(54:0.04212227229953314,57:0.04212227229953314)75:0.9733128373281339)80:0.06117721987061131)71:0.11301933761834349,((47:0.1179809195253334,62:0.1179809195253334)68:0.158479648156451,55:0.2764605676817844)94:0.9131710994348374)66:0.4247684223361965,((48:0.2339909100499078,53:0.2339909100499078)92:1.2454248918360413,(50:0.7414093325384741,52:0.7414093325384741)109:0.738006469347475)127:0.1349842875668692)74:0.568309205907493,((58:0.1033512595458923,59:0.1033512595458923)121:2.0366487404541083,63:0.0)116:0.04270929536031076)87:0.02664081563863263,60:2.209350110998944)118:1.8838057012031655)105:1.0958471839543868,(((16:1.1124480299446233,(19:0.04572946829050295,33:7.335729468290503)79:5.646718561654119)123:2.6603670436459623,(17:3.2454358691954006,((21:0.837771554714994,22:9.817771554714994)100:6.956452709078185,28:1.0442242637931791)122:0.9712116054022211)102:5.107379204395183)91:1.4526606963916642,(38:0.43736209579127916,39:0.43736209579127916)69:0.16811367419096968)89:1.443527226174247)107:0.2567317372578444,(34:1.4625189494822344,(35:0.2742197901434942,45:0.7742197901434942)97:1.1882991593387402)73:0.3432157839321057)95:0.492124480424053,26:2.797859213838393)96:0.4408813787464041,(30:0.5093539362052155,36:0.5093539362052155)86:1.709386656379582)67:0.3233205066910614)117:1.0211287072644168,(10:2.0499917381835786,(13:0.2584540058402247,(18:7.715191495157391,41:3.135191495157393)112:2.763262510682832)70:2.981537732343355)108:0.32319806835669596)114:0.9059527175350119,(11:0.35047433073270184,14:2.920474330732702)81:1.5486681933425857)101:1.2952390918452288)125:1.8356183840794849,4:0.0)93:1.519452477543048,7:1.519452477543048)103:0.49654979451270975,5:2.0160022720557578)83:0.7499344419149452,8:2.765936713970703)85:0.2569548213261186,(9:0.08222485620881059,43:6.572224856208813)98:2.940666679088011)104:0.4687371268485947)106:1.507139189587349,23:0.09876785173276659)76:4.376198383156414,((25:1.758821722714643,42:0.7088217227146387)115:2.1011782772853564,44:0.0)119:0.6149662348891809)111:0.408713148408701)128:0.0</statenode>
<statenode id='diversificationRateFBD.t:coelacanths'>diversificationRateFBD.t:coelacanths[1 1] (0.0,Infinity): 0.0995324186490918 </statenode>
<statenode id='turnoverFBD.t:coelacanths'>turnoverFBD.t:coelacanths[1 1] (0.0,1.0): 0.9586352974935509 </statenode>
<statenode id='samplingProportionFBD.t:coelacanths'>samplingProportionFBD.t:coelacanths[1 1] (0.0,1.0): 0.02084238064436107 </statenode>
<statenode id='originFBD.t:coelacanths'>originFBD.t:coelacanths[1 1] (0.0,Infinity): 42.118370629454084 </statenode>
<statenode id='ucldMean.c:coelacanths'>ucldMean.c:coelacanths[1 1] (-Infinity,Infinity): 0.06000689465401587 </statenode>
<statenode id='ucldStdev.c:coelacanths'>ucldStdev.c:coelacanths[1 1] (0.0,Infinity): 1.3482348241164823 </statenode>
<statenode id='rateCategories.c:coelacanths'>rateCategories.c:coelacanths[128 1] (0,127): 67 107 32 31 90 23 52 61 105 22 97 116 93 98 40 71 54 56 36 42 100 98 35 97 63 89 5 28 67 74 97 103 77 54 91 31 31 70 91 105 109 109 7 41 16 112 102 28 32 65 55 25 5 50 118 7 80 89 60 22 1 18 43 117 112 22 18 115 75 127 95 76 92 13 90 46 42 60 90 47 69 91 100 40 97 64 108 53 89 114 43 83 14 82 26 61 1 113 71 64 10 33 5 107 120 109 107 5 84 6 7 61 29 0 79 96 43 117 99 121 62 18 90 24 64 21 24 47 </statenode>
</itsabeastystatewerein>
<!--
{"operators":[
{"id":"originScalerFBD.t:coelacanths","p":0.8468995056430688,"accept":46203,"reject":177654,"acceptFC":46124,"rejectFC":177054,"rejectIv":79368,"rejectOp":0},
{"id":"divRateScalerFBD.t:coelacanths","p":0.5747629716938555,"accept":181568,"reject":563983,"acceptFC":180485,"rejectFC":562833,"rejectIv":0,"rejectOp":0},
{"id":"turnoverScalerFBD.t:coelacanths","p":0.742178900917202,"accept":5293,"reject":741745,"acceptFC":5241,"rejectFC":739504,"rejectIv":410017,"rejectOp":409952},
{"id":"samplingPScalerFBD.t:coelacanths","p":0.3989193393677059,"accept":195217,"reject":549504,"acceptFC":193708,"rejectFC":548723,"rejectIv":0,"rejectOp":0},
{"id":"LeafToSAFBD.t:coelacanths","p":"NaN","accept":27231,"reject":719836,"acceptFC":27123,"rejectFC":717764,"rejectIv":539371,"rejectOp":539371},
{"id":"SAUniformOperatorFBD.t:coelacanths","p":"NaN","accept":921603,"reject":570696,"acceptFC":918764,"rejectFC":569100,"rejectIv":0,"rejectOp":0},
{"id":"SATreeRootScalerFBD.t:coelacanths","p":0.8958455883539708,"accept":8598,"reject":65659,"acceptFC":8567,"rejectFC":65470,"rejectIv":57147,"rejectOp":30794},
{"id":"SATreeScalerFBD.t:coelacanths","p":0.9597611291523653,"accept":4883,"reject":218948,"acceptFC":4861,"rejectFC":218266,"rejectIv":164587,"rejectOp":132962},
{"id":"ucldMeanScaler.c:coelacanths","p":0.6755498826083985,"accept":16440,"reject":58071,"acceptFC":16412,"rejectFC":57879,"rejectIv":0,"rejectOp":0},
{"id":"ucldStdevScaler.c:coelacanths","p":0.6882850034487151,"accept":50065,"reject":173612,"acceptFC":49989,"rejectFC":173004,"rejectIv":0,"rejectOp":0},
{"id":"CategoriesRandomWalk.c:coelacanths","p":"NaN","accept":484959,"reject":261129,"acceptFC":483411,"rejectFC":260350,"rejectIv":251739,"rejectOp":251739},
{"id":"CategoriesSwapOperator.c:coelacanths","p":"NaN","accept":364335,"reject":382014,"acceptFC":363212,"rejectFC":380889,"rejectIv":0,"rejectOp":0},
{"id":"CategoriesUniform.c:coelacanths","p":"NaN","accept":467063,"reject":278679,"acceptFC":465649,"rejectFC":277861,"rejectIv":0,"rejectOp":0},
{"id":"relaxedUpDownOperator.c:coelacanths","p":0.35604699172435883,"accept":191,"reject":223798,"acceptFC":189,"rejectFC":223122,"rejectIv":221284,"rejectOp":201363},
{"id":"SAWilsonBaldingFBD.t:coelacanths","p":"NaN","accept":18620,"reject":727523,"acceptFC":18544,"rejectFC":725344,"rejectIv":99396,"rejectOp":5939},
{"id":"SAWideFBD.t:coelacanths","p":"NaN","accept":15032,"reject":731659,"acceptFC":14989,"rejectFC":729452,"rejectIv":655054,"rejectOp":653649},
{"id":"SANarrowFBD.t:coelacanths","p":"NaN","accept":209924,"reject":538266,"acceptFC":209349,"rejectFC":536625,"rejectIv":320821,"rejectOp":309284}
]}
-->
