# Supplementary material for: Species delimitation and coexistence in an ancient, depauperate vertebrate clade
Source: BMC Ecol Evol. 2022 Jul 12;22:90. doi: 10.1186/s12862-022-02043-4 (PMC9277872; doi:10.1186/s12862-022-02043-4)
Supplement: Supplementary file 3 — Additional file 3. Phylogenetic data. [file 12862_2022_2043_MOESM3_ESM.zip › Phylogeny/Bayesian time-calibrated/run1/coelacanths.log]

#
#model:
#
#<?xml version="1.0" encoding="UTF-8" standalone="no"?><input id="posterior" spec="beast.core.util.CompoundDistribution">
#    <distribution id="prior" spec="beast.core.util.CompoundDistribution">
#        <distribution conditionOnRhoSampling="true" id="FBD.t:coelacanths" spec="beast.evolution.speciation.SABirthDeathModel">
#            <parameter id="originFBD.t:coelacanths" lower="0.0" name="origin" spec="beast.core.parameter.RealParameter" upper="Infinity">65.0</parameter>
#            <parameter id="diversificationRateFBD.t:coelacanths" lower="0.0" name="diversificationRate" spec="beast.core.parameter.RealParameter">1.0</parameter>
#            <parameter id="turnoverFBD.t:coelacanths" lower="0.0" name="turnover" spec="beast.core.parameter.RealParameter" upper="1.0">0.5</parameter>
#            <parameter id="samplingProportionFBD.t:coelacanths" lower="0.0" name="samplingProportion" spec="beast.core.parameter.RealParameter" upper="1.0">0.5</parameter>
#            <parameter id="rFBD.t:coelacanths" lower="0.0" name="removalProbability" spec="beast.core.parameter.RealParameter" upper="1.0">0.0</parameter>
#            <parameter estimate="false" id="rhoFBD.t:coelacanths" lower="0.0" name="rho" spec="beast.core.parameter.RealParameter" upper="1.0">1.0</parameter>
#            <tree id="Tree.t:coelacanths" spec="beast.evolution.tree.Tree">
#                <trait id="dateTrait.t:coelacanths" spec="beast.evolution.tree.TraitSet" traitname="date-backward">
#                Actinopterygii=37.22,
#Porolepiformes=39.33,
#Diplocercides=33.09,
#Rhabdoderma=24.72,
#Caridosuctor=32.32,
#Hadronector=32.32,
#Rebellatrix=24.72,
#Polyosteorhynchus=32.32,
#Allenypterus=32.32,
#Lochmocercus=32.32,
#Coelacanthus=25.91,
#Spermatodus=27.29,
#Whiteia=24.72,
#Laugia=24.72,
#Sassenia=24.72,
#Chinlea=22.7,
#Holophagus=19.08,
#Undina=14.5,
#Coccoderma=14.5,
#Libys=14.5,
#Mawsonia=9.39,
#Macropoma=8.98,
#Latimeria=0.0,
#Miguashaia=37.22,
#Axelrodichthys=7.15,
#Holopterygius=37.22,
#Garnbergia=23.7,
#Parnaibaia=13.98,
#Swenzia=15.73,
#Guizhoucoelacanthus=22.7,
#Piveteauia=24.72,
#Axelia=24.72,
#Wimania=24.72,
#Megalocoelacanthus=7.21,
#Luopingcoelacanthus=24.2,
#Yunnancoelacanthus=24.2,
#Dobrogeria=24.72,
#Lualabaea=15.21,
#Ticinepomis=23.7,
#Foreyia=23.7,
#Trachymetopon=16.35,
#Atacamaia=19.08,
#Gavinia=38.27,
#Serenichthys=25.83,
#Styloichthys=41.08,
#Heptanema=23.7,
#IMG_2380=20.56,
#YPM_14932=20.56,
#YPM_14933=20.56,
#YPM_29366=20.56,
#YPM_14920=20.56,
#YPM_14921=20.56,
#YPM_14558b=20.56,
#YPM_14918a=20.56,
#YPM_14941=20.56,
#YPM_14935=20.56,
#YPM_14934=20.56,
#YPM_14929=20.56,
#YPM_14949=20.56,
#YPM_14924=20.56,
#YPM_14939=20.56,
#YPM_14957=20.56,
#YPM_7504=20.56,
#YPM_7516=22.7,
#YPM_14955=20.56                
#                                <taxa id="TaxonSet.coelacanths2" spec="beast.evolution.alignment.TaxonSet">
#                        <alignment filter="3-16,18-22,24-26,28-43,45-48,51-54,56-67,69-95,97-110" id="coelacanths2" spec="beast.evolution.alignment.FilteredAlignment">
#                            <userDataType ambiguities="12 01" id="morphDataType.coelacanths2" nrOfStates="2" spec="beast.evolution.datatype.StandardData"/>
#                        </alignment>
#                    </taxa>
#                </trait>
#                <taxonset idref="TaxonSet.coelacanths2"/>
#            </tree>
#        </distribution>
#        <prior id="diversificationRatePriorFBD.t:coelacanths" name="distribution" x="@diversificationRateFBD.t:coelacanths">
#            <Uniform id="Uniform.3" name="distr" upper="Infinity"/>
#        </prior>
#        <prior id="originPriorFBD.t:coelacanths" name="distribution" x="@originFBD.t:coelacanths">
#            <Uniform id="Uniform.2" name="distr" upper="Infinity"/>
#        </prior>
#        <prior id="samplingProportionPriorFBD.t:coelacanths" name="distribution" x="@samplingProportionFBD.t:coelacanths">
#            <Uniform id="Uniform.5" name="distr"/>
#        </prior>
#        <prior id="turnoverPriorFBD.t:coelacanths" name="distribution" x="@turnoverFBD.t:coelacanths">
#            <Uniform id="Uniform.4" name="distr"/>
#        </prior>
#        <prior id="MeanRatePrior.c:coelacanths" name="distribution">
#            <parameter id="ucldMean.c:coelacanths" name="x" spec="beast.core.parameter.RealParameter">1.0</parameter>
#            <Uniform id="Uniform.8" name="distr" upper="Infinity"/>
#        </prior>
#        <prior id="ucldStdevPrior.c:coelacanths" name="distribution">
#            <parameter id="ucldStdev.c:coelacanths" lower="0.0" name="x" spec="beast.core.parameter.RealParameter">0.1</parameter>
#            <Gamma id="Gamma.6" name="distr">
#                <parameter estimate="false" id="RealParameter.21" name="alpha" spec="beast.core.parameter.RealParameter">0.5396</parameter>
#                <parameter estimate="false" id="RealParameter.22" name="beta" spec="beast.core.parameter.RealParameter">0.3819</parameter>
#            </Gamma>
#        </prior>
#        <distribution id="Actinistia.prior" monophyletic="true" spec="beast.math.distributions.MRCAPrior" tree="@Tree.t:coelacanths">
#            <taxonset id="Actinistia" spec="beast.evolution.alignment.TaxonSet">
#                <taxon id="Allenypterus" spec="beast.evolution.alignment.Taxon"/>
#                <taxon id="Atacamaia" spec="beast.evolution.alignment.Taxon"/>
#                <taxon id="Axelia" spec="beast.evolution.alignment.Taxon"/>
#                <taxon id="Axelrodichthys" spec="beast.evolution.alignment.Taxon"/>
#                <taxon id="Caridosuctor" spec="beast.evolution.alignment.Taxon"/>
#                <taxon id="Chinlea" spec="beast.evolution.alignment.Taxon"/>
#                <taxon id="Coccoderma" spec="beast.evolution.alignment.Taxon"/>
#                <taxon id="Coelacanthus" spec="beast.evolution.alignment.Taxon"/>
#                <taxon id="Diplocercides" spec="beast.evolution.alignment.Taxon"/>
#                <taxon id="Dobrogeria" spec="beast.evolution.alignment.Taxon"/>
#                <taxon id="Foreyia" spec="beast.evolution.alignment.Taxon"/>
#                <taxon id="Garnbergia" spec="beast.evolution.alignment.Taxon"/>
#                <taxon id="Gavinia" spec="beast.evolution.alignment.Taxon"/>
#                <taxon id="Guizhoucoelacanthus" spec="beast.evolution.alignment.Taxon"/>
#                <taxon id="Hadronector" spec="beast.evolution.alignment.Taxon"/>
#                <taxon id="Heptanema" spec="beast.evolution.alignment.Taxon"/>
#                <taxon id="Holophagus" spec="beast.evolution.alignment.Taxon"/>
#                <taxon id="Holopterygius" spec="beast.evolution.alignment.Taxon"/>
#                <taxon id="IMG_2380" spec="beast.evolution.alignment.Taxon"/>
#                <taxon id="Latimeria" spec="beast.evolution.alignment.Taxon"/>
#                <taxon id="Laugia" spec="beast.evolution.alignment.Taxon"/>
#                <taxon id="Libys" spec="beast.evolution.alignment.Taxon"/>
#                <taxon id="Lochmocercus" spec="beast.evolution.alignment.Taxon"/>
#                <taxon id="Lualabaea" spec="beast.evolution.alignment.Taxon"/>
#                <taxon id="Luopingcoelacanthus" spec="beast.evolution.alignment.Taxon"/>
#                <taxon id="Macropoma" spec="beast.evolution.alignment.Taxon"/>
#                <taxon id="Mawsonia" spec="beast.evolution.alignment.Taxon"/>
#                <taxon id="Megalocoelacanthus" spec="beast.evolution.alignment.Taxon"/>
#                <taxon id="Miguashaia" spec="beast.evolution.alignment.Taxon"/>
#                <taxon id="Parnaibaia" spec="beast.evolution.alignment.Taxon"/>
#                <taxon id="Piveteauia" spec="beast.evolution.alignment.Taxon"/>
#                <taxon id="Polyosteorhynchus" spec="beast.evolution.alignment.Taxon"/>
#                <taxon id="Rebellatrix" spec="beast.evolution.alignment.Taxon"/>
#                <taxon id="Rhabdoderma" spec="beast.evolution.alignment.Taxon"/>
#                <taxon id="Sassenia" spec="beast.evolution.alignment.Taxon"/>
#                <taxon id="Serenichthys" spec="beast.evolution.alignment.Taxon"/>
#                <taxon id="Spermatodus" spec="beast.evolution.alignment.Taxon"/>
#                <taxon id="Styloichthys" spec="beast.evolution.alignment.Taxon"/>
#                <taxon id="Swenzia" spec="beast.evolution.alignment.Taxon"/>
#                <taxon id="Ticinepomis" spec="beast.evolution.alignment.Taxon"/>
#                <taxon id="Trachymetopon" spec="beast.evolution.alignment.Taxon"/>
#                <taxon id="Undina" spec="beast.evolution.alignment.Taxon"/>
#                <taxon id="Whiteia" spec="beast.evolution.alignment.Taxon"/>
#                <taxon id="Wimania" spec="beast.evolution.alignment.Taxon"/>
#                <taxon id="YPM_14558b" spec="beast.evolution.alignment.Taxon"/>
#                <taxon id="YPM_14918a" spec="beast.evolution.alignment.Taxon"/>
#                <taxon id="YPM_14920" spec="beast.evolution.alignment.Taxon"/>
#                <taxon id="YPM_14921" spec="beast.evolution.alignment.Taxon"/>
#                <taxon id="YPM_14924" spec="beast.evolution.alignment.Taxon"/>
#                <taxon id="YPM_14929" spec="beast.evolution.alignment.Taxon"/>
#                <taxon id="YPM_14932" spec="beast.evolution.alignment.Taxon"/>
#                <taxon id="YPM_14933" spec="beast.evolution.alignment.Taxon"/>
#                <taxon id="YPM_14934" spec="beast.evolution.alignment.Taxon"/>
#                <taxon id="YPM_14935" spec="beast.evolution.alignment.Taxon"/>
#                <taxon id="YPM_14939" spec="beast.evolution.alignment.Taxon"/>
#                <taxon id="YPM_14941" spec="beast.evolution.alignment.Taxon"/>
#                <taxon id="YPM_14949" spec="beast.evolution.alignment.Taxon"/>
#                <taxon id="YPM_14955" spec="beast.evolution.alignment.Taxon"/>
#                <taxon id="YPM_14957" spec="beast.evolution.alignment.Taxon"/>
#                <taxon id="YPM_29366" spec="beast.evolution.alignment.Taxon"/>
#                <taxon id="YPM_7504" spec="beast.evolution.alignment.Taxon"/>
#                <taxon id="YPM_7516" spec="beast.evolution.alignment.Taxon"/>
#                <taxon id="Yunnancoelacanthus" spec="beast.evolution.alignment.Taxon"/>
#            </taxonset>
#        </distribution>
#    </distribution>
#    <distribution id="likelihood" spec="beast.core.util.CompoundDistribution" useThreads="true">
#        <distribution data="@coelacanths2" id="morphTreeLikelihood.coelacanths2" spec="beast.evolution.likelihood.TreeLikelihood" tree="@Tree.t:coelacanths">
#            <siteModel id="morphSiteModel.s:coelacanths2" spec="beast.evolution.sitemodel.SiteModel">
#                <parameter estimate="false" id="mutationRate.s:coelacanths2" name="mutationRate" spec="beast.core.parameter.RealParameter">1.0</parameter>
#                <parameter estimate="false" id="gammaShape.s:coelacanths2" name="shape" spec="beast.core.parameter.RealParameter">1.0</parameter>
#                <substModel datatype="@morphDataType.coelacanths2" id="LewisMK.s:coelacanths2" spec="beast.evolution.substitutionmodel.LewisMK"/>
#            </siteModel>
#            <branchRateModel clock.rate="@ucldMean.c:coelacanths" id="RelaxedClock.c:coelacanths" spec="beast.evolution.branchratemodel.UCRelaxedClockModel" tree="@Tree.t:coelacanths">
#                <LogNormal S="@ucldStdev.c:coelacanths" id="LogNormalDistributionModel.c:coelacanths" meanInRealSpace="true" name="distr">
#                    <parameter estimate="false" id="RealParameter.20" lower="0.0" name="M" spec="beast.core.parameter.RealParameter" upper="1.0">1.0</parameter>
#                </LogNormal>
#                <rateCategories dimension="128" id="rateCategories.c:coelacanths" spec="beast.core.parameter.IntegerParameter">1</rateCategories>
#            </branchRateModel>
#        </distribution>
#        <distribution branchRateModel="@RelaxedClock.c:coelacanths" id="morphTreeLikelihood.coelacanths3" spec="beast.evolution.likelihood.TreeLikelihood" tree="@Tree.t:coelacanths">
#            <data data="@coelacanths" filter="1-2,27,44,49-50,55,68,96" id="coelacanths3" spec="beast.evolution.alignment.FilteredAlignment">
#                <userDataType ambiguities="12 01" id="morphDataType.coelacanths3" nrOfStates="3" spec="beast.evolution.datatype.StandardData"/>
#            </data>
#            <siteModel id="morphSiteModel.s:coelacanths3" spec="beast.evolution.sitemodel.SiteModel">
#                <parameter estimate="false" id="mutationRate.s:coelacanths3" name="mutationRate" spec="beast.core.parameter.RealParameter">1.0</parameter>
#                <parameter estimate="false" id="gammaShape.s:coelacanths3" name="shape" spec="beast.core.parameter.RealParameter">1.0</parameter>
#                <substModel datatype="@morphDataType.coelacanths3" id="LewisMK.s:coelacanths3" spec="beast.evolution.substitutionmodel.LewisMK"/>
#            </siteModel>
#        </distribution>
#        <distribution branchRateModel="@RelaxedClock.c:coelacanths" id="morphTreeLikelihood.coelacanths4" spec="beast.evolution.likelihood.TreeLikelihood" tree="@Tree.t:coelacanths">
#            <data data="@coelacanths" filter="17" id="coelacanths4" spec="beast.evolution.alignment.FilteredAlignment">
#                <userDataType ambiguities="12 01" id="morphDataType.coelacanths4" nrOfStates="4" spec="beast.evolution.datatype.StandardData"/>
#            </data>
#            <siteModel id="morphSiteModel.s:coelacanths4" spec="beast.evolution.sitemodel.SiteModel">
#                <parameter estimate="false" id="mutationRate.s:coelacanths4" name="mutationRate" spec="beast.core.parameter.RealParameter">1.0</parameter>
#                <parameter estimate="false" id="gammaShape.s:coelacanths4" name="shape" spec="beast.core.parameter.RealParameter">1.0</parameter>
#                <substModel datatype="@morphDataType.coelacanths4" id="LewisMK.s:coelacanths4" spec="beast.evolution.substitutionmodel.LewisMK"/>
#            </siteModel>
#        </distribution>
#        <distribution branchRateModel="@RelaxedClock.c:coelacanths" id="morphTreeLikelihood.coelacanths5" spec="beast.evolution.likelihood.TreeLikelihood" tree="@Tree.t:coelacanths">
#            <data data="@coelacanths" filter="23" id="coelacanths5" spec="beast.evolution.alignment.FilteredAlignment">
#                <userDataType ambiguities="12 01" id="morphDataType.coelacanths5" nrOfStates="5" spec="beast.evolution.datatype.StandardData"/>
#            </data>
#            <siteModel id="morphSiteModel.s:coelacanths5" spec="beast.evolution.sitemodel.SiteModel">
#                <parameter estimate="false" id="mutationRate.s:coelacanths5" name="mutationRate" spec="beast.core.parameter.RealParameter">1.0</parameter>
#                <parameter estimate="false" id="gammaShape.s:coelacanths5" name="shape" spec="beast.core.parameter.RealParameter">1.0</parameter>
#                <substModel datatype="@morphDataType.coelacanths5" id="LewisMK.s:coelacanths5" spec="beast.evolution.substitutionmodel.LewisMK"/>
#            </siteModel>
#        </distribution>
#    </distribution>
#</input>
#
Sample	posterior	likelihood	prior	TreeHeight	morphTreeLikelihood.coelacanths2	morphTreeLikelihood.coelacanths3	morphTreeLikelihood.coelacanths4	morphTreeLikelihood.coelacanths5	FBD	diversificationRateFBD	turnoverFBD	samplingProportionFBD	originFBD	SACountFBD	ucldMean	ucldStdev	rate.mean	rate.variance	rate.coefficientOfVariation	mrca.date-backward(Actinistia)
0	-1624.7740047474201	-1382.672184461706	-242.10182028571424	41.917629368489024	-1119.540269040755	-188.05326376228754	-31.177799725609077	-43.900851933054255	-239.26240182967726	0.06273738395719267	0.9882485902220763	0.002997060302768121	44.27787861679931	2	0.05291213354526236	1.0790550895231388	0.03234562549195555	0.004832336200212502	1.3935865026497882	41.82376768881459
1000	-1625.139881887907	-1381.868998655253	-243.27088323265397	41.917629368489024	-1120.0161634807168	-188.518237671273	-31.61615311309731	-41.71844439016613	-240.38423191071988	0.07977263562542196	0.9877196372806661	0.0025104102853923042	44.67706260265153	3	0.05291213354526236	1.0945814113250119	0.0342232760298172	0.004916770753230616	1.444387991459009	41.794148313221285
2000	-1627.323912829535	-1388.5040485652423	-238.81986426429265	41.70559867297469	-1124.5401991896485	-195.06946975942495	-29.59921778706233	-39.29516182910646	-236.26048441223278	0.08060659490682918	0.9877196372806661	0.002718167946293014	42.068361910938776	1	0.04477415276927905	0.9876680273818874	0.03082196367143439	0.0026311721128341853	1.1963917468467158	41.62555406409669
3000	-1634.3936465778472	-1395.4880118642395	-238.90563471360767	41.70559867297469	-1126.0635177893967	-197.85635899943998	-30.69216860804658	-40.87596646735648	-235.96438853092295	0.08804624269601824	0.9882475436800464	0.0019175530108301122	42.068361910938776	2	0.044032807589822594	1.11256576909414	0.02979918880358671	0.0034279372168598775	1.3533523801278942	41.573494390979356
4000	-1630.8032085634552	-1396.3158788466233	-234.48732971683197	41.70559867297469	-1128.9428819500815	-197.4100101261664	-30.435709252494064	-39.52727751788144	-231.80497101063622	0.06203969949156855	0.9882475436800464	0.0031746597074464584	43.21841602570173	3	0.04769783926954022	1.0276553526254317	0.034366718758572314	0.0030142465126806765	1.1612730251620156	41.573494390979356
5000	-1633.375464312829	-1395.290741955377	-238.08472235745222	42.628493703299654	-1131.9282014775463	-191.8091515818604	-30.59723160459318	-40.956157291377245	-235.34243317094817	0.08298544417532971	0.9882475436800464	0.002798898589096916	44.50075445463192	2	0.04769783926954022	1.047225868635116	0.029996876961610824	0.003125956847616007	1.2571961176915958	41.73633038454403
6000	-1630.0403525662086	-1395.326864579338	-234.71348798687058	42.59858096443185	-1129.2084827283268	-192.6592136229613	-32.07570916058377	-41.38345906746621	-232.00521829179294	0.08405491933705211	0.9882475436800464	0.002512167757652288	43.53435418159257	3	0.049093646084138035	1.036110110166412	0.03136417245945099	0.0036155239985931247	1.3427944362805633	41.232566181667586
7000	-1630.3511949972017	-1400.972343522044	-229.37885147515766	42.13671233583706	-1132.6583387528456	-194.6350996149619	-32.66963161393032	-41.00927354030612	-226.78275420797615	0.05433414110902255	0.9882475436800464	0.006011642812521821	43.97901719849585	2	0.054202222365711906	0.9995821256767726	0.03532875039749473	0.0034796774335615734	1.168695354995217	41.312880073767396
8000	-1620.2482076089414	-1389.0653030037286	-231.18290460521277	43.27561355899119	-1119.189227125358	-198.09889542722325	-32.813384682203306	-38.96379576894406	-228.18994888475294	0.035763546768122184	0.9882475436800464	0.009230973675930178	45.05263531563245	1	0.054202222365711906	1.1296363434328052	0.035075228203036296	0.005293012457534228	1.481491226384047	42.93484037728017
9000	-1608.342591079203	-1379.0683709915334	-229.2742200876697	43.33889998260393	-1116.0449739122353	-188.4560679254709	-32.14094463554113	-42.42638451828589	-226.25355319857337	0.06120333884729165	0.9882475436800464	0.0036773619251220745	44.81591268557353	1	0.05206562138989736	1.1387988555701656	0.03223254826798799	0.004331005724394389	1.5139065501951612	43.093069259509974
10000	-1618.27647756334	-1383.631558330307	-234.6449192330331	43.33889998260393	-1117.6046803735858	-191.83737064118085	-30.87900293634886	-43.31050437919148	-231.53867633282943	0.07677262462311835	0.9882475436800464	0.002391269872848031	46.662105213323805	1	0.05206562138989736	1.167155746396968	0.03194281310606681	0.0031480869563440795	1.3121597247793806	43.093069259509974
11000	-1633.223031841859	-1396.1978805815602	-237.02515126029874	42.56327797332673	-1130.5748802445257	-194.40079366924365	-31.87696234259586	-39.345244325194976	-233.93616975953358	0.04541361347052782	0.9882475436800464	0.005982300147455458	44.25026558943999	1	0.05503392089211683	1.1614285222681282	0.03443391008271277	0.0035281491791318877	1.3017865935836515	42.08763972598299
12000	-1624.3716994014762	-1389.5701220202823	-234.80157738119385	42.873788366230016	-1126.5240713209291	-191.58295754470856	-30.650589858774865	-40.812503295869966	-231.80356343901906	0.04462769741806107	0.9904822264495234	0.006800801042492926	43.63519902725522	1	0.05503392089211683	1.1313080683491272	0.03386127786791686	0.0056971364126376135	1.4739074573385895	42.39918132716326
13000	-1624.1944601326632	-1388.3301488924865	-235.8643112401766	42.89923968672017	-1124.35563487236	-192.54460225870716	-29.617167288161802	-41.81274447325745	-233.07375220951621	0.03771572021948193	0.9904822264495234	0.006064580993796868	43.307041478701784	1	0.05143074937814433	1.0630269699873232	0.03158317086371517	0.0024645843888221257	1.1655676092156337	42.372016178471576
14000	-1623.1331565233438	-1390.669797214064	-232.4633593092798	42.96111918103756	-1131.846869691651	-191.46288332318858	-27.966483244667437	-39.39356095455701	-229.89912119388453	0.05585627032965953	0.9904822264495234	0.0034596639898743157	43.307041478701784	1	0.052420243965424274	0.989243205048792	0.033422939610997154	0.0017822179266562543	0.990083090348652	42.37746334075784
15000	-1637.8019694081952	-1401.745314126788	-236.05665528140727	43.89233960708295	-1144.6246979657824	-192.59914796100824	-27.428918424842955	-37.09254977515427	-233.64376160534752	0.041704082748276236	0.9904822264495234	0.006051258155316766	44.69611933329728	2	0.05570387103277298	0.9403559663347898	0.03539369564510444	0.001955430019735993	0.9643353259319691	42.334006820951885
16000	-1632.1231210530011	-1392.4048283589482	-239.7182926940529	43.26550830750867	-1133.8254740876469	-189.4970708058544	-28.869290443041912	-40.21299302240486	-236.6609378834184	0.05338596138632205	0.9899138982867379	0.0040987485530796204	44.981571278474895	4	0.054998279321281214	1.150944634601873	0.03371704635893419	0.003677160176918779	1.355115074034567	42.261067788145304
17000	-1614.8569380527174	-1378.0981043765157	-236.75883367620173	43.033046812573765	-1118.0251491986012	-184.17488002508367	-31.77123244561696	-44.12684270721387	-233.70253661021073	0.05184000663345383	0.9899138982867379	0.0035403264622568473	43.336061547023505	0	0.056868532685840974	1.1505942217200196	0.03375112297514231	0.0045497248905526835	1.3777153941509452	42.1122713017183
18000	-1615.6663144222478	-1376.407491056082	-239.2588233661657	43.0675171509747	-1116.0228743104667	-183.47154826274954	-30.201542756484017	-46.71152572638171	-236.2025263001747	0.048707566375969805	0.9890648628216895	0.004575217689712778	43.08841820749505	0	0.05389575879991987	1.1505942217200196	0.030600639748511158	0.006043686662661308	1.5195183590395653	42.249940380862185
19000	-1616.9358318944255	-1378.1534856217982	-238.78234627262748	43.0675171509747	-1122.7110315603547	-185.14327970064596	-30.63598956744867	-39.663184793348805	-235.79706314805014	0.040995423262197024	0.9890648628216895	0.006929060359715014	43.86077188039432	0	0.05304933969553382	1.1271012129995408	0.03237720770327934	0.0048584279037877515	1.375650835106834	42.35961120233631
20000	-1617.786121712022	-1379.2312450286308	-238.55487668339114	42.41573054355283	-1116.1415956296212	-193.4625242725072	-28.341091756692023	-41.28603336981045	-235.70787018451404	0.06401760323466921	0.9890648628216895	0.0028227332955864256	42.65906295570971	0	0.047526492155489534	1.08154733250699	0.03228735747930207	0.0035040721008868687	1.2600010202334437	42.398421796640214
21000	-1634.0082161211187	-1389.1993639013178	-244.80885221980083	42.41239249728139	-1123.8140755633567	-193.5580544870651	-30.237730275425772	-41.589503575470246	-241.60331663829098	0.11628563868401004	0.9890648628216895	7.017859881043325E-4	43.969394833186485	0	0.04473001127439997	1.200171058383959	0.02943462119137904	0.003106040759441855	1.2980946547595469	42.395085112537885
22000	-1640.0766265083805	-1395.8652253653722	-244.2114011430083	42.82757239819547	-1125.8904449370755	-199.07324035551568	-30.29404441289433	-40.60749565988658	-241.07367172425157	0.10047045959085828	0.9890648628216895	0.0013331581574684485	45.291268588445384	0	0.05389038936265904	1.1776122386505015	0.03190345184292546	0.0041672584740102	1.3355458569926593	41.7864501793769
23000	-1638.469016152807	-1394.4388825475417	-244.0301336052653	42.83007554733929	-1134.6067607812176	-194.81086402225742	-27.959549332836446	-37.061708411229915	-240.83678632677294	0.07214008412471128	0.9906113373142738	0.0014065831934495197	43.50402957199722	0	0.05389038936265904	1.196112009697801	0.03343985304001375	0.004365377339686907	1.3275653021619407	41.6240394342714
24000	-1636.3979732432563	-1394.0265583565372	-242.37141488671907	42.66822491206221	-1120.2957274990629	-198.23402723112432	-31.28809983620891	-44.208703790140945	-239.10298658133323	0.0787335748139301	0.9906113373142738	0.001108971919108778	44.12207129287465	0	0.052088492258653675	1.221143791730013	0.03122442854262917	0.0032924577932665847	1.304284129433245	41.86287973915519
25000	-1639.620050921241	-1396.5880119402848	-243.0320389809562	43.65963260320323	-1127.8320157343926	-199.45878868257657	-26.544781565486407	-42.75242595782931	-239.76361067557036	0.06233262538999619	0.9906113373142738	0.0023264313906017323	44.16116627025524	0	0.048938159128480124	1.221143791730013	0.030419182854144973	0.0029408272811410814	1.290334734947385	42.51182455990626
26000	-1635.7401662907937	-1393.369546826412	-242.3706194643816	43.73571443510147	-1126.3346344324113	-198.6964704064329	-28.80847827559567	-39.52996371197211	-239.34163706955354	0.04577295245645959	0.9904742545534674	0.0035570948093108542	44.00075180796756	0	0.048938159128480124	1.1415502529471435	0.03093104467801511	0.0029870445592029217	1.2339434423409692	42.739274251410144
27000	-1635.1621512566428	-1392.473425340014	-242.6887259166287	43.69371905502892	-1124.1523519099774	-197.23713360630111	-30.361998792248176	-40.72194103148738	-239.44995777554422	0.03954977454047806	0.9904742545534674	0.005662251857110747	44.35048418535593	0	0.04949877390214466	1.2112473260531285	0.031056350316994417	0.0036642987282373032	1.3587172198489814	42.68546847853004
28000	-1635.7102457150247	-1387.748331236256	-247.9619144787687	43.78711642492252	-1123.891330142234	-193.32416083486845	-29.664770971892402	-40.86806928726115	-244.96847055454253	0.03670318341847504	0.9904742545534674	0.004789411277874824	44.35048418535593	1	0.04317876840844083	1.1297976785894588	0.0284817351366304	0.001962310761495826	1.1962909978684941	42.533897959606975
29000	-1642.9143625130996	-1396.5648618157143	-246.3495006973854	44.070519552284175	-1131.4310711958883	-193.2504701672176	-31.239808841200322	-40.643511611408066	-243.43518754953814	0.028327416008733588	0.9904742545534674	0.015384713050362122	44.46927164954053	3	0.04316245877406495	1.1036885937913146	0.028511489236391182	0.0030847215293284885	1.4130393397548644	42.4924550999605
30000	-1664.3549388942563	-1414.1572694152487	-250.19766947900763	42.69956352250956	-1141.9043696550675	-203.59428239576792	-31.46707333415414	-37.19154403025911	-247.40498856790006	0.038857525868206136	0.9896559309083851	0.00686149869147993	46.0015216078339	4	0.03874811420560184	1.0637223384198733	0.027202106161192986	0.0015561310100774685	1.1390067647967792	42.514734197920994
31000	-1666.729305477859	-1410.751981013203	-255.977324464656	42.69684759811364	-1140.930063776683	-201.00038728382248	-30.17290275713114	-38.6486271955663	-253.38188643343477	0.01670620304032585	0.9896559309083851	0.025611246067519074	48.055705987662414	2	0.03874811420560184	0.9993680274346232	0.028084616941210262	0.0014651723543499643	1.0351414024369563	42.00745546065591
32000	-1652.3820108071518	-1402.0891588542129	-250.2928519529389	42.414731337110226	-1133.4460387939466	-199.51739755132058	-30.43047673065495	-38.695245778290854	-247.47508847517508	0.021785787436601218	0.9895750868533407	0.02151239879442038	45.14577510542846	2	0.04747862448616116	1.0719470974768328	0.031363752165605614	0.0023964055214024172	1.1601725989893676	42.293540663497176
33000	-1647.369989116703	-1401.4542195258798	-245.9157695908233	42.628723588680664	-1132.5668931665964	-199.4838365572199	-30.031466138574007	-39.372023663489365	-243.16912253253713	0.019347868634208603	0.9895750868533407	0.023892671933752427	44.12532051542286	4	0.05175795998091083	1.048651022547799	0.03315134027807407	0.0029151267996459676	1.0932621931652524	42.107409403151706
34000	-1648.002349123334	-1399.585817609611	-248.4165315137229	42.628723588680664	-1124.7061638910004	-205.29228578165797	-30.230930712505295	-39.3564372244474	-245.30107600324638	0.021309748046031984	0.9909536199324316	0.024618092439955493	46.60572454399029	4	0.05175795998091083	1.1702139414567423	0.03453944800365591	0.003459097829034849	1.2033347228712286	42.161543511843924
35000	-1623.7765516380416	-1384.4504700817383	-239.32608155630328	42.628723588680664	-1117.6776722937248	-197.3117803146473	-31.041810702387064	-38.41920677097915	-236.21062604582676	0.020031855813059978	0.9909536199324316	0.02587024663647882	42.799961486580344	3	0.048883807853025374	1.1702139414567423	0.03260755857511196	0.0029113457189284962	1.2169163466091113	42.088477209112774
36000	-1634.7176789817313	-1393.0218154924482	-241.69586348928294	42.50674686610222	-1133.1803265055912	-190.54846998257963	-31.63769163525765	-37.65532736901961	-238.94192545112668	0.0301793426547433	0.9909536199324316	0.013703723633691751	42.799961486580344	3	0.05072073801561605	1.0510360119143516	0.03315445120909525	0.002798408798323047	1.0979618201201526	41.75656947189813
37000	-1639.6480576719787	-1397.6475006696562	-242.00055700232235	42.28627393598087	-1126.2272956580343	-191.27334274630275	-33.31828944355482	-46.82857282176449	-238.94158160586554	0.0185781377077476	0.9914485213661706	0.017447204572739367	45.196906372794245	5	0.057652635783917286	1.1514815346548055	0.03295517089062149	0.00300677487884857	1.1679513174081557	41.93419997199435
38000	-1630.485987343543	-1392.969747193462	-237.51624015008113	42.82786884154938	-1128.2303796322485	-189.73917671388432	-31.349845274438245	-43.650345572890906	-234.40269865215924	0.021818337504133693	0.9914485213661706	0.01583307570013318	45.95946115590351	3	0.06266422931934403	1.1695784845448662	0.0324584959528932	0.003548850626516084	1.192091507790931	42.2186022055633
39000	-1624.4682891328905	-1386.9707534583163	-237.49753567457415	42.724788362347574	-1121.7241678805074	-188.05363631764502	-30.90058338896791	-46.29236587119583	-234.47405135269412	0.02763551808935768	0.9914485213661706	0.008904975399998067	46.097776522597414	3	0.06470603993897266	1.1397309757566085	0.03232801139580785	0.0035430148803887334	1.1749575685392015	42.11469239183191
40000	-1628.3157791990332	-1387.7090866767824	-240.60669252225082	42.724788362347574	-1116.6086463932886	-192.56113324486682	-31.32219485817349	-47.217112180453285	-237.24260671864872	0.02536200593970322	0.9914485213661706	0.010236846737091344	49.722825893924416	1	0.06330986137650574	1.253129238226682	0.029902198825492124	0.0045620983418591795	1.4381263023065547	42.11469239183191
41000	-1615.119052499599	-1379.855493296882	-235.26355920271703	42.68261459055838	-1116.2213853689796	-187.43028553156879	-31.76142186212238	-44.4424005342112	-232.2553030266009	0.06402921762142802	0.9914775416278233	0.0023401490895456835	47.06186527578109	1	0.06330986137650574	1.1346941085206559	0.03150555525391499	0.003800239499184463	1.2512908388615875	42.11469239183191
42000	-1635.4926346886693	-1398.0526997750903	-237.43993491357904	42.652795205642704	-1123.295141409919	-198.30015402367195	-30.310214451465864	-46.1471898900337	-233.94859551594146	0.07268636689143917	0.988192163201046	0.0026573475339610707	44.5680371091139	3	0.0647542910533379	1.295835153310022	0.03129771628564503	0.006724884837284904	1.5736838112483018	42.32069693941191
43000	-1632.1922071528693	-1391.629388127924	-240.5628190249453	42.652795205642704	-1125.3312589779655	-192.27685794523703	-30.068404115033502	-43.952867089688056	-237.16252874616515	0.06241135429908176	0.9853061313808887	0.006177339521490879	45.73431911379758	2	0.07210734229470246	1.2652616188033532	0.033799328132524946	0.008649283530219876	1.5028843120299107	42.47315870889121
44000	-1619.9234832710376	-1378.2029853640408	-241.7204979069968	42.652795205642704	-1112.3347847394834	-192.6271935943809	-29.192600127339325	-44.04840690283702	-238.13269779844637	0.0749559801361076	0.9853061313808887	0.003585787006509486	42.788897705918224	2	0.07210734229470246	1.3283200881943389	0.030625093360459772	0.00979137658584886	1.5982127837225188	42.47315870889121
45000	-1618.697731730144	-1379.6659980563318	-239.03173367381206	42.52599488961745	-1110.953943126709	-195.81335592575812	-29.825515792463957	-43.07318321140088	-236.05301605040125	0.05991866704224006	0.9856130986058289	0.006019492282267243	42.788897705918224	2	0.06063302618527689	1.1249324924383366	0.03038925264518121	0.003714244226559596	1.266620263583641	42.47315870889121
46000	-1623.959027615031	-1382.1878434551181	-241.77118415991282	42.52599488961745	-1109.0734668581586	-197.6985456101792	-30.019553397357164	-45.39627758942312	-238.38119005557672	0.04777529283439876	0.9856130986058289	0.007294519853934201	44.53236805493657	2	0.06298744529692507	1.2618098407431222	0.030372513269034552	0.004624344141797046	1.3349672087812685	42.47315870889121
47000	-1614.5598323391564	-1375.6088766289404	-238.95095571021608	42.52599488961745	-1110.5714116876077	-190.29163826694094	-29.6058288734146	-45.13999780097728	-235.5961538640144	0.05928034912411818	0.9826583542980184	0.009603143281011937	44.2954573516618	2	0.06854987496901899	1.2500204337075504	0.03232812301896219	0.0070487726493151685	1.4216172235092288	42.41665000511262
48000	-1635.5782649683551	-1391.658216337092	-243.92004863126309	42.52599488961745	-1128.7648124726927	-189.8966363918884	-29.80981769065534	-43.18694978185549	-240.14935313543336	0.06684845666492696	0.9826583542980184	0.007074634035445301	44.828571800677814	3	0.07349571482733307	1.3901662598143665	0.030594687951551236	0.009108160243266295	1.6526554420143622	42.10279967600646
49000	-1630.5568908856221	-1385.451253083532	-245.10563780208997	42.8093013600763	-1117.6314958363314	-194.68012423736178	-29.948729488453136	-43.19090352138565	-241.7392221559276	0.03744601259379267	0.982226732688091	0.02265954347649367	43.02947122665676	3	0.06394776133132236	1.2539095530755604	0.028163386317436447	0.004882003682995898	1.4583622625184476	41.959328752187666
50000	-1629.7834916476106	-1385.686147787363	-244.0973438602476	42.89149779131114	-1121.0094817745776	-194.11733531145558	-29.327537201999412	-41.231793499330706	-240.83477970277056	0.03223400965170159	0.982226732688091	0.027301267733262642	43.346026223917185	3	0.05940833569897865	1.2191863435491457	0.03073142561349244	0.005787624313781516	1.5909284231584613	42.791876187850015
51000	-1641.7148720287203	-1390.296068367742	-251.4188036609782	42.96745468619866	-1122.670046193971	-195.80840086870106	-29.588355788266746	-42.229265516803196	-248.3107615922827	0.03670611085404197	0.982226732688091	0.025999600817584307	44.10788537645513	4	0.061333907855484565	1.1677529115997887	0.03418489951549758	0.0030361943306593912	1.2595459410548115	41.68613651976702
52000	-1649.5085420727974	-1401.0475359930454	-248.46100607975205	41.82731583001227	-1134.4786665463878	-197.51753869541065	-28.182833267904343	-40.868497483342644	-245.24767650815716	0.03208604844039895	0.9854623036154952	0.02245951111922529	42.39809109995626	4	0.06310833022554005	1.2027675974439764	0.03366084778849003	0.003461101449805082	1.2322865542480521	41.59045230216339
53000	-1633.8332570301222	-1395.2536593533766	-238.57959767674572	42.05417248927858	-1125.1786850535752	-200.89207779851841	-27.97480864847662	-41.20808785280639	-235.6169618542964	0.05511473568369092	0.9854623036154952	0.008963717958042185	42.12437911067644	2	0.05535179602157235	1.1196227321128123	0.03036339238382653	0.0037877161850377095	1.3403442301746913	41.58575979916071
54000	-1646.1818500068725	-1397.231406842595	-248.95044316427752	42.04465023784237	-1133.8802004147794	-196.5031553682328	-27.96373256866948	-38.88431849091353	-246.2422503353999	0.04859271753496747	0.9854623036154952	0.004921986090553387	46.97521265508645	1	0.05535179602157235	1.0360850138361801	0.03138639274337815	0.003339404502234298	1.147859015293212	41.57634360957633
55000	-1649.0654227095647	-1399.4441946944387	-249.62122801512595	42.04465023784237	-1133.903327304347	-195.59907895056276	-29.341432461419966	-40.600355978109015	-246.2539108223486	0.054170378028932216	0.9854623036154952	0.006764754386949454	44.52875415397521	3	0.05667095788230914	1.2542115166369014	0.031671394093181794	0.009090730905409156	1.799014879299804	41.57634360957633
56000	-1645.1544829540894	-1391.425652226048	-253.7288307280414	42.55634790261425	-1131.754325038776	-190.02556470533224	-29.20934015789569	-40.436422324043996	-250.34558538758796	0.028890525878093168	0.9854623036154952	0.016169932858233413	44.30293601889818	4	0.054731180793613075	1.2595479531394191	0.031982109671843784	0.005456198989072137	1.5799392181191174	42.4410572319455
57000	-1651.7499978540366	-1395.1540468791284	-256.59595097490825	42.55634790261425	-1130.3092937011454	-195.47040739100598	-28.28281397457112	-41.09153181240603	-253.06127691553712	0.02318913076780063	0.9854623036154952	0.031937461876250434	43.55562079058666	5	0.054609295398146095	1.3104171382028376	0.031145557994086914	0.0034475383273994287	1.2979270536620973	42.304843002839725
58000	-1659.9414049588465	-1397.794434859343	-262.14697009950356	42.31378280045877	-1140.326286611409	-188.39006421146814	-31.876770808756085	-37.20131322770969	-259.40301219256816	0.026087067967062172	0.9843574785770806	0.021789226671458526	50.97475810982764	4	0.04555933420477114	1.0477715570319504	0.030078288041270208	0.002180535430188702	1.0755029974276793	41.89084303125929
59000	-1650.2726038048186	-1391.794740573092	-258.4778632317265	42.40024783543188	-1134.8623712606068	-185.5326080169777	-33.44096680676735	-37.95879448873999	-255.7510080275559	0.026205380241736638	0.9843574785770806	0.022873105147261343	42.69419322976739	3	0.04555933420477114	1.0421807425716616	0.0301411885142719	0.002040266466997851	1.0552317016114108	41.86471267330137
60000	-1653.8869612607084	-1396.8814342623139	-257.00552699839454	42.40024783543188	-1132.3877063194027	-191.16329040733112	-33.81219843731929	-39.51823909826096	-254.16773773710457	0.09807050293671643	0.9829279108706767	0.0022784019234023726	42.69419322976739	4	0.05410812590419043	1.0785200962151342	0.03669841952038503	0.002866505732836638	1.0823211567744369	41.86471267330137
61000	-1641.2783382669643	-1394.4585119531514	-246.81982631381288	42.63684304139732	-1129.8362072444381	-190.20209252207792	-34.13564664183972	-40.28456554479557	-243.88250014019337	0.06800270541105782	0.9829279108706767	0.006396168282825633	44.09331675400218	4	0.04985473211707718	1.111273122609232	0.03490874704317593	0.0029019631589884544	1.1674522409678463	41.86471267330137
62000	-1643.3327936315306	-1394.594968147805	-248.73782548372566	42.63684304139732	-1129.7657416253967	-193.16803177866507	-31.8029974906825	-39.85819725306086	-246.0181169601009	0.06803344682681457	0.9829279108706767	0.008545220060674444	43.05986249870048	2	0.04364762198377868	1.0398457969045654	0.02995669023597887	0.002156538542257143	1.153686385095849	42.028798715228284
63000	-1646.875189403921	-1397.1399345263967	-249.7352548775242	42.63684304139732	-1138.2918464082925	-186.73118055462692	-34.83977851015131	-37.27712905332596	-247.42278008998596	0.053063193904149264	0.9829279108706767	0.010605316312367434	43.51758096849147	4	0.04364762198377868	0.908136064897174	0.03140486049355254	0.0017379334066605777	0.9918512930137589	42.028798715228284
64000	-1647.0683311446478	-1399.6024124276341	-247.46591871701358	42.63684304139732	-1133.1266839370091	-193.2761560169768	-34.518719425771366	-38.6808530478767	-244.91980915482583	0.06200415686626241	0.9829279108706767	0.006284897788839266	43.996856183836776	3	0.04543104827689828	0.9833673849045932	0.03155785062470742	0.002258590094045099	1.0602611763468026	41.89368256575533
65000	-1658.7965401793358	-1408.4821820160726	-250.31435816326328	42.4209034572502	-1143.3793952074213	-194.1139023510712	-34.093414409935896	-36.89547004764418	-247.86039362276674	0.052607707649392044	0.9829279108706767	0.009681715604375422	46.692593057762345	5	0.04417409543244691	0.953584676129285	0.031125217765066833	0.002719632507292898	1.153469640891533	41.89368256575533
66000	-1652.7539132463185	-1405.871914315506	-246.8819989308125	42.4209034572502	-1148.2691064621663	-183.24668863512795	-37.137118342081926	-37.21900087612966	-244.9006431323394	0.0659074467886306	0.9829279108706767	0.00552958946112285	44.53419189017234	0	0.04219169642381249	0.8032587196821639	0.03238430918744164	0.0013595705030609374	0.9175479143131162	41.89368256575533
67000	-1675.2884245833632	-1420.4136113332047	-254.8748132501585	42.08123045780959	-1156.3240555350235	-188.9754569636878	-36.371105499562084	-38.74299333493125	-252.83481580893118	0.06673502467753002	0.9824187461968429	0.006127624947772973	50.28186890655683	2	0.040959864017186286	0.8216694866597782	0.029067403474199015	0.0012098497219345844	0.9389516118570896	41.89368256575533
68000	-1663.3102848182464	-1407.5568972441868	-255.75338757405964	42.176421128224284	-1144.924780826589	-188.14568909376953	-35.96656307333136	-38.51986425049666	-253.48165091375674	0.08105111206089652	0.9842132773454986	0.003063110989817299	42.3730302551433	1	0.03885049726050444	0.8951170620971516	0.026639922899829468	0.0012577508037372412	1.0374741058819639	41.89368256575533
69000	-1663.9713335549839	-1404.6249134442924	-259.34642011069144	42.188995121948395	-1141.6042385930102	-186.89166210675606	-35.962202457717694	-40.16681028680851	-256.52535303809157	0.07732868992779451	0.9842132773454986	0.0024340903611688104	43.60204609723278	1	0.03885049726050444	1.0730310364422615	0.02741956802048986	0.002089510940360953	1.2985082509472492	41.90617226705218
70000	-1663.5461751549858	-1399.8921550821926	-263.65402007279323	42.188995121948395	-1134.023306219663	-190.84684917048915	-34.31672507150812	-40.70527462053243	-261.3573293389203	0.06253096460991865	0.9863872868917566	0.0038844191538817477	43.44122439984839	1	0.03682031928061591	0.903088193617174	0.026458126443986676	0.0011681048317057359	1.0544411104454903	42.03536576541397
71000	-1665.044774652126	-1400.5781313499542	-264.46664330217186	42.8460152108074	-1129.4639626905937	-194.61579274380478	-35.54055796851378	-40.957817947041825	-262.1667865263092	0.04837769857288352	0.9833007022774621	0.011263869853660189	44.98571920733467	1	0.03596024087891422	0.9041003530220213	0.02671331151056754	0.0012594491486522088	1.0693943113596367	42.57160031613446
72000	-1665.0162343696354	-1407.2011680152118	-257.8150663544236	42.79852366592646	-1135.4000247213078	-195.443780381877	-35.808836546490646	-40.548526365536226	-256.12596418311097	0.03823531514909858	0.9833007022774621	0.013265105641465212	45.157658728119834	0	0.031731940601765235	0.7126829970120837	0.02637178668539331	5.607721149846288E-4	0.7745030437124713	42.52889468817787
73000	-1668.7162504574314	-1410.833274672406	-257.8829757850253	43.6184855376276	-1145.6337797135095	-189.50063833588092	-35.17297022167337	-40.52588640134247	-256.13723457596706	0.05679126008531965	0.9833007022774621	0.007036527957901735	44.40925350452501	2	0.03335580863244314	0.7300743273657812	0.028377372192623054	6.459750345835505E-4	0.8043421924774697	42.54414465454919
74000	-1675.6986361733411	-1409.2210474025264	-266.4775887708146	43.46347911136005	-1139.8440837043504	-191.60271056103704	-34.20352772506115	-43.5707254120781	-265.17781758292784	0.06373364091343627	0.9833007022774621	0.00493332555578473	44.785598190982995	3	0.031616862050681954	0.5955634569538301	0.027721570173372123	3.7524019941760606E-4	0.6398908145029618	42.95945979088688
75000	-1669.4681031328396	-1407.8002332887454	-261.66786984409424	43.46347911136005	-1143.0843761982503	-188.73468083171423	-32.720693467849074	-43.260482790931746	-260.2097279186048	0.028418473201297822	0.9833007022774621	0.02165045022683971	44.33213800401115	2	0.03379005239014192	0.6426627022881745	0.028749226858053017	4.1046902570347646E-4	0.6297590303779058	42.95945979088688
76000	-1669.6100804859589	-1409.2047539563284	-260.4053265296303	43.02462882970311	-1139.0713152534547	-190.54748339122472	-34.245373707580754	-45.34058160406825	-258.51919309324273	0.035200319235724344	0.9833007022774621	0.02058607294897063	44.716279217845376	1	0.032813529271609645	0.7735252323231453	0.02616627253852249	6.107689758185901E-4	0.8184655346601296	42.31458780222113
77000	-1664.8473371910518	-1408.387650111054	-256.45968707999776	42.35682131564288	-1147.7992860405602	-187.05608443791576	-31.780206654572154	-41.752072978005806	-254.14468476277742	0.05724920736139202	0.9833007022774621	0.006348251624842458	46.241167698680876	2	0.038265048572189264	0.9089448139936915	0.028965551750019657	9.77132163253639E-4	0.9350604221718682	42.31458780222113
78000	-1674.935011256815	-1413.2703529498472	-261.66465830696785	42.35682131564288	-1154.9851572210025	-185.82679632137317	-32.12535736105345	-40.333042046418164	-258.9796212908575	0.04823274393117628	0.9833007022774621	0.008023095632129497	44.4267409698665	1	0.042997032601082084	1.0285288171815339	0.027073488357251152	0.0011653142515787788	1.0992426271200244	41.9673634993359
79000	-1669.811335396455	-1412.1538116396969	-257.65752375675805	42.35682131564288	-1148.1055062103146	-191.06534613132328	-32.83245180752634	-40.15050749053278	-255.28561899477637	0.04274173512277636	0.9833007022774621	0.010226956493452045	44.204653764748535	0	0.03845656712431296	0.9271828167993117	0.0256696849742826	9.044058621420666E-4	0.9734475596388905	41.9673634993359
80000	-1664.6806580458956	-1403.053194025068	-261.62746402082763	42.35682131564288	-1145.4645213892088	-183.92125716709435	-31.15027237621235	-42.517143092552416	-259.2803673195905	0.052597793036377946	0.9847644401360381	0.006366256168561881	43.990610950400885	0	0.04265573247015388	0.9192243420474616	0.028468671650364562	8.706836604362256E-4	0.9257897323081835	41.80175145615788
81000	-1668.7137545536266	-1405.7181966521698	-262.99555790145666	42.35682131564288	-1142.6062510415843	-186.87364634019065	-33.637721489504116	-42.60057778089074	-260.2842817559412	0.06526748046194476	0.9805254162247783	0.005227473175991654	42.68740526045435	2	0.044222197594855434	1.037091766449547	0.028275691506031157	0.0012613932148613197	1.0297287470482954	42.20363257019763
82000	-1664.2279443403745	-1401.887809198629	-262.3401351417455	42.47521877539481	-1135.8324751097673	-191.79960496414063	-33.363502209980126	-40.892226914740824	-259.9119027796889	0.06716062279646239	0.9816581555410712	0.003918039625286231	42.55286723257907	1	0.03606067172743924	0.9452930877155841	0.024088144424551816	6.262210393423223E-4	0.8557234970926374	41.76185079702952
83000	-1658.8997732566509	-1398.6208190236443	-260.27895423300646	42.47521877539481	-1134.2793516846684	-192.40766408650148	-31.1494081539411	-40.78439509853333	-257.8653645191359	0.07519668430098674	0.9804479031478506	0.005534235801768135	42.55286723257907	2	0.03917705474090374	0.9405799145589644	0.027904955182645283	7.718376069848257E-4	0.8648243457956357	41.77439627072718
84000	-1654.5200250637133	-1395.6481860599401	-258.8718390037731	42.73324451582198	-1124.858982890368	-195.57228888496607	-33.31807976234881	-41.89883452225714	-256.27857456127566	0.05777196727176692	0.9804479031478506	0.006596021306528627	45.48793492786606	1	0.03921818839103383	0.9986621656526086	0.02610900726367043	8.961667835791721E-4	0.9189399114734393	42.63969904916078
85000	-1658.7394178595341	-1402.6750902794927	-256.0643275800414	43.257672699306234	-1142.390587227312	-188.05310587413027	-32.28033608391783	-39.95106109413274	-253.56442648399533	0.05819039461872197	0.9804479031478506	0.007179636255884145	45.656860617310564	1	0.04214813055768964	0.9684144942102275	0.02949884675124936	0.001061709420441343	0.8813059421602106	42.57343391901663
86000	-1660.4792105949798	-1405.5336502426967	-254.94556035228317	43.49709121971626	-1144.468892050032	-186.42990017904557	-32.81549140716104	-41.819366606458004	-252.84380435265385	0.07458719120437815	0.9804479031478506	0.0053509338223650775	44.5748121707654	1	0.038811600723036306	0.841137715247062	0.027968219379329542	6.300037439558589E-4	0.7646769663061991	42.55005619712624
87000	-1670.5204936095254	-1409.4238644507495	-261.0966291587758	43.56831849408994	-1145.655120340917	-189.4160058654462	-33.608343484841356	-40.74439475954504	-258.8084293618639	0.051440489724279045	0.9804479031478506	0.009539118190871705	44.90827301884093	2	0.036628970638575425	0.9003746194582507	0.026795795542136788	6.472091458982399E-4	0.8415090888878953	42.52836391485827
88000	-1664.3321964482054	-1404.2741984670993	-260.0579979811061	42.730596377027624	-1133.1167984746362	-198.2016848527498	-32.28442250745004	-40.67129263226327	-257.58062706617454	0.12540884211464695	0.9762062642345355	0.0028370816359049567	43.63236147101195	3	0.03796465615681355	0.9611365945221939	0.02705110315589094	8.332421104311658E-4	0.9291513596587658	42.46750087079484
89000	-1661.0167846669713	-1404.116577851214	-256.90020681575714	43.93713158355695	-1130.9770121206586	-196.2945491556096	-33.18194898474422	-43.66306759020175	-254.33371461096579	0.12740045550166187	0.9762062642345355	0.002172820642810817	47.68961160561033	0	0.039844675426687105	0.9899741691813145	0.032221389940829494	9.961634728437225E-4	0.958879522407008	43.064690128744054
90000	-1654.0797703969329	-1395.8585546353224	-258.2212157616104	43.93713158355695	-1119.8017433668838	-200.39370130102705	-32.87774541959689	-42.78536454781473	-255.64629405910222	0.07183822767916517	0.9762062642345355	0.008610046875822706	46.51230026124634	1	0.0393919749940973	0.9927084374321252	0.028370003578232023	0.001457585581024417	1.1595807702501102	43.2793861372573
91000	-1662.2754289351285	-1403.6373102232735	-258.638118711855	43.8819785947169	-1133.1115229444094	-194.613668162099	-32.67982510414152	-43.23229401262352	-256.0631970093468	0.11672831436726032	0.9623908636103601	0.007713970653715669	43.969282558293564	0	0.046017787390366376	0.9927084374321252	0.02981520013918912	0.001491403279059517	1.0481427145827427	41.69407014138192
92000	-1659.1796532399233	-1397.9043152055133	-261.27533803440997	44.01836267805174	-1127.6096757225762	-196.35679841907907	-32.25361726129531	-41.68422380256254	-258.199317814445	0.1130019289666116	0.9693340669507102	0.00455040847821251	44.36446377502131	1	0.0505931555622817	1.1571304883685396	0.0287216651170842	0.002651825961655017	1.3220806129826397	41.76330304045703
93000	-1658.5109595629576	-1398.111917585058	-260.3990419778995	44.01836267805174	-1127.455273141185	-195.72968904473245	-32.79343294461193	-42.1335224545289	-257.39420529824014	0.10794424510758947	0.9621411933935466	0.008430586726937247	44.35674289850351	1	0.05000705164818356	1.1335634860101285	0.028078532645556705	0.004117719928943487	1.5692282715042118	41.89033666388252
94000	-1670.151207023196	-1408.2286242390535	-261.9225827841427	42.03292975843245	-1145.5664102988658	-190.15957367226343	-32.575936932179744	-39.926703335744676	-258.88329809133376	0.09295289984217357	0.9613125686158573	0.00978225526586076	45.993475509765965	0	0.05000705164818356	1.1449602588434886	0.03169222630714641	0.004326459620792591	1.6072130868474146	41.89033666388252
95000	-1656.6465418206558	-1395.5823471602503	-261.0641946604056	42.22300925571334	-1128.7171212798455	-195.22898193451903	-30.547776507281043	-41.08846743860479	-257.6375736852034	0.06375166632609278	0.9613125686158573	0.03872391624735058	44.39039381816558	2	0.04908593693779425	1.274094163730212	0.02702979360402041	0.005966987937490284	1.8007311316798102	42.02346759593835
96000	-1648.2625881913796	-1390.676060877094	-257.58652731428566	42.45056434988565	-1123.78833020177	-192.69849439585573	-32.89037774033049	-41.298858539137896	-254.09910219444313	0.08311445289104422	0.9517236466743261	0.02937768844069443	42.9219260701175	3	0.05205669555321355	1.2945189692064576	0.025996821084677033	0.00415534696782063	1.660417970840919	42.18320372994098
97000	-1649.3267565283368	-1385.0551939390734	-264.27156258926345	43.921564536766944	-1127.067210524763	-186.06424205055097	-31.107061997423102	-40.81667936633633	-261.0545782970303	0.0794492638977243	0.9543425458611563	0.025396221383258553	45.36988155126176	2	0.05915193987858517	1.2039854005866315	0.031056993056600923	0.004060784742097578	1.421631593401075	42.20184955438137
98000	-1659.3692616670023	-1392.701559693233	-266.66770197376917	43.921564536766944	-1130.6704576739928	-186.2917271868465	-32.45548749801397	-43.28388733437996	-263.37614072039037	0.0790268522455671	0.9563739927871464	0.02402393189562289	46.50407830783296	3	0.05803567434879917	1.228869395170252	0.03022894564979538	0.005075657436606164	1.5392342626586817	42.30879808273895
99000	-1664.7132136142682	-1399.8135167377814	-264.89969687648676	43.31662106310152	-1137.2177263963545	-189.461622789627	-30.244238487462468	-42.88992906433725	-262.0303734973142	0.0523360002708383	0.9659319440107621	0.03094871297137567	47.498251172468	3	0.053634348612543375	1.0888818104563922	0.03122908765069227	0.0031221914917064406	1.324871629899814	42.73607236553446
100000	-1686.420313220236	-1425.3691922560931	-261.0511209641429	43.31662106310152	-1165.2433677508634	-186.73115835724747	-32.50778061500638	-40.88688553297589	-258.4234716092177	0.03468532709410918	0.9771567727700323	0.03530926774019585	46.19854102461536	2	0.04248532528873476	1.009837189929716	0.03186545210041096	0.0016724286501771895	1.173383201066723	42.945459824146894
101000	-1659.6321114110501	-1393.9315384278934	-265.7005729831567	43.71301727842107	-1132.0980763508862	-188.00302573210598	-31.16273191896442	-42.66770442593684	-263.0468015492286	0.06526599248206488	0.9789619680050455	0.007155930132242019	55.62589689549488	3	0.03937722408114656	1.0183391061770277	0.02984876539545947	0.0024843526907847666	1.3204091291772222	42.06514363687904
102000	-1642.2535657653405	-1387.7990122592078	-254.45455350613264	42.04131538283278	-1119.8672656107556	-195.89499269292833	-30.8531845066024	-41.183569448921304	-251.7538381392656	0.09064883411525063	0.9789619680050455	0.005650574982758259	44.79264350010103	2	0.040865510147500034	1.0336440916797538	0.030425358606873468	0.002354116787730573	1.375542164414387	41.907903221204435
103000	-1656.101755295392	-1395.7142866515287	-260.3874686438633	43.05566991712468	-1122.0676602107026	-199.05510997832144	-32.65656930741281	-41.93494715509169	-258.07623209709016	0.04390897560137756	0.9789619680050455	0.02461369612353789	43.180530201870994	2	0.0331773401792431	0.9077399000640682	0.02474694725435402	0.0010643971858255873	1.0314583672456956	42.683388658738785
104000	-1649.23661743057	-1393.240837053188	-255.99578037738212	43.05566991712468	-1118.9477856453175	-198.48232647305596	-33.28095534501943	-42.52976958979495	-253.6291316202543	0.06551918955035568	0.9811616477793786	0.008355030104606871	43.180530201870994	2	0.03319174003460357	0.925495764864415	0.024476273059609702	0.0014624937406283653	1.1207150256248144	42.38596358205173
105000	-1656.0241316576166	-1403.1415125159097	-252.88261914170707	43.05566991712468	-1123.831025499858	-203.00391160406548	-31.809532142382352	-44.497043269603815	-250.57690193434402	0.053087497547699924	0.9789788485131076	0.010249248625746107	43.54248209678778	3	0.0344033529336638	0.9059743748037693	0.027676435369502376	0.0015144559987621032	1.0677519997315112	42.40392893412418
106000	-1657.2802978222005	-1411.6488782433596	-245.63141957884096	43.05566991712468	-1142.996295271997	-191.36131002130455	-30.60885858577891	-46.682414364279076	-243.808891218685	0.08376203211983349	0.9800557053357127	0.006896305945901995	43.347263716047564	2	0.035944431044582864	0.7537807595674068	0.028960957755020684	0.0010132044358177302	0.9056783225979121	42.4351074199439
107000	-1653.3445875444459	-1404.184453142657	-249.16013440178892	43.07675564277308	-1135.209975508356	-192.81970987527308	-30.75814547392879	-45.396622285099376	-246.73438602097178	0.0675666590624364	0.9812356199846806	0.007013543564498824	44.48340587260853	2	0.03798303592456141	0.944493283697684	0.029040050241973144	0.0016431540853789075	1.1154658014825882	42.49837573831867
108000	-1653.5013453137346	-1404.5407218421383	-248.96062347159645	42.69307781775881	-1136.5507426686008	-192.85379133694946	-31.003398958402922	-44.132788878185266	-246.34218154292967	0.04935829915439567	0.9812356199846806	0.014359808849362042	43.990940584193375	2	0.03719817621103495	1.0068429817303344	0.03249414321093628	0.002018501711034744	1.147779249260214	42.26721954179088
109000	-1667.043089401234	-1413.7584365925338	-253.28465280870026	42.92958915922259	-1141.0076581902074	-196.09375629021937	-33.391294659733674	-43.26572745237362	-250.6148792641374	0.03936207665417414	0.9820016869853889	0.01693596548099995	48.90504738007391	2	0.03415877687399893	1.0235524678099255	0.0251984083497754	0.0015970166811464515	1.2029334473528557	42.83099932438148
110000	-1668.1671045527821	-1417.4645488832175	-250.7025556695646	42.8681841251966	-1153.1210524086266	-191.09968344265252	-30.633989271456976	-42.609823760481234	-248.68108104569626	0.07405916367607208	0.9838165274354268	0.003992267853089503	43.51779233649849	1	0.03497739052251092	0.8158461738523792	0.030372754366566543	9.641139484079036E-4	0.8635334461252916	42.76973530992455
111000	-1648.412994072029	-1395.4175619140883	-252.99543215794077	42.879788873518905	-1137.1820336472956	-185.7992532095938	-31.40606877101283	-41.030206286186115	-250.71613317222153	0.08766616736524413	0.9838165274354268	0.003491857799696723	43.829910260321505	1	0.0364851917836296	0.8975314895824824	0.029315847037724302	0.0013618233427990965	1.0096151963820656	42.34016608489275
112000	-1650.4300003613469	-1398.1174819106009	-252.31251845074604	42.879788873518905	-1136.0012428796756	-191.2185863872822	-30.724107825930048	-40.17354481771305	-249.8564983652732	0.06001052993951488	0.9838165274354268	0.006818580293711546	44.60740143787026	2	0.0358059819599388	0.9542475138459745	0.027972569496147615	0.0016920534534506657	1.1438271229299388	42.390243900838804
113000	-1659.5132068790808	-1406.3587280400661	-253.15447883901467	42.879788873518905	-1144.8483569166356	-188.6696704625141	-31.17245981574627	-41.66824084516991	-250.7538366871603	0.05840697265056466	0.9872830333537411	0.0039509155895718195	43.44656546484267	3	0.036417441175027696	0.9364154507372964	0.030765747222139025	0.001611571550253457	1.1183608342905518	41.98979346650297
114000	-1665.8843511939842	-1410.0702224576432	-255.81412873634105	42.44709363847668	-1146.2000719306523	-191.14444940376762	-31.43841828462929	-41.287282838594095	-253.5406870747962	0.04177228512655077	0.9872830333537411	0.005788100987606337	45.714713819967876	4	0.03073759034896391	0.8956613255499288	0.026236976513825002	0.0012100155138736566	1.0684118924605241	41.83482406061189
115000	-1657.2906908534458	-1407.2443423292643	-250.04634852418144	42.44709363847668	-1146.3953300450858	-185.83170027128747	-31.241773468942483	-43.775538543948684	-247.27131236955228	0.042737204311496774	0.9872830333537411	0.00698887049918146	42.74990218036178	1	0.038260796110257685	1.0579418848853173	0.03189617248820641	0.0028621190136013798	1.2885070406683394	41.83482406061189
116000	-1658.5921274635073	-1409.0585657662782	-249.53356169722903	42.40683843409791	-1135.8166364578444	-196.36281666096914	-31.05775582692009	-45.82135682054455	-246.92875377753947	0.03874623107902039	0.9872830333537411	0.008960243636434509	44.31640743699019	2	0.035685968072661625	1.0024117035206874	0.029274321074607132	0.002197227879581378	1.246891858056651	42.27255250675769
117000	-1650.3070654761177	-1397.4147826312392	-252.89228284487842	42.40683843409791	-1138.361041617856	-186.8325392543661	-29.713840531463624	-42.50736122755343	-250.4020449414909	0.043238687447960916	0.9872830333537411	0.00679740839818762	43.21118050089589	2	0.039987253399607535	0.965291967451563	0.037651991970001304	0.0030881477379570933	1.2511496420360724	42.2950502333345
118000	-1661.7327954700122	-1402.7070201749013	-259.02577529511075	42.36511364348132	-1140.5132100534502	-187.5717743742456	-30.972801947927273	-43.64923379927803	-256.15949427802394	0.05266876290019586	0.9872830333537411	0.005506810446397632	44.51031003793871	2	0.037291098735337674	1.087881526988061	0.03425686281742134	0.0036326818697703317	1.5008389145940637	42.25897383422689
119000	-1665.0697419198302	-1404.7920801436928	-260.27766177613734	42.36511364348132	-1140.012665641139	-187.8107090738219	-32.67635465660824	-44.292350772123754	-258.3416998193679	0.03244815440315292	0.9872830333537411	0.012046676088927923	42.52963946780589	3	0.027541783996658444	0.7890588486579206	0.025913145523260777	7.650385038131942E-4	0.9681923874369	42.159272904182494
120000	-1665.2338992903951	-1403.0857794243157	-262.14811986607936	43.88375848551046	-1141.9511439834855	-185.73275175427185	-31.68582762722655	-43.71605605933188	-259.80255965964454	0.04667623880149224	0.9874091779912478	0.006127318640456003	46.577339888016155	4	0.031143143066407836	0.9187317933272361	0.029375679345413883	0.0013054172241248419	1.0765585109485054	42.0256185405112
121000	-1669.3520736296853	-1407.6383750255443	-261.713698604141	43.07178725355114	-1144.2225088058174	-186.8532873864473	-33.71411918614837	-42.84845964713132	-259.44988194613114	0.037520109583141274	0.9874091779912478	0.010028807844783615	46.205615277111875	1	0.031143143066407836	0.8925895847741885	0.030260082416611944	0.0011957110627058014	1.0495509795160662	42.08496808624662
122000	-1661.2179713472551	-1399.8637690714813	-261.3542022757737	43.15549628631412	-1139.676660122707	-185.361791357354	-30.399321643263214	-44.42599594815711	-258.85284723375275	0.050798599052608966	0.9896606410751033	0.0023084966097119447	45.485954380675224	1	0.031356540319240324	0.9688844508553016	0.029922335854520428	0.0017420470430136478	1.2528080022488535	42.36086602867121
123000	-1660.1299937999559	-1405.619603036082	-254.51039076387377	43.103756792634265	-1140.1744070222546	-188.66975172877918	-31.84401548566249	-44.931428799385614	-251.6948750454348	0.061988283025572154	0.9896606410751033	0.0023742598977689643	43.65774961819699	0	0.031649907704583	1.0712096758371366	0.024875992658392847	0.0017568717222331371	1.3414898713761634	42.30394980227102
124000	-1656.7256692523972	-1402.9237123914393	-253.80195686095786	43.1365127303598	-1139.3310282771627	-188.62958352616675	-30.516670305707386	-44.446430282402524	-250.83020147659505	0.040716342482730615	0.9883444171141659	0.006806700156981204	43.65774961819699	1	0.031625874180772895	1.1226333384586786	0.027711844657568912	0.002316680921390234	1.3616440284695803	42.33609794081805
125000	-1643.053680808606	-1393.348554707369	-249.70512610123703	42.89107029509936	-1126.9191398101968	-189.97530416068946	-31.142280551756823	-45.31183018472594	-247.15754576913503	0.05906521427546683	0.9883444171141659	0.0031638503716862427	43.67517739189281	1	0.03139696341369681	0.983843892658836	0.027347351381335466	0.0014398310178127109	1.112044757373735	42.370093467125656
126000	-1650.7158441592949	-1398.7253049328312	-251.99053922646368	44.192098157550284	-1138.2183197278284	-186.7747402729853	-29.212107013156878	-44.5201379188607	-249.36684179218798	0.047392997406444065	0.9883444171141659	0.004364398022253362	45.281727003109665	1	0.036062179646743305	1.00855188373437	0.03346077474947742	0.0019322774839344926	1.1498579051851607	43.40787657178469
127000	-1645.7247349150834	-1399.4250577978385	-246.29967711724507	44.57716809174085	-1129.6691515115108	-193.58893992019284	-29.7553459845476	-46.41162038158712	-243.6476983347019	0.06452130312457154	0.9883444171141659	0.002928893876000912	45.05923205034098	0	0.03134496130415261	1.017755318487875	0.026853561715240698	0.0012698366200569167	1.2161592438221054	44.25905007575628
128000	-1645.168076788491	-1398.6398586070056	-246.52821818148539	43.3984037124192	-1128.3896839018446	-191.57075427176724	-32.35188865990764	-46.32753177348615	-244.113351651032	0.13352460555139567	0.9883444171141659	7.215579360779577E-4	45.78232305050132	0	0.03469791388892481	0.940990748563496	0.02889559526887212	0.0016333653078246704	1.182172134594515	42.92689890480854
129000	-1647.4391112683431	-1402.6766219135657	-244.76248935477753	44.821239520772245	-1133.578744067108	-193.98963120332132	-30.08850600407894	-45.01974063905744	-242.49839978251646	0.08879816109077218	0.9865794946821164	0.0022823535832552193	48.37451299139667	0	0.03469791388892481	0.8926766592062584	0.02819152849668024	0.001288532453710549	1.0388601105853057	42.92689890480854
130000	-1633.6499069791278	-1390.68815906519	-242.9617479139379	44.821239520772245	-1115.1338062370276	-197.81842396315668	-28.96202865912462	-48.773900205880985	-240.41642164005708	0.06886038498870627	0.9854280040742857	0.003997157199458035	46.47716964982622	1	0.03589590884797832	0.9831136253390137	0.029963749912455505	0.0017724692590073633	1.1609306136184767	42.92689890480854
131000	-1648.1171261503423	-1400.6197855423982	-247.49734060794412	44.84376637377702	-1131.5143738148925	-193.2187753586613	-31.95641556740371	-43.930220801440676	-244.8085265359578	0.07365677548861675	0.9844275364997721	0.0042270647344742965	46.29565657078794	0	0.03845794435502601	1.0297607946016518	0.032107584705012286	0.002754783407318766	1.282779587147885	43.168784701092775
132000	-1645.99275151285	-1401.736402830904	-244.2563486819461	44.02957280301808	-1130.3065289593656	-195.52317340542243	-33.08815478551436	-42.818545680601545	-241.6615567989633	0.0640959492446039	0.9844275364997721	0.0049001004310024405	44.93248384430847	1	0.03741312610126523	0.9991581863149226	0.03392733970330157	0.002785936705937543	1.2889121527950338	43.35622732916664
133000	-1659.738342580081	-1414.231134629082	-245.5072079509991	44.83548050384966	-1146.063229839308	-195.8703573525525	-30.23178125830208	-42.06576617891944	-242.54139933151865	0.08676981096588787	0.9853288520927685	0.0022847115833898586	46.55739093536582	2	0.03614954753535095	1.1206700311970719	0.03306136476982026	0.0036504078168446983	1.460533939632297	42.82803633549555
134000	-1645.7582733094973	-1407.3362263313225	-238.4220469781749	44.83548050384966	-1139.1459934279733	-194.4852204192335	-32.28572967164555	-41.41928281247008	-235.61561307961887	0.08201248600368141	0.9862037712954265	0.0028643927784537293	44.90228867562012	1	0.03614954753535095	1.0682309358190811	0.03294370393764634	0.0033796046761182543	1.3493173922690394	42.82803633549555
135000	-1648.8122151210646	-1406.2252545293727	-242.58696059169176	44.83548050384966	-1132.414085512331	-199.1173093218964	-30.98726997073684	-43.70658972440858	-239.70378813708822	0.054966685498552624	0.9871531558032582	0.005106770627353025	46.01808857703231	1	0.03740081957031777	1.0934367925454147	0.03081129314202029	0.0033118711022288774	1.3472575877249702	43.780368517914745
136000	-1647.972728529916	-1393.179753684911	-254.79297484500495	44.93109724288955	-1128.7911042656272	-192.11222594479037	-29.032302126460927	-43.24412134803237	-251.61032268071105	0.04528628224491645	0.9871259900791647	0.0062214351330677035	50.052519000800245	2	0.033631582723520875	1.192551688228531	0.028285647376182946	0.0033581996821071586	1.509941116051317	44.79000199953377
137000	-1645.482548905002	-1392.4834227909976	-252.99912611400444	44.94656970659635	-1128.9387213598714	-190.78515551979422	-29.630177193107375	-43.129368718224676	-250.11741905306627	0.05249830418030186	0.9878035571463033	0.003959473569085647	46.284404347946925	2	0.03776855333188739	1.0929546976024571	0.028508447243070632	0.0034255221158767364	1.407408863662078	44.61789586684119
138000	-1636.7506107820586	-1389.0212101841785	-247.72940059788027	44.819919419680836	-1127.8121602159981	-187.6603559339386	-30.825708239835127	-42.722985794406505	-245.0377979433017	0.07339964107724577	0.9878035571463033	0.0021867445847170972	45.95634329502819	2	0.03734161687971123	1.030670495720827	0.03049166411270704	0.0030304237596858385	1.432954874621404	44.749853026179736
139000	-1650.2026152681308	-1400.637719480522	-249.56489578760866	44.819919419680836	-1134.575531137316	-191.37983925802638	-32.639977696259706	-42.04237138892014	-246.57977552638198	0.12846594770206754	0.9854328796812947	0.0013333730929661052	46.67764790973667	2	0.041748311371813646	1.1270474090528244	0.035081036072618574	0.005054129760534644	1.5523162365363004	44.749853026179736
140000	-1660.0349607267594	-1416.5995562170633	-243.43540450969624	43.337661854190564	-1150.7498486167065	-192.38838976460485	-31.54787357166441	-41.91344426408744	-240.80666344663473	0.06950823622569993	0.9854328796812947	0.0041805076884219574	46.11540576821227	3	0.04591063511132113	1.0101922953258429	0.03816996076083712	0.0043995589764359066	1.3610209862625877	42.950728241400235
141000	-1656.227560048295	-1412.9376732009803	-243.28988684731462	43.65905965390624	-1146.1695306920801	-192.59568407793915	-30.82743785024434	-43.34502058071661	-240.30061910204648	0.04513451721651103	0.9828318244155532	0.01205630957412522	44.19896835138828	4	0.046658826318155974	1.1284176902386425	0.03679840981445988	0.005981746765994791	1.5923834621730184	42.67589513887629
142000	-1651.8734269916918	-1408.015396443984	-243.85803054770793	43.56113810728235	-1142.7946287286372	-191.5899217298118	-32.56484275415936	-41.066003231375596	-240.74419041295323	0.06541033782010403	0.9828318244155532	0.005282124502494837	43.8805634366868	4	0.051367857990431844	1.1696776297439224	0.03727954333880994	0.009048915880589191	1.680582418295621	42.67589513887629
143000	-1645.838671945934	-1403.2154142514776	-242.62325769445638	43.56113810728235	-1139.434632944838	-189.20996420964136	-32.613344440912	-41.95747265608621	-239.36729605727956	0.1384387994426059	0.9783506884996275	0.0031706186138758152	47.0737809028975	2	0.04719163135390043	1.216982901237851	0.03635001933762124	0.00870734176418792	1.7632232942827504	42.67589513887629
144000	-1645.5883687712417	-1408.0825690831728	-237.50579968806898	42.1623268299812	-1144.8615150313867	-189.1331341512316	-33.25378849084954	-40.83413140970503	-234.5993962713607	0.09836352326211745	0.9783506884996275	0.004572351695489126	45.170599090782595	1	0.04501185838333033	1.1010833888562725	0.03458149828498867	0.005797388638047144	1.542468273858638	42.08039070857974
145000	-1652.457881943323	-1404.5990466473438	-247.8588352959792	41.967532330525934	-1141.133545166581	-186.88090598755133	-35.277569550265355	-41.30702594294626	-244.69025737628422	0.08155929648752797	0.9772818963278037	0.010791844235631842	43.89895085143873	3	0.04338082440074303	1.187868561663822	0.03244007101452554	0.006825707244195213	1.689678619639749	41.876930701648625
146000	-1649.5719693449405	-1410.5376050824661	-239.03436426247427	41.967532330525934	-1136.325710898987	-196.5952066460788	-34.8440329432978	-42.772654594102534	-236.05006780078392	0.05871972285845108	0.9772818963278037	0.014942125625007659	44.346286421865194	3	0.040131498529134446	1.1267752618747278	0.03045978067418995	0.004203630650812741	1.5445865768997764	41.9564163330039
147000	-1658.4442183239362	-1416.3120910947662	-242.13212722917	41.88740578683935	-1150.0998399780722	-189.60739496525966	-34.729616346088434	-41.875239805345885	-239.15049841087193	0.05223504111293253	0.9813339017352635	0.018399232644440103	44.55891637792767	4	0.041707577698199556	1.1258940505844115	0.0358958343992208	0.004615679528404085	1.43807690721455	41.672647494184176
148000	-1633.951551156236	-1395.9254689082925	-238.02608224794366	41.88740578683935	-1130.2983270248585	-192.6325187074233	-32.76038081390266	-40.23424236210799	-235.4219942850193	0.0467484634845648	0.9813339017352635	0.01753555997105849	43.49961348979396	5	0.041707577698199556	1.0021777867040977	0.03642414346743238	0.003876485954932994	1.2788662473037224	41.385259029865146
149000	-1642.4096140028894	-1405.739229497206	-236.67038450568344	41.903905415930915	-1151.30154572012	-183.40791704397444	-31.80811462364346	-39.221652109468025	-233.41257070669425	0.06182682613101998	0.9839360749338254	0.010583683117026024	42.60142433763199	2	0.04592516983535606	1.2176009677412252	0.03952403486741608	0.00529807088725767	1.4612122955273321	41.81408183194581
150000	-1637.3694336941683	-1405.8358624548173	-231.53357123935095	41.903905415930915	-1145.6382005233352	-186.38455716037913	-32.913334948595434	-40.89976982250752	-228.51091138876848	0.07833879956419819	0.9874525811109877	0.0033664339557519522	48.02300934579236	1	0.04592516983535606	1.139458196908298	0.03634223534333213	0.004247546027581385	1.3650763050584787	41.89613635379968
151000	-1634.8430561021182	-1398.9468615547626	-235.89619454735575	42.75574903229727	-1133.734484174812	-188.15620432546928	-33.526429724539696	-43.5297433299417	-232.51011165624936	0.0847378497398727	0.9874525811109877	0.002177406791669186	46.05020548075492	1	0.04000762124200723	1.2604989142780707	0.03286537426802363	0.004107242281475482	1.6230944668310754	41.67303270658689
152000	-1635.537331885628	-1399.4306949411896	-236.10663694443832	42.28421141387964	-1140.0054985662302	-186.8909064966683	-30.884974914438118	-41.64931496385295	-233.26124034266135	0.06790989528626683	0.9874525811109877	0.003440146330352514	44.1467976779606	2	0.05200390094471072	1.0810185051088201	0.046715677795363626	0.006315164897512899	1.3719524228953985	41.90230580678434
153000	-1634.725822902618	-1401.0583771463992	-233.66744575621865	42.22681467687591	-1137.8176333533959	-189.18745576503733	-32.311291078630106	-41.74199694933575	-231.30267423314237	0.06020095127670932	0.9874525811109877	0.003538567989010507	42.819856737526884	2	0.043853224170378166	0.9248933364879444	0.03651983703873471	0.0027389089542788664	1.1161401622442555	42.08298222428799
154000	-1636.7880207928454	-1411.5406184560277	-225.2474023368176	42.22681467687591	-1152.1191441315718	-192.50605903370925	-29.422735758049328	-37.49267953269708	-222.31157923513527	0.06103721266226186	0.9874525811109877	0.0051795803990977	42.307765805075874	1	0.04359693048388559	1.1107775300790412	0.038077955317953195	0.005859245826000027	1.5197221491305677	42.08298222428799
155000	-1629.5113054602273	-1399.3046041109037	-230.2067013493236	42.2527612494409	-1136.7512397189728	-195.64550169756663	-28.516713045096107	-38.391149649268115	-227.53602367340915	0.033475697394778854	0.9874525811109877	0.012432666889726943	43.13493415368735	2	0.03999822266926176	1.0238471432475629	0.03675689905240757	0.002866162608431969	1.2808577652228001	42.12611353423558
156000	-1622.4626499437384	-1389.2918910097214	-233.17075893401702	42.446306217838355	-1137.7204398901417	-187.09978778551076	-25.915507911292355	-38.55615542277669	-230.27506506674916	0.033207285487074197	0.9874525811109877	0.01990928214305017	42.49986527700528	3	0.042881014430360576	1.097557368743711	0.03720927047656922	0.004008308917829728	1.421929738409139	42.12611353423558
157000	-1632.8886972658186	-1405.0626229967847	-227.82607426903374	42.446306217838355	-1153.5352268043362	-184.94081571824782	-27.263589949629427	-39.3229905245711	-224.7379628014291	0.04847480579764504	0.9846698797664996	0.011330594438212849	42.900727702992306	3	0.05591341465712327	1.1611399487101808	0.04232986903665671	0.008268115103723807	1.5033407377785424	42.30993415933865
158000	-1629.9997643015295	-1404.1455429116706	-225.8542213898589	42.39894391716076	-1146.533090313795	-186.8630189807757	-29.729113950978164	-41.020319666121935	-223.09293691989538	0.043447126882676115	0.9875251590809917	0.011744742655983856	42.900727702992306	1	0.0446286485146411	1.053439925177075	0.03918376617714719	0.004086246132227885	1.2982323479452749	42.07841411835623
159000	-1641.8936504764963	-1406.0078651801393	-235.88578529635697	42.39894391716076	-1140.9930796081753	-194.10850596724512	-30.161205286346554	-40.745074318372446	-233.39097923176047	0.03644265106761996	0.9874625368922245	0.020433569665970132	42.889032243650206	3	0.04299915624253349	0.9667679120266375	0.038229043552006924	0.0028067752136525016	1.2145294384825092	42.398851464272326
160000	-1638.5155581826202	-1400.7756243230924	-237.7399338595278	42.35717067517259	-1133.1341467193142	-199.52456318800907	-25.984935385516646	-42.131979030252566	-234.8393891099748	0.02155474158132205	0.9897285565222651	0.029396996138227893	43.58817368859784	3	0.04249329479883199	1.0991542836555728	0.031637706231402885	0.003434048811338603	1.4392489774520627	42.323736987090946
161000	-1641.378568150366	-1408.5702482292666	-232.80831992109933	42.33549790812265	-1144.5393324872798	-195.19306838640225	-28.17150761084951	-40.666339744735055	-230.20333258856465	0.0524916643250865	0.9897285565222651	0.0038039835369926764	43.16868184691693	2	0.0411260929540438	1.0024699967357074	0.03320448792248692	0.002502913245985794	1.1649453154025071	42.30208132695636
162000	-1631.728175809688	-1399.2063994042596	-232.52177640542854	42.33549790812265	-1130.7657602272611	-198.93896431715746	-27.848604896816102	-41.65306996302474	-229.44455039164637	0.06185383355224535	0.9897285565222651	0.004857837374023803	44.21014121146414	1	0.0411260929540438	1.1575302478015288	0.031481113398704526	0.004076540376345516	1.4132968720239634	42.30208132695636
163000	-1623.243004805981	-1394.0729677683617	-229.17003703761935	42.33549790812265	-1134.0733966928365	-189.87501240826728	-28.947808346780878	-41.17675032047696	-226.12973450068586	0.04561381335029619	0.9891636823219535	0.006787199874232235	43.502516794410866	0	0.043166609535805735	1.145297233360425	0.03370911735345954	0.004911145201330145	1.4588586602496367	42.2905622588056
164000	-1616.9227606231818	-1388.5367179185662	-228.3860427046156	42.33549790812265	-1121.4615755163895	-193.77137456308517	-29.642470392689628	-43.661297446401875	-225.7516877844984	0.08358304567419857	0.990500971398299	0.0018780297470188448	44.312326215061205	1	0.03860887585948611	1.0120186348914337	0.033818688949477156	0.002982489684066917	1.1895098111448263	42.31903413271205
165000	-1618.8446482276916	-1383.551380196066	-235.29326803162553	42.33549790812265	-1122.1686564044358	-191.6983868106657	-29.03271219647749	-40.65162478448727	-232.05154500945702	0.09003401626567972	0.990500971398299	0.0011266574486007255	43.428380555801645	2	0.03860887585948611	1.2122328001716778	0.032926921298111735	0.003936202596473896	1.4287481210258741	42.31903413271205
166000	-1621.82702218914	-1388.440426400084	-233.38659578905595	42.33549790812265	-1123.5700241337647	-193.01374232002252	-28.602061953649034	-43.254597992647945	-229.8559238875629	0.039858818530678464	0.990500971398299	0.005626137503891849	46.507855770102054	1	0.04606544537730054	1.3090696129242374	0.03793499432287524	0.005977558609090136	1.5387947990598343	42.31903413271205
167000	-1633.8891586361328	-1397.5376953152197	-236.35146332091304	42.33549790812265	-1138.607880628155	-183.8650301728283	-30.324906237499313	-44.73987827673706	-233.07135886509147	0.05257096272900114	0.990500971398299	0.003710342668161544	45.416933744579154	1	0.04606544537730054	1.2250424572345788	0.04102832520048364	0.004850748608167489	1.3547530688096783	42.31903413271205
168000	-1632.431658400173	-1395.3767630093546	-237.0548953908185	42.33549790812265	-1126.1697592610715	-192.32390563121857	-30.811695620170557	-46.071402496893846	-233.81034664814797	0.0332646558594364	0.9912310561833629	0.0071088520677190644	43.87633565214138	1	0.045922353104722646	1.2131752932411568	0.0366907682740546	0.004182238443989917	1.298249040690247	42.24955470370223
169000	-1635.9047028728546	-1394.1297540992562	-241.77494877359837	42.33549790812265	-1131.4450306204699	-191.41544733392033	-28.831683300061517	-42.43759284480442	-238.5380220229735	0.04426618619182442	0.9912310561833629	0.004160058448087239	47.327748342340016	3	0.04684247935868866	1.2106332604641665	0.04130603908388551	0.0034058186054571836	1.2523834366417792	42.24955470370223
170000	-1636.4352301988142	-1403.351818760008	-233.08341143880614	41.906928543041225	-1137.0069775376392	-193.5377778843052	-29.541784405364705	-43.26527893269887	-229.66583611211814	0.03256323386313749	0.9912310561833629	0.007188062557778518	47.96380244783612	1	0.04851500348809164	1.2710589886323018	0.046203476270164356	0.0053898939753998934	1.5504085642125316	41.677738996117235
171000	-1640.1119304189242	-1404.5015788003327	-235.61035161859147	43.03179584386971	-1143.5003039290355	-192.36431172670808	-29.977954865420916	-38.65900827916807	-232.55083565495323	0.05146211957213963	0.9912310561833629	0.0032084462356062734	47.59170419954316	2	0.045677477228679944	1.151660631929405	0.045367574376838124	0.003673635274071907	1.3618372539995143	42.4769409578586
172000	-1637.0526833764716	-1403.2748161335287	-233.7778672429428	42.527223861510535	-1144.4049985662505	-192.01613196281937	-28.536197582192077	-38.317488022266794	-230.86088126556666	0.07670218004991004	0.9906506331319885	0.0018294485247983498	42.901534443602905	1	0.049176021932728325	1.104569127053349	0.045669886399836775	0.004111023210661269	1.3301591161316373	42.45966923746552
173000	-1638.5411930808118	-1402.7141833780263	-235.82700970278546	42.837939735297454	-1135.2423098028382	-192.6519711044723	-29.598387751449312	-45.221514719266445	-232.84620579700592	0.05154952443652298	0.9906506331319885	0.004625824113441896	42.901534443602905	1	0.04046849608387773	1.12562157340837	0.03456090507215069	0.0037339261114418456	1.414400905464445	41.664165747208926
174000	-1617.6076326278944	-1382.6611548167366	-234.94647781115782	42.837939735297454	-1114.459977491324	-194.49163390688494	-30.046677591811427	-43.662865826716164	-231.51975448287666	0.032642225256472805	0.9902277103764408	0.008124582557491296	44.71421952636945	2	0.037428284338268114	1.2741285122865849	0.03584581107021883	0.00483031080202059	1.6915462328795468	42.11494115450165
175000	-1632.32138368494	-1390.994960554334	-241.3264231306058	43.942267964465564	-1120.1616270356053	-195.7406815747826	-31.427346342522384	-43.66530560142358	-237.92980206118537	0.03990033612082942	0.9919013077242611	0.004679141986941983	47.25808576541292	3	0.03706397563774723	1.264031389428431	0.03440810743137588	0.004926978528665496	1.6545021092061518	42.11494115450165
176000	-1630.0443483711801	-1386.0141002161058	-244.0302481550744	43.62753154290891	-1115.570188361036	-196.4533825590802	-29.898428025433684	-44.09210127055604	-240.3710174398459	0.06587841134437078	0.9919013077242611	0.0010966934349842176	44.86974179427827	1	0.03706397563774723	1.3524359104199246	0.037630957921278615	0.008050575749640724	1.8131510913076183	41.8217689809983
177000	-1625.8825667250292	-1388.2647648916593	-237.61780183336978	43.00920932476161	-1116.8059764939521	-196.77155181634305	-30.735539061191375	-43.951697520172786	-234.75242648906	0.032342175338906896	0.9919013077242611	0.005986947434440715	45.98525030600316	0	0.03535702676203074	1.087583779935958	0.03448058906026457	0.0034112249295891895	1.3571503682146728	41.73832358837884
178000	-1622.2700460754809	-1393.5947591505553	-228.67528692492544	42.99216187427022	-1123.6381325248576	-196.94757689156782	-29.26043421306764	-43.74861552106232	-225.5337659421954	0.04607743036673819	0.9919013077242611	0.0034082332907578515	43.562782149549804	0	0.0437081164207461	1.1788722133747345	0.0389444116468633	0.005501081600393571	1.5350124547140067	41.73832358837884
179000	-1626.9829295216446	-1393.7234284478411	-233.25950107380345	43.0816116478399	-1128.6026232928323	-192.6876869255236	-30.53271287075733	-41.90040535872798	-230.26063046975253	0.08139545545631321	0.9921611096188222	0.0015874227754737982	43.69010896731843	1	0.04319807405611708	1.1315912250906643	0.037578377141953494	0.004725225412647544	1.4817039240086536	41.73832358837884
180000	-1619.90167467461	-1384.9021475190025	-234.99952715560747	42.24558465037514	-1115.7213608589	-195.0394017542497	-29.56710101409841	-44.57428389175445	-231.75962207115703	0.060724623091097836	0.9921611096188222	0.0016319933905795136	43.4603623949034	1	0.04090376400799885	1.2116264928313585	0.03413315674620752	0.005196904774239006	1.597114072054209	41.73832358837884
181000	-1611.4669693705175	-1387.344443673513	-224.12252569700442	41.88024659070057	-1118.8572800451157	-194.30472529933866	-29.67653854128283	-44.505899787775824	-221.2230073249809	0.06974959199095436	0.9921611096188222	0.0015569949966315448	43.48945037856582	1	0.042535048379550515	1.0988163725113802	0.03569551831820891	0.0044108348648871105	1.2820594400652499	41.6355207356903
182000	-1627.2705155681738	-1397.6394137117043	-229.6311018564694	41.88024659070057	-1134.263667189871	-190.6070569869983	-29.794067680347883	-42.974621854487104	-226.68281530909584	0.09745544646015789	0.9921611096188222	9.2545390959454E-4	42.35472489139734	2	0.042535048379550515	1.1148878859988138	0.03581810300517338	0.004324673689331187	1.3480838240985116	41.44222813454503
183000	-1628.9677104181794	-1398.351253960767	-230.61645645741245	42.009913786309774	-1132.05758877569	-194.76538080155999	-30.005954795100273	-41.52232958841686	-227.52296747579072	0.050978505390916834	0.9921611096188222	0.0032406704711437045	42.47840735701751	1	0.04357693035458385	1.1629237193497433	0.03860943473637769	0.00491494351325533	1.4339130561153008	41.51571492353617
184000	-1630.767382924651	-1400.1385311724503	-230.62885175220075	42.009913786309774	-1145.3162624215895	-184.0589444108146	-31.274208704111636	-39.489115635934354	-227.38109674498506	0.07084723085917695	0.9921611096188222	0.0011056020495585047	44.44718269401384	0	0.04902673372916488	1.2142448255288774	0.04245481211158863	0.0067265092177068025	1.4981977609345714	41.94186846517409
185000	-1633.6061592258698	-1399.9766684473657	-233.62949077850408	42.009913786309774	-1138.3361982488439	-187.04257513227788	-31.84648289051853	-42.751412175725264	-230.88185227975515	0.07752520699216849	0.9921611096188222	0.0013648916863311044	42.17278404918907	1	0.039027480715293904	1.048975291981389	0.03431162014005172	0.0033276349022650442	1.2494175400505523	41.62688231486325
186000	-1627.8128817242193	-1391.5267532298058	-236.2861284944136	42.009913786309774	-1134.281366166729	-184.81349283291453	-30.65301776608953	-41.778876464072766	-233.34853980322185	0.032931627811573445	0.9924376569044395	0.006858577095245652	42.46523008658564	1	0.039027480715293904	1.111359682940136	0.03453572535832352	0.003344172334817947	1.234096080125593	41.495196003752866
187000	-1630.8590587547626	-1393.3132126005257	-237.54584615423695	41.955149967234455	-1129.059376359419	-190.1843747011216	-30.696759896066617	-43.37270164391832	-234.41581057886924	0.01647143935010801	0.9924376569044395	0.016553935437169584	44.29175555890656	1	0.039027480715293904	1.1750560358525115	0.03314350763535038	0.0038430470094044035	1.315701742728634	41.625041338475164
188000	-1648.6762626836512	-1409.7333011748046	-238.94296150884654	43.2956464709591	-1139.3474015405184	-195.84193074356307	-31.174242266757563	-43.36972662396566	-236.06833802493873	0.015803918632597478	0.9924376569044395	0.016709970848076013	46.522677160846904	2	0.039027480715293904	1.0906247112365852	0.034101692461695504	0.0031677554411343655	1.1650382829406407	41.85059199583205
189000	-1638.308482054325	-1403.9928361428751	-234.3156459114498	42.59793558001358	-1146.72240758962	-187.0582146834933	-28.23454894878273	-41.97766492097921	-231.4386051870304	0.024512902008535058	0.9924376569044395	0.008739840839755124	43.81097292323351	2	0.04073217667823815	1.0914197316307432	0.036862809585323994	0.0032846152059845457	1.2063455123330367	42.47398421380507
190000	-1652.2737825647519	-1408.7878299555612	-243.4859526091908	42.137772706087716	-1139.2022707858466	-194.6681927050298	-30.264807495323407	-44.65255896936141	-240.1345547533607	0.024725650560858136	0.9924376569044395	0.007964488925064659	43.004847811814216	3	0.038282075243014996	1.248880819953446	0.03624599478243354	0.004235592467692665	1.4289806006966412	42.13196846078032
191000	-1626.4933825863204	-1390.9800328442525	-235.51334974206793	42.135395350070574	-1122.3116714471341	-195.28790171975126	-27.46379177531885	-45.91666790204819	-232.63733292943658	0.029163937271538643	0.9924376569044395	0.006422145315194645	42.66172965715103	3	0.03282893978514811	1.091082961468209	0.030486542397590452	0.0024989527854744975	1.2488468442597567	42.09454781137612
192000	-1631.0015582720675	-1397.359697118564	-233.64186115350356	42.135395350070574	-1134.033374881464	-191.51189787988167	-29.925451200047167	-41.888973157171506	-230.9664376473519	0.01799510846676133	0.9924376569044395	0.02010387289505422	42.16594367645634	2	0.033345420745668264	1.0253941129544668	0.03381204116217944	0.002074995617626304	1.1322330876727051	42.09454781137612
193000	-1625.6677271024698	-1391.689885462009	-233.97784164046087	42.183143520649615	-1126.0999771543081	-194.612541687663	-31.205517275466537	-39.771849344571265	-231.87017521748464	0.03887037142822475	0.9921574150742353	0.004491204363789286	46.63326434681544	1	0.03350549308315174	0.8430050096761865	0.03329295624307863	0.0011791269714622066	0.9474449070014712	42.14224969319415
194000	-1631.1525074739875	-1403.6510913833256	-227.50141609066196	42.22632086635862	-1138.2822635624877	-192.8966695449518	-31.15118675118025	-41.32097152470575	-225.37226918744255	0.03509088065587826	0.9928943731544407	0.004370028056703462	42.23942834454074	0	0.03350549308315174	0.8497973863026993	0.03150096086122897	0.001218532552606971	0.942951417727041	42.14224969319415
195000	-1627.3899402747127	-1395.7408870291426	-231.64905324557	42.22632086635862	-1132.3525482330979	-191.01360627095772	-30.92479842912724	-41.4499340959597	-229.7659514722969	0.04856645452459231	0.9928943731544407	0.0020784054386929957	47.94719229649307	0	0.03790695901567922	0.7725819781440049	0.03394517202654327	0.0014156068909323238	0.8785422405467384	41.99513100361159
196000	-1632.6105796015815	-1393.8643605349894	-238.74621906659218	42.22632086635862	-1129.4122574898295	-193.19427618039134	-30.379065713896495	-40.87876115087184	-236.84670699882295	0.0464826336575156	0.9928943731544407	0.0031427660707333675	42.25078286366193	1	0.032925936792780684	0.7776903223819085	0.029974347415290172	0.0010854436388243042	0.9222058737768395	42.07267306549777
197000	-1651.1811824294425	-1409.5696828287073	-241.6114996007353	42.45550752024911	-1145.0012214550688	-191.70256357566964	-31.566152624040715	-41.29974517392785	-239.5183295198637	0.02636162093175955	0.9928943731544407	0.009970996861437629	44.81256277664716	1	0.032327834892831704	0.8384264219682815	0.0331217962630049	0.001245678357506545	1.0167718543440745	42.07267306549777
198000	-1647.6555080460212	-1409.200971005835	-238.454537040186	42.45550752024911	-1143.6066169094854	-192.32658623566323	-30.403303195066606	-42.86446466561984	-236.26679403628296	0.03078576814406187	0.9928943731544407	0.007259437816647167	42.887773446528726	3	0.03468415269774483	0.8683732211050597	0.03465329112739104	0.0017162865939834592	1.075690046990691	41.53082417622927
199000	-1658.6632587831189	-1413.6704744534136	-244.99278432970533	42.45550752024911	-1153.809142112583	-191.44160702765964	-29.21478415843045	-39.204941154740794	-242.36057056611384	0.06159573963314114	0.9928943731544407	0.001018432991437486	42.72019319965821	2	0.034834786264270855	1.0113220011091066	0.03671747447795934	0.0030076383035038384	1.2619565820759457	41.388848464364884
200000	-1633.0638287506154	-1388.4415429151345	-244.62228583548077	42.450815666237894	-1131.1249575244747	-188.2761204364287	-28.103792716581008	-40.9366722376501	-241.66658917687357	0.021923185500331687	0.9928943731544407	0.009140773686686577	43.44616343718033	1	0.032548874987786615	1.1173326678919813	0.03698756358201856	0.003250790203793338	1.4066547339020057	41.47099030416094
201000	-1639.2930840550503	-1392.4306871829112	-246.86239687213907	42.450815666237894	-1127.1902534611197	-195.553241370465	-28.80783006498535	-40.87936228634103	-244.03123525619895	0.025571234441085014	0.9928943731544407	0.008952270768969027	43.99028647464282	3	0.0315167265493405	1.0763441005526897	0.03455799077936535	0.002641398516716724	1.3055837087748285	41.47099030416094
202000	-1641.762664533889	-1397.1567298582543	-244.6059346756347	42.450815666237894	-1134.3046492004582	-191.14566570162503	-29.98662670439637	-41.7197882517747	-241.93752456511373	0.01343454109467259	0.9931046900168	0.026994662768684306	44.80696858075965	3	0.0315167265493405	1.0231081194772786	0.03559795526727568	0.00274360636672232	1.3426669128364959	41.93591300592457
203000	-1630.2286026813097	-1386.8986159317162	-243.32998674959336	42.450815666237894	-1123.210048916848	-192.42717928698926	-28.8237327164755	-42.43765501140347	-240.75398426097115	0.018593729300844943	0.9931046900168	0.014854823631735079	42.64907728231609	3	0.031127467424252313	0.9930590931041567	0.03285047113466713	0.0020902327642603044	1.235058578927041	42.02603618919546
204000	-1643.9455685691778	-1398.2207810482723	-245.72478752090555	42.450815666237894	-1128.5463358888048	-197.18421692907134	-28.881784783453835	-43.60844344694216	-243.41120018649187	0.012144298000017295	0.9931046900168	0.029766278234866134	45.76960768417696	4	0.03158618417444846	0.9084920389271415	0.03186579492124815	0.0017705952281766135	1.08371042799158	41.778911430415285
205000	-1635.4346509235552	-1395.3795746867575	-240.05507623679776	41.860494270862404	-1126.9268398446718	-196.00043302172315	-28.799097121972917	-43.65320469838952	-237.02435967749355	0.015758155180352708	0.9931046900168	0.02136812753897347	45.19574259929928	4	0.032552942587208034	1.1421241572267338	0.03255298096620322	0.0032523687468319407	1.457678027154652	41.61884440415613
206000	-1632.5550642582075	-1392.6334014174179	-239.92166284078957	41.860494270862404	-1124.9751394761217	-195.91293096114646	-30.32626997773779	-41.4190610024117	-236.60879991116872	0.018876509123585544	0.9931046900168	0.009384031933638785	42.841064336241985	2	0.04201363633665437	1.2359887995981267	0.03678957939806493	0.00628878368138426	1.6505011896194455	41.55864652785594
207000	-1639.2087410962279	-1401.3819253943245	-237.8268157019034	41.860494270862404	-1144.1821334778922	-186.04193523681448	-30.455072618713594	-40.7027840609043	-234.38120478567816	0.01762121742004686	0.9931046900168	0.0180078951567411	42.330839685030035	1	0.041870214510865957	1.2804688940509115	0.035850241143566795	0.0075462738805100234	1.7950438257577916	41.71924394130505
208000	-1630.125897638499	-1393.3287044325723	-236.79719320592676	41.860494270862404	-1127.8387756277834	-193.68548252924418	-28.382222204738177	-43.42222407080652	-233.62542275625995	0.01964125076119163	0.9931046900168	0.015298368410193197	43.384765573175144	1	0.0466292473358986	1.1889306501436476	0.03511759763380083	0.011322202457763907	1.787164096947636	41.75408683507614
209000	-1634.4080304313927	-1394.664137117932	-239.74389331346077	41.860494270862404	-1121.9639910654662	-200.34731440295374	-30.203336102314843	-42.14949554719717	-236.9031695359605	0.013502711108043708	0.9931046900168	0.025670831747662732	42.59299849849887	2	0.046110612719623835	1.0794837564732764	0.03216299483585483	0.006780825038639081	1.6065953594985363	41.85690029035026
210000	-1630.2277110149444	-1396.7032807738435	-233.52443024110084	41.860494270862404	-1129.8570562590983	-194.82988846991955	-29.907081744362323	-42.109254300463355	-230.26144774884284	0.03992899938195537	0.9931046900168	0.004927909339491192	43.740395602010324	1	0.046192018595624634	1.2193259702797083	0.041850014812719764	0.009387937850730018	1.8540141145117313	41.85690029035026
211000	-1620.2487079820207	-1389.0818023726822	-231.16690560933847	41.860494270862404	-1120.0249261762137	-197.35667109113268	-29.48433248035255	-42.21587262498307	-228.04367661341388	0.026668127149016268	0.9931046900168	0.0068483094968508395	42.80605725190718	1	0.04338320940092483	1.1727952207899501	0.04023907674699374	0.00799805737337779	1.6753120966519945	41.777589319963596
212000	-1616.4630696819252	-1389.0572259569271	-227.405843724998	41.860494270862404	-1120.9141797978846	-196.24293677026154	-28.689186952088576	-43.21092243669228	-224.48469131256417	0.03278909475838478	0.9931046900168	0.005458883799405047	41.885042745241286	1	0.04314532566016033	1.1059419038688283	0.03366145887143872	0.005613452387365719	1.5504669958193344	41.44389343486358
213000	-1625.603187892138	-1401.2102701053952	-224.39291778674271	41.44454746522203	-1132.7836750926542	-196.01226809466442	-28.852465135520532	-43.56186178255594	-221.89880590104235	0.045015253860720174	0.9931046900168	0.002607245834917317	41.83885954075285	0	0.04314532566016033	0.9665436047598506	0.03651689559840802	0.003915370976427418	1.264610830031943	41.25004644757424
214000	-1635.6650183659788	-1407.4645266190637	-228.20049174691502	41.749555930533525	-1152.9929291679127	-188.20057808405542	-28.36257257183022	-37.90844679526524	-225.97478048750668	0.03177520950220004	0.9931046900168	0.0047392777709114094	41.93680463902215	2	0.04314532566016033	0.8804457152393528	0.03724119398912797	0.0035054320624790325	1.184678557260519	41.57562836274772
215000	-1627.0044460214622	-1394.0512321456874	-232.95321387577465	42.76207953444379	-1131.5166268194243	-189.82778260182778	-29.564885777605664	-43.14193694682976	-230.30866898649427	0.02598476971908477	0.9918624181651363	0.009629922003901779	43.52793375693941	2	0.04444462083300831	1.0153349533733902	0.03804502677414062	0.005211488800722903	1.383121097735473	41.72381819533794
216000	-1629.96895827649	-1397.2326156114848	-232.7363426650051	42.76207953444379	-1129.5672304593477	-196.27146612791742	-28.17955914192844	-43.214359882291284	-230.40758420226285	0.05088863687858525	0.9918624181651363	0.002642539053488404	44.10621042767807	1	0.041211509119325855	0.9133484929083878	0.03713996783128162	0.003325106232866035	1.2083848475764176	42.13173483346791
217000	-1631.5555752820062	-1404.0804752802487	-227.4751000017575	42.76207953444379	-1135.4116541759502	-198.0480442085615	-27.54620608374214	-43.07457081199486	-225.18113559500236	0.0522868666344301	0.9918624181651363	0.002764366501106226	45.790921219119646	0	0.041211509119325855	0.9022167557937981	0.03825120943634681	0.003092895448839426	1.1418328040720453	42.47179246658527
218000	-1625.6312523678941	-1402.1758549343544	-223.4553974335397	42.76207953444379	-1130.4727820088801	-199.1842188755074	-27.40229715116517	-45.11655689880179	-220.82694067171914	0.05700184843391365	0.9918624181651363	0.003133000563610254	43.59253069557089	0	0.039910528578172795	1.0100998174487401	0.03733818399814701	0.004141338939583165	1.270514096862079	42.589573665309835
219000	-1627.7004175185548	-1399.3885460723634	-228.3118714461915	42.76207953444379	-1137.9706649607322	-192.60513093687075	-27.63601689713083	-41.176733277629936	-225.50958251481615	0.04795607200952444	0.9904152968858835	0.005210272090451995	44.450441790359164	1	0.04761134692800161	1.066871820508853	0.04409398284785859	0.00572754377003041	1.3379188172550684	42.7091208716557
220000	-1636.3554111664428	-1400.2351508516183	-236.12026031482438	43.25464968529904	-1132.421084421201	-195.22619071746334	-30.006180492021485	-42.58169522093256	-233.55821791782947	0.04421987772469188	0.9864712965836226	0.010535789936974183	44.652640230195665	1	0.03673440283411591	0.988531248034245	0.03386417727851474	0.0026107763876950176	1.2139460023317648	42.64194714333962
221000	-1639.5695825344096	-1403.4960011163334	-236.07358141807626	43.38646634456077	-1138.8632524515579	-192.38975250985817	-29.1427389102408	-43.10025724467656	-233.06721269923887	0.04468343648255939	0.9864712965836226	0.009522461515397705	44.652640230195665	1	0.03906004975877235	1.134070020827395	0.03719193190961724	0.006192845124524677	1.6232904551125804	42.378586113701644
222000	-1639.9318961047768	-1405.118806187055	-234.81308991772184	43.17486811592347	-1140.587434193576	-191.901389143166	-29.4324422213714	-43.19754062894173	-232.24785989476118	0.04344721090210224	0.9864712965836226	0.0085529837068381	47.037840019313165	1	0.03906004975877235	0.9895648543287725	0.034012314562435336	0.003909866703439084	1.3675623357873126	42.72946147203306
223000	-1618.5722153381048	-1389.3993600974914	-229.1728552406135	43.17486811592347	-1121.443545933841	-197.1199901222658	-28.46780770888612	-42.36801633249847	-226.36784268413805	0.07797569680038192	0.9864712965836226	0.0033355866717489453	44.84965247903333	1	0.040135150423266784	1.0677648568495146	0.03715053977721561	0.005540947074625183	1.4384175556598242	42.69045297986785
224000	-1618.4815499457457	-1389.68404732241	-228.7975026233357	43.17486811592347	-1128.3836130934167	-191.32421958971912	-28.591355379405123	-41.384859259868946	-225.99977126025613	0.1303318867734385	0.9864712965836226	0.00145679775324904	43.47428628160841	0	0.04250741215054853	1.0653776979604253	0.037160216049211686	0.007110427189545227	1.4936656422700965	42.919881470753594
225000	-1619.3046697212349	-1387.9193284403716	-231.38534128086337	43.36047945020276	-1121.0122413908668	-193.54643744814197	-29.565893484354884	-43.794756117008156	-228.35212812483323	0.05475684599525003	0.9864712965836226	0.006086596716185788	43.78835052903396	0	0.04252731282855204	1.1429504483451571	0.037025110597526965	0.008067372819881076	1.7071132056055158	42.76973687276748
226000	-1629.5806752408187	-1394.7265903746365	-234.85408486618206	42.9814849027097	-1121.6803724298863	-199.45314995605588	-29.42935792879658	-44.16371005989753	-231.85523781378316	0.052336683825930846	0.9854650853900904	0.008481678265462393	44.95492156587298	0	0.03993623059135745	1.1315834403177298	0.035418985981796755	0.007298667699759091	1.5948926971779431	42.65238713844924
227000	-1623.8720452280243	-1390.7257799368135	-233.14626529121082	42.9814849027097	-1116.545624587816	-200.15878331124694	-30.045388683383084	-43.975983354367436	-229.94576974140946	0.05104705499141513	0.9854650853900904	0.00995145947059427	44.58070856449156	0	0.0407681558273553	1.1984923723137944	0.036163041509078994	0.008705721007736077	1.6203808193863318	42.956015332035186
228000	-1635.7374950010806	-1396.593228894614	-239.14426610646657	42.9814849027097	-1136.8562797164816	-187.79472048918794	-28.8039000291413	-43.13832865980318	-236.7095277413251	0.06593189134793583	0.9882412210308388	0.003994473166244296	43.36516003330624	1	0.0407681558273553	0.9473884240639203	0.03732305594631738	0.004659973249744547	1.252456644396439	42.86034804620876
229000	-1643.6772222511515	-1401.8815965966542	-241.79562565449743	43.21870870666126	-1134.2554332542197	-195.69505712120232	-28.124361342907168	-43.80674487832492	-238.7846652696794	0.0870667301381427	0.9889646182377337	0.001423821415472406	45.67632442797696	0	0.039899634528938896	1.1355883352999245	0.03762337376834927	0.006821373433530513	1.4492257379136544	42.60287468753454
230000	-1653.333743361417	-1406.8585297516822	-246.47521360973474	43.34755215927365	-1138.3290454889568	-196.15247492110845	-29.164833320360657	-43.212176021256276	-243.54614263786598	0.09495198513192817	0.9889646182377337	8.732940384603986E-4	46.51239229634983	0	0.037561130821583265	1.1085515924601896	0.031259596167200185	0.00522212176077696	1.5273870910548801	42.60287468753454
231000	-1649.4365891779823	-1402.1953987359207	-247.2411904420616	43.66102492090092	-1131.8045710933038	-197.98189231754392	-26.931633464380436	-45.47730186069259	-244.78089075992312	0.07160303756727575	0.9888041926362803	0.002826325810289921	44.85918172933472	2	0.03908410773151516	0.9556277562685237	0.0310508876486141	0.0027463901676702696	1.1771504714974979	43.39076424562849
232000	-1643.1796236433281	-1395.7485049264546	-247.43111871687339	43.66102492090092	-1127.89294277409	-194.12900168651612	-27.38176173011472	-46.34479873573367	-244.94553821149475	0.03449459955522783	0.9888041926362803	0.012359329821309923	44.95088119329653	1	0.03908410773151516	0.963787548920966	0.032252627130669245	0.0029133490808703295	1.3036011480138185	43.39076424562849
233000	-1639.2186174690785	-1395.1903939311871	-244.02822353789136	43.65664910448814	-1124.1859225096875	-196.03172634332202	-28.2500095641206	-46.722735514057185	-241.4643225946885	0.06160141704535862	0.9883949033074254	0.003375791118431665	44.06687929189749	2	0.03908410773151516	0.9891338726553575	0.031057331967952014	0.0031384723949214625	1.3620302227171543	43.457687383959986
234000	-1646.2656409420676	-1405.167125921698	-241.09851502036955	43.65664910448814	-1138.6942157456303	-193.98038400583343	-29.384655089498658	-43.10787108073552	-238.61978215714967	0.045473660937087095	0.9883949033074254	0.005681138324534198	43.86167993285128	1	0.04004208961731485	0.9615763024347702	0.031430042785616785	0.003302392714108394	1.283330327318875	43.51513379213305
235000	-1654.943956909624	-1404.8327074279232	-250.11124948170084	43.65664910448814	-1134.002695468111	-196.11581253978545	-30.111922913091604	-44.6022765069354	-247.64069022291	0.03520846721351902	0.9883949033074254	0.00725162069409978	46.07951780775296	1	0.03504954312658751	0.958937904070891	0.03016710900436438	0.002922928523555287	1.2811158550246804	43.38383646161946
236000	-1656.6486570269694	-1405.9278803096786	-250.7207767172908	43.61900044023328	-1139.3269388434621	-196.00139735398176	-29.000860399227598	-41.5986837130071	-248.03228182106432	0.08956730619536696	0.9836863986293374	0.0029179352748220796	44.116794071467446	3	0.03610564372167804	1.0296566794456314	0.031157168294585508	0.0034691479298827447	1.308317781820135	42.94043169391182
237000	-1656.6303223661982	-1407.0185659811032	-249.611756385095	43.65373988067651	-1141.5852195127975	-190.53374042725653	-29.484898746844383	-45.41470729420463	-247.26232259984906	0.06719525261345644	0.9836863986293374	0.005953102442123535	49.162939725070835	1	0.03095080162191988	0.9199736140715276	0.029882475206094813	0.00196878825094925	1.1659611023075147	43.381834540553086
238000	-1637.2598776969496	-1394.3151043153216	-242.944773381628	43.65373988067651	-1133.343702937435	-187.15716031889036	-29.68026214771762	-44.13397891127856	-240.57564538091518	0.07224064408759179	0.9819420356145806	0.005265043509890818	44.81063657279159	0	0.033012353944915994	0.9262914817256168	0.032744694661543304	0.0022138367445700587	1.1736058056905836	43.33376245850195
239000	-1650.4895637044863	-1405.3352773746792	-245.154286329807	43.29643574362557	-1140.8675001411923	-188.75163013253947	-31.502659731585492	-44.213487369361935	-242.25467391244433	0.07223514625951478	0.9811747824578642	0.006329051500952737	46.12136935251494	1	0.033012353944915994	1.0988473341752008	0.030274536992520654	0.003166187922710108	1.392679533696791	42.56290510872972
240000	-1648.3501858032257	-1404.1056684092105	-244.2445173940152	44.153531976357215	-1149.9932403326	-183.39859159200822	-29.299209305537293	-41.41462717906505	-241.1925469411429	0.07819712872607003	0.9811747824578642	0.005249352103399798	46.26641327450105	0	0.033012353944915994	1.1491610354321204	0.031233639063833165	0.003059345779051328	1.4222732346693374	43.04032678881348
241000	-1654.0230333028162	-1406.292814690495	-247.73021861232098	44.153531976357215	-1144.150390949892	-189.96968681656512	-29.1612610124682	-43.01147591156968	-244.66274896874205	0.08452662087030936	0.9811747824578642	0.0038590705369853213	44.56034772990257	1	0.036177945958064214	1.1542962204715086	0.03322966368341115	0.0038849912186652833	1.4300958503165344	42.558059842683974
242000	-1650.0802661797138	-1404.1825774533047	-245.8976887264091	43.22321356317194	-1147.3575967872434	-185.8227938902335	-30.42699432931701	-40.57519244651081	-243.5436500000696	0.10126225512835554	0.9811747824578642	0.0031739660044967388	47.53714978364042	0	0.03592562812794166	0.9214502503474711	0.03383168024939876	0.0018575342746186133	1.0829465759177537	42.79282612403628
243000	-1646.345692970141	-1396.3188604350262	-250.0268325351149	43.70277165335945	-1133.5184747352348	-189.05463762042353	-30.345659842560877	-43.4000882368068	-247.63643841456985	0.11691388723386574	0.9811747824578642	0.0019417985214225855	50.39900415663578	0	0.034766750031214363	0.933121339378932	0.03059436027729609	0.0017518797787283219	1.1483563049929628	43.12468268123816
244000	-1641.8868455027782	-1397.191137561785	-244.6957079409934	43.04729725148234	-1143.327530846898	-179.86577522284827	-31.085226117839476	-42.91260537419915	-242.61247130795525	0.1362884138217937	0.9863878569110636	9.557053019670731E-4	44.12668779556161	1	0.034758201805177975	0.8352914968624262	0.03087187883888615	0.0012194971491689321	0.9653520097973548	42.125530357278826
245000	-1649.8978530225706	-1403.0211011843096	-246.87675183826104	42.361059339024024	-1147.8849927867889	-183.29770869345074	-30.662884100472183	-41.175515603597916	-244.3585256269239	0.07566831054313261	0.9862066274731308	0.0032785761211181225	43.94915196467768	2	0.03619288594578459	0.974340245877344	0.03153369303069682	0.0023751653603526677	1.1556798468865614	42.0221647135917
246000	-1654.4165017874088	-1408.7150930318915	-245.7014087555174	43.016005237362435	-1152.1167806966932	-185.2193267682734	-30.226144742218445	-41.152840824706566	-243.7023230125079	0.03518800276700838	0.9891233433619706	0.007358806232878616	44.15788856421477	2	0.028703937411563726	0.8088172575638208	0.027966889819470125	8.512366556277027E-4	0.8766414647165547	42.0221647135917
247000	-1657.8367737937278	-1406.3170810788008	-251.51969271492706	43.0012230136811	-1153.3695186306509	-184.34163562733886	-29.806264783895266	-38.79966203691577	-248.66239980805042	0.03266895024182527	0.9891233433619706	0.009339070407830583	45.09406814281114	2	0.028703937411563726	1.0849271179415365	0.029440089931506493	0.0014440497083434876	1.0961134922680675	42.533943429593016
248000	-1664.948572328538	-1417.9959383191176	-246.95263400942022	43.0012230136811	-1165.9927760899839	-185.43081622500048	-30.030294898017214	-36.54205110611607	-244.6478187724473	0.060089954394006606	0.9901952209600099	0.0022031854830078875	44.11104642671465	1	0.02947196090979383	0.9056859057828427	0.030033018902698674	8.740245802252006E-4	0.9066382277860454	42.533943429593016
249000	-1657.394005379198	-1409.5093663314271	-247.88463904777075	43.23604232071409	-1153.162353066252	-188.27231834824943	-30.540431125331057	-37.53426379159461	-245.80301985026975	0.04993033970579202	0.9901952209600099	0.003473674237445747	43.27715244839881	2	0.03060617907187535	0.834781239039383	0.03073426694011188	9.268808920162058E-4	0.9073570910617743	42.930158428457695
250000	-1658.9377399998882	-1407.3308659466577	-251.60687405323043	43.91711578041767	-1145.7831826590711	-192.26124890701735	-28.97077830664136	-40.315656073927975	-249.12501501335237	0.035537620470469	0.9913444113537968	0.00594159274646385	44.05961933692449	1	0.03060617907187535	0.9625857127711751	0.02961202118195895	0.001337024015658644	1.0678759988044022	43.0083475116202
251000	-1664.833558493871	-1410.702468653043	-254.1310898408278	43.91711578041767	-1149.4636224617682	-191.44810431502265	-28.867963969432957	-40.922777906819114	-251.77104472293618	0.048889222368918774	0.9924432301163745	0.0018459971366266762	48.59514155995564	2	0.031839231953631544	0.9233768503971719	0.029687670324545914	0.0013770318232907066	1.0410263853058195	43.53934677249881
252000	-1669.478886343782	-1416.2434582766618	-253.23542806712024	43.91711578041767	-1154.2569181522956	-191.3853938495953	-30.13330868757856	-40.46783758719254	-251.20136006259443	0.03520730013808597	0.9924432301163745	0.00437985086574051	45.15707110493372	3	0.03272029157000101	0.8198045590131661	0.02870403677382455	0.001060592373731751	0.9367167237979944	41.916994684934586
253000	-1671.6796736110655	-1418.6916288916043	-252.98804471946113	44.6393897558103	-1156.3280584451318	-190.04860177591416	-30.220966665961782	-42.09400200459658	-251.21977169310745	0.03712444945446634	0.9924432301163745	0.004015942994172368	45.524493829065634	1	0.03272029157000101	0.7370154631250172	0.02862854839228414	7.22662136694632E-4	0.7970709801139244	42.84358960251897
254000	-1676.80348079855	-1424.435681823047	-252.36779897550298	44.56641746739364	-1162.119465166369	-192.1914478095108	-29.3521506344724	-40.77261821269464	-250.67278340246122	0.059748658380171495	0.9924432301163745	0.0012355827938338039	50.066665787358396	1	0.0372610736673642	0.7144948806992087	0.03187172882208538	0.0012548541308361133	0.8696621287308812	42.92609073269633
255000	-1660.8960606160329	-1412.473551555749	-248.4225090602838	44.10715000246596	-1147.6281949260515	-193.38388144664745	-28.81163507004213	-42.649840113008096	-246.79075183438698	0.07627738430524546	0.9924432301163745	8.920228262293276E-4	45.16816599592601	0	0.03477968155525813	0.6951600907208354	0.03229409555953535	8.111914268613028E-4	0.7604753115319295	42.788434931036434
256000	-1643.7025179780367	-1395.1237125331077	-248.57880544492895	44.10715000246596	-1133.032217794096	-189.38382470158714	-28.517611994748723	-44.19005804267591	-246.5755232338827	0.053827018771971484	0.9926234730709519	0.0015550100908883315	44.63046660172848	1	0.030083626030266368	0.810133899847219	0.029623278076658776	0.0010268877439241588	0.9894100972704238	43.96726307620476
257000	-1656.7701703660787	-1403.3952185420537	-253.37495182402483	44.8728158461245	-1140.5078335839917	-190.536704961666	-30.387768644815093	-41.962911351581	-251.78141062571964	0.0180998450313339	0.9926234730709519	0.008441652332448575	46.6905983858647	0	0.02946351246364133	0.6835314888204028	0.029765521464914724	7.654501504244408E-4	0.8428481037291359	43.96726307620476
258000	-1648.7305972173783	-1397.9416739572332	-250.78892326014505	44.27850338364751	-1133.1082907722794	-192.07312440277747	-29.36682770470461	-43.39343107747193	-248.59642799110026	0.017605338784677287	0.99255680256072	0.018555432674653843	46.08777133054575	0	0.0318400113886474	0.869882733050145	0.030944380418616933	0.0016691642104901695	1.1001677834441117	43.693579913699935
259000	-1651.3731198843934	-1407.04606953472	-244.32705034967364	44.11747583440211	-1137.3533391897643	-194.38034583561355	-31.446104356757495	-43.866280152584466	-242.9537354570045	0.02213622939197219	0.99255680256072	0.008238269576703545	46.599141936901844	1	0.031136623169143337	0.617336505660299	0.030062976631857082	5.956366522025785E-4	0.7309100407055739	43.5766256593709
260000	-1651.8404387442279	-1407.0870455576396	-244.75339318658826	43.74259805582292	-1139.870615685534	-194.08223083377598	-31.051929068410956	-42.08226996991867	-243.199161515193	0.02063682855849037	0.99255680256072	0.010483602479439863	44.05645197220766	2	0.03365192973135713	0.6716122480129099	0.02999043906794713	0.001041603293403787	0.9008383618883551	43.23014076666195
261000	-1651.8625560897563	-1406.226407951268	-245.63614813848827	43.74900582130347	-1144.1290119194898	-193.7868256445515	-30.421966346700682	-37.88860404052589	-243.97706304011706	0.01941628363509971	0.99255680256072	0.010492975566655164	44.05645197220766	0	0.03365192973135713	0.7034997968415287	0.029123191229525194	0.0010691716972203735	0.8947657259517199	43.60236848158867
262000	-1655.1396580652076	-1403.116876822225	-252.0227812429825	43.75672385890978	-1134.2919473253937	-201.46744096308908	-28.27758211281673	-39.07990642092546	-250.07888944961883	0.024516142799158445	0.9937368138385415	0.0057174345007516315	47.890290432311375	3	0.03602271110049434	0.7915361078585619	0.028333232144416114	0.001410230010899606	1.020389060811329	43.61006064997849
263000	-1640.7649392681515	-1389.4468842962294	-251.3180549719221	44.19124001049675	-1124.3089064054009	-196.18113935237966	-29.354920884037647	-39.60191765441109	-249.53282252426766	0.019128398236638096	0.994098391620287	0.00777843552194222	47.78278531829093	1	0.03505934640743412	0.7422483004488095	0.028201616375777356	0.0011261948530007725	0.9666417290599245	43.764006290165035
264000	-1646.0198164902768	-1399.8103512541036	-246.20946523617326	44.19124001049675	-1129.6635954033154	-198.1876339217615	-27.55819235517762	-44.400929573849034	-244.38431683175176	0.01919751706222587	0.994098391620287	0.009274074392318381	44.684315940054816	1	0.03505934640743412	0.7545921836434369	0.027803945815190953	0.001008796000647471	0.9092143895979131	43.036710508414764
265000	-1654.280036554304	-1406.4093117985535	-247.87072475575033	44.61920906675311	-1140.2129561886438	-195.81583484584542	-26.299230171013757	-44.08129059305064	-246.0893494121951	0.026379832527701066	0.9942439255701847	0.0031718773895116036	46.72031283540161	0	0.03505934640743412	0.7410575650668265	0.02963648281173947	9.303749226949283E-4	0.8496974125966019	44.148462922080974
266000	-1653.1468682584596	-1404.6970418583303	-248.44982640012924	44.86638539130778	-1145.0503871672001	-187.4143646751735	-27.26186087442682	-44.970429141529955	-246.412180304472	0.0451486554708992	0.9942439255701847	0.0013571150808773772	47.819741217578965	0	0.03471975576005359	0.8209298515231414	0.02563536770008734	9.443722327563031E-4	0.9411509338748139	44.44205811812489
267000	-1648.9031792234005	-1403.6440413121204	-245.25913791127996	44.86638539130778	-1140.0826838058235	-194.19685468732897	-26.373332394468008	-42.99117042449995	-243.61107340601757	0.04056741642102817	0.9934088151335567	0.002483383226188125	45.246504919460264	0	0.03471975576005359	0.7001342156265704	0.02822295973186542	8.703829063604478E-4	0.8517324122223674	42.973850732217336
268000	-1649.6525652540913	-1403.4056796786526	-246.24688557543877	44.86638539130778	-1143.9204624415831	-190.36533457037285	-27.023263973039086	-42.096618693657454	-244.71355172284706	0.02793914779981759	0.9934088151335567	0.0044166084216098675	46.503485146057386	0	0.035799235246223984	0.665293450733567	0.030619527467412345	8.808525731563826E-4	0.8369701856894349	42.973850732217336
269000	-1650.2632908161834	-1405.1560009790821	-245.10728983710115	44.86638539130778	-1139.2808516680384	-193.1363648650583	-28.22529393766569	-44.51349050831975	-243.7037449896857	0.02680604693840228	0.9934088151335567	0.0064237104590044005	46.9285956424817	0	0.037307073385687804	0.6263364972930965	0.029804487619255565	0.00104907257320452	0.829148913906517	42.973850732217336
270000	-1646.9387138867364	-1402.886300819017	-244.0524130677195	43.32207279671211	-1141.7289880925223	-191.00314388628144	-27.430467893024982	-42.7237009471883	-242.46478098969715	0.034986601620594686	0.9934088151335567	0.004293309583952957	43.38630151374301	2	0.038564417685692604	0.6817370033904548	0.03328343028431678	0.0015317233749936887	0.9192697811640552	43.307043384394014
271000	-1653.531707817963	-1405.6240598022991	-247.90764801566385	43.32207279671211	-1146.7876936825908	-190.79827939071177	-27.67872184162568	-40.35936488737082	-246.16746531948658	0.036360725135402006	0.9932448828711148	0.004686949233496992	43.38630151374301	3	0.03904357046217883	0.7283639352381052	0.029909087812304416	0.001166692816362354	0.9006842267613923	43.03978758636863
272000	-1661.820332680985	-1415.1935453682265	-246.6267873127585	43.32207279671211	-1159.7858041988688	-191.09206548868244	-27.41744063555582	-36.89823504511951	-244.99242586700777	0.020955120987866397	0.9932448828711148	0.007387151625288595	44.48517981690022	3	0.04354917660358978	0.6959539628618321	0.0325032989217219	0.0013786034584783793	0.8720999448740137	43.12563018961553
273000	-1658.5942351331034	-1406.0871575815008	-252.50707755160263	43.26711423427006	-1146.0295625340775	-190.64260649405338	-29.8804336014907	-39.53455495187935	-251.04644826507433	0.03072581037855551	0.9922952010900391	0.0072051900621562135	43.96763173197276	6	0.040008854876216166	0.6434086572299049	0.030233972489944885	9.938451261472289E-4	0.8228982814724765	42.98489472461228
274000	-1649.4510532414595	-1405.3205339792983	-244.1305192621613	43.26711423427006	-1142.857792013475	-191.33294652037085	-29.329329609350545	-41.80046583610183	-242.57419403985142	0.01776831600614792	0.9922952010900391	0.01716584780997839	44.51358848573684	4	0.040008854876216166	0.6722459511082357	0.03031836998503297	8.879029998534123E-4	0.7713853444438328	42.98489472461228
275000	-1656.2480928478853	-1413.6075218214223	-242.64057102646302	43.26711423427006	-1153.3253447680383	-188.8082719135315	-29.542394345168496	-41.931510794683874	-241.15930805708098	0.028697990554499682	0.9922952010900391	0.008288049152954238	44.87774081034903	3	0.043432610077419026	0.649603791148145	0.032079656527338636	8.590405714325417E-4	0.6974481890242867	42.98489472461228
276000	-1644.3418257007074	-1407.4617854489481	-236.8800402517594	43.26711423427006	-1149.1733798562686	-187.17285685964944	-30.011911442744175	-41.103637290285796	-235.38903691484282	0.032906228560651264	0.9922952010900391	0.006361526402555608	44.350994542578945	2	0.03874211562440749	0.6525326671802527	0.0302723099947625	7.370964906328049E-4	0.7153538216133057	42.98489472461228
277000	-1650.6761252162662	-1410.9710964774185	-239.70502873884757	43.14852686498743	-1150.8815206852214	-189.99989129866185	-28.312658277784404	-41.77702621575103	-238.36578497560117	0.037953708789230156	0.9922952010900391	0.004226872794266973	45.85552217960989	2	0.03374753532104903	0.6072277117603211	0.027993302863775604	5.510118602685247E-4	0.7180699765787808	42.796685968941816
278000	-1659.8482249593308	-1416.337338441917	-243.51088651741372	43.14852686498743	-1152.2461205957843	-195.04850448738188	-28.57845683713652	-40.46425652161399	-242.24357873862095	0.020898451150425785	0.9922952010900391	0.009150728464359086	44.912578461499564	2	0.03463988299601305	0.5860092241144796	0.02988817295505809	6.563491566344453E-4	0.7110960813939142	42.350096528576806
279000	-1665.7754739728057	-1422.3377213907916	-243.437752582014	42.83329759576438	-1162.1373462352617	-191.9156876615381	-27.821253915560415	-40.46343357843133	-242.0386099971379	0.03073666397071668	0.991909455383691	0.006419455474026452	43.12797035053865	1	0.03463988299601305	0.6250240837898511	0.02964676154403087	5.284979148483757E-4	0.6927221298696846	42.30369592107911
280000	-1665.290120809388	-1419.0038759470672	-246.28624486232084	42.83329759576438	-1157.9757435835588	-191.57535375235048	-29.975092271967625	-39.47768633919001	-244.8707023838159	0.027746454425402085	0.991909455383691	0.007818957668258717	48.10796103729285	2	0.03463988299601305	0.6299163174306928	0.029183339267562752	4.461331835166744E-4	0.6800203797791896	42.35434612388889
281000	-1664.1821269009051	-1421.7934631126936	-242.38866378821157	42.57456820056879	-1166.6044219499977	-188.99311905441903	-29.188914745146228	-37.00700736313104	-241.0361131331594	0.031231201187604096	0.991909455383691	0.005234415134008769	42.646999261204385	1	0.03536252590114496	0.6111713884739534	0.031478767566202895	5.721070892644732E-4	0.7013262796902056	42.287372361887655
282000	-1662.947534615634	-1413.563725318998	-249.38380929663595	42.65063987147771	-1158.9156157263842	-185.80521179289292	-28.565962951735578	-40.27693484798531	-247.69876430753246	0.028118993418882913	0.991909455383691	0.007142367939430709	43.89456712304789	0	0.035892215742699414	0.7114403912486613	0.030720564066992057	7.739111640786892E-4	0.8060851899258223	42.07178303514271
283000	-1659.5951121865396	-1417.5209711363696	-242.07414105016997	42.65063987147771	-1152.485621755502	-190.00861480009365	-32.009434447490015	-43.01730013328374	-240.2961380536355	0.026729314554528573	0.9924559944185017	0.01003875255033143	45.14230295513446	0	0.035892215742699414	0.7400167806553172	0.030590047622970195	8.044283017412328E-4	0.8613705060204921	42.07178303514271
284000	-1644.698812521231	-1404.6622955790185	-240.03651694221261	42.14758698367468	-1140.480213681357	-192.19617783216083	-31.45487537506184	-40.53102869043869	-238.17593162804695	0.03666467823011588	0.9924559944185017	0.004359722443594493	44.61190705783504	1	0.036196754162066906	0.7655830421588692	0.03058654511723299	9.545755870792296E-4	0.893371389689317	42.12970392987623
285000	-1652.828386574323	-1405.6142879755494	-247.2140985987737	42.14758698367468	-1142.255939342776	-194.13796927740432	-28.981106321432218	-40.23927303393679	-244.93942358594666	0.021149815201040496	0.9924559944185017	0.01625704825910571	42.151819679737855	1	0.038611056158405765	0.8960550646858227	0.032751115690969786	0.0016061898748830847	1.0096798879222755	41.82892838439884
286000	-1663.1052185131587	-1417.3840529084562	-245.72116560470243	42.14758698367468	-1152.7352558784762	-191.43867697216916	-32.47926959394239	-40.73085046386831	-243.57236524355477	0.030101038525100005	0.9924356149110134	0.00710270587878384	44.3613463319506	2	0.036620211468773756	0.8560202049609221	0.028127720259591756	8.246273525793785E-4	0.8171630647285537	41.82892838439884
287000	-1652.794068912442	-1411.2473910430706	-241.54667786937145	42.35289562063181	-1150.5860623207013	-190.89325801708418	-29.064209149090185	-40.70386155619475	-239.9061587430745	0.02801809564459496	0.9924356149110134	0.008091730270606733	48.55102074795906	2	0.03891917149387345	0.6978318004930459	0.03315562513136058	6.417634418497816E-4	0.6728663514666051	41.873531942621405
288000	-1656.7092866083153	-1411.0421327331608	-245.66715387515444	42.27075084466988	-1146.196470899893	-194.3122489812552	-28.161641639797875	-42.37177121221474	-243.86124638633422	0.014897385265810224	0.9924356149110134	0.019314502462490325	42.89703444909605	4	0.038710557210765016	0.7486371568770469	0.033545809918829626	0.0013063001955702532	0.8621943974937335	41.82220888601621
289000	-1654.5208528207033	-1407.1733839258557	-247.34746889484765	42.27075084466988	-1143.1474141388207	-193.05693843436973	-28.161829816315986	-42.807201536349154	-245.62922150149134	0.013409068770226516	0.9924356149110134	0.023484636990126186	42.4258735458886	8	0.03594828861444673	0.7216219377930002	0.03014442716060597	8.546820306520255E-4	0.7561043969201546	42.1186414318437
290000	-1669.72080073914	-1421.2340921822654	-248.48670855687456	42.27075084466988	-1148.2925140131586	-200.41221223576676	-28.171501890523967	-44.357864042816175	-246.5320083356125	0.014038291434503698	0.9924356149110134	0.02471176370273295	47.199049979034	5	0.03594828861444673	0.7949149004854505	0.0312106610783544	0.0010793094070631003	0.8888524273364938	42.24854428832069
291000	-1662.805854858979	-1412.1845798039178	-250.62127505506118	42.27075084466988	-1146.2290597243045	-191.23214889202396	-29.777572852875714	-44.94579833471357	-249.01368557831574	0.018003725473564137	0.9924356149110134	0.024612464256827653	46.899962682377186	4	0.03551251821133524	0.6878015443999281	0.028523903708997073	5.685619818997487E-4	0.6991802753423697	42.06612247061623
292000	-1657.6245259205402	-1412.2797533004339	-245.34477262010645	42.27075084466988	-1145.8983404003202	-196.26368562638984	-26.488575957576767	-43.629151316147	-243.34713410854854	0.01872555043699767	0.9924356149110134	0.014234803343188955	43.59456162684197	3	0.03551251821133524	0.808363277228735	0.029771945672435806	9.591844334290498E-4	0.8694493539999423	42.06612247061623
293000	-1647.8529360441808	-1401.448469302936	-246.40446674124462	42.81561180543183	-1141.214137050674	-192.14010283652516	-26.553771216632022	-41.54045819910493	-244.1572103564326	0.020844733168808367	0.9924356149110134	0.014413407519592128	42.84765685535196	5	0.04087751389161158	0.8873085839771812	0.030853243018379706	0.0014210493716049547	0.980911171178742	42.06612247061623
294000	-1630.660038345926	-1389.2264728995294	-241.43356544639664	42.81561180543183	-1133.8620672045852	-186.2626484529365	-27.987163114120307	-41.11459412788762	-239.07548524915114	0.014543327674445411	0.9922203410072404	0.028163192340516834	43.98643446004772	3	0.04647564832755809	0.922746514864991	0.030271438460517837	0.0017208541434744111	1.0323616404605265	42.55434243065091
295000	-1642.221036723187	-1399.1519560212298	-243.06908070195706	42.81561180543183	-1143.9265547281675	-185.18275389962375	-27.678888166284196	-42.36375922715426	-240.73721408998125	0.040730448968968304	0.9922203410072404	0.005477606215696112	43.98643446004772	1	0.04032296641080913	0.914343963541075	0.02744310885641347	0.0017971078269065173	1.1425901550710287	42.55434243065091
296000	-1641.328267805471	-1397.4698773154585	-243.85839049001243	43.029932842301335	-1141.9116087263035	-186.26303429015715	-28.22503515049304	-41.070199148504855	-241.67498102428814	0.02632308707020541	0.9939267554731431	0.004744212154362851	43.79261151729962	0	0.04367479007676369	0.8669970988275361	0.029258441794202523	0.0023176178303189804	1.1726024611340626	42.55434243065091
297000	-1651.2908782534353	-1407.36694094494	-243.92393730849508	43.01094747445153	-1144.4917170320723	-194.3761557715879	-27.628382831113864	-40.87068531016593	-242.1804235872972	0.024932545771851757	0.9939267554731431	0.0062147181207981095	43.79261151729962	3	0.03799876210210718	0.7293888206656978	0.028123700655945896	9.783128828471154E-4	0.8856868747104395	41.85065021505657
298000	-1657.0438651891457	-1412.1601598657817	-244.88370532336393	42.95886329470551	-1151.7402967495714	-195.00152600688307	-27.818466230043505	-37.59987087928384	-242.94080930543046	0.03886792641702902	0.9939267554731431	0.0029597398982072983	43.692254387737044	3	0.0356370776109316	0.7912249528015161	0.025688204623830486	8.9248512776221E-4	0.9232685659274265	42.5390616677741
299000	-1663.9658900794268	-1417.7858849975848	-246.1800050818419	43.065360865897475	-1158.5920887622212	-193.53900281299943	-27.742275408370087	-37.91251801399418	-244.18795816770535	0.022706891619100854	0.9939267554731431	0.006068928873645828	45.1697343041238	1	0.04255096771514487	0.8066096838518313	0.0331071408809367	0.001420427748092986	0.9318597039092565	42.95260751321327
300000	-1661.5636027028054	-1414.7180750087082	-246.84552769409726	43.53542163041015	-1157.687109243286	-192.13441891913874	-28.348172001253957	-36.54837484502935	-244.57867008025943	0.023677721751591732	0.9937265810231022	0.006117452387038612	43.591377498351456	1	0.04255096771514487	0.8935598933780294	0.030425605039781308	0.001886946315996279	1.0274301514428819	42.758774268572054
301000	-1669.9836525566284	-1420.4397274640137	-249.54392509261473	43.53542163041015	-1166.8146786416878	-190.2260431967555	-25.66138069109826	-37.73762493447227	-247.1814604816234	0.042785521518759646	0.9937265810231022	0.002655504446564305	44.84653215660748	1	0.042301708285465006	0.9241531047835091	0.03131578295174824	0.0019168376235535274	1.0210259394764651	43.0784498791275
302000	-1647.4012029473097	-1399.247067564211	-248.15413538309878	43.53542163041015	-1145.1112933094034	-189.32726636234054	-25.530193816645404	-39.27831407582165	-245.7637833713749	0.03067437216670234	0.9937265810231022	0.00355683565377486	46.24933736607339	2	0.042301708285465006	0.933107807779198	0.03043130669182689	0.00203753319209222	1.1291000385574244	42.95102386099273
303000	-1653.5322162315404	-1401.4111596365217	-252.1210565950187	43.53542163041015	-1138.43841970327	-195.85144391109867	-26.078868004814737	-41.04242801733829	-249.3797636490929	0.024210198379979647	0.9937265810231022	0.004397076306231816	45.679260129711764	3	0.04475405135337316	1.0469001074103514	0.02954042280289802	0.002763641606864393	1.2107274864806967	42.11765258529685
304000	-1650.2346561873903	-1406.3702102825778	-243.86444590481258	44.276078810663	-1138.4719366186512	-197.3528625562463	-28.74175221275484	-41.80365889492566	-241.5870717973586	0.022022469581259002	0.9937265810231022	0.006436934494047463	44.952984033100144	0	0.038133986086828164	0.8969168315624854	0.026907358538317095	0.001878765473659303	1.1176906418110122	42.43268453240188
305000	-1663.277419192669	-1414.0004470862075	-249.27697210646141	43.980150895586156	-1147.9000865914913	-190.89095214736508	-29.989974115356958	-45.21943423199405	-246.67501637899235	0.01603732770651978	0.9937265810231022	0.013733083957475632	44.97798855620378	2	0.039857150979676396	1.0014850627400698	0.02842437858827174	0.0023360731514402216	1.143623845170543	42.40093193696781
306000	-1642.3067024777679	-1397.7632342066972	-244.54346827107074	43.980150895586156	-1131.0745448674231	-195.85752109950846	-29.284956637424425	-41.546211602341316	-242.28521645794632	0.023303688033841977	0.9937265810231022	0.008101699750032618	45.79292327995864	3	0.039857150979676396	0.8908144029023934	0.02890985092888485	0.0015765283120187322	1.0518459432868588	43.04762451052271
307000	-1649.3965299194497	-1403.3011738438079	-246.09535607564172	43.980150895586156	-1140.284228890118	-194.1553360597498	-26.781000624561386	-42.08060826937881	-243.34594143186436	0.015739766231727834	0.9937265810231022	0.013749859138704919	46.627043553795026	1	0.039857150979676396	1.049556249925652	0.02847202210520949	0.0024614356154384768	1.3027388939003435	43.04762451052271
308000	-1652.3034115792386	-1400.6732667348742	-251.63014484436437	43.980150895586156	-1130.8394975534375	-196.86947121189655	-29.11868644856573	-43.84561152097443	-248.62443233374782	0.011360809486083465	0.9937265810231022	0.026829585781848554	44.64342386599897	1	0.04108739400455303	1.1338530563955984	0.025798071422961255	0.001879524003668044	1.279120736990473	42.580001166195196
309000	-1647.6962179011086	-1395.7078725722956	-251.98834532881307	43.980150895586156	-1136.9272264906115	-188.7334393673969	-27.93563473552053	-42.111571978766634	-249.511517124828	0.017442343847692932	0.9937265810231022	0.01081283823392457	50.93694342329457	2	0.04108739400455303	0.9609613878005775	0.02863121091805635	0.0020173047599808406	1.1506329853220911	43.03138975379911
310000	-1663.0686102588834	-1411.7230320582103	-251.34557820067303	43.980150895586156	-1149.9486273428483	-192.83389554757827	-27.81476371435869	-41.12574545342508	-248.76520372355057	0.02057880313021854	0.9937265810231022	0.007632735040165309	46.94876401614242	3	0.03998885638269172	0.9944777529619911	0.02760371459277087	0.0021691944683224235	1.1807842523659537	42.03391311370859
311000	-1661.8263534488058	-1416.035965842027	-245.7903876067787	43.7152534385131	-1158.7535219863762	-188.15741730067523	-26.308126047452976	-42.81690050752267	-243.40499334765641	0.022942482337597856	0.9937265810231022	0.008559495489411803	44.30689925225362	3	0.03994634412615072	0.9315148598784039	0.02961827638914475	0.0016356932293046182	0.9831108830029527	42.03391311370859
312000	-1657.059635179297	-1408.3514184656478	-248.7082167136491	43.94422914013869	-1143.7270616207902	-194.15648749440578	-29.153610766393612	-41.314258584058194	-246.07954927991634	0.0155271520675304	0.9937265810231022	0.01123598069296159	48.28323977284543	2	0.044156458695154166	1.0101683449616683	0.032246428349517194	0.0020907607438212885	1.0221263925575914	42.993421005599856
313000	-1652.146457937095	-1403.787949091159	-248.35850884593597	43.750261152094446	-1142.9859120971155	-194.73493674043496	-27.97079780386956	-38.09630244973888	-245.83067636275928	0.017612440066013552	0.9952079818088114	0.006453591057194625	46.21623703422955	3	0.041499358841096186	0.977448810950718	0.02875189224517636	0.0021550841010552603	1.0739242891228429	42.993421005599856
314000	-1650.5809625523075	-1405.341305821411	-245.23965673089643	43.750261152094446	-1142.329448828714	-194.81435534149063	-29.8722847054666	-38.3252169457395	-243.23936545701486	0.023132405210638068	0.9961141145496523	0.0026919990275175157	43.84989782007188	3	0.036525543916032376	0.8091954538705397	0.028967082836437813	7.650942480903459E-4	0.7654029733629125	42.45154550642296
315000	-1650.7373746296653	-1410.0841360808204	-240.65323854884488	43.698514259143494	-1144.9298893110167	-197.04269581444618	-28.263772193304774	-39.84777876205273	-238.48016975485655	0.01933105083745733	0.9961141145496523	0.004055645468737202	45.3026559292018	1	0.03474688379868529	0.8637148903527762	0.027560858023225453	0.0012624119077535632	0.9703682698772577	43.31608511015079
316000	-1648.5860849631015	-1407.6993991946192	-240.8866857684822	43.36442829539316	-1148.6519063226074	-194.7510340663025	-25.55286939731305	-38.74358940839628	-238.9070530047277	0.01379582763686465	0.9961141145496523	0.007881809612894008	46.58546923829183	1	0.03246378082576677	0.8027188955343856	0.028610420461041782	0.001068265450118554	0.9512547753450066	42.34446141723864
317000	-1660.5415706786312	-1414.4754603585554	-246.06611032007584	43.238399715319886	-1150.0483002568367	-198.4927203313805	-25.981828080235996	-39.95261169010219	-243.8939116621831	0.01336844373159194	0.9961141145496523	0.009131261186602482	46.112763093774	2	0.03649751703697592	0.8634387984862691	0.030779121911887423	0.0016642416985879248	1.103295953893916	42.34446141723864
318000	-1677.2586697426182	-1425.200845518928	-252.0578242236901	43.238399715319886	-1159.2129773984705	-198.12424883575423	-26.51626927499227	-41.34735000971092	-249.8628576444225	0.011854500024087826	0.9961141145496523	0.011577816723231736	49.12539402480083	2	0.03843131998879483	0.8706678954985092	0.030893125518103862	0.002085607374092701	1.1863723298905284	42.27522552193681
319000	-1665.9193487940202	-1420.3904480746246	-245.5289007193956	43.238399715319886	-1153.7164011785526	-201.0309170317039	-26.20981594516015	-39.433313919207876	-242.97234963268727	0.015830466321022585	0.9961141145496523	0.005146013068154749	51.11493428087085	1	0.04391880261509249	0.986751041496652	0.029872029591343018	0.0027996387352714745	1.205106273213811	42.213751681669144
320000	-1667.4770650660942	-1426.7781387547352	-240.69892631135886	43.22855544193863	-1161.5961645477769	-197.7386242486681	-27.267779303608663	-40.175570654681415	-239.29322656338445	0.03361176484763554	0.9961141145496523	0.0015183129868896793	47.154269961528875	0	0.03996306334377642	0.6269791415803533	0.03360371309818626	7.41131462208854E-4	0.6727336536222788	42.11851912981786
321000	-1659.8701332150858	-1422.4888648007923	-237.3812684142937	43.22855544193863	-1160.838992285415	-195.34786714313168	-27.126871128834352	-39.17513424341104	-235.40380152545276	0.0362736483810276	0.9961141145496523	0.0014144701245124877	43.646108932860486	0	0.041897141576630346	0.802040422757139	0.03467732010421143	0.0014438793387039604	0.8998696838768108	42.10916258139557
322000	-1656.3286118665787	-1415.5229034407394	-240.8057084258393	42.5338204559084	-1153.3380001504872	-196.78809283061057	-27.5423829029549	-37.854427556686616	-238.82620140326898	0.03016667866903864	0.9961141145496523	0.0019143450905308868	46.61622178759055	2	0.03725708081351572	0.8026795035659889	0.03089489007614977	0.001048737598058263	0.8866649374527971	41.9576156419947
323000	-1637.2463140254797	-1409.2578271104198	-227.98848691505978	42.5338204559084	-1142.1641660001949	-198.08236644903855	-26.903276640803654	-42.1080180203829	-225.58383475063002	0.02744705196744043	0.9961141145496523	0.0025450897425862277	44.52141433493574	0	0.042873152784600986	0.937704922451176	0.03156174977585437	0.002120594528641836	1.0349790033162234	42.34418715199187
324000	-1641.3464985949443	-1410.9199332212158	-230.42656537372844	42.5338204559084	-1146.9727444955518	-193.23895081993336	-27.816805475386904	-42.891432430344004	-228.37864670447095	0.03538495663684793	0.9961141145496523	0.0015589572708691562	42.665068481486294	2	0.0382635908474609	0.8241620371006197	0.03287015033653591	0.0013716663721113705	0.940851190787973	42.31030254056281
325000	-1639.6772058112986	-1411.6845052129786	-227.99270059832006	42.5338204559084	-1149.6009821508105	-191.58504770653047	-26.758113683153443	-43.74036167248419	-225.9545007979297	0.020428675984240564	0.9961141145496523	0.004871488697865798	43.17627915477199	1	0.041030970915860505	0.8211040133384613	0.03383879428217788	0.0015740062064827092	0.9200728970601053	42.31497575452509
326000	-1630.933201324581	-1403.3705698263054	-227.5626314982755	42.5338204559084	-1137.3912737957792	-195.31950062423	-27.527897676775964	-43.13189772952037	-225.13938059906036	0.02060340321673954	0.9961141145496523	0.004414762637684944	44.17881384895585	1	0.04137497642804435	0.943689239918029	0.031842707874147634	0.0015500818587675723	0.9600830998493762	42.0087045114339
327000	-1644.604084215865	-1410.7153411974498	-233.88874301841517	42.5338204559084	-1143.8576010983566	-197.85256910397047	-27.208234415943945	-41.796936579179004	-231.44877403546852	0.027717087691582806	0.9961141145496523	0.0019254035005235438	48.04799499838526	1	0.04431705811908494	0.949073533645565	0.03345673282514733	0.0019569633393369808	1.0112277417159774	42.18836292427559
328000	-1639.3763791628785	-1410.3461760307543	-229.0302031321241	42.5338204559084	-1144.9140311945096	-191.7914123986224	-28.459485584697713	-45.18124685292471	-226.4874892874351	0.04795089609551429	0.9961141145496523	0.0010308205661874869	42.56998674608715	2	0.04839185486419629	0.9822673563419516	0.03455144517387587	0.003010598881322776	1.2377143467709408	41.54498495183589
329000	-1644.988327523372	-1422.764515646138	-222.2238118772338	42.12534489380271	-1148.552724299122	-202.78870904272665	-27.791309671327756	-43.63177263296159	-220.21622585081963	0.029905149443437903	0.9961141145496523	0.002307874881266434	42.55258912432908	2	0.04609951200595667	0.8114846188374385	0.034262868261965264	0.0016417163410110001	0.9882034459311663	41.54498495183589
330000	-1639.645611614546	-1410.1364641999492	-229.50914741459673	42.3307035617734	-1146.2161203369265	-195.09888333826456	-27.99188022260331	-40.82958030215473	-227.77278307499944	0.02091135479278601	0.9961141145496523	0.0027622032967514836	43.7971992303408	2	0.049090647412454835	0.7271894531862062	0.03692095763371729	0.0014276310707738808	0.8498821672392535	41.54498495183589
331000	-1644.2364458145425	-1417.577853123295	-226.65859269124763	42.1414654541079	-1153.0336159903648	-193.44891593309052	-28.702226143583513	-42.3930950562563	-224.83142033926015	0.02256707606329584	0.9961141145496523	0.0035183357336817807	42.185517872376174	1	0.04639705808928522	0.7552191103186096	0.036770811403452605	0.0010171436210736748	0.7173973169747065	41.605970043132544
332000	-1635.7252668371646	-1410.7753495456002	-224.9499172915644	42.1414654541079	-1142.4228991653183	-196.61291671987362	-29.232689761652694	-42.50684389875574	-222.27864313718973	0.027949863045869137	0.9961141145496523	0.0024051644054649142	43.17588820921629	1	0.05959859484262689	1.0240415549383004	0.03583753065336002	0.002625183196002989	1.0424094567751416	41.605970043132544
333000	-1629.08906731048	-1404.868850619839	-224.220216690641	42.16032066877635	-1146.6862040560204	-188.47413193981623	-29.219634266682053	-40.48888035732011	-221.34578394648003	0.019015539930910146	0.9961141145496523	0.005165263527230634	43.57152773328919	0	0.05901485601555901	1.090561981147114	0.03682901870890325	0.0030476347888952443	1.1115555079279276	41.62458566288375
334000	-1627.2136743184988	-1399.07701384221	-228.13666047628894	42.21495636851833	-1140.3961339067582	-189.9010140975742	-26.561462546778955	-42.21840329109835	-225.63957248056172	0.013880160622047	0.9961141145496523	0.008972000519965762	43.1825498428968	2	0.05248526144128998	0.9675053197804114	0.0348141929677926	0.0017269750003118885	0.9410255687524088	42.14314102465864
335000	-1639.652727140528	-1406.616349481228	-233.0363776593	42.208380433602564	-1147.6538363739016	-189.7190721575951	-27.74844210752896	-41.49499884220243	-230.16584950946714	0.011105819970348282	0.9961141145496523	0.01661269563917305	42.42560460562244	2	0.052627736289284875	1.0892779564818522	0.03332285037047025	0.0027421699629061025	1.082372181750905	41.38219895359447
336000	-1648.3375243990456	-1402.1861347043118	-246.15138969473378	41.959359084996514	-1146.103617226847	-187.01754843661504	-26.983049455453397	-42.08191958539635	-243.39458593030545	0.004604979655807647	0.9961141145496523	0.07279298490987689	44.75579040835704	3	0.05155280653943329	1.0519736467166785	0.03685932810791535	0.002878425314408965	1.0819098870947657	41.78282323408766
337000	-1645.2245788121977	-1411.9831392391905	-233.24143957300728	41.964431524589514	-1148.9450042440665	-194.92056987445187	-27.46625829829446	-40.65130682237751	-230.79582102378757	0.00832204865398346	0.9961141145496523	0.022839542646952714	43.001794995771654	2	0.05701613257986489	0.950894138217977	0.03794156992613045	0.002926246256556327	1.0540636180090521	41.78787433237662
338000	-1634.8438005703317	-1403.3704905020509	-231.47331006828088	41.964431524589514	-1141.5221897528222	-193.03053767856886	-27.46383365988756	-41.353929410772174	-228.88223532269882	0.013764573567996577	0.9961141145496523	0.013080290008154059	42.44158435678475	5	0.05733513099536013	0.9979511483315955	0.03936390595784698	0.003425319168508087	1.0806107189149317	41.51257306328402
339000	-1639.4559398959354	-1414.1534510484219	-225.3024888475136	41.964431524589514	-1148.6115537250753	-196.7094211107446	-27.76683597701883	-41.065640235583025	-222.36121042302378	0.0166004026985307	0.9961141145496523	0.008966639902124348	42.09190060744512	3	0.05733513099536013	1.112576401873096	0.0376630288780276	0.0044059554651301	1.2221373523293622	41.686839756128045
340000	-1638.3321194313203	-1411.5928831697572	-226.73923626156318	41.9810532210772	-1148.9072122887733	-194.96545410976816	-25.775245595388697	-41.944971175827014	-224.08096236906994	0.013426789769164935	0.9961141145496523	0.011048748562014394	42.57986941344387	2	0.047987644900504674	1.0198055760732991	0.034071651879414015	0.0029240653554542095	1.1506750613766945	41.6263164529231
341000	-1636.4547817808625	-1406.638911157554	-229.81587062330846	42.23077334105229	-1149.3236940075842	-191.5604457436554	-25.383975220558575	-40.370796185755914	-227.29704307797363	0.029437054895787126	0.9961141145496523	0.0025569743300803117	43.20406044883175	3	0.04591122247185441	0.9745347916420712	0.031880676705671594	0.002178213388085244	1.0555612288584744	41.73090839743625
342000	-1636.370637225803	-1402.9952262576621	-233.37541096814076	42.02601147489244	-1138.5322882709752	-197.81093990999733	-25.49256032581496	-41.159437750874496	-230.5656758904588	0.017764518668382814	0.9961141145496523	0.006791401710127403	42.33430111806402	5	0.05265473736959669	1.0693135518682653	0.035839452245381855	0.0042926935155171864	1.1992523682579896	41.95669636805786
343000	-1630.8891973097457	-1395.3132249731123	-235.57597233663347	42.06034083060261	-1129.0501255688173	-193.1544466274574	-28.453682212320302	-44.65497056451722	-232.64875071722454	0.015456183558797689	0.9961141145496523	0.007907436951842043	43.40997573303151	4	0.04950038818672547	1.1079420332057437	0.031053625924978002	0.003944473887579095	1.2583910973867922	41.44525969393486
344000	-1634.6296067177555	-1402.1061259515463	-232.5234807662091	42.483505887692445	-1134.0505341222033	-193.97004952187768	-27.332604916862554	-46.752937390603	-229.49130350650495	0.019152914551163722	0.9961141145496523	0.005708410935817298	42.90443194924165	3	0.05731159212872769	1.1426075911765974	0.03512120450760342	0.005027402450486248	1.2788407471368126	41.57069893099165
345000	-1629.9920374484568	-1395.3517914827605	-234.6402459656964	42.483505887692445	-1134.145170249114	-189.59727917353808	-27.609692436117918	-43.999649623990585	-232.15076718495317	0.01840380171174933	0.9948748278227605	0.011054008358306548	44.715506158417384	2	0.0530442542485173	0.9650467332930613	0.03613860233670659	0.003088541051906929	1.0635259112702735	42.04786717593382
346000	-1630.090990197738	-1403.0869119846152	-227.00407821312265	44.07748731658637	-1141.7814689575264	-192.85949296482104	-25.979321080820487	-42.46662898144715	-224.25451431040568	0.02645446333483343	0.9948748278227605	0.004083534276269161	45.20236887427651	1	0.05385467562571548	1.0496050730226198	0.036755101353260135	0.004266897239437392	1.1420468219723354	41.659927138795325
347000	-1633.9875496434859	-1400.2329095521025	-233.7546400913834	44.07748731658637	-1132.031525957845	-196.68324596262414	-28.66439383572594	-42.85374379590751	-231.08409090309692	0.014004535687216343	0.9948748278227605	0.016708326852675454	44.536141057825	3	0.04945816758653083	1.0238052656673284	0.03236766635498042	0.005246754804529439	1.3487044775053216	42.11942971303722
348000	-1634.3114657230667	-1403.6183507478906	-230.693114975176	43.447404588620195	-1139.0453120871211	-193.15781430079616	-28.56719166420306	-42.8480326957702	-228.14058455861138	0.013429693000596645	0.9948748278227605	0.014760807046704875	44.97661192379686	4	0.04945816758653083	0.9854479039336458	0.03588002644420282	0.005695184356193919	1.321473655682838	42.363810600736095
349000	-1652.5634936514896	-1424.4183252268795	-228.14516842461003	43.447404588620195	-1161.029363533773	-194.4840517096841	-28.45682964529567	-40.44808033812654	-225.65537227711064	0.016880909242228157	0.9948748278227605	0.010271329911863178	44.649056510334304	2	0.04939022869204342	0.9651492572834798	0.0367591289538775	0.004088444403428742	1.169221354103154	42.34561300336176
350000	-1638.1402760405235	-1412.229480730507	-225.91079531001657	43.54452640992093	-1148.0315061068413	-198.2795139147279	-27.747380809260015	-38.17107989967787	-223.42099916251718	0.024604701132526535	0.9948748278227605	0.00500645628010029	43.634573767778186	2	0.04985604326651198	0.9651492572834798	0.035231626654039366	0.003581877270251066	1.191593013252135	42.26224619269382
351000	-1628.5624734558023	-1401.9965709554453	-226.56590250035688	43.54452640992093	-1137.7602326245733	-197.2552260054812	-26.42320481449807	-40.55790751089264	-223.50067533471992	0.03835327090283152	0.9936246908140381	0.003753141774812689	44.89669321930466	0	0.04985604326651198	1.1535530561920266	0.03374083688554664	0.0050031077494268345	1.284424537439483	41.87752686597637
352000	-1628.3098457377296	-1401.940513192868	-226.36933254486172	43.54452640992093	-1142.3467590456871	-191.41006477309097	-27.540545032998814	-40.643144341091144	-222.94079392837173	0.04065229447506851	0.9936246908140381	0.0032227710961820447	44.47435821920629	0	0.04985604326651198	1.2747377214968354	0.03328331275739985	0.005963045167289957	1.4865822044758197	42.00828611319823
353000	-1631.5782154937792	-1409.1415120118072	-222.436703481972	43.371363221220065	-1147.2154905749703	-196.73041727858947	-26.48989970548502	-38.70570445276268	-219.20829400538608	0.030288447230784624	0.9936246908140381	0.005072951322368638	43.59701349383636	1	0.054221036205917464	1.207793440313832	0.03726967903207256	0.007545368608430347	1.4684033451806533	42.148901893527274
354000	-1639.24971262814	-1411.6324989546565	-227.61721367348366	43.371363221220065	-1143.4016466521036	-198.21134641260886	-27.468944187891342	-42.550561702052676	-224.33913499547896	0.03581727472256628	0.9936246908140381	0.0037447361050741935	44.894989388965044	1	0.04935940188270036	1.224365938291842	0.033222336080028524	0.005845259910767911	1.4364761001478366	42.148901893527274
355000	-1644.6935241664364	-1418.8497770228507	-225.84374714358563	43.441882739251234	-1151.7280746883728	-200.01050586119277	-26.99745520358429	-40.1137412697011	-222.74665438706293	0.05844716321773102	0.9936246908140381	0.0020811138968398982	44.343319909008315	0	0.046931613241847095	1.1641193256796325	0.03321301225164654	0.005901302790765698	1.4698874215987063	42.50067150962889
356000	-1647.2378429578316	-1421.9053794165732	-225.33246354125836	43.441882739251234	-1153.3890763537802	-196.38612272854834	-27.988443190655705	-44.141737143588976	-222.6469117525212	0.06843985520358431	0.9936246908140381	0.0010537484554717666	45.107480888560005	1	0.041466237761307735	1.0286967099590711	0.03440235036559078	0.0038926128347530355	1.3295246287459663	42.020150557397294
357000	-1635.0301754036739	-1409.9919164452608	-225.0382589584131	42.54206372519066	-1142.8556325244622	-195.89915024943286	-28.196588818584377	-43.040544852781416	-222.23419141203314	0.0552086901633213	0.9936246908140381	0.001771888913716803	43.01510345930238	1	0.04618189316767866	1.0674549900601507	0.03502219057331931	0.0043676525177268445	1.3918528620648587	42.391606832530826
358000	-1633.8502905570306	-1406.9704617772702	-226.8798287797603	42.54206372519066	-1141.7337192366067	-195.31516133409704	-26.72843127739386	-43.19314992917274	-224.64432456038674	0.047989294130600275	0.9936246908140381	0.0019209939930619618	46.70251433586806	1	0.04904080889230655	0.88356401596919	0.03807035872622354	0.0033085159753871744	1.1137575515084577	42.34826360345145
359000	-1626.6826095805102	-1399.1803283319873	-227.50228124852288	42.54206372519066	-1130.8286812303036	-195.34888360123858	-26.50739526656542	-46.4953682338797	-224.70301535027244	0.045967302981966496	0.9936246908140381	0.002386052518434209	44.04037075340318	0	0.04593690799525989	1.065880736546734	0.03234617326329336	0.004149067979158515	1.310321909947104	42.38696072258769
360000	-1641.77484626795	-1412.5306444288904	-229.24420183905963	42.54206372519066	-1151.2523998738675	-192.95853446437178	-27.190129954999176	-41.12958013565215	-226.9003597558311	0.08089429185037489	0.9936246908140381	6.76188238642917E-4	44.87622513616546	0	0.04181664176918431	0.9181810708637044	0.03265412884610063	0.0022698509737160712	1.1711962731181333	42.33939660294517
361000	-1640.4614995182724	-1402.4157195841449	-238.0457799341274	44.45254155835034	-1137.079043945456	-198.22320613853609	-26.887477115905774	-40.22599238424686	-235.33275001027764	0.028704115111761023	0.9936246908140381	0.005940946426590253	44.68964155886068	2	0.04707047146717007	1.0376644665936763	0.029755983104672874	0.004107887700601305	1.4211907838341373	42.33939660294517
362000	-1630.5307835017063	-1400.4202262698136	-230.11055723189276	42.90412759247506	-1130.6951583609743	-201.52655662996764	-26.88088418711141	-41.3176270917603	-226.87397162850957	0.04258146196097869	0.9936246908140381	0.002325210006260607	45.1732502739452	1	0.05854874785826743	1.2105194992587671	0.034467108226948366	0.01172602244216689	1.7845733880909649	42.33341351251687
363000	-1643.6454592422865	-1412.4301438863802	-231.21531535590643	42.90412759247506	-1150.8563508963705	-197.2327743986134	-26.34857633710519	-37.99244225429115	-227.98868769671958	0.05712592535722584	0.9936246908140381	0.001444267350345242	43.3225583564625	2	0.05854874785826743	1.2071994558970125	0.03430040132107864	0.010955440785397157	1.763261288476221	42.42413961961571
364000	-1631.408955736663	-1401.4576423029514	-229.95131343371176	43.283980005223086	-1139.1408860371891	-195.34894299676282	-26.395669724671684	-40.57214354432759	-226.5017016052978	0.02576338213246899	0.9936246908140381	0.006943349879486911	43.3225583564625	2	0.05854874785826743	1.2818124496653283	0.036802628693940416	0.012139775392201683	1.824615930025093	42.42413961961571
365000	-1639.4556185939869	-1404.0392828819265	-235.41633571206043	43.283980005223086	-1139.683696398338	-200.309314311884	-24.61913791676588	-39.427134254938665	-232.0368077012496	0.040443708110052684	0.9936246908140381	0.0035341010418594525	43.3225583564625	3	0.05929783885554071	1.2583022807865194	0.042489545229280404	0.01068373659521732	1.7107274990761174	42.311207022183524
366000	-1645.2377844621647	-1419.387734124823	-225.8500503373416	43.15741061666557	-1152.9504819187378	-200.69924898430344	-24.805234028750277	-40.93276919303154	-222.55763205506304	0.05208994113441698	0.9930678977183612	0.0023541602601520853	44.07190723639394	1	0.05738859603666729	1.229155730404464	0.04371275012022288	0.0068600241873428836	1.4680383841020568	42.48006714582782
367000	-1646.6574885687044	-1417.5813231759507	-229.0761653927537	43.15208174797136	-1146.3044513046837	-205.956384595256	-24.630283442878188	-40.69020383313284	-225.54495863279453	0.05388009136345497	0.9930678977183612	0.0022731848942750773	43.25258302856633	1	0.05489258539477105	1.3092496900975996	0.036786486394310154	0.009861979957000366	1.713715376844427	42.1148487653976
368000	-1632.2992759808656	-1405.8526869834202	-226.44658899744542	43.083613982251286	-1145.8504041966519	-195.45929753656503	-24.79756354469833	-39.74542170550491	-223.76530847062486	0.06036428474625839	0.9930678977183612	0.0019469982509897055	44.6654963725234	1	0.05489258539477105	1.0273037616891807	0.033983690344165284	0.005462889711186823	1.3185009277397726	42.1148487653976
369000	-1646.1606579307115	-1418.168189171002	-227.99246875970948	43.083613982251286	-1151.0713299026281	-200.17141827515366	-24.87618023399669	-42.04926075922372	-225.32827860810394	0.0668057811115814	0.9930678977183612	0.0016000470655276918	43.32338934133899	1	0.052662558175471635	1.0217329982716097	0.03414672783889641	0.0038885072456549957	1.1790456390955828	42.47143307585229
370000	-1635.6631216291344	-1409.8161362695243	-225.84698535960996	42.57101778999136	-1146.1397179546993	-197.3364070332563	-25.490441531902437	-40.84956974966622	-223.10535672947174	0.05880034180553526	0.9930678977183612	0.001644333668441147	42.82772910998444	1	0.04665209995531452	1.047009871337672	0.032191304117056736	0.0035233104120022105	1.2066693922930158	42.47143307585229
371000	-1635.6702501729364	-1407.8805757155064	-227.78967445743004	42.579250064582574	-1142.185489420226	-196.90180183565482	-26.178330814037402	-42.614953645587946	-225.20666286700936	0.10025505221422515	0.9928942284112732	4.630928834172765E-4	42.82772910998444	1	0.05129450754078346	0.9953336129063491	0.03907061491716894	0.003849778626875552	1.144437627813649	42.47964609300607
372000	-1636.0138438091283	-1403.5402521028236	-232.47359170630472	42.579250064582574	-1138.8551539274351	-194.22939036629367	-26.153328737258885	-44.30237907183593	-230.12645482204337	0.06907865822916391	0.9928942284112732	0.001764575623124591	44.36287825496679	2	0.049871645973759114	0.9192372239466455	0.03840343349306001	0.002482995061373348	1.057118246718218	42.417168757587525
373000	-1632.2531719380152	-1402.5797428122955	-229.6734291257196	42.579250064582574	-1139.4993747781725	-193.91718994209873	-26.835367006544967	-42.327811085479404	-227.49627500842098	0.059284424490590064	0.9928942284112732	0.002284699359478358	43.408679451797106	1	0.04424784324924878	0.8650113520217931	0.03490276163475475	0.0018485992292481468	1.0499968264336454	41.87590458177313
374000	-1657.8236698336814	-1427.837027122004	-229.98664271167738	42.711779990395264	-1149.5506045239204	-204.22386924274295	-28.387678223793518	-45.67487513154715	-228.49898172399145	0.09437405822558151	0.9928942284112732	4.76573538602982E-4	42.893928796364875	0	0.03590174491573088	0.6515273251391404	0.030642527345245123	7.235749187423565E-4	0.756408526849459	41.88067418113631
375000	-1648.0183776083745	-1410.2178898636587	-237.80048774471592	42.72812719763827	-1138.1475272944351	-197.88380137256308	-30.34261507055681	-43.84394612610376	-235.91236817176483	0.044014556104254136	0.9928942284112732	0.0028375324690697533	43.31345492700819	1	0.03338072952798974	0.7741433029469876	0.028576477170484563	8.145181301219795E-4	0.8562400062951472	42.17355876638363
376000	-1657.6079310536259	-1422.7550412171684	-234.85288983645745	42.72812719763827	-1146.4974099131216	-203.21107088139067	-29.49027865754922	-43.55628176510687	-232.97634045255828	0.05995211086084887	0.9928942284112732	0.0016662515497987238	42.873869125307344	0	0.04040309078708965	0.7705440352217342	0.033908681950295616	0.0010573317584951073	0.79367309094866	42.17355876638363
377000	-1645.2042905508952	-1407.5760920945877	-237.6281984563074	42.36518238649405	-1146.1017597389766	-191.8822462938236	-28.376617853677597	-41.215468208110025	-235.68159229825622	0.0920534789992663	0.9928942284112732	4.624056007142128E-4	44.65837664248437	1	0.04040309078708965	0.7923843921857059	0.0332380518768187	0.0010793177013703847	0.8228054405077	41.9725854088703
378000	-1641.6448502340709	-1406.8311138288173	-234.81373640525368	42.266375645013895	-1145.4216912322122	-194.71089726198142	-26.97126829531846	-39.72725703930525	-232.7449493422038	0.052186272149426824	0.9928942284112732	0.0019294500372777274	44.33733941758334	2	0.04523028540548872	0.8307349692897281	0.03609564797753674	0.0016139608949601492	0.8821327417424993	41.9725854088703
379000	-1633.7888798676934	-1401.4518624350385	-232.33701743265482	42.266375645013895	-1142.416446889995	-188.6362236226858	-26.801671242606705	-43.59752067975083	-230.12913384217055	0.037579419567631854	0.9932777178837991	0.003434698446985221	43.84567769669795	0	0.040400942625949725	0.8747737046051622	0.032032135959266794	0.001423312301742664	0.9803403665667774	42.152795080728445
380000	-1632.6749854271243	-1404.332792040653	-228.34219338647125	42.266375645013895	-1143.089563267861	-192.04619186425504	-25.45345983183651	-43.74357707670059	-226.0412982952697	0.0699557699706272	0.9932777178837991	0.0010551042531429706	43.87029999385925	0	0.042291098694676114	0.9044323346888908	0.030662124729176704	0.0014834641468484545	0.9451739614720399	41.71164904297338
381000	-1642.750747556734	-1407.583247951724	-235.16749960501	43.83263617505582	-1143.1035767102055	-190.20532449107054	-26.79957499567852	-47.474771754769264	-232.73253855451665	0.07624681603205175	0.9932777178837991	8.936130673708924E-4	45.66296057001644	0	0.042291098694676114	0.9474601554115949	0.029407455200424596	0.001964860858108873	1.0711040903502764	42.082696540520246
382000	-1645.0794692920729	-1409.7394617086684	-235.34000758340449	42.973360929231255	-1148.3270330682867	-190.77333943784242	-27.16775488648754	-43.471334316051646	-233.16282828246858	0.07033358869466591	0.9932777178837991	9.205714624123501E-4	44.90812157691741	1	0.042291098694676114	0.8650193449713781	0.030838506265155267	0.0015979485578877226	0.946832160630695	42.57379760368976
383000	-1645.043583540606	-1405.7567140020938	-239.28686953851218	42.973360929231255	-1144.2755353895184	-190.28362575107408	-25.96573961128602	-45.23181325021538	-236.62782127605942	0.07318206255741429	0.9937936999275486	8.054371001612169E-4	43.194224200241145	1	0.0451090050778034	1.0200578229414203	0.032144354071908736	0.0032508930932041765	1.2143534318674873	42.57379760368976
384000	-1641.0082435192487	-1401.6871772087102	-239.32106631053858	43.115771322569614	-1139.0411980652823	-189.09663069089535	-27.568729997544967	-45.98061845498745	-236.4696612239536	0.0447123650913434	0.9937936999275486	0.0023664004236676824	43.65618291774875	0	0.04388598278166392	1.0829923878297447	0.02957114829354681	0.0034921083827429713	1.2396662895355326	42.58528761158577
385000	-1656.3606244243642	-1409.0464750459007	-247.31414937846358	43.115771322569614	-1146.5270303649143	-187.12601113672986	-29.027300951896144	-46.36613259236037	-244.75388831059888	0.0348480615024049	0.9937936999275486	0.0040838724949094985	47.46800457437753	1	0.041487784703384614	0.9879537127379235	0.03289718806559755	0.0023965448180998327	1.0556912694270906	42.58528761158577
386000	-1637.155976013878	-1398.9533189858796	-238.2026570279984	44.29505793763813	-1135.9535654239423	-187.9065481296553	-29.563803362521806	-45.52940206976022	-236.0217428343263	0.019567620748518266	0.9937936999275486	0.0119378361977258	46.35582912367762	2	0.041487784703384614	0.8662048880019245	0.032168136020402215	0.0022105991957205185	1.079008691945424	42.40412452916672
387000	-1636.809208601359	-1398.6204022851798	-238.18880631617918	44.07759747687832	-1130.5029112996726	-193.44095778970933	-29.281749532976864	-45.394783662821155	-235.68598847283744	0.025169920041709655	0.9937936999275486	0.006912015026557705	44.88795441771358	3	0.041447070619172084	0.9693573051361375	0.030124097608670353	0.002547200319328569	1.1955016927079376	42.36310310139628
388000	-1642.82813243714	-1396.3833020395834	-246.44483039755676	44.07759747687832	-1121.8011266265605	-199.3959097086494	-30.82576116907329	-44.36050453530015	-243.99014672378408	0.008589368787013432	0.9937936999275486	0.04116184729822128	44.88795441771358	3	0.03984892463048546	0.953816562031131	0.028899041650486915	0.0020852477879608872	1.1308168495368724	42.36310310139628
389000	-1653.59078348829	-1409.5362538625507	-244.05452962573943	44.07759747687832	-1138.3794099269915	-194.44244336820802	-29.276490041825973	-47.43791052552523	-241.5970902536557	0.01800842611532471	0.9937936999275486	0.012563770277909728	45.90364507788015	4	0.04027696315902284	0.9547052234376932	0.029419356965437293	0.002426677526361084	1.1773986433941672	42.511807620214675
390000	-1657.947947590788	-1406.3598915252076	-251.58805606558053	44.07759747687832	-1136.7201114760371	-193.48177859035442	-27.575203105033676	-48.58279835378229	-248.516013251743	0.01758934831271947	0.9921476037868964	0.021085797120216212	49.77156240728688	6	0.04428672751368428	1.155811979512244	0.03199169330367442	0.004678145933044871	1.4427746750416794	42.72544395778521
391000	-1652.3167325338397	-1408.407859471862	-243.9088730619779	43.17821122960869	-1137.571060020413	-195.88169977267336	-28.559676425021213	-46.395423253754466	-240.7258768927383	0.03026538548674041	0.9919988899572985	0.009250881594675435	45.47804605848131	7	0.04511816382903639	1.1926661836208323	0.034796222472914896	0.005511710262175862	1.4950668989613387	42.10728078313031
392000	-1648.8788102125322	-1403.3873492602524	-245.49146095227985	43.6633835363244	-1142.5636576944116	-188.02714660621245	-29.210029286053466	-43.586515673575015	-242.49990782369852	0.0194546535604786	0.9919988899572985	0.015049658652174834	45.78843394637845	4	0.04311347993023653	1.1291728505926406	0.032185986204868115	0.004462472033347742	1.404984700944394	42.78982616019385
393000	-1658.013206434478	-1409.8625252540096	-248.15068118046827	43.6633835363244	-1144.4217723110146	-191.84223356004333	-32.5754071802169	-41.02311220273486	-244.70062022521319	0.023123671802528716	0.9919988899572985	0.014071491380987358	44.798732176944256	5	0.04311347993023653	1.2819632826045895	0.02924808157567655	0.00649271018408458	1.7342886143359124	42.78982616019385
394000	-1649.2638131472495	-1403.1144820076918	-246.14933113955775	42.46255931309866	-1149.7400439969138	-185.45453709116796	-28.91574596530937	-39.004154954300766	-242.91207441450405	0.028951569495838738	0.9919988899572985	0.008604619095368811	45.696272100449775	4	0.04505323054550463	1.210743297199655	0.031542724719306824	0.005310905685396882	1.5122713603594	42.35314984350679
395000	-1647.0694244667804	-1408.3341154378431	-238.7353090289373	42.46255931309866	-1142.4197384395602	-191.09127725187287	-32.39520639422437	-42.42789335218571	-235.4980523038836	0.031233798972675458	0.9902683085305881	0.008643623735356333	42.538443215078274	4	0.04619834106397836	1.210743297199655	0.03501862693124676	0.005332941623539506	1.577008375229706	42.35314984350679
396000	-1633.639806677819	-1400.2703110449952	-233.36949563282374	42.76599031691828	-1134.725135425842	-192.52298254034127	-29.953883738885008	-43.068309339927055	-230.60075700165402	0.05474968410583434	0.9902683085305881	0.0045798003302549035	44.50032705343951	1	0.03950053727964043	1.055879892082664	0.02888936135298051	0.0029177761786166306	1.388674439779548	42.35314984350679
397000	-1631.3596477191918	-1401.663380986223	-229.69626673296878	42.76599031691828	-1140.6971332998962	-192.21152412317787	-28.791446545891347	-39.96327701725758	-226.3002145424824	0.0720204224346535	0.9902683085305881	0.0020272981359503806	43.14596309937821	1	0.057453870587864865	1.2638406661695465	0.03698169973837097	0.006132841944810273	1.4124879532582848	42.35314984350679
398000	-1622.9569784799144	-1388.6630026682535	-234.29397581166089	42.76599031691828	-1132.9641937097742	-186.8022015838684	-28.76678059195791	-40.1298267826527	-231.30526487613352	0.051335321060245874	0.9902683085305881	0.0048624306495287485	43.44591475282303	2	0.051334530200283605	1.128233713634723	0.0351800457760221	0.003979546477116269	1.234168691224791	42.35314984350679
399000	-1637.1750370777108	-1404.9312638008878	-232.24377327682313	42.76599031691828	-1139.5619187342816	-194.5448601494782	-26.670757850839408	-44.15372706628865	-229.18001582100675	0.07922958785870521	0.9902683085305881	0.0022982294246255883	42.78962869941297	1	0.05215832659762495	1.1530660240553559	0.03363832577299547	0.005806135420806809	1.5064898913715483	42.287442835585274
400000	-1634.596956616257	-1403.401772170048	-231.19518444620908	42.76599031691828	-1137.278926214085	-193.61793052648846	-28.022928601782613	-44.481986827691784	-227.8065322806996	0.06757237698197596	0.9902683085305881	0.0027098520932208074	42.7834954836221	2	0.05632421412151778	1.2613600425598626	0.032395729246566723	0.005614344325827876	1.4095807072470712	41.969368594168806
401000	-1641.0684730749988	-1411.764067269499	-229.3044058054998	42.76599031691828	-1149.4261906422826	-190.46606939177497	-26.421589459916145	-45.45021777552543	-226.2313088680171	0.0725862675504162	0.9880594146891818	0.0038178341334218686	43.57332666913583	1	0.05632421412151778	1.1561614018381654	0.03293511346115233	0.0032506219141158824	1.169579914300169	42.06319710385316
402000	-1639.6135250495088	-1404.4447821051817	-235.16874294432714	43.03186561535337	-1142.9399723336305	-192.92152282736984	-27.40531830980581	-41.17796863437536	-232.2066216188411	0.09495638510654325	0.9879801017590365	0.0020115114312068178	43.1124353064437	1	0.05632421412151778	1.1194529158707436	0.03561480149824925	0.0034171362657240256	1.125209782721377	42.49565768825503
403000	-1650.7111967613637	-1408.0308023327002	-242.68039442866353	42.514605707077486	-1140.9477949073323	-196.8219501197918	-28.93894596177233	-41.32211134380373	-239.44290421383013	0.03412258716225661	0.9879801017590365	0.017382728782796435	42.77412325936717	2	0.058644731312073345	1.2108211599177818	0.03462017656602446	0.004520802267149248	1.2791512547227628	41.81757363113964
404000	-1639.8266547203848	-1398.7038187006278	-241.122836019757	45.40966807401463	-1139.8249101126705	-187.92829885816175	-29.758630903553712	-41.19197882624181	-237.82323491194617	0.06395630058334582	0.9879801017590365	0.004207334460989761	45.731698332792014	0	0.058644731312073345	1.2315558560207054	0.033355113768398226	0.007948698729458987	1.607966460480985	41.81757363113964
405000	-1626.514120598699	-1392.9444828910266	-233.56963770767237	44.74708692674079	-1129.3661873349292	-191.82130047328118	-28.471606872062186	-43.28538821075407	-230.22506667273746	0.06282548782529578	0.9879801017590365	0.004404904252083718	44.926803763496984	0	0.058644731312073345	1.2465956719358438	0.03365300466034782	0.004514453903440561	1.2671223365023974	41.90845646894195
406000	-1644.689880034335	-1402.033089277312	-242.6567907570229	43.18160396108539	-1141.455321334723	-188.7444872473122	-26.97889377164215	-44.854386923634614	-239.10543923307088	0.06255962973162234	0.9879801017590365	0.004630601698601732	47.26793431235451	1	0.0556226060405093	1.3160341971411276	0.03242801063883672	0.0038034065536109696	1.262643850220353	41.66649916068816
407000	-1643.7996565458855	-1405.647586751427	-238.15206979445844	42.03898822881867	-1137.1435008625836	-194.59694496780193	-30.224419554642424	-43.68272136639914	-234.39972079269435	0.04464641905033445	0.9879801017590365	0.00776520474685256	42.58983422401363	1	0.05043120400430733	1.3839479795033693	0.030016054301508707	0.003695025730455259	1.3581952621354392	41.66649916068816
408000	-1647.6612950436363	-1411.0123692746201	-236.64892576901624	42.03898822881867	-1144.5139903934323	-194.2036237732134	-30.279321502168255	-42.01543360580622	-232.9443292051713	0.06343803319994698	0.9879801017590365	0.004020016020306813	42.05898738360993	0	0.053156953368383886	1.3677777965329718	0.033442610822583554	0.004144175108713474	1.3584272779006599	41.66649916068816
409000	-1630.3491821745124	-1393.0854200029596	-237.26376217155288	42.03898822881867	-1130.6779669456855	-191.35421182276173	-30.780775319845215	-40.27246591466731	-233.50146055373068	0.05279445409240346	0.9879801017590365	0.005861536345611032	43.37911464402991	1	0.05092534398017249	1.3873208864256064	0.030902349600876552	0.004816687357087475	1.3839808872580117	41.66649916068816
410000	-1631.704255718881	-1396.5207710914917	-235.18348462738925	41.95197922138464	-1135.861849950967	-192.28654288472583	-29.592447699999948	-38.779930555799034	-231.15491012719036	0.11127718032449263	0.9867951413578262	0.0015565313200341325	43.37911464402991	0	0.052129249211075805	1.4778909408981593	0.033836646615613454	0.005390799584894462	1.4349644965246833	41.66649916068816
411000	-1637.677644776202	-1404.651452998099	-233.02619177810286	41.95197922138464	-1135.8020922263042	-196.3839795447873	-30.11258605673244	-42.352795170275186	-229.20804444595296	0.10936509253640918	0.9859070505373447	0.0017469475862035193	42.33813860149592	0	0.042139707323366825	1.4062638124629434	0.03892988211474371	0.0034852553321256465	1.3487210109534187	41.84454638138141
412000	-1639.9688987919635	-1409.8332055895567	-230.13569320240694	41.6775318757197	-1151.7463915165363	-191.86928679533636	-27.55170011368348	-38.66582716400047	-227.28120094223115	0.09683237282175927	0.9860410849673235	0.002336555406850837	42.045398828954085	0	0.0404104577024345	1.0840067689662336	0.03705794213046646	0.0021569930213354784	1.0945529953977344	41.530041087537256
413000	-1646.3096794038875	-1415.2382361450725	-231.071443258815	41.6775318757197	-1147.7962085991178	-200.33881035782042	-27.43125168504424	-39.67196550309001	-227.93422405628786	0.07097510724407848	0.9860410849673235	0.004056880400733841	46.17935818789614	1	0.03977198632614397	1.1774427020424014	0.03522080010861041	0.0027053934945871537	1.2540728357366486	41.41674462660485
414000	-1639.2870929958951	-1407.2560079662856	-232.03108502960956	41.6775318757197	-1143.0966348619297	-194.42863632934046	-28.77160711947118	-40.959129655544395	-229.04226910598476	0.05166593476988151	0.9860410849673235	0.010108387030057696	42.05508859755167	1	0.03977198632614397	1.1282684026495247	0.03197184778071597	0.0028367530169997666	1.4025393579361443	41.62689934597897
415000	-1638.6882485866074	-1406.7259060928714	-231.96234249373603	41.6775318757197	-1147.278223364188	-188.9521277205323	-28.352114896429075	-42.14344011172161	-228.72944013459696	0.06856439898009677	0.9860410849673235	0.005946404058280033	43.67685119061648	1	0.040587189451658186	1.2092913467706028	0.03242762778532312	0.004157459338321876	1.5418618264526132	41.61668267212723
416000	-1652.558039262886	-1418.4232413535804	-234.1347979093056	41.6775318757197	-1159.1822170836401	-191.67489940891863	-28.324644424789405	-39.24148043623214	-230.68178484036838	0.06778030859722364	0.9860410849673235	0.003627455522158197	48.82229087248649	0	0.05117575729902677	1.2829547617618982	0.03651939058084485	0.0077437188644378626	1.6150009689266016	41.61668267212723
417000	-1654.067250960293	-1418.5987645023185	-235.46848645797436	41.6775318757197	-1161.7550043533913	-189.91269985719546	-29.04148003568334	-37.88958025604834	-232.2586071729513	0.034015610948924066	0.9860410849673235	0.018509555136118846	43.82357216615902	4	0.048491309096855215	1.201618058830717	0.035595605960512824	0.006177578339553991	1.5784084804497083	41.37757805060858
418000	-1650.1895881040527	-1415.453608808607	-234.73597929544565	41.6930896576941	-1154.0919335147096	-190.14403198250994	-30.305456660573306	-40.9121866508142	-230.8773084008983	0.0554150584003045	0.9832065804991219	0.015065629889110444	44.06966209993099	3	0.05121518015376781	1.42002726727006	0.03426968686264167	0.010923193782064558	1.9651877103741189	41.31757497877513
419000	-1639.344331041824	-1406.6780293402321	-232.666301701592	41.84849367637844	-1154.7468355579845	-184.2433879604433	-29.312971523640623	-38.374834298163755	-229.21989161969185	0.045060078760685816	0.9832065804991219	0.01920436447939346	42.121562173422035	4	0.054374987726505356	1.2807372501397867	0.0371164420570662	0.007771403287812676	1.6092398902105605	41.46769590888637
420000	-1648.6440239515096	-1412.0198421252792	-236.62418182623026	41.849969281445794	-1145.522133909673	-194.74374570253966	-30.195566683998432	-41.558395829068225	-233.2028589800263	0.03662519993652713	0.9826885370449912	0.029562266809675174	42.82165891216838	4	0.04883600234456974	1.2723163239517643	0.03503351949119895	0.006489868568503419	1.5736927795046736	41.602629507856086
421000	-1641.6564302003276	-1409.757836256959	-231.89859394336838	41.90684105015837	-1146.5295905908638	-194.6846311900947	-29.174591703407785	-39.36902277259295	-229.1642932778843	0.06715563485134689	0.9843101276155596	0.0075139545484428074	42.44789504943616	3	0.04666984584079503	1.0446141085574634	0.035953652851378935	0.003904754906219341	1.2509407799364478	41.82035237478437
422000	-1645.443295162217	-1410.1269144702903	-235.3163806919267	41.90684105015837	-1149.847702642143	-193.14777920030866	-29.076770500380853	-38.05466212745766	-232.1068373624552	0.07514735124865984	0.9843101276155596	0.0058991363181336055	42.432395843956535	2	0.047090631772720944	1.2015061353686853	0.032388804046302906	0.007514370520761763	1.6148785598768614	41.79234779831051
423000	-1629.4770852469683	-1400.7781798670424	-228.69890537992603	41.90684105015837	-1140.0271915093397	-191.8403611314343	-30.064724801663722	-38.8459024246047	-225.28546111776367	0.0792667769536737	0.9843101276155596	0.004797475070437054	42.84048428505418	1	0.047090631772720944	1.2696731447365015	0.030430836665124642	0.008914301470034029	1.7201736870783875	41.81547404360514
424000	-1640.4095264408954	-1409.269041303218	-231.14048513767742	41.90684105015837	-1151.969656475542	-188.82966855544208	-29.016251094706806	-39.45346517752697	-228.17066903347768	0.06936140158688556	0.9840920950695025	0.005882135980292758	43.14771538811981	3	0.047090631772720944	1.1219930395474458	0.033406609068744826	0.006396892815325666	1.499785278244601	41.81547404360514
425000	-1633.1261378358336	-1403.480519003717	-229.6456188321165	41.90684105015837	-1142.5396327500528	-193.5999259424236	-28.000726744922886	-39.34023356631772	-226.67580272791676	0.06363747946874349	0.9840920950695025	0.007176526167551135	42.60972387473567	3	0.047335988830797884	1.1219930395474458	0.03411910849703921	0.00628117089516522	1.4809539531958724	41.81547404360514
426000	-1634.0643099224528	-1402.983012982505	-231.0812969399478	41.90684105015837	-1142.0358738829902	-192.18696730525159	-29.009884473600962	-39.75028732066229	-227.816678093627	0.059414115582586906	0.9826220158912992	0.013457298606037917	43.060577534990905	2	0.05589583019450684	1.2198721521282356	0.03576336336016628	0.008483621936437633	1.6598383505827328	41.81547404360514
427000	-1627.009404091636	-1392.9553909461988	-234.05401314543727	42.17044080837564	-1133.0031273196412	-190.68049593312162	-28.701040860403726	-40.5707268330323	-231.21803098363077	0.05913847852328403	0.9826220158912992	0.008141613547102607	44.50855536655505	2	0.048016757259303974	1.0779267262439012	0.03311117733304421	0.004611996408742141	1.4159617104967102	41.79317644731262
428000	-1634.2640029616164	-1404.0630003975655	-230.20100256405078	42.17044080837564	-1138.0189433251483	-192.85182174835552	-29.44091524246657	-43.75132008159507	-227.11287037623526	0.032231283004214566	0.9844419047724938	0.029919314617371844	44.14218464733483	2	0.05278644771652205	1.1611468211029456	0.034286402704152306	0.006066041926215437	1.474497604295661	41.79317644731262
429000	-1638.9207075883928	-1404.8442820585701	-234.07642552982267	42.29937745799123	-1135.2036953838924	-194.6049220893724	-30.168633466261706	-44.86703111904362	-230.8123625907311	0.03082061960105346	0.9839080993602178	0.030609692337878403	43.06798069549124	4	0.05937144619760894	1.2196865980962062	0.036362478714827756	0.00939416600430709	1.573395029332151	41.8759701812354
430000	-1635.4468304836303	-1400.3723825911532	-235.0744478924771	42.29937745799123	-1134.4818017578161	-193.78011974621876	-28.76889052753991	-43.34157055957831	-231.8168201048359	0.019547027243744693	0.9897548465559848	0.03277588379040726	43.10738899243071	4	0.05937144619760894	1.217538893954781	0.038036785302709424	0.00825531640513499	1.5266602856043685	41.8759701812354
431000	-1637.5648876701011	-1405.1683590291382	-232.39652864096288	42.44956831634276	-1133.6005012424973	-197.38662280279547	-29.439990154846026	-44.74124482899925	-229.36807310484437	0.020609992049114862	0.9903827006845604	0.022112525164954752	42.65520214470414	3	0.05357362756852499	1.1413759019848282	0.03990103601793037	0.005944746673280333	1.4303277794266227	41.75160946685177
432000	-1638.9302055507353	-1409.1056240487235	-229.8245815020119	42.03239550529507	-1145.7137722474304	-188.61086775186916	-28.8639707761051	-45.91701327331881	-226.86704706950212	0.02231513394161415	0.9909443881867012	0.01976956237727394	42.74755891118942	3	0.05193534928783474	1.1179391083734378	0.039248059233167	0.005404516421177569	1.4240710288240714	41.61780122162071
433000	-1648.0441719400362	-1416.9126761152174	-231.1314958248188	42.03239550529507	-1137.9694512580174	-205.00316556639865	-27.42716459580723	-46.512894694994145	-228.1324751427123	0.025320678440450484	0.9909443881867012	0.013732162619355592	43.42928775699133	4	0.05111827957587783	1.131640832123251	0.03246454628142933	0.006524376160279765	1.5936487629569982	41.61780122162071
434000	-1642.3675366630487	-1405.9011698932195	-236.46636676982908	42.03239550529507	-1135.17096773139	-193.2521782740239	-26.030116988333837	-51.44790689947163	-233.75009077286632	0.02562757902135068	0.9909443881867012	0.01495539089250082	44.209096512642056	6	0.05764325393379952	1.0387245996680177	0.04179708001195451	0.006746572606321924	1.418915450546769	41.5074611395446
435000	-1641.966720456784	-1404.5139881710063	-237.45273228577778	43.62183983854239	-1131.033540692811	-197.55707620347624	-26.56349911507081	-49.35987215964836	-234.13794819891444	0.03331738000717098	0.9909443881867012	0.007358973608468443	45.51687223814821	6	0.05764325393379952	1.2366311369718606	0.0427246372341162	0.01109129195885134	1.7617694496807792	41.5074611395446
436000	-1648.117452025728	-1412.0947605531	-236.02269147262794	43.7006133673193	-1144.8013587569174	-193.40178425485595	-27.703142974130156	-46.188474567196614	-232.54396674934807	0.02745915254377902	0.9909443881867012	0.010647191563497872	48.23586611502716	2	0.05399607808504879	1.291594016122979	0.0452749110463441	0.01120796000155211	1.9246860688299492	42.02630430075065
437000	-1635.4878151463633	-1401.029031723413	-234.45878342295038	42.088492503724645	-1142.3995078575908	-185.1002123929624	-27.357375632453873	-46.171935840405915	-231.37458653263278	0.02294013346057938	0.9909443881867012	0.026946447374387065	42.28632962695467	3	0.061157514082282205	1.1598416741371447	0.042036786558524955	0.007465577738011052	1.5542291124482208	41.94941782129258
438000	-1631.9930649928679	-1403.6407063127485	-228.3523586801193	42.088492503724645	-1141.8994689506803	-190.14853003947837	-29.066899680500853	-42.52580764208898	-225.53078752078562	0.029092117464542294	0.9909443881867012	0.011788807390094911	44.648907531079544	3	0.061157514082282205	1.0731964453649392	0.043487628014100596	0.0075684739975562495	1.521396267359003	41.506924069216396
439000	-1636.534215844932	-1407.8775435453601	-228.65667229957197	42.07166532656681	-1150.7744263918958	-188.55614727218642	-28.232148174600272	-40.31482170667757	-225.8276692801376	0.04226425000898324	0.9917358019737408	0.004707207428029769	43.42548860636159	3	0.05789463369555592	1.0756355210447068	0.03635541864064636	0.00699320685726499	1.510107452864246	41.71521166139188
440000	-1625.9839837738405	-1405.4438265205447	-220.5401572532958	42.07166532656681	-1144.842376300947	-191.1547285079245	-28.347801348180898	-41.09892036349214	-217.4445592886413	0.04667347169799971	0.9917358019737408	0.003546011867513244	42.74817682345443	0	0.05789463369555592	1.1636233865021834	0.039117349125834325	0.0096295924980697	1.6865018066621484	41.47851656381295
441000	-1626.641287115169	-1404.602642701309	-222.03864441386014	42.05083247671895	-1145.0822878519245	-190.16608229769832	-27.94125975553918	-41.413012796146916	-219.14311942860687	0.08872706393180149	0.9917358019737408	0.001217109291422534	42.55391925331991	0	0.05720911228013418	1.0975017784027257	0.04280866754335591	0.006115932361771212	1.376151348076725	42.04675843221338
442000	-1646.5473133357225	-1418.975739760306	-227.5715735754166	42.05083247671895	-1158.4193203255995	-187.95889439350623	-28.084134963147413	-44.51339007805289	-224.71243658170238	0.051621447866545676	0.9907685671038756	0.004255794764202243	42.55391925331991	2	0.05729805424583952	1.0855331815251723	0.04282044573570864	0.004823772516746534	1.2250426741948566	42.04675843221338
443000	-1608.5112431794903	-1389.9113733640456	-218.59986981544472	42.05083247671895	-1128.6575894918237	-191.00230146670464	-28.070397560368452	-42.18108484514878	-215.6800319947619	0.06021014292499129	0.9907685671038756	0.0031516098725858535	42.969163909600276	0	0.05729805424583952	1.105508740666954	0.04111051918234106	0.0049398878689223	1.3306762176730833	42.04675843221338
444000	-1611.5304470866665	-1394.1156947266566	-217.41475236000994	42.05083247671895	-1133.6960347477016	-188.8616545352468	-27.82894243375097	-43.72906300995718	-214.26452413057555	0.05048693853802627	0.9907685671038756	0.00461289152149361	42.34736247594393	1	0.0588032938259704	1.181766379937017	0.036468239018482944	0.005846624251376955	1.347402232683593	41.916058103535796
445000	-1621.8445596225142	-1399.3612112328576	-222.48334838965658	42.05083247671895	-1133.5938337289904	-192.20931782418558	-29.300168592371488	-44.25789108731041	-219.42573524461704	0.045828489163188484	0.9907685671038756	0.0055799267255458385	42.579145688780685	2	0.05759431630982264	1.1510302185624974	0.03685826179748896	0.005124957996309748	1.311269610621017	41.916058103535796
446000	-1623.2605264177964	-1403.0496498102095	-220.2108766075869	42.14025207486442	-1143.3102818746015	-187.78123781285134	-29.02954765956626	-42.928582463190416	-217.5344794977916	0.04640387748411915	0.9907685671038756	0.005138337224775063	42.579145688780685	3	0.05759431630982264	1.0257115149371285	0.03794250779966399	0.004226870944352929	1.14993931899495	41.916058103535796
447000	-1632.0695599757105	-1407.133594918062	-224.9359650576484	42.14025207486442	-1143.035157210187	-189.12133057573004	-30.315419504405007	-44.6616876277398	-222.2305286421277	0.02312020262166489	0.9933792271618679	0.008245893773739696	46.05183903337138	2	0.05759431630982264	1.0351851205464329	0.037958152410281075	0.003951450070085101	1.1240374831125217	42.12806311499864
448000	-1631.3721487413957	-1412.9276688909176	-218.44447985047802	42.1601069798958	-1150.975163483739	-189.35597163443572	-29.29230429375072	-43.304229478992205	-216.14722568474036	0.04155403909377359	0.993882980566605	0.0030411069933593718	42.19800477734027	2	0.054029591598294395	0.9032683049633181	0.037517143185858054	0.002411426382568532	0.9218127409390118	41.91112605419085
449000	-1626.0937545121838	-1399.6451617889884	-226.44859272319542	42.1560116125259	-1141.5757322774148	-188.04225386619888	-29.40317570176941	-40.623999943605256	-224.03875777354042	0.05493449735277181	0.993882980566605	0.0019590184111113644	42.19800477734027	2	0.04955585981653003	0.9393719292649079	0.033138245515675076	0.00196417381696676	1.022350600115571	42.00062829033673
450000	-1625.5702201905003	-1405.2239714277728	-220.34624876272758	41.91626553277803	-1141.754831608064	-195.05172542460681	-28.779610285967067	-39.637804109135004	-217.843881600938	0.03187684615363599	0.993882980566605	0.003953671412514339	43.20008191126204	0	0.05197967617591902	0.9692116173916401	0.03397326023165247	0.002213645258887523	1.0139482188403264	41.88773783338199
451000	-1616.4872953170702	-1394.089975934894	-222.3973193821763	42.123340439126316	-1131.3767032804708	-194.5869551150294	-29.798393192495734	-38.327924346897944	-219.67890100976587	0.054577355988857906	0.993882980566605	0.001556209323441391	46.29844109051677	0	0.04684178638462229	1.0394243626138966	0.03395273094143316	0.001997409977032024	1.0546108375811256	42.038224367433514
452000	-1631.7470655220623	-1404.8492073510345	-226.89785817102774	42.05323532552033	-1143.4799276066458	-192.06104373303344	-28.656340434746948	-40.65189557660818	-224.32368817611098	0.05235299389126197	0.993882980566605	0.002177620218996343	44.9633021808943	2	0.04709270799992417	0.9924645606358254	0.035004583017454266	0.0019458483266439992	0.9997203177985909	41.83329066165939
453000	-1626.7460059123982	-1404.8561197685199	-221.8898861438783	42.05323532552033	-1143.8493520220127	-193.22573638692614	-29.70087107861204	-38.08016028096912	-219.72877614656775	0.05154428690378308	0.993882980566605	0.0023671345784457205	44.17793503147198	2	0.04348958742404931	0.8599217063487798	0.03559637651362128	0.0013026209812504205	0.8459319139062891	41.88683152130088
454000	-1639.3732364086316	-1411.8032143370615	-227.57002207157007	42.501064021796815	-1153.3608564138265	-189.9719194521031	-29.607421210823038	-38.86301726030882	-225.0416570778592	0.059388928835348645	0.993882980566605	0.001307336859192257	43.783370898953606	4	0.045346931515049496	0.9776211741827029	0.036765549556552375	0.0016222299912898525	0.9180895971247744	42.01898399472475
455000	-1626.9498002419461	-1400.4431828383192	-226.50661740362693	42.503542803364205	-1135.7450842121048	-196.51171163813234	-29.321000299913067	-38.865386688169096	-224.17625557597458	0.035463138491040776	0.993882980566605	0.0029165993427411937	47.96275284781099	2	0.03999527749755281	0.9138619929529486	0.03382029635663668	0.0017652816806374661	0.9948173658544687	42.01898399472475
456000	-1625.3992703946922	-1397.7458654321235	-227.65340496256871	42.503542803364205	-1141.8469439936732	-190.62732602999998	-26.786152411739696	-38.48544299671066	-224.7091521944174	0.0345517134429465	0.991788213008096	0.006284466134130342	43.11884244739219	2	0.04839058110320156	1.1135573476009921	0.03878499302510589	0.0027447096930163727	1.0517271499975038	42.19459702090133
457000	-1626.7753813988916	-1402.77594455023	-223.99943684866165	42.503542803364205	-1148.2476067573045	-189.34024028207926	-28.97246481849739	-36.21563269234864	-220.94436598217894	0.04634279049801631	0.991788213008096	0.002906705571839764	42.89910653524438	1	0.053346712488573575	1.1501880202999104	0.04057164188859096	0.0032430213997572447	1.0522256221432518	42.16815734593157
458000	-1625.8846551063584	-1410.1747422242993	-215.7099128820591	42.795665572436974	-1142.613620229343	-196.92265390460284	-29.452565936172704	-41.18590215418061	-213.31813326290774	0.07188016474776807	0.9917416703445022	0.001446989061515816	44.40729077788567	0	0.046666211888520645	0.93356658440371	0.03589542920362647	0.0015503468051836654	0.9185845205076345	41.96718783985317
459000	-1635.6816512901341	-1410.7961463686606	-224.88550492147363	42.795665572436974	-1138.9492594356134	-199.9275157395584	-30.43615601310136	-41.48321518038753	-222.45282908942744	0.030266587657753887	0.990832752751408	0.01169194660463833	43.84670446317291	2	0.05070862836103478	0.9467240818559808	0.03689543111577397	0.0018398662687354138	0.926610197568098	42.59903929228643
460000	-1623.3378469914064	-1399.1371790749238	-224.20066791648256	42.795665572436974	-1130.1151712717615	-196.08241709406735	-28.762161007816168	-44.17742970127883	-222.07862707380772	0.032346032786988506	0.990832752751408	0.00677745708292173	43.40586936678379	1	0.049523781469637	0.8475493305677827	0.036439250500101696	0.0018883030783729473	0.8745793034886414	42.67299517822905
461000	-1618.8998173194962	-1391.3858772128528	-227.51394010664328	42.795665572436974	-1124.4932933558373	-195.35484899889502	-28.15482493515915	-43.38290992296122	-225.7186221042831	0.030980446495900836	0.990832752751408	0.010490691556572599	43.40586936678379	2	0.04283178140055551	0.7453635623395323	0.033289139993099404	0.001122792178566213	0.7802862216744035	42.78861138191768
462000	-1627.1754132694005	-1395.2593600558723	-231.9160532135282	42.795665572436974	-1125.2064935192295	-197.68000775008127	-28.276944959206553	-44.095913827354835	-230.09557177319383	0.03020077045702505	0.990832752751408	0.011958924825299224	43.01461999393417	3	0.04150085077632222	0.753146946254674	0.03297614909309188	0.0010503354714788066	0.7545708464641578	42.72167615573672
463000	-1624.7389535632722	-1394.5051953773068	-230.23375818596537	42.795665572436974	-1119.5292340052658	-203.42496912948081	-27.228351818143572	-44.32264042441637	-227.91353667922766	0.035186186552346135	0.990832752751408	0.006026947733758542	43.0799478869722	2	0.046294759472592054	0.9106151988828775	0.03377272399046034	0.0018769523829420987	0.9312665762633406	42.72167615573672
464000	-1636.0069443476036	-1399.708891760309	-236.29805258729473	42.84929707778445	-1118.4339871171035	-208.85298794070923	-27.17431627648339	-45.247600426012966	-234.1700133615772	0.03636963426802258	0.9864285882014325	0.01300383902799366	45.20491630295607	5	0.044218689852154366	0.8494468969819731	0.03111978564129468	0.0015220396917130028	0.8977226448421811	42.77521493758652
465000	-1644.351940413765	-1414.1604912456112	-230.191449168154	42.92953714622696	-1127.6807882081805	-212.15774017853647	-27.979350727345135	-46.342612131549174	-228.23713235592925	0.05699219834485784	0.9864285882014325	0.008236985928795963	43.04852239801533	3	0.044218689852154366	0.7947949994205639	0.03394371933879263	0.0013650160207744977	0.8444460533439642	42.08372869243265
466000	-1642.5189108441498	-1407.814612569783	-234.7042982743667	42.92953714622696	-1126.4253739612136	-204.67609675702369	-27.915650293254874	-48.79749155829076	-232.35684168850906	0.05542428016869005	0.9864285882014325	0.00839613450084186	43.824162719142855	3	0.04390894408160002	0.9193397151181424	0.03237986937296377	0.002472824899120018	1.1540374257653767	42.35729492700961
467000	-1648.0136794991377	-1410.5275502509444	-237.48612924819318	42.92953714622696	-1130.0757197598516	-207.97653038873284	-27.08359461858962	-45.391705483770394	-235.2546949093836	0.03564229216419298	0.9864285882014325	0.018824271030017378	45.00097933723821	2	0.04799288517951115	0.8822678511247364	0.02971728899192084	0.0020062990368894754	1.0044217362641117	42.20206697465865
468000	-1647.349668984554	-1410.4242761701025	-236.9253928144514	44.99049410589427	-1133.1984760347975	-204.61314635126405	-28.049949660809588	-44.56270412323148	-234.78448659318468	0.042523671803502736	0.9866048056808412	0.008957253886513142	45.40184147873783	2	0.04750625116577903	0.853519773695267	0.031900103503208224	0.0018333470475223037	0.9577261493988392	42.656948326199355
469000	-1631.404247845317	-1399.1021760465637	-232.30207179875342	44.99049410589427	-1120.540468237901	-204.35859701721427	-28.038805138584955	-46.16430565286384	-229.99038779794182	0.04104980477825529	0.9866048056808412	0.010496419795935942	46.77672669943696	1	0.04144811113209794	0.907883056025607	0.03452308105046952	0.00191506923699671	1.030935119301273	42.65055900732816
470000	-1645.2816246327009	-1407.4910522011344	-237.79057243156652	44.70714277617185	-1130.5167938774762	-201.90790020466414	-28.583699579000655	-46.48265853999337	-235.12973433406273	0.06190740151889715	0.9880831392815663	0.004126647275985686	46.97370418943902	3	0.046557920390191	1.0206408872176558	0.042269282216103446	0.003032876950852647	1.2003422053672663	43.54415374151108
471000	-1644.0940642692665	-1412.8048949047595	-231.28916936450688	44.70714277617185	-1147.074368002044	-196.21714226398072	-28.837068363721038	-40.676316275013754	-228.72063610067204	0.07927409216449445	0.9880831392815663	0.001959566854088851	45.167739507077926	0	0.04810714167937817	0.9906361213079651	0.039163047079884966	0.0029967613704425353	1.138338109566958	42.06117324607693
472000	-1630.1204531239923	-1397.4041416757238	-232.71631144826858	43.696572616805085	-1134.0490769533365	-199.02578962824666	-26.617897583022568	-37.71137751111818	-229.86652034484493	0.0766732688314453	0.9880831392815663	0.0023900187571493045	45.5136483739004	0	0.045982026605828036	1.0824621192844033	0.03923665841193973	0.0036512758028724493	1.3206588480861061	43.21728801385481
473000	-1636.6753980390806	-1405.6969401573415	-230.97845788173922	43.696572616805085	-1141.0970127125286	-199.42080060594313	-27.612073319149008	-37.56705351972062	-228.49260149866222	0.0692718932023111	0.9845060755283834	0.005346822582936057	43.76875624014148	1	0.04987036696706836	0.9638766520114211	0.031225805903178316	0.002671797452251606	1.1790080070788351	43.27432962263203
474000	-1640.6135289450026	-1400.5613654996155	-240.05216344538718	43.696572616805085	-1137.5289550449963	-198.1706741664861	-27.9100435364081	-36.95169275172492	-237.70010111798672	0.10256435471237581	0.982165800761371	0.003336199848040062	46.9111856705362	1	0.04520202406306277	0.9208164449419869	0.033048575720249676	0.002517184136495793	1.2120175506706734	43.428455711494756
475000	-1645.0169746903373	-1404.3020801266503	-240.71489456368695	44.491608187092346	-1141.303163155777	-193.47196210569416	-28.60659699773929	-40.92035786743993	-238.69573317402575	0.09666660948897021	0.982165800761371	0.0032040893198276564	46.06578384268935	2	0.04059529148916195	0.8151194410374534	0.030340693738182056	0.0013837810017880321	0.9769761425551933	43.531484771575805
476000	-1640.8612562809535	-1398.9520606444682	-241.9091956364852	43.70109831845152	-1137.4983726183252	-190.35995582238604	-28.912913603289663	-42.180818600467305	-239.8662632086832	0.08729609445407358	0.982165800761371	0.006011964889957603	45.68956978684965	3	0.04059529148916195	0.8225928755628941	0.030214382398764193	0.0014838087226987672	0.992646422395767	43.583463503128016
477000	-1640.4645189861376	-1405.0091973542146	-235.45532163192306	43.70109831845152	-1133.1676019895071	-198.79341109463894	-29.7313822147375	-43.316802055330925	-233.05449176227367	0.09586305134410568	0.982165800761371	0.0033231368956989677	45.80930360825466	3	0.04317630279541759	0.9364758075799169	0.033785638048235804	0.002467194866697429	1.149204226876358	43.62639254481149
478000	-1644.0336409321858	-1406.3878494633884	-237.64579146879726	43.64390036818864	-1132.9109856005443	-200.16462024456857	-30.91754033425294	-42.39470328402252	-234.711993044566	0.03737031561345893	0.9850161571777257	0.01734520376625508	46.270180291457145	4	0.04633711407943421	1.1101100016677514	0.03285108182129833	0.004595054768951458	1.5329278577402936	43.592387434073714
479000	-1646.026409540459	-1416.173158459236	-229.85325108122316	43.26453112365618	-1142.1675400620036	-202.6944150513287	-28.67546519045001	-42.635738155453836	-227.6188844163769	0.09974865341962073	0.9850161571777257	0.0029561437006689296	44.078933217532665	1	0.04448669125953357	0.8832016987850911	0.03784060759172053	0.0024362693789134137	1.0997222219732496	42.12733705211384
480000	-1640.62168381501	-1407.263610268961	-233.35807354604918	43.07498880961085	-1144.983358993384	-192.8141980272868	-26.488431795362256	-42.97762145292789	-230.62961078700556	0.07277504843524102	0.9840415573631838	0.004605862811105806	43.3531821750091	1	0.04764438459794539	1.0427060630616565	0.03605650048671935	0.003226907813522756	1.2326190238494892	42.51918224652172
481000	-1633.9117776932687	-1393.637227256578	-240.27455043669082	44.411128453135426	-1126.2051958852976	-194.26807090252612	-30.04112950143503	-43.122830967318976	-236.97056193656806	0.08530576589377574	0.9866372661663547	0.003342126615271008	44.627419859579476	3	0.04994153554335243	1.2330221813451978	0.0316387746443774	0.0054989042388640455	1.5869942480453585	42.540202361896135
482000	-1643.5047655637338	-1405.0703349342916	-238.4344306294422	43.851394653926384	-1130.694171905085	-199.70904218493746	-29.77818541479665	-44.888935429472454	-235.5962416887714	0.03623375330178153	0.9866372661663547	0.013068944944431513	47.63811650284259	1	0.04662622019785156	1.0786513390800436	0.03277744882296198	0.004792525101547824	1.4097073475865405	43.60864955687636
483000	-1641.082244216571	-1405.5054083101709	-235.57683590640016	43.846247643683526	-1135.9149828009913	-196.04003888291606	-29.227814536241873	-44.322572090021495	-232.50807155127822	0.06152943596176581	0.9863858707362898	0.005000469475366699	45.770302597352924	1	0.04421800535715669	1.154725320776556	0.03035516492524208	0.005028753221002292	1.6453363367371017	43.603532101128025
484000	-1633.8232576278049	-1391.6381034088913	-242.18515421891365	43.846247643683526	-1127.6068552993675	-193.1891339835981	-27.491202850379278	-43.350911275546515	-239.20491533058063	0.0765670168365081	0.9863858707362898	0.003515752691895265	45.49603924264478	2	0.052862276557257504	1.1254349474166798	0.03378484360728038	0.006246989331304485	1.5001926803258385	43.007232501051774
485000	-1640.897550652563	-1396.9387591092302	-243.9587915433328	43.846247643683526	-1133.5883810639602	-193.2670688692809	-28.145367376727407	-41.93794179926188	-240.68157095915313	0.06791741744239324	0.9855433172458663	0.005011677137424129	44.44013577411532	3	0.05408765228896885	1.2240793875857874	0.03456667375300507	0.005625247025019917	1.4750720638256358	43.63317668434343
486000	-1629.0616315911511	-1392.3564642254873	-236.70516736566367	43.82030163466662	-1133.0876419701187	-187.81017696147	-29.009322709591714	-42.44932258430688	-233.62426689559223	0.040172082172021145	0.9855433172458663	0.014987000310296376	44.55215123324954	3	0.053633333177868205	1.1587485604773056	0.03497008017521301	0.004473487034380601	1.3070068156331625	43.78714422282523
487000	-1629.5213335950384	-1390.740680538026	-238.78065305701244	43.78622148348308	-1128.416321410172	-189.22013971911733	-30.096347451021103	-43.00787195771566	-235.8426899881025	0.043969265680036014	0.9855433172458663	0.012517022501652427	45.398623713081285	3	0.04890993957308435	1.1114831286855866	0.03129952227458749	0.00349142281076577	1.2428894711294887	43.75308985899519
488000	-1634.0439792593174	-1399.5533304279372	-234.4906488313802	43.78622148348308	-1141.2408136994206	-187.5443985763572	-29.269110905409974	-41.499007246749386	-231.9506539839005	0.04839571209083683	0.9855433172458663	0.00992983797377157	50.603473075458446	2	0.04890993957308435	0.9813866833022453	0.03571196941994965	0.0027939556740598777	1.034437969570919	43.75308985899519
489000	-1624.1025887634473	-1397.7800172275822	-226.32257153586502	43.78622148348308	-1127.8490709030423	-198.77789055482	-31.716779567127958	-39.4362762025918	-223.4087047685118	0.10470075070211489	0.9801879690845363	0.0047983136247189175	44.02544019322781	1	0.05161094766558623	1.10354154822184	0.036248546687459894	0.003947451331344447	1.2407765041282797	43.53981532225584
490000	-1615.1343314638018	-1394.5889908334832	-220.5453406303186	42.49842580186595	-1131.1190468787431	-191.91695287001218	-29.537390399133997	-42.015600685593775	-217.79331023253008	0.1294450314990158	0.9801879690845363	0.004039163958091699	42.89862441120243	0	0.05386653721746828	1.0504119189525576	0.038788404512152645	0.004546704548960253	1.2144617292089999	42.46321841774715
491000	-1626.7147171805807	-1405.014628664981	-221.70008851559973	42.49842580186595	-1136.2266881712587	-196.780416070608	-29.723539455203568	-42.28398496791071	-219.01956107806205	0.11224834548399179	0.9801879690845363	0.003454260296059079	42.996259876469566	1	0.05390146644273977	1.0270581920496686	0.03549998277179523	0.004768202342796413	1.2221432385494422	42.46321841774715
492000	-1636.603196341236	-1412.2768211310952	-224.32637521014084	42.49842580186595	-1140.212338931877	-198.86995431794577	-28.5202988706199	-44.67422901065262	-221.21496514585505	0.05642298499140207	0.9821109626355963	0.010093228538887333	43.52725556666737	2	0.05390146644273977	1.1688708963929402	0.035510612537632595	0.007845009785994889	1.5248656684798054	42.483921843439006
493000	-1631.7175041581918	-1406.8674061120894	-224.8500980461023	42.49842580186595	-1130.0082251632643	-202.3867266650014	-30.80453532396489	-43.667918959858696	-221.7386879818165	0.09435571530533605	0.9821109626355963	0.006560180842462151	43.08087528669243	2	0.05449482599401024	1.1688708963929402	0.03258107571442794	0.006281175008727965	1.4598971902410687	42.46559860004893
494000	-1632.4508153430313	-1409.337819872929	-223.11299547010233	42.49842580186595	-1131.0557824795528	-205.33651377677415	-29.97933025170614	-42.966193364895744	-220.09144600417375	0.0960498599005721	0.9821109626355963	0.0047183995972199895	43.24571381771024	1	0.06197532282786057	1.1390908365477317	0.03589571196783255	0.007615195209862423	1.5010503681286549	41.8092855216656
495000	-1633.5671615264569	-1407.9828603331673	-225.58430119328963	42.49842580186595	-1134.4774369895424	-199.87878408430703	-31.032278983630988	-42.59436027568691	-222.27513706677368	0.12135980646639846	0.9821109626355963	0.002933825881181659	42.86943534034897	2	0.06476162223365226	1.2347522248609626	0.03730640937172259	0.013251660017773838	1.6365298938521604	41.8092855216656
496000	-1635.9754185336358	-1407.8226083552117	-228.15281017842403	42.49842580186595	-1141.8465889193474	-192.41705036872042	-32.07589666535637	-41.483072401787744	-225.01839397669198	0.12463895044686135	0.9821109626355963	0.003570637570539724	43.45277662833064	1	0.055215298852640975	1.17651136676742	0.03494722428598751	0.00821301893771468	1.552847586136387	42.46450443736155
497000	-1638.0991172145418	-1406.7954358268955	-231.30368138764618	42.571582276310096	-1138.3536163179126	-192.66932401628827	-32.967431591002125	-42.805063901692385	-228.00967476732896	0.08356215426503973	0.9744792495136338	0.01320907614369769	42.859478986451414	4	0.053227295743193376	1.2296864196944732	0.035428594931178184	0.010258051478560702	1.7592402056596592	41.97256269188813
498000	-1635.1622841618102	-1398.1983146952584	-236.9639694665519	42.571582276310096	-1128.614748205757	-196.70946134572165	-31.89808301993418	-40.97602212384572	-233.9773558553928	0.061414981489097506	0.9744792495136338	0.01449350702010271	42.737997117143934	4	0.05397490636070224	1.1275407688769514	0.03830880258478704	0.007608902120008286	1.6292242198810731	42.37063512435601
499000	-1645.1336634616828	-1407.3810130805523	-237.75265038113037	42.571582276310096	-1139.761109667177	-196.88667848026958	-28.42854712540555	-42.304677807699996	-234.96949058662682	0.048575920082220156	0.9712625141901389	0.02927036469072094	43.77305153866499	2	0.05834742188393254	1.0606026473844323	0.0541526924239081	0.007551081598657747	1.4380595795494653	42.09950175684181
500000	-1632.632112897326	-1404.9734029235178	-227.65870997380802	42.571582276310096	-1131.343287252549	-198.83737027899835	-30.10769153150278	-44.68505386046769	-224.706571419647	0.07151218583265728	0.9712625141901389	0.021154467550779668	43.15265212022908	2	0.05834742188393254	1.1161586688726919	0.03807951248941278	0.0063305018301390535	1.410188605674958	42.25790588273921
501000	-1622.9566896526749	-1400.8063014132774	-222.1503882393975	42.3108509885734	-1125.701462976269	-202.239246311083	-27.9689703616414	-44.896621764283864	-219.19824968523648	0.10400910093222213	0.9712625141901389	0.012675918654214172	43.05537919676908	2	0.04986279990046216	1.1161586688726919	0.037024172535476185	0.003566231756579479	1.2641756106952697	42.01735794733362
502000	-1627.4759568138638	-1407.6010635179953	-219.87489329586845	42.308567773595826	-1134.9466294003755	-200.58054695041454	-27.706024458779275	-44.36786270842601	-216.74471934044612	0.10287078397164431	0.9712625141901389	0.013304720360877863	42.66032564202979	3	0.05705005298402247	1.1751020048643914	0.03659876206984065	0.004719506894367718	1.3180782729447245	41.59686871752484
503000	-1625.6054876976198	-1400.5423224548013	-225.0631652428186	41.80251091690792	-1131.9419682429163	-196.32696589298578	-29.249659093966375	-43.02372922493278	-221.53901549574388	0.08918111224214251	0.9712625141901389	0.014121956107708925	44.29906891966161	3	0.059507389523827135	1.3068739576363786	0.035968952408112556	0.005655452235030043	1.3812031132426361	41.59686871752484
504000	-1628.0792687160483	-1403.7213669357304	-224.3579017803179	41.80251091690792	-1130.727584021885	-198.96101615540886	-30.841913508489533	-43.19085324994725	-220.93666811974467	0.09133332264254068	0.9784634424378248	0.009535052468535234	44.556580397416106	3	0.06516373938135477	1.2722863994070788	0.03951869713501757	0.0038013134404069546	1.2096982710888975	41.47477517232733
505000	-1622.3775633706941	-1397.4546409843165	-224.92292238637756	42.10895978633894	-1124.9080747275832	-198.5180910051849	-30.86001924157997	-43.16845600996845	-221.46624856563884	0.07104664562038823	0.9784634424378248	0.010903653328224202	45.83171149362121	2	0.06516373938135477	1.2841843681244633	0.036408926374297795	0.005568607488939768	1.3755169353290764	42.01181963208402
506000	-1626.7483320419365	-1398.8733083067773	-227.8750237351592	42.10895978633894	-1130.2948686716393	-194.80515485931565	-30.44656273094041	-43.32672204488183	-224.291328942672	0.05964839498102282	0.9784634424378248	0.01853316954759297	42.243846076823104	4	0.06090566121115796	1.3269356222235036	0.03646636412962197	0.005266716072124446	1.358370877060538	42.01181963208402
507000	-1625.6025586143837	-1397.905169283102	-227.69738933128167	42.10895978633894	-1130.6496341889629	-195.72939926416248	-29.46108890031264	-42.065046929663815	-224.62874846032375	0.035083647779702784	0.986276954133145	0.027131202001169648	43.298035313775706	2	0.06105450028857704	1.1546843940775127	0.03880899863152947	0.004248538754223648	1.1681200950503365	42.01181963208402
508000	-1624.9563843926398	-1404.7685465021648	-220.18783789047495	42.49982203293015	-1136.1166083011242	-197.69309722812966	-30.64742087018249	-40.31142010272864	-216.75248421221306	0.05025727082036161	0.986276954133145	0.011297503445262591	42.68837156416207	4	0.06170774974313066	1.277025165287711	0.037243376780191774	0.004739618807609344	1.2989860549013303	41.96908149640346
509000	-1637.6959475533972	-1414.823289203155	-222.87265835024226	42.722971932828486	-1146.0789644141241	-198.18287083847866	-27.937637549837643	-42.623816400714254	-219.58024492276434	0.05808032071694228	0.986276954133145	0.007473826372371675	43.950057688458145	2	0.06170774974313066	1.2291541083814108	0.03734900655609569	0.004466789302879152	1.1559022252603735	41.99689366101699
510000	-1628.5858933755708	-1392.958490300792	-235.62740307477893	43.94218404970104	-1118.567212574741	-200.68372665473524	-31.212679829834713	-42.49487124148088	-232.2425845238151	0.03486060467225544	0.986276954133145	0.014966675448432684	45.596946465659386	5	0.05312751391064595	1.2600751794125251	0.034079933039936325	0.0033285276396317147	1.2788296134411694	43.02053138431525
511000	-1631.6289616537917	-1394.8988912396617	-236.73007041413007	42.795080380166596	-1130.475043825141	-195.78891995675247	-30.288602681622642	-38.34632477614564	-233.3984936341012	0.04626229411505137	0.986276954133145	0.011726705963631207	46.23906662113446	4	0.05723392583745994	1.2422475248175748	0.03646184322615799	0.0038941046384741826	1.291161183359082	42.658206084209404
512000	-1641.257408523779	-1406.140925748978	-235.11648277480123	43.83159440501728	-1126.711185761826	-204.3857124915333	-32.65328564913702	-42.390741846481745	-231.78490599477234	0.024388425148337448	0.986276954133145	0.037864163737335664	44.34590532620676	5	0.05094301778349383	1.2422475248175748	0.03418277798691157	0.0026954550032362804	1.2030831085583118	42.59575668266991
513000	-1645.5336086485072	-1408.2595398521398	-237.27406879636737	43.83159440501728	-1132.4210570213106	-203.22916145362245	-29.043272087872243	-43.56604928933446	-233.6435839750107	0.047092731539029334	0.986276954133145	0.009643301479375047	46.30895413792521	5	0.05391673962897211	1.3427249104455186	0.03762591836819675	0.0037697752519104083	1.3429959331670194	43.02080294398056
514000	-1641.0904438668467	-1399.7055658120173	-241.38487805482953	43.83159440501728	-1127.410977861927	-197.05597827133758	-30.844386513851457	-44.39422316490111	-237.75439323347285	0.019177252184399775	0.986276954133145	0.047659841401329055	44.277846327258295	6	0.05391673962897211	1.3427249104455186	0.03476269293380808	0.004771061598755499	1.3970787676733296	42.249340829398704
515000	-1633.2652715884697	-1397.5373184449254	-235.72795314354428	43.96859948720983	-1124.8880126917727	-196.25710109876715	-31.362048692542828	-45.03015596184261	-232.6974450884501	0.038176728129196986	0.986276954133145	0.014866105326120156	44.277846327258295	6	0.04994731533994382	1.142055152821442	0.036331324568978716	0.0032386349815852204	1.1643399181908505	42.91498512058208
516000	-1641.5149156105256	-1408.3758784248432	-233.13903718568233	43.51007324623483	-1132.6012826814476	-198.78706262897225	-31.34097719241126	-45.64655592201205	-229.92780374892493	0.06050835438267172	0.986276954133145	0.007292753310540282	45.60610208629039	5	0.048327056160847384	1.202069207447137	0.036446563728070945	0.0036765771270012315	1.2245711097769862	42.09777230977418
517000	-1625.2087050817074	-1393.3513392455413	-231.85736583616617	43.69264488401943	-1123.5531792773413	-196.3205992658158	-30.97527693425419	-42.50228376812993	-228.49920570258865	0.03326128093174931	0.9889629602579737	0.011975210127972634	44.376089527671326	3	0.05037135049531323	1.2511448722299197	0.03994516496113694	0.0040698330122815665	1.3586303094545116	42.99973747915188
518000	-1644.14879116163	-1409.372016485071	-234.77677467655906	43.906227293503704	-1132.970486089437	-199.37494730818221	-32.964710312552576	-44.0618727748993	-230.94881334547318	0.06864610678403896	0.9889629602579737	0.004211079796966175	45.36251766328399	3	0.05887894066331472	1.4095956837439871	0.04720635703311621	0.006831291978548193	1.5056768699048597	42.67072628544626
519000	-1635.6367332442715	-1402.6634367314298	-232.97329651284159	46.24717033189315	-1122.399722193395	-203.36141093808064	-32.45979557576878	-44.442508024185415	-228.85262203077139	0.07036087972720004	0.9891016079806068	0.0027804396440459737	49.09073251381524	1	0.055707409527785245	1.50935938103107	0.03906166045493363	0.007441819645849925	1.6397990830222655	42.756212200558906
520000	-1625.12491729853	-1395.8232061366318	-229.3017111618981	47.02650086445573	-1124.2203249104384	-195.7951553076131	-32.499915457057725	-43.30781046152243	-225.38025286178745	0.06230633688356032	0.9891016079806068	0.003244141609578021	49.060895776235995	0	0.055575027660753326	1.4413814065548025	0.03850066300557008	0.005712839228006916	1.4517627494083285	42.97311298355484
521000	-1632.9108256083837	-1405.1819273027797	-227.72889830560393	44.610611723431795	-1134.8700542701913	-193.7960964696856	-33.05042106398886	-43.46535549891411	-224.12575640711609	0.051079431442339965	0.9902943696587886	0.0037611436492847685	48.340127222501245	0	0.055575027660753326	1.333495403865784	0.038236153353387196	0.004933163180327325	1.337046965455591	42.97311298355484
522000	-1625.9524883299744	-1394.1415029381428	-231.81098539183154	44.20870927780897	-1128.3466242703603	-194.84698298653697	-31.742488108102346	-39.205407573143226	-228.22197214720705	0.04974427858601336	0.9902943696587886	0.005235162251946811	45.06513231018907	1	0.055575027660753326	1.3287292353111173	0.03995906020681628	0.00533325101562405	1.2999144384419727	44.07630831556434
523000	-1647.2088034974954	-1406.8715914208306	-240.3372120766649	44.51299496429654	-1135.0937459745624	-197.16097199566718	-31.729648135825787	-42.88722531477523	-237.18328251909912	0.04790457165353005	0.9902943696587886	0.004142164458503806	48.32657650738222	2	0.056205636857137836	1.1829969277907688	0.03937289571581503	0.004603348788648718	1.2230959382173523	43.92733515238665
524000	-1641.4960656165763	-1396.0155848699894	-245.48048074658684	46.5721861340325	-1120.6540932391722	-203.77677712454621	-30.661140314798644	-40.923574191472504	-241.83095531176312	0.03348926782632453	0.9902943696587886	0.005522525991871105	49.35129664859719	1	0.05430711287919336	1.3491563490726826	0.03409465848249837	0.006140261611708732	1.4668932394999343	43.67755428348699
525000	-1631.3949551926503	-1392.4811742363906	-238.91378095625976	43.66121831207515	-1121.7922565516174	-198.972834712741	-29.64832422677728	-42.06775874525518	-235.44975568218433	0.06349172460327007	0.9902943696587886	0.002226822179525037	43.72776425877752	1	0.05188811000043519	1.2866540687234438	0.034280814012907404	0.0055781527862737495	1.459577844465075	43.512649457218934
526000	-1639.4947837524758	-1400.401311890601	-239.09347186187478	43.66121831207515	-1130.0413613018654	-199.9561915920131	-30.173085997503804	-40.230672999218534	-235.75695535617905	0.09998437154436453	0.9902943696587886	0.0011644441500562534	45.60368230541023	0	0.050188488025736964	1.2439002377956418	0.03335397875942408	0.005329595946073502	1.4416893480088597	43.44053382679927
527000	-1642.0374755484752	-1398.2484714169088	-243.78900413156643	43.66121831207515	-1119.040596774279	-206.47927468821817	-30.585657414417362	-42.142942539994465	-240.23728238798245	0.06085171903958918	0.9902943696587886	0.002029274923569163	44.287616959135924	0	0.04194196518444161	1.316158921234193	0.029255224096336387	0.0033743216110586416	1.359328579614712	43.44053382679927
528000	-1652.2816807070594	-1403.8014790807697	-248.4802016262897	43.66121831207515	-1139.9660810558162	-198.94619730772416	-30.025229530721752	-34.86397118650757	-245.96086321006044	0.07343929413385504	0.9891087324458147	0.002297081434231699	45.117607065281426	1	0.03640826633079996	0.9747000751181252	0.030868494402112152	0.0019072165285995441	1.0578883502068843	43.49770979142358
529000	-1653.0097074424893	-1401.6168659246655	-251.39284151782397	43.66121831207515	-1134.1782483772483	-195.18716766229477	-32.6736835468772	-39.577766338245205	-248.7414554045689	0.05886443976137482	0.9891087324458147	0.002222230554176445	45.10356888914291	2	0.041462074571712304	1.0175623230220543	0.03269033027394389	0.003207072839065252	1.1798860211386337	43.445091444247
530000	-1646.5915040912068	-1406.5903897076898	-240.00111438351698	43.65936210624276	-1138.0675559470274	-197.53068313739487	-31.864522422576506	-39.12762820069104	-237.6331179373343	0.034194171570430615	0.9891087324458147	0.010001897773529686	45.64324913944863	0	0.04146383735845335	0.9259282941030865	0.0376223760538017	0.0022797495235349135	1.0214196701492373	43.44324442679661
531000	-1659.6732041432333	-1420.8313490877033	-238.8418550555301	43.428651854378415	-1145.8302705836397	-200.18636853715876	-34.83326838580727	-39.98144158109749	-236.65453858894077	0.03126630745296888	0.9891087324458147	0.011546321700412707	45.04414861867193	1	0.038218971847779885	0.8682377571583262	0.034210365109482485	0.0016044343068561159	0.9110523461846594	43.421046743073
532000	-1647.6741682872555	-1407.385538496458	-240.28862979079761	43.56677730666597	-1132.4191990186002	-201.8332564193576	-32.15905935027252	-40.97402370822732	-238.02463605083287	0.04987415853672195	0.9891087324458147	0.005066479341193639	43.69331056642829	2	0.03508439682424067	0.8926460833525026	0.031794108291490715	0.0014028739758889374	0.9151301054515296	43.06827236178957
533000	-1651.1645842002138	-1403.6776331437977	-247.48695105641607	43.56677730666597	-1136.533702350083	-197.77819972802192	-32.60250209171579	-36.76322897397673	-245.41020498663408	0.0588851719893705	0.9891087324458147	0.0027327020902175483	46.58226137473324	3	0.03508439682424067	0.8332442252608483	0.029764139713468328	0.0010037564477358475	0.8479491310648221	43.06827236178957
534000	-1661.1947718038446	-1415.4084900391626	-245.78628176468203	43.56677730666597	-1145.163457727904	-203.10738502892957	-31.37633756787834	-35.76130971445069	-243.45043566164543	0.06993149767365417	0.9884730760985326	0.0031309784949730512	44.82048815568009	3	0.038961136583902094	0.9156187606363093	0.03155477407912719	0.0014555180697080027	0.9493814569220156	41.67156838599519
535000	-1647.2901659949835	-1401.3363999375624	-245.95376605742098	43.56677730666597	-1128.6925723781842	-200.7929178013909	-32.28418065326379	-39.566729104723336	-243.899792073428	0.08085912900155998	0.9878112581192157	0.0024159576224407433	43.6125143210105	3	0.031687072760431416	0.8260683405636591	0.026580560298246233	7.585023384326452E-4	0.829583665980832	42.92751760242601
536000	-1649.3612868245475	-1399.9892356772161	-249.3720511473314	42.97944626141932	-1127.0798596753802	-202.1429154548125	-32.303237384521935	-38.463223162501365	-247.22554365714603	0.07141679627067433	0.9878112581192157	0.0027999271138596034	54.17124416900539	1	0.03845466963021877	0.8552938204378093	0.030436071031125077	0.0011123712506046002	0.864500861784151	42.74155823314458
537000	-1635.7729136843436	-1398.696441326902	-237.0764723574417	42.97944626141932	-1128.2978873110073	-199.21711474778243	-33.331442548048514	-37.84999672006373	-234.94950832407505	0.06327734978628713	0.9878112581192157	0.0045914849818527856	42.9834028483583	1	0.03797677291574922	0.8491067102724614	0.030888079258794013	0.0010581535437920449	0.8722575337318488	42.912739886907175
538000	-1640.385042735873	-1398.5708485409698	-241.81419419490317	42.70734134010173	-1130.9759319807547	-199.19159360469706	-31.390179750186913	-37.013143205330955	-239.1131717206947	0.06468046234875756	0.9878112581192157	0.003698066965002087	42.9834028483583	0	0.045098318664339415	1.033744326482041	0.03158744050960427	0.0018945203113614245	0.9880236568784492	42.08573541704427
539000	-1639.0031930414902	-1398.9225232773238	-240.0806697641665	42.76474926689357	-1126.045319606889	-203.7112736134069	-30.224827387349592	-38.94110266967808	-237.53072837418947	0.07090075885794041	0.9878112581192157	0.003180258619726043	43.16483176319536	0	0.045098318664339415	0.984608913746546	0.03043199641395167	0.0017770580236832507	1.025497574804111	42.67093938747388
540000	-1644.5150607537244	-1396.9689215531146	-247.54613920060987	42.7768000999286	-1125.7643147170763	-200.74686569265336	-31.09199660118155	-39.36574454220338	-244.6596509891194	0.0441602448967224	0.9878112581192157	0.009268098670885589	45.82190306965705	3	0.045098318664339415	1.09452774093594	0.030789396513970887	0.002087282607211614	1.1148848235832454	42.757110145603605
541000	-1645.6197382243574	-1396.7368375632789	-248.8829006610785	42.8163603432888	-1131.3554518846618	-194.92305967056805	-30.97753711566334	-39.48078889238562	-245.85365728579248	0.034064424998655356	0.9878112581192157	0.012615574260999077	43.09091058194863	2	0.04624338014393546	1.1416366193423721	0.02987184661405667	0.004081057815930364	1.4606999280996809	42.757110145603605
542000	-1650.7652510533233	-1401.9723932481459	-248.79285780517736	44.016776145149606	-1138.5131557375128	-191.66624782969396	-33.77995061292195	-38.013039068017115	-247.08663174526214	0.03584871365257628	0.9878112581192157	0.007999589359902918	45.73703009232126	1	0.03632160179366702	0.7179322961625791	0.027314069742817134	7.069753838810128E-4	0.8256985681187251	42.514986150834204
543000	-1656.5006350804713	-1401.1587057410477	-255.3419293394236	44.566255899621545	-1132.5498504877858	-195.17791555843093	-34.07968129452763	-39.351258400303635	-252.6105391846568	0.06072772276276278	0.9878112581192157	0.004294850004269875	50.81360599095572	1	0.03930317690452674	1.043662782265941	0.027381888398326552	0.001398063962883288	1.0765726573345473	42.514986150834204
544000	-1656.0175545616426	-1408.5673746767661	-247.45017988487652	42.86818831408534	-1141.5490722198329	-195.18582793502964	-33.15434658842477	-38.67812793347886	-245.05461985418518	0.05630479832443748	0.9878112581192157	0.0031791132807664365	44.62354061516643	1	0.03408678474644475	0.9347816318486473	0.02818028217835119	0.0013985336526195712	1.1245179481041498	42.514986150834204
545000	-1646.518700410338	-1409.329939274435	-237.1887611359029	42.85478944997107	-1136.3518258375473	-195.90388904020958	-34.478665318367554	-42.59555907831054	-235.05697004754708	0.08964452920657254	0.9891870076180189	0.0016696835297928655	43.59585142663802	0	0.03408678474644475	0.8506341547687272	0.02794221410906296	0.001250061687532365	1.0477233286523158	42.514986150834204
546000	-1639.885446276788	-1397.887836234172	-241.99761004261583	42.560671507142544	-1125.9106615698554	-196.95636244920195	-32.44220647849861	-42.57860573661633	-239.2284818726811	0.06703094434034632	0.9891870076180189	0.002695909585040782	43.25646264504609	0	0.040285768011769904	1.056007421776628	0.027691642858184557	0.0032895531113452327	1.4691588583513724	42.39284998488429
547000	-1636.6770255093772	-1401.8858549240763	-234.79117058530105	42.55530960729294	-1137.673113186128	-188.9988631958907	-32.97062038838442	-42.243258153673246	-232.52883772238596	0.07836403219946966	0.9891870076180189	0.0022723809236438386	43.064576359166736	0	0.04236621531762889	0.892116198215532	0.03046002423322561	0.0023278465607254545	1.1907322996185106	42.13653572321677
548000	-1637.6405797411926	-1399.047693443652	-238.59288629754076	43.00670905091187	-1135.651810906471	-187.8958319471237	-31.737843492786105	-43.7622070972711	-236.15619140657716	0.07073096612772249	0.9891870076180189	0.002077915659261328	45.47755254917083	0	0.045092412170690405	0.9480186887218615	0.03482927080389034	0.0035610784354533874	1.292314278762627	42.10438992443467
549000	-1646.43197600591	-1405.1800969005342	-241.25187910537576	43.43327313089756	-1135.3373708457862	-193.2799441993655	-31.991385727296944	-44.571396128085446	-239.07301772362206	0.05854660236131192	0.9891870076180189	0.003244378193288487	43.5058337220009	3	0.04165548851789901	0.8655532431594501	0.03222757551510119	0.002411616767967246	1.1644527757583982	42.10438992443467
550000	-1653.4702360493043	-1412.3115737473665	-241.15866230193762	43.07632869270467	-1134.8052344856292	-202.80984375567286	-32.36975097185292	-42.32674453421177	-239.0724905576324	0.05053165001670284	0.9894672995750672	0.003628528679451809	46.91801667813848	1	0.04283312126599275	0.8362175846823257	0.03316357158721859	0.0023588729930247403	1.0788459396035897	41.85358122493712
551000	-1648.1154687265457	-1412.0223276257739	-236.0931411007718	42.87441735201524	-1133.0527891869629	-203.56087044267534	-32.299874445658645	-43.1087935504771	-233.97916185192133	0.04013538974684269	0.9894672995750672	0.007196850771082922	43.1434561467453	1	0.039737341434805694	0.845000224712932	0.03043362728241304	0.0020037774889957462	1.0002551448031436	41.671810159739884
552000	-1651.7982272481913	-1414.7049535180158	-237.0932737301756	42.87441735201524	-1139.2391600126011	-203.37121740975658	-32.49628595388518	-39.598290141772814	-235.18400813894726	0.03989943394958398	0.987027465279848	0.014515080000805963	44.14959894586881	0	0.04076083667761088	0.7807294259904509	0.03399723153036884	0.0017834577053014139	0.9575737382307592	41.636713467136076
553000	-1643.4510121404173	-1401.7698110539527	-241.6812010864646	42.82764867421713	-1131.382145529113	-198.4070053878887	-32.65123174316045	-39.32942839379077	-238.91577216390363	0.08033973718456078	0.9850905276550128	0.003710229401029647	43.582378933464014	2	0.036162217520851296	1.054796427243474	0.028074625084195913	0.0029593037721068987	1.4055844368618704	41.80363030716257
554000	-1639.1744824152536	-1397.511230505401	-241.66325190985262	42.886744193460494	-1130.1680275863864	-197.15948715550923	-31.32788423511698	-38.85583152838854	-239.17731222600094	0.05096623793750061	0.9860873983432878	0.008370346696643566	44.54718709889845	2	0.036162217520851296	0.9639035567790712	0.028916704907206308	0.00247888116297448	1.2446933102345823	41.77599322821979
555000	-1644.387251653401	-1404.5483013663484	-239.83895028705277	42.784678576582444	-1132.7213605964348	-199.7575873836997	-32.76115943451151	-39.3081939517023	-237.45762635394584	0.07088201369495957	0.985354324758173	0.005663596204486913	42.94315541348403	3	0.037247396104206056	0.9302073692648802	0.0295926619119717	0.0020044844877282987	1.058222595681328	41.67657107343235
556000	-1645.9523457809385	-1407.6384596721707	-238.3138861087677	42.02629161898512	-1143.5265273563973	-192.28336197836404	-33.105865387708626	-38.72270494970046	-235.52138581064656	0.059299637590370415	0.9821632584714239	0.007319700929145674	43.84930326859171	2	0.04753088313271852	1.0636631466311912	0.033361191577876925	0.0041798500323151225	1.3073764015009752	41.84759726967603
557000	-1636.1017579758757	-1397.6299353278014	-238.47182264807438	42.0095695941373	-1127.5787968700067	-197.02148783516495	-31.699506701923507	-41.330143920706085	-235.43074552990961	0.057234735561647085	0.9827297528941802	0.009976755893337689	42.10252961473448	5	0.04686615014464548	1.1455536804234252	0.031560390757784856	0.004767991166263433	1.3715932266577422	41.61728267658945
558000	-1635.9017075794013	-1402.8618557369941	-233.03985184240722	41.96398068496137	-1125.831662161976	-202.20979944725437	-33.40509514710656	-41.415298980657155	-230.57100827385486	0.04579595906316485	0.9820932595584235	0.014452571705717957	41.98775436447034	3	0.04511194527894463	0.9583842305083603	0.03330542650375713	0.0027602839304577487	1.0711249430866376	41.6595011457495
559000	-1637.0662162836509	-1402.7674999900082	-234.29871629364263	41.96398068496137	-1127.4280976601933	-201.39719979977235	-33.072142157959064	-40.8700603720835	-232.00607373397617	0.03514286507506292	0.9820932595584235	0.037560872599992766	43.49723491844643	3	0.045298712550597336	0.9017942925927389	0.03308611140596304	0.002095776928369846	0.9476246678376307	41.95984396438632
560000	-1641.0755283477872	-1403.5629106683245	-237.51261767946258	42.01034839162658	-1132.8489292903994	-198.24063264986313	-32.904083917835166	-39.56926481022688	-235.37719102967168	0.03712601693108745	0.9857194772423693	0.015186006996776741	42.430759093167715	3	0.04408691481751125	0.8517848804925824	0.0360409826962633	0.0021172893258353197	0.9574147794496627	41.911026676980214
561000	-1643.4995533232782	-1404.1187822001198	-239.38077112315847	42.01034839162658	-1129.323917486531	-194.82617039309707	-33.92900575622738	-46.03968856426446	-237.3352210262155	0.11644970220106833	0.9857194772423693	0.0017067694480075695	45.533366438576564	2	0.04606990138461304	0.8234165858895844	0.035323170484779266	0.0018868837798150947	0.9380852686284955	41.921480048928004
562000	-1650.7067523750702	-1408.6033442574264	-242.10340811764385	42.06292088408039	-1130.8418260412527	-199.359103761751	-32.05362458793491	-46.348789866487785	-239.76291929219184	0.08353729472811625	0.9793430052148009	0.012272330742013293	43.49133678699901	2	0.04475313168416323	0.9171063798312986	0.03194194879257311	0.0028157237560073635	1.1841511592538	41.97748481103959
563000	-1639.798277014697	-1400.6645401303824	-239.13373688431466	42.06292088408039	-1128.067195852574	-192.38409186213738	-34.39280753840096	-45.82044487726983	-236.45795959161555	0.11030301818204072	0.9818540911504887	0.0031121280704223047	42.571526553343205	2	0.04074860691864749	1.0255094483204052	0.030350600319815537	0.0025063055717147844	1.1886929832633055	42.02200974766702
564000	-1643.6971025506296	-1405.4216973388873	-238.27540521174222	42.06292088408039	-1133.8191955470381	-197.74644123299717	-33.177746902312784	-40.67831365653925	-235.97668973147537	0.12983997907344558	0.976459704432493	0.004107337878563865	42.82116284799442	1	0.03643146719075926	0.9037354682648037	0.02708452349694604	0.0010940214430533444	0.9490525245393306	42.02200974766702
565000	-1653.4577827407397	-1414.0328164369396	-239.4249663038001	42.920112005063196	-1145.854505288371	-195.85676623651824	-33.523247220630324	-38.798297691419954	-237.22455356348314	0.10976410613225435	0.976459704432493	0.0057091536568191804	44.37313997158081	0	0.0418532114460383	0.8723986205808955	0.03172411827958637	0.0014328393952528138	0.948634991580986	42.07021906999842
566000	-1659.7355604632285	-1416.4948449304216	-243.24071553280697	42.738152230347566	-1148.1286786700844	-194.18546702513075	-32.65100464082203	-41.5296945943844	-241.0162654268757	0.07572755462025589	0.976459704432493	0.010472674272011793	44.36620488155016	1	0.037852393176511116	0.8800442686843059	0.02920037318456987	0.0013098921381544536	1.0029019911481354	42.64313533229587
567000	-1653.5070902581388	-1419.9455006352255	-233.5615896229133	42.24257509000612	-1145.2733919435022	-198.05392225302725	-31.922118526300157	-44.69606791239588	-231.52883325277378	0.1374899571100025	0.9754420890135523	0.003930988075429173	43.54423804155833	0	0.04225127338274258	0.819392124563811	0.0336682128046805	0.0015355559784454625	0.915569600296774	41.28690326687917
568000	-1656.7631093277769	-1410.5743108048061	-246.18879852297084	42.24257509000612	-1148.2763394208262	-192.4731855729204	-30.63656558540343	-39.18822022565623	-244.0034009552972	0.10335527853613245	0.9754420890135523	0.005291904732456347	47.39672072707919	2	0.04225127338274258	0.8676283782616444	0.033228270541952196	0.0022076065321035504	1.077650108564361	41.28690326687917
569000	-1658.9907524865375	-1412.9758601385356	-246.01489234800204	42.24257509000612	-1144.7141070743214	-195.6851119755261	-32.59503524675728	-39.981605841930865	-243.60101694369206	0.10075781619187688	0.9754420890135523	0.007090369441055403	44.94274086067535	4	0.04225127338274258	0.9406718370920577	0.030949415597963898	0.0017527689513250645	1.1016230474657591	42.24073976014382
570000	-1651.2941661539164	-1413.6260622331558	-237.66810392076053	42.24257509000612	-1138.6295734061155	-199.25335606027554	-33.63175070197961	-42.11138206478512	-235.38783702155223	0.07108522118718086	0.9760851280061518	0.009792153180034919	42.30855072653805	2	0.04065627478758364	0.8978405927421483	0.030211345370711778	0.0015834193982755735	0.9871329716827473	42.24073976014382
571000	-1651.4168708903558	-1405.1500243704625	-246.26684651989322	42.24257509000612	-1129.3912362618273	-201.27181234871426	-32.557012612015164	-41.929963147905774	-243.60410912968783	0.08632889148583275	0.9721654905541891	0.015571794655549318	42.30855072653805	2	0.044793959164912925	1.02125966241784	0.031040115371203925	0.0028248667523982384	1.1580118113180549	41.679085982062276
572000	-1659.6411546658292	-1413.2984738154842	-246.34268085034503	42.24392265280669	-1142.6313014518887	-197.95645489272908	-31.998695921056676	-40.71202154980952	-243.94684913851617	0.08972543352663317	0.9721654905541891	0.009966826477160596	42.47220797895399	1	0.04572407049345238	0.9348689614698011	0.03258961762465448	0.0018227082347011348	1.001244655964629	41.58266661899443
573000	-1650.7304750246337	-1404.8997729423877	-245.83070208224595	41.62040313775091	-1134.4295610548593	-195.6539131807969	-32.1368767658339	-42.67942194089746	-243.4931292394402	0.09513107762499141	0.9721654905541891	0.008023392967141588	45.718928435188644	1	0.04224309968891862	0.9161719964649839	0.029531306780626213	0.0017185308632709593	1.0910945347016703	41.35617870265056
574000	-1652.314590872641	-1405.3627066620927	-246.9518842105484	41.62899480950804	-1132.9402057542839	-195.57956286446392	-33.126744719154246	-43.716193324190634	-244.6644052285406	0.04667432595461823	0.9721654905541891	0.033090306458093625	42.24264906614418	3	0.04445936181056727	0.9001443194040095	0.029063302128739473	0.003277129826224853	1.2238623901173709	41.364715830735705
575000	-1648.5935391884361	-1394.2188865034664	-254.37465268496973	41.62899480950804	-1130.3439402390527	-189.85174039076495	-32.01033265923674	-42.012873214411854	-252.0451843329815	0.07416943927892453	0.9655822680874513	0.015136633314527432	45.17019488768052	5	0.04587187222450363	0.9135758391248523	0.02897807694200697	0.0030555080639301556	1.1675739429506253	41.486612279436734
576000	-1657.1566459254009	-1406.4279674180418	-250.728678507359	41.58497612096447	-1136.1452801273388	-198.06506085796582	-30.404176223475865	-41.81345020926135	-248.22385210534011	0.0854904723691421	0.9621129976397761	0.015752604671169342	41.67374125549745	3	0.04588779639970938	0.970006634580305	0.034120896426121365	0.0038617917448329	1.3314240616117756	41.351925080962936
577000	-1644.149088235671	-1395.565505318235	-248.58358291743585	41.37454274614843	-1128.9291444384212	-194.4621384087285	-31.56139785348443	-40.61282461760079	-246.32098031851393	0.09577226252829105	0.9621129976397761	0.014938452172918516	44.90284390248928	2	0.04366937783163283	0.8922022510934184	0.031990477150904854	0.0022339426171202703	1.1689595461433848	41.351925080962936
578000	-1657.8020829477562	-1410.7891751215898	-247.01290782616644	41.51793006938431	-1144.5038978191672	-197.56077730011785	-31.227336064923193	-37.497163937381394	-244.61736599244028	0.12462614633155208	0.9621129976397761	0.011991903426645203	42.58563582999222	2	0.046504271530558396	0.9347757826330878	0.03132000954642002	0.0025821259304574275	1.1730516664398691	41.25195411985711
579000	-1648.2905688571357	-1399.0664593963797	-249.2241094607559	41.45937401554442	-1139.4549753328754	-190.50892969161802	-29.744580637612668	-39.35797373427366	-246.89759586100752	0.16020078859897924	0.9711658129988888	0.002815542596486978	43.437160398113676	2	0.046504271530558396	0.9126296224339683	0.03161628627359765	0.00239734771260467	1.129438724587115	41.35083986869639
580000	-1655.476254679477	-1403.4493012295002	-252.02695344997684	41.43982365191577	-1146.3730884357892	-188.07320144379523	-30.27615153219145	-38.72685981772423	-250.0546459744272	0.11254062303654676	0.9711658129988888	0.006475136981735515	45.49389629444889	3	0.043927346316573364	0.8004246227556018	0.03172089483437615	0.0016889703023869416	0.9735834354500087	41.33134068485729
581000	-1654.4246754429184	-1401.042189313168	-253.38248612975048	43.26777921338374	-1132.812704719354	-197.46221502161472	-29.38315960889759	-41.38410996330133	-251.03565467406017	0.08925018363605487	0.9711658129988888	0.007659082517598448	44.21840536777725	3	0.038808140468654564	0.919139310190387	0.030867604087427974	0.002079557841655131	1.1188338495695143	42.9502912302899
582000	-1660.5539765579592	-1408.4377883629245	-252.11618819503485	43.26777921338374	-1139.7528299861674	-195.95102611834125	-31.632081975461684	-41.101850282954	-249.76607388361813	0.0421475841299658	0.97479326387193	0.029797846457715785	43.28863908787205	1	0.04280343778906983	0.9201918100185865	0.03179363072149375	0.002718334466269744	1.1486102693282523	43.080553904439
583000	-1652.3089314032566	-1400.126110798992	-252.18282060426466	43.26777921338374	-1129.6959721916544	-199.79790554452418	-31.311961140411064	-39.320271922402334	-249.68218966473398	0.08623262714206867	0.97479326387193	0.009359248967493695	44.37215537351913	2	0.03908933448986514	0.9686503959804561	0.02832531158272898	0.0021038320645411345	1.1505197525871012	42.942732804852625
584000	-1641.1433541083695	-1393.531166188813	-247.61218791955653	43.24191122094001	-1125.6729007680267	-195.5029911856012	-29.637221820052243	-42.718052415132895	-245.44506734472546	0.08078607012175736	0.97479326387193	0.008778860424195227	44.84176899788229	4	0.04114000097043427	0.8618278343953562	0.032392079628743256	0.001766820184840257	1.0663026019737831	42.934508030206075
585000	-1645.4212356662529	-1400.7494199027594	-244.67181576349353	43.48022687074395	-1127.5484946830043	-199.12011026538062	-32.0750939853531	-42.00572096902153	-243.28368056313178	0.07899300303165249	0.97479326387193	0.011489416629357386	47.164981631901824	3	0.03691037274244417	0.621745185070958	0.03139158321939902	6.126925753346779E-4	0.6878080753239941	42.84507443319858
586000	-1634.7213674949971	-1395.2258712408075	-239.49549625418976	43.44097368899886	-1126.334250850718	-196.611166909505	-31.441251128650382	-40.839202351933906	-237.2729604312307	0.07836118037227216	0.97479326387193	0.010994434880386837	44.11176397536019	1	0.03956913401067983	0.8794349782022057	0.03262784329219758	0.0017336296867883959	1.013243211150174	43.029851577875746
587000	-1649.7519684253496	-1409.9010573636183	-239.85091106173132	44.210815459734924	-1141.4454156139413	-197.3242394530726	-33.37603677649557	-37.75536552010885	-238.35480056986225	0.04273934802617175	0.9800545456425064	0.025660204836527388	45.72327601112514	2	0.03396505350194756	0.6540694784187672	0.029816191177838618	5.866232223155002E-4	0.7187938296675813	42.36960146255434
588000	-1667.8632396856667	-1427.2515222785398	-240.6117174071269	43.94792580353075	-1152.4526080848284	-199.57998561144785	-33.66872795640131	-41.55020062586222	-239.31550450543298	0.06121942872803456	0.9749755876013985	0.018470167830386436	47.7298905355511	1	0.03670229330538157	0.5945145011746031	0.03282117163649968	6.823613705469642E-4	0.6990196979152197	43.623417228075816
589000	-1660.6540500407025	-1417.0420791224717	-243.61197091823072	43.94792580353075	-1137.1444987476248	-203.36802146413999	-32.7558568483893	-43.77370206231765	-241.89482118919508	0.07207088933504956	0.9776224420232484	0.008079732896992715	48.25655239860293	3	0.035813064062198106	0.7212848838397344	0.03126809016723351	0.001043499782278665	0.8706946482930759	43.623417228075816
590000	-1665.2228268506444	-1413.3362701813498	-251.88655666929455	44.11525823070018	-1137.7907581875418	-198.1190098722523	-33.84453899059102	-43.58196313096474	-250.42753287218352	0.07779649281574828	0.9806422656112513	0.00644974440349688	47.06783874100326	3	0.031406838349225696	0.6429271526826913	0.02822730626396006	5.409419760709811E-4	0.7521025137734386	43.789514083677865
591000	-1673.807843213337	-1422.5411628503036	-251.26668036303343	46.51750436910041	-1138.1367789068179	-206.9111989185342	-34.38473013183394	-43.10845489311751	-249.69918526486316	0.05217984447327899	0.9806422656112513	0.008409279321942405	46.591980470569894	4	0.031406838349225696	0.6756290833942037	0.02933409574973521	6.701718593689878E-4	0.7856647621272618	44.0184253657872
592000	-1655.988544145262	-1407.8908577988275	-248.09768634643447	44.19758248815203	-1130.5549489250554	-201.54636970810543	-32.71858794514252	-43.07095122052421	-246.3983480450416	0.09750394688388392	0.980344208304856	0.003304057083009196	47.17167723181091	1	0.03199489621276797	0.7158199519573952	0.026654989666114834	6.980434236817576E-4	0.8374089298505683	44.05443506948697
593000	-1652.4658369523288	-1399.9238507493608	-252.54198620296793	43.91461775033496	-1120.4999124235176	-201.1052735457074	-32.88391568910635	-45.43474909102945	-250.4342844954632	0.06047754096307976	0.9671282832780925	0.028996509360091325	44.49532244867488	4	0.03160805968293591	0.8430161593496682	0.02429752777138996	7.617755493298239E-4	0.997303569656023	43.83581944800085
594000	-1662.8795856919687	-1407.8401212255742	-255.0394644663945	43.91461775033496	-1136.396491858113	-196.86620072713225	-29.22739346685994	-45.350035173469024	-253.40291318144227	0.053010067289460915	0.970959116110095	0.03892658120245707	44.065304445316855	4	0.038204230135653064	0.6966216563297813	0.030669691582512332	6.851737421378252E-4	0.7529443696283271	43.12630659022931
595000	-1658.266055103964	-1408.2353297682744	-250.03072533568945	43.91461775033496	-1132.9716163745545	-200.46667542587443	-29.739548983074446	-45.057488984770906	-248.3253799288093	0.06052645727537773	0.970959116110095	0.01980412512899588	44.918362238566594	4	0.038543171940528614	0.7176621483524331	0.031100093219441138	0.0010334580495272275	0.8493366783928171	43.64206498823059
596000	-1659.972564341358	-1405.3436929701757	-254.62887137118238	43.815158207114614	-1133.8774145560799	-197.976638159759	-30.788248155031276	-42.70139209930563	-253.4234744066527	0.07016892608027757	0.9689120148326238	0.028797088467469992	46.313548631177014	6	0.038543171940528614	0.5678883311889356	0.03182473650165905	5.58995024216231E-4	0.700239570937871	43.55017564309375
597000	-1667.9072622535064	-1410.341746232582	-257.5655160209243	43.815158207114614	-1139.1127560370849	-197.03171115358631	-31.920219338628694	-42.27705970328214	-255.51715881804967	0.07601631152568161	0.9645660261335653	0.012387155521989952	44.766326098205646	6	0.038543171940528614	0.8243000680308248	0.02986983689153324	0.0015222981492763264	1.082857482589695	42.3838518253949
598000	-1662.4182174631703	-1411.156567834944	-251.26164962822625	43.815158207114614	-1132.2298328860436	-201.99660453199903	-32.31790229880946	-44.61222811809184	-249.55485843820296	0.09972225282079178	0.9570071197676941	0.014464838135527328	44.108319647086105	4	0.03135136964855413	0.7181056651662535	0.02664953035408878	7.024414340462807E-4	0.83839045518261	43.27898652970093
599000	-1661.9268716454467	-1417.9469059482904	-243.97996569715627	43.8855339864012	-1136.7172726779604	-204.93565106759655	-32.87265403507524	-43.42132816765802	-242.16791131820145	0.09857283463226903	0.9579964693879182	0.02020000526669985	44.29211291462907	3	0.03339305416533087	0.75053863466645	0.028047041647055408	9.038623586029903E-4	0.8667526437333997	43.19510362613555
600000	-1671.1728363157629	-1417.7880542528758	-253.38478206288715	43.3915755792092	-1142.6246303692128	-199.66109522692707	-33.012771405701905	-42.48955725103398	-251.6035422826186	0.18359941618031986	0.9281813657714798	0.02106238636173784	46.59369513634258	3	0.03364366851084271	0.7410157216834407	0.02817281765138513	8.957781727702388E-4	0.8529286215143177	41.7045011814021
601000	-1664.95539922081	-1413.9174930042634	-251.03790621654653	44.522112861549424	-1137.986424265115	-198.93612754158164	-33.16479584983889	-43.8301453477282	-249.3591971444819	0.15563914555088032	0.9252446480640694	0.027408886731065882	47.56423629809735	2	0.03364366851084271	0.7095007306778931	0.02938918860986344	9.632975733518935E-4	0.815510780374703	41.7045011814021
602000	-1674.7910807508495	-1418.5512918827285	-256.239788868121	44.50668550619765	-1135.798782687857	-208.7686451601891	-30.359979490573465	-43.623884544108606	-254.32133156419144	0.18875662890458797	0.9071900463310308	0.023291927279430885	46.075696652713006	2	0.031966003184062126	0.7835954667024573	0.02575171775298047	9.329453437874992E-4	0.867349941853098	41.88022236996792
603000	-1665.321860804378	-1414.3032993393824	-251.01856146499566	44.45567590733511	-1145.5692816851954	-197.84135642025873	-30.127905456154554	-40.76475577777358	-248.99351355227128	0.1262293520864732	0.9370232790455478	0.024554929948029918	45.94636587875319	1	0.03285619837468349	0.8169689949039415	0.02872637962564175	9.589555308065132E-4	0.879188005709774	41.88022236996792
604000	-1676.2553098977444	-1425.4828874953791	-250.7724224023653	44.513887713702076	-1155.3131738757031	-197.139068438895	-31.065557438140555	-41.965087742640534	-248.6031228136677	0.13868602209526143	0.9421924640820399	0.017459939407689036	46.76971193597616	3	0.03680649591950998	0.8625190393631746	0.031335100101504317	0.001129609228854466	0.8366845545379599	41.41037379195885
605000	-1662.6339869798344	-1416.5983571691852	-246.03562981064908	43.91072958223932	-1143.2639296808038	-201.36687582381916	-31.97269113555561	-39.994860529006736	-243.57902091515703	0.09768065297779288	0.9484257884840565	0.028174639076428133	46.22126952294596	2	0.03680649591950998	0.9544373966431062	0.03136039278777269	0.0013176091536385394	0.9343159246125518	42.79483176716639
606000	-1666.699471874622	-1416.819402223545	-249.88006965107704	43.91072958223932	-1142.0732075238514	-201.63848781000516	-29.210118952881782	-43.89758793680646	-247.53309718971536	0.08004411749807903	0.9473885596706926	0.038977787117690496	44.036986451311016	3	0.03338295619018571	0.9191845133333852	0.03056751087590398	0.0010200320412965078	0.9050791928956727	42.79483176716639
607000	-1667.5990456518784	-1415.8191430431525	-251.77990260872585	43.91072958223932	-1143.6302793711168	-199.25161890521417	-28.605962081876505	-44.331282684945094	-249.69179377068565	0.11849735771235309	0.9492793004076026	0.017411009665626306	44.49559265166732	2	0.03186407772582419	0.836828875136993	0.029763236591912635	8.135680043900923E-4	0.8413604315782224	43.815018929703164
608000	-1667.7262382707995	-1412.0385824836267	-255.68765578717282	43.025050965708424	-1145.7552591784397	-194.48547782495183	-30.637568493155865	-41.160276987079214	-253.52012378546092	0.0760864870870482	0.9516273039419167	0.03139042391836884	45.511568550066606	3	0.027992958054696537	0.8619583359230394	0.028238665981852564	7.733632180947067E-4	0.9073833448363184	42.23521603063873
609000	-1667.3295909831875	-1411.6787151377582	-255.65087584542928	43.025050965708424	-1148.2957811552733	-190.82835511048287	-29.55523734890324	-42.99934152309873	-253.67074254292368	0.10130684060406779	0.9571586573980151	0.01994182291459935	44.317592432736156	1	0.02986404132630937	0.8028757068426593	0.027987084882418058	8.038013847929749E-4	0.8808320934738745	42.93970529537274
610000	-1676.1177892536703	-1420.0890852774016	-256.02870397626873	42.98940116619502	-1152.8949604525565	-194.63500943399413	-29.897633647259966	-42.66148174359107	-254.04016137605916	0.08421435131516351	0.9520390637198831	0.026135408495558083	45.003871340981306	2	0.03129784786629167	0.8055110356430824	0.03057962468762516	9.812108482743617E-4	0.993810214263399	42.28969353553216
611000	-1653.7680166133705	-1398.3419430597442	-255.42607355362637	42.302955108565264	-1136.114246670066	-188.0102908423278	-31.266205881927842	-42.95119966542266	-252.76624462775928	0.11471298639998456	0.9451720726847429	0.01955327134945742	44.60678196334268	1	0.03524626820546123	1.0203121291522907	0.029757827960412823	0.0027128369046669084	1.3308877483281498	42.123010705781866
612000	-1658.928246698868	-1403.055908806442	-255.8723378924261	42.302955108565264	-1134.722533081824	-195.16147892617664	-30.972357375202304	-42.19953942323904	-253.5828985400119	0.07521478036169083	0.9451720726847429	0.057009938187919565	44.10683460803295	4	0.03524626820546123	0.9007706794162861	0.030758889747605645	0.0014587321764526606	1.1008646650681084	42.123010705781866
613000	-1664.6203968494806	-1400.8920711640171	-263.7283256854636	42.302955108565264	-1138.9146619197447	-189.6401720483424	-31.268637309910584	-41.06859988601933	-261.5251935561918	0.0682047411012781	0.9470947150210468	0.05299207748979481	51.59670651133429	4	0.03524626820546123	0.8732630257484774	0.03346760217420412	0.0015404744085570764	1.0226817585635783	42.30101234241883
614000	-1660.9735776561224	-1405.6166205964746	-255.35695705964773	42.36933136742877	-1146.0319527000952	-188.70912258155872	-31.218885766507196	-39.65665954831373	-252.81085213552436	0.10804535333107101	0.9406752796586827	0.02905988651628986	42.524711465642305	6	0.03950954578000254	0.9833658822955363	0.03208743140151489	0.002285822331622034	1.1338464970233122	42.30101234241883
615000	-1650.3882413811891	-1395.170075058865	-255.21816632232418	42.36933136742877	-1132.1878252281629	-188.44701127096133	-33.04290509790163	-41.49233346183907	-252.4134846195086	0.08252420592291006	0.9605260111188346	0.020752872646490093	42.897453338380714	4	0.039545201727156226	1.067656369195204	0.033312165677382335	0.002772834325287662	1.3089710782847286	42.01497850800586
616000	-1651.8025068892807	-1395.346736411421	-256.45577047785963	42.35845671308919	-1125.291242666968	-194.56938645338195	-31.727193370856156	-43.75891392021494	-253.79950365898847	0.06775276996567205	0.9730611289397411	0.010236973877623269	49.78429458367311	5	0.03720010444660289	1.0191518253043952	0.03146688180573755	0.0021475377956802996	1.2517638196230638	41.75169718050849
617000	-1651.3111812395343	-1398.3440118711649	-252.96716936836955	42.055542729952386	-1135.7655023805694	-190.0792710589494	-30.533152939359546	-41.9660854922865	-250.15221712440294	0.05316178804993064	0.9730611289397411	0.020284121984185957	42.213439299942145	3	0.03800514738222598	1.071024828174184	0.033125452467829726	0.0024417254957265324	1.3289056316632375	41.75169718050849
618000	-1657.1967399878026	-1401.5114574821052	-255.68528250569747	41.930744648192444	-1138.3606821964956	-191.15865133257094	-31.310295950412957	-40.68182800262565	-252.798041687114	0.06199035290285186	0.965860978431041	0.023849583778188875	44.80750938186717	5	0.03800514738222598	1.0947753842499395	0.0327981720774206	0.0025630306033713707	1.3473354190136693	41.76590095033445
619000	-1656.1140147180618	-1402.817822231068	-253.29619248699373	41.88755764409708	-1138.4635244903586	-191.69441491253346	-32.50978612502265	-40.150096703153295	-250.26542185371827	0.09636841890438581	0.9626503415200897	0.012588144367116047	42.97853228883837	4	0.039718103892677915	1.1421420530820081	0.031650959098834676	0.002331591787453075	1.2423772778416322	41.67009853687258
620000	-1657.1245957115661	-1403.688898484822	-253.43569722674428	42.41530814862168	-1142.530948819854	-190.6965547558856	-32.887835977977964	-37.57355893110405	-250.20245462704594	0.09163115921126579	0.9581697615609626	0.015048752611827716	43.524311841504606	2	0.04381461462371962	1.209404791014866	0.03331288669405848	0.002884977158714157	1.3248786566605473	41.7587634244427
621000	-1669.295736037566	-1412.0023585537006	-257.29337748386547	44.38333479768546	-1148.8935801560144	-193.88229717104073	-32.112106813151456	-37.114374413493806	-254.64949143668474	0.07411319952506404	0.9581697615609626	0.024211858098803045	44.60128459789161	4	0.03487972440159766	1.01512048520591	0.02935256835056151	0.0013460389259814692	1.0698375020368933	41.929965276729504
622000	-1671.4248677859239	-1413.5046193858711	-257.9202484000528	43.43421584032599	-1150.8001452888386	-191.856136478436	-31.93549036318647	-38.912847255410014	-254.99827289611585	0.09722509402517424	0.9581697615609626	0.019607882914999222	46.389150368140314	1	0.03694970549644696	1.1062131276364335	0.03163329213826267	0.0018505389063384955	1.1741893654384012	41.929965276729504
623000	-1653.6128209570256	-1402.3428279545199	-251.26999300250566	43.36999089594735	-1136.6664385525528	-193.09640245335197	-32.603588547178475	-39.97639840143676	-248.4283763470124	0.1162623683708793	0.9587674383769941	0.010189933660766122	44.23478658727044	1	0.041522565276745485	1.0797769909174035	0.02878093657463367	0.0014848459745730933	1.0689144863286295	41.867964625040614
624000	-1664.9430536010634	-1409.618848083907	-255.32420551715632	43.90883249590165	-1137.590475260139	-196.32246497138476	-32.81519012520482	-42.89071772717829	-252.22208957996403	0.081549371450061	0.9614901092430863	0.014082598596727194	46.37705787612122	1	0.04076623991965793	1.165786109946477	0.028126830595024396	0.0015942916445651249	1.1317243519818303	42.355244474941856
625000	-1653.9346468597278	-1405.6613976622573	-248.2732491974705	43.31715644615893	-1141.039109000179	-191.34045223082717	-32.541200766915345	-40.74063566433572	-245.00148611412055	0.060297872107354676	0.9614901092430863	0.040696680263201224	44.45425264461855	2	0.0422939991003743	1.2222571143660903	0.033208084246976015	0.002335565514803966	1.2221250760013438	41.87179504266591
626000	-1651.402475093411	-1402.5083357763365	-248.8941393170747	43.091020351375874	-1135.9863790001634	-194.36000780289982	-33.08212154192866	-39.07982743134459	-245.73468153645334	0.1042486082111839	0.949414767649697	0.021361447141595425	47.16881351204119	2	0.0422939991003743	1.1848351556413237	0.030936863900095334	0.002390771117242093	1.2318757075087314	42.11477020945174
627000	-1655.8824956135388	-1406.112528917027	-249.76996669651174	43.091020351375874	-1139.2600732142844	-197.35849811672148	-31.193789301521967	-38.300168284499335	-246.46603372028818	0.12792873352942807	0.949414767649697	0.019761172253558463	43.83615435348952	4	0.05097809600905354	1.2330036231530508	0.03616640787145558	0.0035723139981078842	1.2268293826655894	41.852998255139035
628000	-1649.4178426321282	-1401.4371036644557	-247.98073896767266	42.50096414444812	-1133.890703622764	-197.92377646998244	-30.803310310765237	-38.819313260943986	-244.50561918786954	0.09672629035449344	0.9612755405379284	0.013590208006952445	44.04367535075166	1	0.049693782800667295	1.2903823162708894	0.0317356306346999	0.0030038194864296787	1.2491649915510734	42.02436212837118
629000	-1642.16959291931	-1393.6290620477137	-248.54053087159622	42.50096414444812	-1127.9562921849993	-195.7406179336056	-32.026340695649225	-37.90581123345973	-244.95623231080776	0.1585302337361926	0.9612755405379284	0.0058537879773059255	42.61558208200407	2	0.052996611355121924	1.3271392248623695	0.030805419579608695	0.004551334655256351	1.369208886310437	42.02436212837118
630000	-1639.941624424661	-1392.5054636158666	-247.43616080879445	42.128358021446545	-1127.299866566035	-194.71127932893793	-32.44268573135282	-38.05163198954073	-243.851862248006	0.10299809729479883	0.9638613849769881	0.00937866139094452	42.736925521390745	3	0.047401728486157625	1.3271392248623695	0.02912494694547832	0.0048329156088451715	1.5145274955778323	42.04071088280875
631000	-1633.330869519497	-1390.9443318251979	-242.386537694299	42.67494034445565	-1128.3930175561711	-190.52005590054884	-33.030214820226526	-39.001043548251246	-239.02344930706533	0.0741304296696137	0.9679949222656359	0.01814732229071337	43.33322806771872	1	0.047401728486157625	1.2527952001047402	0.028328426025324427	0.003752078777884926	1.3526047334971614	42.6393133922696
632000	-1646.7224703111783	-1402.3461030045132	-244.37636730666503	42.68152650186483	-1140.563090464139	-188.70108900908292	-33.15378642225206	-39.92813710903947	-241.24171607119388	0.09731210086499446	0.9693456186429884	0.009479108071571362	45.53176154120641	2	0.04889490744428205	1.1765894562557182	0.028754448982025727	0.0038456628217879226	1.378751334308594	42.15316221568432
633000	-1648.0075987863393	-1400.2447202019953	-247.762878584344	42.76837032914119	-1136.037318873978	-192.09481057392796	-34.49427947501777	-37.61831127907167	-244.72557352309246	0.04434263188280153	0.9731247021549687	0.0390994130900838	47.186213836799695	1	0.04759543870513849	1.1443049061396062	0.028129581621850492	0.0028301214963988852	1.31331672371063	41.547708244190645
634000	-1646.8747424681576	-1404.9015797275454	-241.97316274061222	42.01989553020373	-1133.424364227652	-196.8624128548894	-33.3247932341873	-41.290009410816616	-238.95656494004118	0.11378472066526725	0.9701407597278577	0.00645860051821192	45.97700629430784	0	0.04959745546812934	1.1374528174024068	0.03264622192005603	0.0031835324646322825	1.268503873894734	41.681987163287786
635000	-1633.120306267071	-1389.8956323607983	-243.22467390627264	41.827866674834986	-1126.122839282244	-191.24995935954368	-31.46770262345772	-41.05513109555288	-240.31645057625695	0.0796185347238703	0.9701407597278577	0.010661409791477436	42.05943420089315	2	0.04974726714999146	1.1016827333241526	0.03155554693555767	0.0029165031308367733	1.2180346536373938	41.681987163287786
636000	-1641.5726457173737	-1398.164090351893	-243.40855536548054	41.827866674834986	-1132.0393532508035	-195.01432880525294	-28.83517663047887	-42.27523166535779	-240.76147244710899	0.08324424190273304	0.9701407597278577	0.009780177100431045	43.74218017913936	1	0.04974726714999146	1.0161612023526183	0.03395950245232214	0.0020938172142629446	1.0243051083214227	41.435391619960285
637000	-1641.990301684732	-1400.6949755104697	-241.2953261742624	41.827866674834986	-1135.735616565087	-193.66880057276703	-29.812910829701504	-41.477647542914355	-238.21880122236072	0.06028374842897874	0.9747561844815616	0.01633367246351481	42.71684974475847	2	0.06290519630390101	1.1572978210234197	0.037140551732519976	0.00398679049040417	1.2515531714076298	41.58711002259066
638000	-1637.5721841397383	-1391.666225969572	-245.90595817016634	41.831318481861295	-1125.2707147187725	-193.2597607827756	-31.102295360048746	-42.03345510797488	-242.75188221959712	0.08724969651140693	0.9747561844815616	0.0146031312995517	44.685263612917666	4	0.058983097650568334	1.1830456011861514	0.03272845314666073	0.0036274352224517875	1.4030890489464845	41.77090479176387
639000	-1637.638758301736	-1392.8092621024814	-244.8294961992547	41.831318481861295	-1131.4185091890265	-189.901118380504	-29.553062784573214	-41.93657174837769	-241.73257516437354	0.1307323830937371	0.9747561844815616	0.003875375715930539	46.44209544041214	1	0.05584805164684153	1.1640623507929688	0.032545630657736115	0.0048761918691717365	1.4980784092420323	41.77090479176387
640000	-1641.332190573908	-1394.5310161953223	-246.8011743785857	42.7804408990775	-1127.0377771169415	-194.7034645164083	-29.646769313700474	-43.143005248272274	-243.79447256673922	0.14917372107656598	0.9747561844815616	0.0031535426739416465	48.04043884298445	0	0.045177230891457795	1.1341801546724675	0.028139395565738384	0.0030292314957204095	1.4230825672789036	41.95008011928514
641000	-1640.2663851175955	-1392.7620469280855	-247.5043381895101	42.7804408990775	-1119.0966813821672	-201.36026208262496	-28.111317778513556	-44.19378568477987	-244.99098565270202	0.1415289435823903	0.9716639938653668	0.0035673205209280825	49.63451388089727	0	0.04248650760126262	0.9727637161962258	0.030483183089491245	0.002000339918605695	1.205932662068747	42.266117876794034
642000	-1649.8107073426172	-1407.2399222179165	-242.5707851247007	42.735988123288855	-1124.440129379527	-207.75947096228546	-29.80965088493437	-45.23067099116963	-240.07266361040118	0.0563676105070258	0.9807543439472183	0.012540473611655376	44.85311795308685	0	0.03767516176488639	0.9678393305285364	0.026197597561573003	0.0015686622940934642	1.1682395510742516	42.23324758145302
643000	-1639.6273543339237	-1393.7966217760447	-245.83073255787897	42.735988123288855	-1120.832289400364	-200.8021604985837	-28.177527622402184	-43.98464425469462	-242.84394783838096	0.046384473565852735	0.9807543439472183	0.01376314029024124	43.174383228532896	2	0.04513963848658976	1.1275973000059458	0.029545770621958168	0.0034944291843894285	1.4124346478670102	42.28137736628482
644000	-1641.3647054288667	-1398.036536474084	-243.3281689547827	42.54106887988705	-1129.8583307797855	-196.05260003851225	-27.904633555912735	-44.22097209987334	-240.66356584486547	0.07292856866078402	0.9829408590470785	0.006241112842768659	43.018225209817366	2	0.04513963848658976	1.0218675534121247	0.03181696210531281	0.0026660134422727085	1.2652248382057616	42.14386886317146
645000	-1640.6948729727674	-1395.0131285255757	-245.68174444719168	42.54106887988705	-1129.5287478827877	-195.6918173884175	-28.80738506771293	-40.98517818665766	-242.74487016880292	0.07022462330786797	0.9829408590470785	0.008548316938000188	43.018225209817366	2	0.04377295897323117	1.1111241206433544	0.03160881996121758	0.0030772092329080947	1.3877046670526223	42.44193912449422
646000	-1632.9360889790512	-1391.8097008433685	-241.12638813568273	42.54106887988705	-1122.506039617226	-198.2994158676239	-30.201088628603376	-40.803156729915116	-237.96959094681424	0.07000401598412764	0.9829408590470785	0.004477125410748675	43.23183696435668	1	0.04377295897323117	1.1839504177274736	0.02797173304054037	0.0035188030830979036	1.5289827840698949	41.979126952756125
647000	-1630.088960433148	-1388.8471263689235	-241.24183406422452	42.51006384364523	-1124.6510374803095	-191.68952050344373	-30.53578253445158	-41.9707858507187	-237.9961611874856	0.0837714908558294	0.9829408590470785	0.0040368751219117685	45.89349415761918	2	0.05201298872444692	1.2135502635944293	0.030296757455001575	0.0034973282845071254	1.444003569943814	42.38165741407023
648000	-1619.736767697704	-1376.6601668096569	-243.07660088804712	42.53966222904407	-1109.686273458927	-195.55113294323345	-30.095046049756114	-41.32771435774055	-239.43730569172658	0.13426726384730073	0.9793937481059378	0.0032666864564515462	42.54903670860141	1	0.05201298872444692	1.345700391299298	0.032711020811281	0.004724317055180486	1.5702889240199556	42.38165741407023
649000	-1628.9493718455528	-1382.5793965845903	-246.36997526096243	42.53966222904407	-1119.9724342326058	-192.3759666890041	-28.04746130840444	-42.1835343545759	-242.6319745858966	0.1337426869278301	0.9793937481059378	0.003021170077895631	42.54903670860141	2	0.050301891628028415	1.3790870130003898	0.03169541828148349	0.004619811153324668	1.5928245743532867	42.45955968993689
650000	-1621.034508653741	-1379.7322884699884	-241.30222018375284	42.53966222904407	-1114.3597363706535	-193.40702798325418	-29.77548495980002	-42.1900391562805	-237.91192730584896	0.14685903707857506	0.9793937481059378	0.0020043969252150485	43.16741935434947	0	0.04990878427730923	1.2619099879240006	0.03134233493290621	0.004312467653838401	1.4248843878766857	42.51726488191854
651000	-1627.3242246433051	-1382.0369947016895	-245.2872299416156	42.53966222904407	-1118.3857934579514	-191.82047438470138	-28.85381619010502	-42.97691066893155	-241.9533845915141	0.11998885932661163	0.9828240027942293	0.0020664664917991395	42.71175819839202	1	0.04518599833255929	1.2430064997963248	0.02938474451672133	0.003038449301386064	1.3424625442051028	42.51726488191854
652000	-1638.0833106753591	-1392.9633264111012	-245.11998426425797	42.58679930544952	-1130.4841388485565	-192.69599431019293	-30.17553248288283	-39.607660769468936	-242.17076240958284	0.08931402934365848	0.9830915337254897	0.0033107339049445257	43.54936330614213	1	0.04540893452423401	1.1151964271719752	0.031232383788219523	0.002870655351685258	1.172732108574545	41.983274136960524
653000	-1639.6777669946905	-1398.1825972304164	-241.49516976427418	42.370680296006945	-1135.5312461149906	-192.19706057422493	-30.23569361010855	-40.2185969310925	-238.86376925238693	0.08229575719582652	0.9830915337254897	0.00412296538109646	42.48466062240885	1	0.04494719001523601	1.0110574250538973	0.03083007307948329	0.0028460436034699393	1.2394979194725675	41.97335329145378
654000	-1654.3993677518406	-1402.873855296351	-251.52551245548958	42.41565451385053	-1137.4753643719328	-195.64704895507379	-30.514850751061015	-39.236591218283316	-248.53745052934335	0.06361963166942755	0.9837320056665833	0.004986854141059998	42.48466062240885	2	0.045801750344764365	1.1280192782709457	0.03353032852455107	0.004693525624173146	1.4050426721761846	42.0305440881464
655000	-1643.9148780517753	-1397.8237451143132	-246.0911329374621	42.41565451385053	-1126.6027031312522	-201.27611061277634	-29.727853069841714	-40.21707830044285	-242.85497905412996	0.06289220267615804	0.9813372273382912	0.007982982264426458	46.72486594325946	1	0.04083347149211149	1.2103755369916787	0.032024069809061695	0.0042329226990385155	1.5390936512144813	41.89142986751249
656000	-1650.506158745852	-1403.1475447900332	-247.3586139558188	42.41565451385053	-1137.1694992907833	-193.2395970739083	-31.107898932352178	-41.63054949298959	-244.59843085443913	0.05923917041020853	0.9813372273382912	0.011802435137878577	43.38076633615914	1	0.038077309469325187	1.0530794831899364	0.03286691349144488	0.0032731182539903828	1.3858100700079274	42.36539094332407
657000	-1663.0114140764929	-1413.3711300917653	-249.64028398472763	42.9064259789933	-1141.2947317304593	-195.5289525496709	-34.63351653389525	-41.91392927773966	-246.49757154094138	0.04545839180296256	0.9813372273382912	0.017385769840479074	43.38076633615914	3	0.03867453848396283	1.1792681839405799	0.030351198669651375	0.005534972050774459	1.7111079005378476	42.37653280429714
658000	-1658.6249118532933	-1409.5442759883726	-249.0806358649207	42.9064259789933	-1146.4524109710094	-190.33043606322408	-32.48899258080244	-40.27243637333658	-246.60927205798419	0.07095550557629172	0.9838929472748148	0.007715064206532125	43.86790508993365	2	0.03393445411723701	0.9591975583518061	0.02973620235616202	0.0021102537414824304	1.2280744801069319	42.6005693546662
659000	-1662.269097383631	-1412.470067286326	-249.79903009730518	43.23892007831105	-1144.0877254958768	-194.11440485510784	-30.648309777281987	-43.61962715805928	-247.25683247374678	0.04835233381136405	0.9838929472748148	0.01390691417395243	44.23509821202898	2	0.038216841630651956	0.9821001450203634	0.03466292894178881	0.0027914076366845953	1.2967524793486047	42.600191759188405
660000	-1660.7390535053464	-1409.9372830913396	-250.80177041400688	43.31155308536952	-1143.988722880075	-188.9324499897732	-32.19493459168547	-44.82117562980582	-247.82286893999395	0.051035002369639315	0.9832164584429225	0.009890326385965108	44.781318803237944	4	0.04212956263036704	1.1249932144060533	0.03326449927268721	0.005245972746032865	1.726223133440805	42.20003328811765
661000	-1668.5393981509285	-1417.7718724571052	-250.7675256938233	43.31155308536952	-1145.1945844238105	-196.30573575374484	-31.083650538690076	-45.18790174085988	-247.98768444611807	0.04421820559325635	0.9832164584429225	0.013652163878088592	44.2577998236103	3	0.03514341620549721	1.0595155978962925	0.030971347107400682	0.00399157667200162	1.5897527568228478	42.54755172366624
662000	-1670.0025857480541	-1417.1831452060808	-252.81944054197328	42.76740297651918	-1152.1731370152659	-192.9456573667751	-30.86161479925935	-41.20273602478049	-250.67457683357753	0.03396097854391309	0.9832164584429225	0.023036162451549463	43.435619129883335	0	0.03568166500610052	0.8547731329378214	0.03156033762975048	0.0017820354053513382	1.1424497064208021	42.45574349975088
663000	-1658.6240503961908	-1402.7006177719798	-255.92343262421102	42.98173979139569	-1143.142677744269	-191.44057200993865	-28.23196557636615	-39.88540244140609	-253.75568909895446	0.04152868650918758	0.9832164584429225	0.012940875973968587	43.07262832184647	4	0.038198573908105084	0.8620254309114808	0.032402275309595385	0.0014114740058416943	1.0493604656291293	42.45574349975088
664000	-1650.6590316275215	-1394.3061694078212	-256.35286221970034	42.98173979139569	-1129.4569100317467	-194.0552626487646	-28.70421089436256	-42.08978583294712	-253.6690928324128	0.0492666823015649	0.985119426702362	0.0061716592597999	43.23315380123318	3	0.03372002740786566	1.0281153978751292	0.028638617578237907	0.002119509108078875	1.4026973862507228	42.75467702846423
665000	-1663.463645023797	-1405.6391142904158	-257.8245307333811	42.96833483948648	-1139.4274036581628	-194.8998706864958	-29.813332472879225	-41.498507472877975	-255.50621330269857	0.03275601123181266	0.9883540978189516	0.008981168702220904	43.2552286408967	4	0.03734709457527417	0.9100057478955347	0.03479603981187391	0.002406580790023313	1.271092241694114	42.92522176865387
666000	-1664.7602640983173	-1410.553425094068	-254.20683900424942	42.96833483948648	-1146.452726564041	-193.03371894727752	-30.345838798736732	-40.72114078401274	-252.1544857581778	0.026662690987631087	0.990670592408107	0.008256230296269922	44.043581809036255	4	0.037354915561544216	0.8255580322700149	0.03230271195450293	0.0015676071815699346	1.0258066406927786	42.92522176865387
667000	-1667.1273945005235	-1417.9081239008651	-249.2192705996583	42.93883045055971	-1152.6071129272032	-193.23812102126067	-30.669915825879592	-41.392974126521835	-247.01181715468599	0.069667126569182	0.990670592408107	0.0017624096935318738	44.948313759668515	2	0.03765023735770885	0.8746369262103257	0.03432231161207773	0.0020547655529291856	1.1298792406692217	41.891311275149214
668000	-1656.3189775444043	-1412.4380664289574	-243.88091111544685	42.87830727849977	-1139.3204768459866	-199.00723474475217	-30.720356001268016	-43.38999883695048	-241.5737226669668	0.060007971458845864	0.9912374720341415	0.0016124228580741788	43.76374481559372	2	0.038272813454497165	0.9064449405590218	0.0353257016554013	0.0019090363889941188	1.1219832953309195	41.99672194350568
669000	-1663.900869422805	-1417.1577398457905	-246.74312957701454	44.386648697204514	-1141.7636931402594	-196.92459717584526	-32.21869237060603	-46.25075715907972	-244.28836349463802	0.04351340402004308	0.9902942548686401	0.005651616084969308	45.02728105622835	2	0.035748813872452996	0.9538431354036953	0.034209773816380205	0.0019408458199837628	1.1936087221734553	41.99672194350568
670000	-1662.326696093347	-1418.4168159962458	-243.90988009710128	42.56285183719838	-1148.648029681928	-194.01053592395263	-31.428715491126773	-44.32953489923856	-241.87868634025443	0.0444353516583732	0.9902942548686401	0.0050715723597554024	45.625335988462204	1	0.03815039103620347	0.8189008193888603	0.035161418971320885	0.0014704443064623902	0.9887428475443044	42.54244141054123
671000	-1650.2732499106069	-1409.6480403085059	-240.62520960210102	43.34417074826226	-1147.8358133665606	-188.8842384549787	-31.285529640471594	-41.6424588464949	-238.47653789309356	0.0627722839591118	0.9902942548686401	0.0019204698019419197	43.71293017695044	0	0.04298878075580619	0.8559794450115099	0.0361039010859145	0.0019722510443821546	1.0665108072178993	43.24073879079651
672000	-1648.0652722498303	-1406.1275304420824	-241.93774180774795	43.34417074826226	-1145.2227079706379	-188.41624515687724	-30.712714549089803	-41.775862765477626	-239.9879919885928	0.06882859333896428	0.9902942548686401	0.001590274612640903	43.79111512336345	1	0.04298878075580619	0.7933670449427375	0.035385299027993936	0.0015777995786491828	0.9555701190804765	42.46072872245311
673000	-1646.8373522749794	-1402.0008879043958	-244.83646437058368	43.55863267683421	-1131.8131747122166	-195.8869550105957	-31.700307633404275	-42.60045054817924	-242.66461930666253	0.08128825789419669	0.9902942548686401	0.0015294156155358943	47.058271489283996	1	0.04069272197714873	0.863326608327798	0.0351395732214101	0.002207518055782207	1.1122988077905347	42.46072872245311
674000	-1647.8208375083655	-1404.7709791055295	-243.04985840283604	42.52826882610656	-1138.9585402399568	-192.84153520314445	-29.768085106167554	-43.20281855626053	-240.64533979239198	0.02945064031152416	0.9895219285446311	0.00853064323481751	43.79034803846631	0	0.03748106486193912	0.9376619719180542	0.03163016221292354	0.0016427501454036682	1.0892206612619604	42.41933348195588
675000	-1666.3777153680828	-1418.5804139910042	-247.79730137707864	42.52826882610656	-1146.7848632050104	-197.766066812832	-32.55666033018449	-41.472823642977275	-245.57166499505178	0.040328633163436975	0.9895219285446311	0.005965270025857588	42.77022992218093	3	0.04188296466509854	0.880421879646991	0.03178885737302715	0.0018158098452244345	1.0518094850763997	41.82701018978727
676000	-1656.9238782163911	-1402.1617082635437	-254.76216995284756	42.95257857107908	-1133.3128732703224	-198.53192567291828	-28.985230211177576	-41.33167910912534	-252.24338337928094	0.03812404320365776	0.9895219285446311	0.006870333148509567	43.33518809908201	3	0.039289482425770926	0.9745215361179408	0.03139371205904225	0.0017029269747880508	1.1075721084648336	42.1825709086998
677000	-1659.801882179399	-1407.547031282926	-252.25485089647296	42.95257857107908	-1139.836977873799	-194.35856422492088	-30.54883015509799	-42.802659029108035	-250.05500547826009	0.0570084670854884	0.9895219285446311	0.002935967268040476	43.2102826191727	3	0.03992323027190596	0.8722183054659187	0.03389588824608902	0.0012150273154068081	0.9654036389433851	42.1825709086998
678000	-1654.697331549417	-1405.1264503122384	-249.57088123717847	42.95257857107908	-1137.4367412914728	-194.8708013279711	-30.329812717840046	-42.48909497495437	-247.09100210546077	0.03869765423323846	0.9895219285446311	0.006806310068405492	44.46977694316367	2	0.03992323027190596	0.9619464017579367	0.03304093284455081	0.00220406916967899	1.2052939149470787	42.481522742901284
679000	-1655.1400577088666	-1401.0297939703735	-254.11026373849313	43.22579465924205	-1137.1643311302691	-192.67890643267327	-30.922722590113626	-40.26383381731743	-251.03763074032017	0.0450548073943508	0.9870489183947256	0.00962014672369838	44.56600212271268	3	0.03769393369523106	1.156007612892803	0.02776180003148242	0.003393939996897074	1.5999741734934143	42.903482809401766
680000	-1646.2334532460504	-1394.0128939258097	-252.22055932024074	43.22579465924205	-1128.7743885963514	-193.96312509033635	-31.05194044367819	-40.22343979544385	-249.51576978016084	0.0737651109435584	0.9867424249423371	0.0028503813687401794	44.506245225282335	3	0.03769393369523106	1.034973949920913	0.026691991966336825	0.0019681146396323284	1.256399475902786	42.56262599614892
681000	-1643.4190599639842	-1395.6869378448835	-247.73212211910078	43.136212307123614	-1131.1633259873254	-194.96058981473618	-29.736605376047702	-39.82641666677411	-245.2959486873598	0.07197480255217133	0.9839077835273501	0.004837153313212458	46.14110398872945	1	0.0381235171906286	0.9478507022540759	0.030328246466140865	0.0014946713489061483	1.0586774486009733	42.56262599614892
682000	-1648.4549636068123	-1397.9195516607513	-250.53541194606098	43.09804736717639	-1139.1397940984455	-188.7478297288678	-29.619666662098222	-40.41226117133967	-247.77761940459413	0.059720252502888656	0.9839077835273501	0.005901196132799229	43.33872347633379	4	0.0381235171906286	1.0522971917076585	0.030321222673714895	0.0013300978627532006	1.0610170934412468	42.10463896615767
683000	-1635.7667368378563	-1386.9479346116093	-248.81880222624707	43.85944748037782	-1124.016916249918	-192.50923252354576	-30.179021927558605	-40.24276391058707	-245.88999161088836	0.0812405532164484	0.9863802731924762	0.002202355742652173	44.29931310802989	1	0.040262304342546684	1.1084657743925332	0.029377023339684415	0.0018246303408927405	1.1411304202048858	42.10463896615767
684000	-1638.8955923278747	-1390.379681248698	-248.51591107917673	43.85944748037782	-1129.9911425836813	-192.93810065350192	-30.765804484060872	-36.68463352745394	-245.39995726574654	0.033018639698338806	0.9863802731924762	0.01889916145388329	44.737579826720854	1	0.03621222939394519	1.1703793866695442	0.025920220945275713	0.00227439937836935	1.4061320075902175	42.10463896615767
685000	-1633.2185921897105	-1391.0739809674894	-242.14461122222107	43.85944748037782	-1132.017405531357	-189.5477448544173	-29.96557507235317	-39.54325550936179	-238.81723095422674	0.05013262709589958	0.9863802731924762	0.007200714532082708	43.985301884288305	0	0.04632367638846284	1.240843687310387	0.030600897902715835	0.004804393843352178	1.6014774279382424	41.94415779918466
686000	-1637.7201923615098	-1394.1597861547052	-243.5604062068045	43.26147445713097	-1139.2771091972143	-187.71777735248122	-29.79454865978012	-37.37035094522983	-240.9210999120957	0.04558625295431127	0.9863802731924762	0.008727750384128905	48.19182289735191	1	0.05007923854799616	1.0136298560470864	0.033222592604486	0.003262345827728946	1.2132514595386663	42.70922486119061
687000	-1636.3174028026212	-1392.3618766992315	-243.95552610338976	44.01410150081875	-1134.4336482284916	-190.01450840020658	-28.928742020805455	-38.984978049727836	-241.07000486209907	0.04929812433574805	0.9863802731924762	0.007891637497407263	47.00892713625375	1	0.049044226738064536	1.0942095734085278	0.03377915927155176	0.0032804447742367498	1.3506697772453746	42.70922486119061
688000	-1640.635190632266	-1397.2838143489769	-243.35137628328894	44.19203060655829	-1131.6405679056472	-195.37338334257043	-30.436749216362184	-39.833113884397015	-240.46251356997692	0.08251040692509352	0.9863802731924762	0.0025002473967735413	48.24449574131407	0	0.04120659730762947	1.0953090906429523	0.030989302480501194	0.0026083974166692596	1.2465076605545207	42.56710555922789
689000	-1647.603437929394	-1400.696524766598	-246.90691316279592	42.82824661320885	-1123.436204473703	-206.20329737003487	-29.96297906375359	-41.094043859106556	-243.99772322668144	0.12568349853771182	0.9863802731924762	0.0012856185259415378	45.341816297467645	3	0.04120659730762947	1.1020010799349287	0.027168397556918755	0.002658430731734032	1.3403004502199234	42.11424258226731
690000	-1628.1454134250757	-1383.0293876476455	-245.11602577743017	42.40596905395439	-1112.9887992615625	-198.08309206114927	-29.895074099028687	-42.06242222590499	-242.16436942296744	0.08095696843200798	0.9863802731924762	0.004527107307688894	45.20693716649069	1	0.04757691628768436	1.1159995796715036	0.02730009602440337	0.0018552173644326559	1.1826750320577955	42.21595698263755
691000	-1628.304283686454	-1389.2722770682308	-239.03200661822328	42.40596905395439	-1124.7569731796054	-194.02342941198816	-29.501059074500144	-40.99081540213697	-236.00065256653872	0.05510320906170101	0.9871705447308197	0.0058259534529451545	42.52144310571127	2	0.05794777379469226	1.1423351385870681	0.03334969652665349	0.002923317631248686	1.2527048738544033	42.17940346853171
692000	-1626.0880891236122	-1390.5129040109719	-235.57518511264038	42.40596905395439	-1124.6339248860734	-193.56730356361382	-31.17996059362922	-41.13171496765544	-233.06980409365502	0.06015864119512916	0.9871705447308197	0.006420643217859855	43.148350008759344	1	0.052681041405219904	0.970185943625363	0.03439847037119799	0.0019346824291651126	1.0185250893915039	41.9597651790336
693000	-1629.7106696604144	-1394.9728853463914	-234.73778431402292	42.427455837609074	-1122.9394174490285	-199.4685698918654	-32.369917420490864	-40.194980585006675	-231.83384111910402	0.04425755328575054	0.9871705447308197	0.008408598009651831	42.78197978809105	0	0.052681041405219904	1.100273245675194	0.03572614350581372	0.0028871038659286116	1.2668318382222503	41.89359272259528
694000	-1634.6112324341432	-1402.4241404242725	-232.18709200987067	42.427455837609074	-1137.937016501365	-191.93868343477416	-32.01300906707444	-40.53543142105898	-229.5385804096945	0.06991359743072631	0.9871705447308197	0.004220271411563206	43.21336254841948	0	0.05656983236675364	1.0166263497224608	0.03362698600110062	0.002215809959937224	1.0481458220165782	41.89359272259528
695000	-1642.520980793594	-1403.894074553902	-238.6269062396919	42.427455837609074	-1135.6315532477108	-194.46760586072665	-32.82968135639256	-40.9652340890721	-235.92770648005862	0.0521240240421474	0.9871705447308197	0.005328769398113547	47.764324422660046	1	0.049673687013979374	1.0331494430199042	0.029912210177336557	0.002004325951113393	1.080222937667825	42.080244407586235
696000	-1631.5429599360582	-1396.5097696527178	-235.03319028334036	42.427455837609074	-1137.3634752140515	-186.72263345953297	-31.890711711209402	-40.53294926792386	-232.54702938968543	0.05162661738922804	0.9871705447308197	0.0075429078846772765	43.53503269927424	0	0.050928484903216865	0.9639750044363218	0.03273807895567942	0.0021220296410017227	0.9763426316838839	42.25787901092133
697000	-1642.4173955973629	-1407.8498785528545	-234.56751704450838	42.427455837609074	-1143.8458479287103	-192.51250613275565	-32.247345986437175	-39.24417850495144	-232.04552494372345	0.03760423272842332	0.9893866439335263	0.008002237984953727	44.86977421073878	0	0.050928484903216865	0.9755586979227395	0.03263977319539378	0.0022396642251719975	1.0085017665244917	42.25787901092133
698000	-1634.8223430304934	-1398.5905624525815	-236.2317805779118	42.427455837609074	-1132.6757329062089	-196.59914514867006	-29.837280564853156	-39.478403832849416	-233.78008210454215	0.0621467399583311	0.9893866439335263	0.002315374839411026	47.5290775972033	1	0.050928484903216865	0.952854035872692	0.033856889610241685	0.0034426745345229165	1.218861244293233	41.43981156331495
699000	-1621.047403923073	-1389.3079185069762	-231.73948541609676	41.63802103451951	-1124.211358113758	-193.50976422115386	-29.86743526564052	-41.7193609064238	-229.10242501960616	0.055588417917160245	0.9892090055556585	0.004529550359346596	43.06756649195661	1	0.04764250057036466	1.0128989738875842	0.032871867513194944	0.003677457476590997	1.3045173207654832	41.51576332342645
700000	-1629.0831879880373	-1391.8476756179377	-237.23551237009949	41.87147351241881	-1126.432682796059	-192.26116631420194	-31.158099745481348	-41.99572676219524	-234.412205007202	0.05799122391886161	0.9892090055556585	0.00397165964126306	43.27121847171541	2	0.04560331159335955	1.0737661834383696	0.03135160487358764	0.0033287811201198328	1.2617354476625677	41.79599409124095
701000	-1630.7098634399636	-1398.8403774167205	-231.8694860232432	41.87147351241881	-1128.6425055247382	-199.38188848171387	-29.944604493956017	-40.871378916312544	-229.14551744520878	0.05316187470694329	0.9892090055556585	0.004893644833471811	43.27121847171541	2	0.04904499384625657	1.041237540181173	0.034158456863589155	0.00394572382681976	1.3072354765197367	41.79599409124095
702000	-1635.9358512809226	-1397.7197226767505	-238.21612860417207	41.812968960684245	-1131.590356606342	-195.1872536152716	-33.05896064311871	-37.88315181201811	-235.5206014639012	0.03812410035769474	0.9892090055556585	0.008734187721110747	44.15280568438696	3	0.04904499384625657	1.031950953309363	0.0346635513196235	0.004743467710800976	1.3749646250806395	41.79599409124095
703000	-1637.8563792784666	-1397.434343850264	-240.42203542820272	41.812968960684245	-1135.0787010255056	-190.6626092730989	-29.729868406845448	-41.96316514481405	-237.40821919291147	0.036368643328845526	0.9892090055556585	0.011595835538883737	45.89170300654237	1	0.04643505351539961	1.1365328094350318	0.03484460120683696	0.005449671855513658	1.539868347129294	41.769745869130965
704000	-1647.9771646023821	-1404.0715016095864	-243.90566299279575	41.812968960684245	-1142.2960744976	-191.014173733838	-28.818507573314704	-41.9427458048337	-240.9855116554349	0.026904658786644532	0.9892090055556585	0.0126454553909439	43.861649552178974	3	0.04643505351539961	1.1056120435430743	0.03260683311856889	0.0036609208259328774	1.306774057337687	41.769745869130965
705000	-1655.6777220266188	-1414.2198188844602	-241.45790314215853	41.812968960684245	-1150.5927545124684	-191.89225680405403	-30.454112716932073	-41.28069485100569	-238.77555629197624	0.056231050497599196	0.987499138748504	0.005425050524693613	45.807464623490475	1	0.04643505351539961	1.0276514863207789	0.03468855522952359	0.0029030450955239433	1.2729524365149214	41.40053517011516
706000	-1645.647602749151	-1402.2460694926237	-243.4015332565272	41.812968960684245	-1137.720793541361	-193.58855377771857	-30.114475213748047	-40.82224695979629	-240.71273216652511	0.06532904024037212	0.987499138748504	0.004876385862921846	41.895765800148524	1	0.038117029958694704	1.0297565598474951	0.028088690973581368	0.0027011607788744473	1.3929391094430488	41.40053517011516
707000	-1647.904310053702	-1404.3323774566882	-243.57193259701384	42.22814938764176	-1143.2453454740346	-191.8496122106397	-29.66291868436619	-39.57450108764774	-241.3839009009002	0.03229720615820249	0.986677983481124	0.014165089638785164	42.9109362955707	1	0.038117029958694704	0.8684649088573089	0.030588796370775738	0.0017893412683950534	1.1343072649317325	41.71721690319283
708000	-1646.6883989608814	-1405.9354465526524	-240.75295240822894	42.22814938764176	-1136.6077472349361	-199.3620905725552	-30.09172099902327	-39.873887746137726	-238.4973243524384	0.09102530493743406	0.986677983481124	0.0015617875830006669	44.94061465973461	1	0.03810814643890132	0.8899776281435933	0.030217250970378008	0.0018520071267556237	1.1316765142654008	42.03720990841699
709000	-1641.405838422942	-1405.5906695891308	-235.81516883381107	42.22814938764176	-1147.2664330929713	-191.0068775448955	-29.892278108586215	-37.42508084267781	-234.04507348442468	0.05546028114855359	0.9866322276893519	0.006991346639799644	43.671702328440674	1	0.03810814643890132	0.7375774003176934	0.0312220673836557	0.0012013898075142935	0.87384501415008	42.05072471443783
710000	-1645.0322000344122	-1403.6861708243332	-241.34602921007894	42.22814938764176	-1134.5568452182156	-197.95893472445766	-31.48570427032819	-39.68468661133167	-239.3753698701325	0.03673214795924086	0.9866322276893519	0.019563387240486382	43.52348010814606	1	0.038323767790175205	0.7999085913258277	0.03157179960779145	0.001587588375712296	1.0147643395886503	42.11066425575338
711000	-1647.2155478533923	-1409.8602005115997	-237.3553473417927	42.20783595110922	-1143.331522234526	-197.82912966617062	-30.14502744341747	-38.55452116748577	-235.22454543159228	0.03853841396716589	0.9866322276893519	0.01063843267543348	42.46162503387258	2	0.036676157740395815	0.8503211068051899	0.03269719518713464	0.0018555187544050595	1.0792765975267264	41.95039592553955
712000	-1647.9178011386655	-1405.8889613859433	-242.0288397527223	42.20783595110922	-1143.7199587605637	-192.21585893604035	-30.387603783149206	-39.565539906189954	-239.71193627811456	0.033683382184923595	0.9866322276893519	0.01901768155871154	43.388098598664584	3	0.04178756854840096	0.9095532158055585	0.03531433062995062	0.002707366092051927	1.174810143278402	41.95039592553955
713000	-1639.6930167147132	-1393.1281852392592	-246.56483147545396	42.12051551487998	-1130.267809221862	-193.30287149186577	-29.786464732060704	-39.77103979347077	-243.89485145651176	0.02548924983980439	0.9866322276893519	0.03178422039179399	42.798040716571975	4	0.04178756854840096	1.0236197610604978	0.034005112620364306	0.004061888685397611	1.3613445002760158	41.89150639317133
714000	-1646.4880352178789	-1408.5629887585162	-237.9250464593626	42.22342852579325	-1132.0985919585557	-203.73623385340338	-31.507217620982477	-41.22094532557471	-235.20845773805422	0.03670710202034799	0.9874854473511294	0.008950207654234044	45.881058368782	2	0.0411951940788619	1.0388267404019604	0.03192943459237005	0.0035593947840158813	1.3804081043891698	41.89150639317133
715000	-1638.9104160664847	-1402.7280491072731	-236.18236695921155	42.22342852579325	-1139.1193182490854	-195.64126959352498	-30.316137363901348	-37.65132390076123	-233.43859065702355	0.06683885815375308	0.9874854473511294	0.005720854876556934	42.63984793349309	1	0.05013094079112034	1.047712168468406	0.03336680257819944	0.004985603194526301	1.5103369031005285	41.49017286432046
716000	-1639.954104086423	-1398.9482280856462	-241.00587600077694	42.22342852579325	-1138.531344463707	-191.50596887418584	-31.81941816128104	-37.09149658647233	-238.64600896056837	0.05749608717072649	0.9849319430068092	0.007868460149103595	43.1763805524091	2	0.05013094079112034	0.9233197212367225	0.03428550726321011	0.0033567401316012455	1.2730533340831365	41.815064259893596
717000	-1628.711434825877	-1390.9779461879853	-237.7334886378917	42.22342852579325	-1130.267398074418	-189.35439299564862	-31.930747414493624	-39.42540770342487	-235.18938828508877	0.039972713799574955	0.9870560213886261	0.01108494084674295	43.58389825562566	2	0.05005188255194774	0.9827164873088422	0.03273104538097766	0.0037913119787058532	1.325118651955253	41.86814515022529
718000	-1630.0796751127211	-1387.946509983988	-242.13316512873308	44.05835537291825	-1127.552388509291	-191.5637028936633	-29.334135701550455	-39.49628287948349	-239.91592616577918	0.03676663188077371	0.9872626659105473	0.008329469699639429	44.72708446407569	1	0.04493154327198632	0.8777494257650063	0.03235674329370333	0.0023610351431095906	1.1166199639402326	41.86814515022529
719000	-1624.7532318266465	-1390.4370237212909	-234.31620810535566	43.786661038562194	-1124.4447929552996	-194.91963599007087	-31.427810037394774	-39.644784738525736	-231.7531039054405	0.05590239870404507	0.9872626659105473	0.00496784773143921	44.58591991080389	0	0.05001522620264769	0.9888755257074711	0.029632400792638226	0.0032000518360793093	1.3582161790113971	41.86814515022529
720000	-1630.447281468235	-1398.6316170415591	-231.81566442667577	42.202946654888734	-1136.0110693768588	-190.93104697626273	-33.180528029915074	-38.50897265852268	-229.41200589457358	0.055027240811157625	0.9872626659105473	0.004739281616987986	44.10421845091203	0	0.047265811485551854	0.93738538092724	0.03432928616478433	0.003220579528236248	1.334614208925045	41.88657273566914
721000	-1637.0418601613362	-1402.6693034403804	-234.37255672095586	42.202946654888734	-1140.41984618043	-188.925952426289	-33.45577886858915	-39.867725965072154	-231.86262385617934	0.0932598839787809	0.9872626659105473	0.0022235044370826447	43.19185998916009	0	0.044549924117928255	0.9716577586721031	0.03130772191438237	0.0031627103151755207	1.3846183461935846	41.989331501850955
722000	-1634.8753662823867	-1399.0887489616618	-235.78661732072484	42.202946654888734	-1136.7175602880332	-192.18945483107385	-29.69032256619158	-40.49141127636343	-233.24984542712608	0.12913654527128898	0.9872626659105473	0.0011928768344437715	43.16207580306636	0	0.04700365391658941	0.9803429360948431	0.0337858014357615	0.004295600437783188	1.386375703635953	41.93345264883495
723000	-1643.9750651890333	-1404.4712030090789	-239.50386217995452	42.16304411713257	-1136.1710491551917	-197.12308621586723	-29.006992065850564	-42.17007557216943	-236.71357628937616	0.11774109609769132	0.9878376367217878	0.0015537427347204916	45.09486787256194	1	0.04700365391658941	1.0629374630392694	0.034929278034659034	0.005025421906861914	1.4804921930911445	41.72006922536734
724000	-1633.2950419920737	-1395.7900198681705	-237.50502212390333	42.16304411713257	-1126.0993104586596	-198.63656742307822	-30.132021690530376	-40.922120295902126	-235.3998514225963	0.08402026630087414	0.9887507987835409	0.0016860487216681477	44.44156700942092	0	0.039232769726267304	0.8422164430193552	0.03333239047656827	0.0018739733202322976	1.1379653546808928	42.03035511197085
725000	-1636.9096186063434	-1396.2383213802962	-240.67129722604733	42.16304411713257	-1123.2229807135561	-199.0732648260684	-31.202561275766968	-42.73951456490448	-238.49083410778113	0.059599191574415615	0.989702677212049	0.0032011250457223187	43.126902252362626	0	0.0338654960804254	0.8660616914798664	0.028932015287181537	0.0012927381139516887	1.091446724100305	42.00744453515253
726000	-1661.8869276148328	-1414.9610935445448	-246.92583407028795	42.16304411713257	-1143.578615712883	-196.32839647364167	-31.78787136229379	-43.26620999572621	-244.70673316675305	0.05460642473122425	0.989702677212049	0.0033654949301442434	48.572535494527244	1	0.035437381325470946	0.8783418659835083	0.029210857234718442	0.0014494276800527302	1.1416223743745102	41.94147615444396
727000	-1660.4984509135456	-1417.8950669355945	-242.6033839779512	42.15083404107752	-1142.7238098917037	-202.32193110491087	-31.089056156396893	-41.7602697825831	-240.52105684455296	0.057410347750829545	0.989702677212049	0.0025804017281836392	47.32799480175572	1	0.03950321850301438	0.8350045672813368	0.03378660147197497	0.001510159991405728	1.0599662350842254	42.093539469593175
728000	-1650.683471046379	-1409.4761666331094	-241.20730441326967	46.00466280167169	-1135.002326763893	-198.63139766896177	-33.09746498405341	-42.74497721620124	-238.66258127493444	0.059871349839666965	0.989702677212049	0.0025715172265924568	46.291090204656	1	0.03799485690385983	0.9829182360949824	0.029247368203788697	0.002594571000560359	1.4703950471255516	42.338064799601
729000	-1660.156161676362	-1411.6669322025516	-248.48922947381038	43.70306913429246	-1139.6018855784077	-195.2808474494292	-33.42003901743197	-43.3641601572828	-246.5628905963934	0.03530635729050726	0.989702677212049	0.008399277050653966	44.99326988645529	0	0.040380025358182144	0.7860545280773318	0.030591198759990983	0.0013827606279684119	1.0031437792240319	42.409336977723775
730000	-1663.9797670706514	-1409.190056538786	-254.78971053186547	43.707437669875695	-1129.369897701329	-198.00749689334674	-38.892342580682104	-42.92031936342832	-252.18691445186272	0.03454908043156962	0.989702677212049	0.010484056343753833	44.17260895988241	1	0.041185167361795824	1.0017580692367603	0.029032872182327654	0.0019825763370875473	1.2745038678171996	43.29615212417626
731000	-1662.199337700855	-1408.6427935011166	-253.5565441997385	44.07669062833486	-1131.2285629894861	-198.77856344516064	-37.01662014607415	-41.619046920395796	-250.91722776050207	0.03540376942310462	0.989702677212049	0.007411014701912552	44.14117529254207	1	0.0381921050272531	1.0136331575553024	0.026006683282933266	0.002448839732483131	1.4453515335570495	43.29615212417626
732000	-1660.734574399568	-1406.7867721314674	-253.94780226810042	44.07669062833486	-1139.9119580967517	-187.18391876882217	-35.20320686377578	-44.48768840211778	-251.53672315032392	0.057392218875550204	0.9905636766890392	0.002270375289536099	44.459035477437716	1	0.04471421578886285	0.9397721767754103	0.0314407047290443	0.002201101211742957	1.1596609797246389	44.042412526234386
733000	-1661.0274366894716	-1413.5258875645245	-247.5015491249471	44.09645723917218	-1137.5373858867238	-199.67805198229937	-36.22886171339287	-40.08158798210833	-244.71425779463857	0.06393751367968259	0.9905636766890392	0.0016959995519390586	45.68355882473327	1	0.04607975067396227	1.0619562274132346	0.030084361440063295	0.0052319653919167585	1.556815373318403	43.9459467196839
734000	-1651.9932863485626	-1405.270141600583	-246.7231447479797	44.09645723917218	-1133.7445658504269	-193.1903750030616	-36.15557742091307	-42.17962332618146	-243.7781511019365	0.05853765100282465	0.9905636766890392	0.0018083270663740612	48.933072069397625	0	0.04607975067396227	1.113801709260466	0.028454213383094486	0.004963173182111752	1.5506182799229138	43.8375421207434
735000	-1643.1177577939857	-1392.9544854063229	-250.16327238766272	44.97122928845843	-1122.5042574711194	-191.13417231943868	-37.290879565688634	-42.025176050076304	-246.9673545919256	0.03953035277413827	0.9905636766890392	0.004822688505202923	46.0339764659945	0	0.044993879885364095	1.1969679179371555	0.02735905097804337	0.007592078112741123	1.8080907660226204	43.4177104331372
736000	-1645.4095869076068	-1392.5893091256794	-252.82027778192744	45.0888834782066	-1117.5087917004957	-197.38507425144894	-36.93931560281723	-40.75612757091755	-249.55080252655918	0.06276115525031549	0.9905636766890392	0.001666803210195976	45.36653020802524	2	0.04872909542267097	1.2214933044356817	0.02934006133865793	0.009114825098690124	1.959527156210889	44.76155280496488
737000	-1642.058618719113	-1390.092888296581	-251.96573042253203	45.0888834782066	-1120.4262089417368	-194.9540131447395	-35.98188415646765	-38.73078205363693	-249.03826156916412	0.04311441128731103	0.9926616461452518	0.0024168853602873617	45.36653020802524	1	0.0418527540203806	1.1080235205555633	0.028785006141943893	0.0028618949053127837	1.4068159921356251	44.76155280496488
738000	-1648.742326102212	-1396.8835120351928	-251.8588140670193	45.0888834782066	-1128.2354265172462	-189.10283066307124	-36.871547593976295	-42.67370726089884	-249.10159564302768	0.04945024339142233	0.9926616461452518	0.0019132511237940743	46.258984727274495	1	0.04100413125666167	1.052109328780909	0.026815999356955795	0.0024173954885266372	1.3049036667527536	43.41296789478563
739000	-1648.7992396470886	-1398.4241300087265	-250.3751096383621	44.159650621171366	-1125.912636994405	-193.1344214393051	-36.27897328486976	-43.09809829014666	-247.70922269764478	0.04918350961086005	0.9926616461452518	0.001983314631016753	46.89680559564413	0	0.04100413125666167	1.0222858835153648	0.02861834810305757	0.001526285052774505	1.1023889289492386	43.88714907458526
740000	-1658.0560601972008	-1405.6517486500397	-252.4043115471611	44.159650621171366	-1131.6919168623187	-195.93812463902975	-36.3982657775137	-41.62344137117759	-249.89795315554775	0.021125896523997417	0.9926616461452518	0.009099979579466008	44.48007089050417	1	0.041944563421273305	0.9705019430019706	0.02636112964892632	0.0016131686033455546	1.1211214049603917	43.88714907458526
741000	-1651.6696692878782	-1401.1127724024677	-250.55689688541042	44.159650621171366	-1134.2001933210277	-190.61030194319846	-36.45894298796822	-39.84333415027355	-247.985729203611	0.023794179032761414	0.9926616461452518	0.00713856146530899	50.4940637382392	1	0.048280574045442566	0.9914906089607214	0.028795965449687322	0.002444126494784108	1.159535495539498	44.031060904156
742000	-1651.6709925901237	-1401.265281337831	-250.4057112522926	44.159650621171366	-1130.3614226364148	-192.35577220823063	-36.55745567971979	-41.99063081346598	-248.05715944956341	0.018152820609315373	0.9926616461452518	0.013700378052299934	44.500130603275394	3	0.045484108882893205	0.9196908378741048	0.02955216753841142	0.001621228890688764	0.9955435404525322	44.031060904156
743000	-1663.9917496161363	-1413.4750635155278	-250.51668610060838	44.159650621171366	-1138.5484475720255	-195.76226885910225	-37.30683234687126	-41.85751473752891	-247.77591902881028	0.021142358032417295	0.9919388179458402	0.010503322915530446	49.60299669396187	2	0.045484108882893205	1.0467281574330105	0.029955531024178327	0.001973266911602294	1.1275426996387365	43.079147280351975
744000	-1636.7412858904875	-1390.732227649759	-246.00905824072848	43.77636295313549	-1126.3419774744596	-187.05113166240002	-36.13293653098399	-41.20618198191545	-243.41691790074168	0.0336444861949928	0.9894282422969802	0.01075527177786492	44.313987307168524	2	0.045484108882893205	0.9982971484248669	0.03193775410232865	0.002060096695126681	1.0957540780186443	43.079147280351975
745000	-1633.2148799506658	-1392.8048628217969	-240.41001712886907	43.679602765024164	-1125.9255284036806	-187.84435069531727	-37.41258522815149	-41.622398494647484	-237.62890395818252	0.04121118617094534	0.9894282422969802	0.006738617470373712	44.313987307168524	0	0.045484108882893205	1.059932220323241	0.03280118576585091	0.0031031810769677304	1.367617463552709	43.04106639203504
746000	-1640.5424313614797	-1397.4780851784035	-243.06434618307625	43.679602765024164	-1137.3650920850037	-184.4756133435634	-34.880168147914844	-40.757211601921426	-240.36340627295232	0.03850120669847052	0.9894282422969802	0.007044289630597331	45.88669003520656	1	0.04994792676158859	1.0337173787793412	0.03616857757593971	0.003619418744573348	1.3065751573765525	43.00774822054865
747000	-1626.0802989326799	-1388.689501799493	-237.39079713318677	43.01137519604987	-1123.0949463562922	-190.0452863247428	-35.30000033938428	-40.24926877907366	-234.8806666772584	0.07905213029506636	0.987631206519962	0.0028501321508250838	44.08937835960874	0	0.04994792676158859	0.9717216564605565	0.034136134169206626	0.0029084600480132434	1.197027074117397	43.00774822054865
748000	-1641.3610961805302	-1394.023602913283	-247.33749326724737	43.01137519604987	-1124.8823193809692	-190.4333427246399	-35.1151804072012	-43.5927604004725	-244.2474926104623	0.048749201693477275	0.987631206519962	0.005230744731567589	45.049098804272326	3	0.04986632053443381	1.1617665690502408	0.033099245247750785	0.004487375734615375	1.536995947299607	43.00774822054865
749000	-1633.8851273020093	-1386.2113985335077	-247.67372876850166	43.10373630226783	-1118.7966616505917	-190.56400697983338	-33.537484666811814	-43.31324523627062	-244.7157712055158	0.0470419829869348	0.987631206519962	0.007582593017777094	43.88862479015435	1	0.050196491854562306	1.1180787420297817	0.031953584042023246	0.00370641852092412	1.3772239811940283	42.971741832297575
750000	-1643.4733724270927	-1390.7842106949277	-252.68916173216516	45.25191487125091	-1128.1030124753306	-187.84124278253623	-33.986686914959165	-40.85326852210168	-249.72247471140184	0.037926449428507605	0.987631206519962	0.007367318824235539	46.700220728009995	4	0.05788639114054828	1.1209600035218115	0.035817729091968335	0.0035262648723381235	1.2330482775382674	42.80147768443256
751000	-1637.4546897185132	-1384.9473331086447	-252.50735660986868	44.273919996569695	-1118.5954773867966	-189.49608973887888	-35.21872108095853	-41.63704490201054	-249.11147664421458	0.03161316934573998	0.987631206519962	0.01512366673675998	44.74265996633276	3	0.05446925286485851	1.2637829264906697	0.03191182423201618	0.0036668081055614642	1.2601881485067112	43.42103368197715
752000	-1644.1358096562294	-1386.0726138377076	-258.0631958185217	44.3754856175095	-1125.244467571412	-182.90528723456583	-34.3389200312286	-43.58393900050112	-254.70882049214725	0.03576480595001277	0.987631206519962	0.008991902958113777	47.39221924836706	4	0.04781466205488115	1.24987763313428	0.028861095819107903	0.002540060205471001	1.2600160994455027	43.42103368197715
753000	-1625.649583027294	-1375.0491355607296	-250.6004474665644	44.1685541893899	-1109.3858301735936	-186.92937593867745	-35.05609609870972	-43.67783334974891	-247.24607214018997	0.029214305104139335	0.9901805689250296	0.008224513828640598	45.39850574613356	1	0.05218065408202468	1.24987763313428	0.028688880428590843	0.002965682131529872	1.3426404899230948	42.74976232391115
754000	-1624.7856058959483	-1379.3589698398566	-245.42663605609175	42.756847295833005	-1113.0193036209598	-188.34863318535696	-35.487485505682265	-42.50354752785746	-242.30665864486372	0.05090889764560056	0.987674367049005	0.005050880461606125	45.49735446570714	2	0.04925339437441359	1.1717154026932606	0.02840465091206538	0.0033107722109878045	1.3863803937956607	42.70313394400067
755000	-1640.4420870319448	-1387.7747877188133	-252.66729931313156	42.85629342129606	-1124.4691408857857	-188.07494738074962	-33.20626117729918	-42.02443827497882	-249.31154052453164	0.04632398610650657	0.987674367049005	0.00764851885580067	46.61941600429228	4	0.05381967719354569	1.2503408292347442	0.0317097022986013	0.0035442600544428556	1.317268790896536	42.29120715373046
756000	-1640.4391520772758	-1393.747858399308	-246.69129367796793	42.74813038431503	-1119.5028215748282	-196.69921219593118	-35.434176944482445	-42.11164768406582	-243.03595050656617	0.07200682303248514	0.987674367049005	0.0032660566684089725	43.887669731803776	2	0.061365454228269334	1.3511221403560751	0.03038110875273206	0.005233421895519738	1.4174907888715238	42.29120715373046
757000	-1647.728780479441	-1399.5755111461763	-248.1532693332648	42.968101870405725	-1123.0755023947322	-199.79150013804778	-34.0028574281416	-42.705651185254695	-245.08471659051244	0.06142539243768384	0.987674367049005	0.002819636584183024	50.436998752907186	1	0.04852360004582207	1.1546551856190819	0.029923211301800264	0.002531429386828268	1.1368963780638082	42.074213961632886
758000	-1633.537202107867	-1390.5222957166109	-243.0149063912562	42.968101870405725	-1119.7983688045817	-195.5578873876695	-35.188084211234894	-39.977955313124774	-240.0710300847434	0.07728809011369857	0.987674367049005	0.0028933164991457013	43.79548225078021	0	0.04852360004582207	1.1134331831251834	0.02934097161304441	0.0024423953578001684	1.1375277063105367	42.074213961632886
759000	-1635.5576792322606	-1391.8748246057937	-243.6828546264669	42.968101870405725	-1125.6627849557253	-194.14234022426058	-34.87908336379231	-37.19061606201551	-240.6514374053756	0.052853422762541125	0.987674367049005	0.004636848216388186	44.62466359910616	0	0.05080905995444432	1.1423560451080526	0.02911307834421682	0.002834339497724545	1.1820388820322443	42.40762597325147
760000	-1637.4037179364952	-1386.092488751337	-251.31122918515828	42.968101870405725	-1116.2263990610702	-192.12065782032664	-34.53160775691237	-43.21382411302794	-248.05769794975683	0.05109519030486498	0.987674367049005	0.0054784007149632115	46.06776082015704	2	0.050876526930642124	1.2161719361405108	0.029477526046678196	0.0036942910191921927	1.2171100640770838	42.82868801431627
761000	-1635.942478536615	-1389.0523543049567	-246.89012423165835	42.968101870405725	-1119.950555108994	-187.9440421121259	-35.40643941729213	-45.75131766654464	-244.20162270229054	0.057252328808071844	0.987674367049005	0.004336995529601858	43.54783174007321	2	0.0435886335829604	1.0296588431611877	0.03033583013148828	0.0019225542448336966	1.0224443260345772	42.92993715802538
762000	-1631.3928746148094	-1385.0330146161214	-246.35985999868817	43.11896365026772	-1107.3274837796794	-197.87522000536578	-35.084309189422655	-44.74600164165371	-243.68576010923175	0.04529401818344102	0.9882119832991031	0.006702816249797621	43.258012111096804	1	0.0435886335829604	1.024962627196113	0.02831618065497541	0.002785562942555077	1.187693278669302	42.26584484343291
763000	-1630.2937594989571	-1381.9416024274628	-248.35215707149425	43.11896365026772	-1117.3381753281005	-189.608050204836	-33.90288217353985	-41.09249472098651	-245.77232101184788	0.029712049986478566	0.9882119832991031	0.01297494637664867	43.258012111096804	3	0.043057733114484714	0.9943030262654453	0.02856669640291085	0.002544078483619574	1.133899543457146	42.26584484343291
764000	-1636.1588985531714	-1382.853445763537	-253.30545278963442	43.67288946961361	-1114.0392995829927	-195.3192049620228	-32.95809251216893	-40.536848706352714	-251.20258693959153	0.021531936184860347	0.9882119832991031	0.021473653626576113	44.31659821825788	3	0.03967062314869695	0.841488298425904	0.030121101223814565	0.0017259719433786967	0.9734606313967124	42.26584484343291
765000	-1640.324856145701	-1381.0889533604554	-259.2359027852456	43.73633760111023	-1111.9637068236461	-193.8582999960004	-34.18929647212631	-41.07765006868283	-256.8065849491967	0.02525417964003573	0.9882119832991031	0.020518797274925407	46.960512791513736	4	0.03694077695401435	0.9456426270955003	0.0248217944336487	0.0021124266502604238	1.18900458715286	42.32724881541667
766000	-1639.9732120791905	-1378.5899521361384	-261.38325994305205	43.12919811898281	-1110.5473202142934	-195.57549708503564	-33.12620027621164	-39.34093456059753	-259.033662860668	0.03454093171894994	0.9882119832991031	0.00957757821951812	44.3584813997379	3	0.03491345021109854	0.9200259709977276	0.025704584920778102	0.0023038627419188855	1.22230125995749	42.61014096136289
767000	-1647.0173788668674	-1382.5736591022942	-264.44371976457313	42.54530556691554	-1116.581139606676	-191.03355246913424	-33.575216633573895	-41.383750392909974	-262.32191169585866	0.029217395582452666	0.9907000289607601	0.007201095168157768	44.8964403592007	3	0.029747771805011917	0.8474757080726304	0.02292743156366571	8.04855593023264E-4	0.8978997319193495	42.229670588772834
768000	-1656.4830994841113	-1392.4000219934328	-264.08307749067853	42.98496899263365	-1126.9204719918177	-191.79624355021855	-33.742205354607485	-39.94110109678902	-262.03970083459114	0.022949767841324503	0.9907000289607601	0.010406063868920089	47.583707758757406	2	0.029747771805011917	0.8227326520732808	0.024561508074700235	7.514326380457239E-4	0.8730119573615527	42.103201125730095
769000	-1652.530693471952	-1388.9895168584287	-263.54117661352313	42.98496899263365	-1121.5973155005238	-191.26207544562914	-34.53560183810422	-41.59452407417173	-261.35162441135	0.018679879948481262	0.9907000289607601	0.015214320854220085	45.297452197716545	1	0.029747771805011917	0.8689478437657616	0.025350783168062652	9.717313891041753E-4	0.9465116263278317	42.21154042308254
770000	-1654.2057186380612	-1392.7798403997429	-261.42587823831843	42.98496899263365	-1119.4696232329222	-195.82732346372475	-34.818557942248326	-42.66433576084758	-258.90413881009295	0.027375091644676927	0.9907000289607601	0.00885703848776098	44.80009314635948	1	0.029747771805011917	0.9754769385362234	0.025233979428674773	0.0011695882019694965	1.0335970504406775	42.3922027777762
771000	-1650.024919585004	-1387.65961668717	-262.365302897834	42.89956711870249	-1119.8581795569426	-194.68765626916286	-31.779222990344937	-41.334557870719586	-260.0827423025514	0.03182133083248586	0.9898220133915847	0.006235600411783968	50.340130310380964	2	0.031169082714475372	0.8985731541204611	0.027022473373097763	0.0010487306648626167	0.9055874710790737	42.25317404484633
772000	-1641.3800985512976	-1381.3715112314048	-260.0085873198927	42.69046936599893	-1117.829920044058	-190.15422394639268	-33.71729901684521	-39.670068224108995	-257.4954472073622	0.0270764393762192	0.9898220133915847	0.010075702993871588	45.52634102916408	2	0.032258378291280504	0.9726950103627166	0.02420419424882743	0.001108611769509566	0.9768284088209022	42.047226891278946
773000	-1634.1409164387144	-1374.3323003020437	-259.80861613667065	43.06914506600225	-1107.9022092001062	-191.16124900310137	-33.45646702196804	-41.81237507686801	-257.31732218246236	0.039877066748681834	0.9898220133915847	0.004938155520320301	45.0175510571783	2	0.03205782738673277	0.9656331400626178	0.025176087203850134	0.001266094648754642	1.0913546446264482	42.016565430335625
774000	-1641.8778688407656	-1377.9101251237457	-263.9677437170199	43.06914506600225	-1112.3873467088636	-191.26441818795405	-32.40500206373089	-41.85335816319708	-260.5921214976115	0.030222749092410375	0.9898220133915847	0.006637634703081459	46.081529199877764	2	0.03495766485306787	1.2569936180070211	0.02439885504422411	0.0031316364481727933	1.5014151088724896	42.016565430335625
775000	-1639.082140400426	-1374.310280344479	-264.77186005594706	43.0986032846961	-1111.138135825449	-188.71570915416956	-31.9702985738426	-42.48613679101778	-262.04948236082805	0.025669783242547067	0.9898220133915847	0.007683013121144849	43.84625200990873	2	0.03351566242509747	1.0407177734170423	0.026093650587263373	0.0018251857195635704	1.1852835137803073	42.045303710868346
776000	-1649.5277320429852	-1386.7417828000164	-262.7859492429689	42.48031120448488	-1116.6876700273458	-192.2813282781396	-33.9872310611843	-43.78555343334674	-259.92450571581645	0.03201309726924337	0.9898220133915847	0.007082403184157155	43.37628646180295	3	0.03757754567437694	1.0862912956914759	0.026496954141957546	0.0017660063467698646	1.1755465618737746	42.12730837640845
777000	-1634.6151310006544	-1377.2443586898885	-257.370772310766	42.921843991282245	-1106.8887122013837	-193.733385464659	-32.7341457303332	-43.88811529351258	-254.3767757614586	0.031574080302683404	0.9879580787452086	0.013484416845892858	43.13682565964873	2	0.041054177040333824	1.1299803065982994	0.02586982011988668	0.002412828885706694	1.2675701884854194	42.037687159390565
778000	-1642.7961044763454	-1388.15052358004	-254.64558089630538	42.921843991282245	-1111.2508038208084	-201.41564574438493	-32.22481903596079	-43.259254978886005	-251.52555744924553	0.052598392532208084	0.9870716037335514	0.004420789714899963	43.13682565964873	3	0.041054177040333824	1.171730689817639	0.02790539384706811	0.002247939526235699	1.2590534015341877	41.834785718638905
779000	-1639.7393248007809	-1382.0926259197997	-257.6466988809812	42.92290295020267	-1113.4579237756727	-195.64757034922664	-34.32715245989823	-38.65997933500215	-254.27259198921064	0.05905771807956833	0.9870716037335514	0.003192352387407588	43.98472834749935	1	0.041054177040333824	1.2564859418574603	0.03223728455524376	0.0044676352982892555	1.5378012359563111	42.70471995012668
780000	-1644.3209450767101	-1384.3104748860621	-260.010470190648	42.92290295020267	-1116.6309739818355	-190.68620947166437	-35.083740277206594	-41.909551155355686	-257.1425928269034	0.05694977283710862	0.9870716037335514	0.003391576683102645	48.38943925643954	0	0.037354570790259445	1.0884063661168732	0.026136489154365002	0.0017194241549144448	1.1253820755517652	42.89398842425987
781000	-1651.3985419843611	-1395.7711838750554	-255.6273581093058	42.91551277141571	-1137.0603863684269	-182.03605765324664	-34.474175488287926	-42.200564365093996	-253.04204359047037	0.039096723579554266	0.9873422251782944	0.006995466598618454	43.64875336156607	0	0.034449712535280785	0.9960811054577327	0.026710357339080344	0.0013352307158835245	1.0688062419338968	42.82325415509688
782000	-1664.8055675009523	-1398.9939472994572	-265.81162020149503	42.91551277141571	-1140.237062947032	-183.11929423865385	-33.83043243864842	-41.807157675123	-263.51012114007284	0.059488147678495355	0.9873422251782944	0.005304640472605433	43.06182910668151	2	0.034449712535280785	0.9046254518547286	0.02788789997351447	9.530497496901075E-4	0.9450586111517686	42.79387259847161
783000	-1660.1499737382405	-1402.252444530973	-257.89752920726767	42.835277328081254	-1140.7855591443017	-189.66360434236876	-32.42035066985312	-39.382930374449444	-255.61364270186672	0.06160200783223563	0.9873422251782944	0.0031766192183944326	43.35135700614467	0	0.03264303223829459	0.8989966683061664	0.027202674935293582	0.0014891404200302316	1.1571777624273747	42.42399106158123
784000	-1657.4558025104288	-1396.4156098873	-261.04019262312875	42.874604081901445	-1130.6862483668024	-191.42217623553665	-34.3521857536038	-39.95499953135719	-258.96914343102367	0.05783990214195282	0.9853278561540325	0.0036182008694145657	44.285242223328645	1	0.032282478916897395	0.8314480220332198	0.02634534140908342	0.0013036290015305066	1.0763126601189623	42.26748026195246
785000	-1644.8102412414387	-1382.153883995797	-262.6563572456417	43.219050827767845	-1117.892404978	-188.84233048353454	-33.73977190634511	-41.67937662791715	-260.32198865874693	0.03533538316848562	0.9853278561540325	0.010108356643936271	44.42713184816733	3	0.029691017970349974	0.9151454171312662	0.024149310905064503	0.0014191523982331727	1.2376887644177073	42.46330326778283
786000	-1647.794520727148	-1386.0898889476923	-261.70463177945567	43.95604258598455	-1124.0113776246403	-187.4520273017994	-31.146558920914405	-43.47992510033815	-259.6019673818859	0.04141043323465306	0.9853278561540325	0.009429682317867508	45.52322733765969	1	0.029467134913013844	0.8414246610839448	0.025424105476090454	0.0010338922109802437	1.0708139575645848	42.97385604909491
787000	-1654.34721552983	-1388.2583643751123	-266.0888511547177	46.002814696714346	-1123.0026055995784	-187.9863826707327	-32.43759348593486	-44.8317826188663	-263.87265649309415	0.04546175692730726	0.9853278561540325	0.006271123029837584	49.516577006680784	1	0.030506137543692673	0.8774171747032297	0.026182359891772276	0.001274099286584496	1.103999298986296	43.411084359754575
788000	-1648.0534481866246	-1382.5562159338385	-265.497232252786	45.20137260475824	-1122.3044983018128	-185.9935851687582	-30.033508547263043	-44.224623916004546	-262.9358314419859	0.0537187646288772	0.9841343709133972	0.005866108999579705	45.77630168975633	2	0.03164195697646914	0.9883232296898681	0.02586223475377961	0.0014854751959347122	1.1614208228240634	43.389910872090944
789000	-1658.0871247811813	-1387.2552528777856	-270.8318719033957	44.18641417526242	-1122.189312105308	-188.208335157862	-34.0035938560289	-42.85401175858664	-268.1367432326766	0.04226784678239038	0.9841343709133972	0.008297452972322008	44.89659853052949	4	0.035062356370601074	1.0318209325010894	0.026824280072438936	0.0030592209646877764	1.3460184559655957	43.96530749641145
790000	-1663.2534725498667	-1396.3894780289406	-266.863994520926	44.20304282743464	-1127.1938323004172	-191.0213121429931	-35.3294780025451	-42.844855582985204	-263.9982028140817	0.02649804913116533	0.9856643958736757	0.019041242379442862	47.81480836243976	4	0.029417725953502682	1.087720660987013	0.021460960675365338	0.0017260012458254529	1.3397822061020153	43.08438676117406
791000	-1644.8086083112355	-1385.3486899042337	-259.4599184070019	44.20304282743464	-1125.1784361072002	-184.5019559425412	-34.02759060770332	-41.64070724678883	-256.9104731799377	0.03239316480913753	0.9856643958736757	0.011493217044650565	46.18529252385181	3	0.035053514036498874	0.9844481414276559	0.028963364596871898	0.0024134755485166175	1.3033897701304475	43.08438676117406
792000	-1650.1858261459367	-1396.9485015174298	-253.23732462850697	43.147207293435656	-1129.495387675286	-191.85240363447042	-32.68278821035308	-42.917921997320235	-250.18664886548189	0.05610000881176211	0.9856643958736757	0.005618145946028009	44.174915697323385	1	0.03710680655093125	1.1487322167879122	0.028966944434874405	0.003587956598458157	1.5039838406175658	43.11305066750071
793000	-1640.2641681181206	-1385.3965972687988	-254.86757084932165	43.16029260274014	-1117.8896104774353	-195.63497334120746	-33.806287514115006	-38.065725936041	-251.77526439711886	0.08003936709936131	0.9859886607963457	0.0024142545671405886	43.59958375616738	0	0.03714229162914799	1.1625314326542882	0.027808502764287722	0.00411687747466379	1.632671521036399	42.32386512240265
794000	-1644.6069424036	-1387.4717876124228	-257.1351547911773	42.85828436518622	-1119.6551562368825	-196.30869822602557	-32.4436310660653	-39.06430208344928	-254.04875905985332	0.07825727756456966	0.9859886607963457	0.0026493676936653453	45.10902393291432	0	0.03317477895558164	1.1605708990511605	0.026206290284700277	0.0034718894444494934	1.6217454341512763	41.897892796786905
795000	-1646.7051619447668	-1394.7488280335313	-251.9563339112355	42.838578201006285	-1122.3603234428283	-197.24760763448722	-33.905994265110465	-41.23490269110529	-249.34353667336856	0.08953635247190712	0.9871121931003294	0.002030432249586995	42.94138277310403	0	0.029160380950542266	1.0050080108624933	0.025637791248434214	0.001904895442432888	1.3135529592486868	41.94645006036098
796000	-1653.367401361149	-1397.8524916451495	-255.5149097159995	41.804995231752144	-1134.9770919876582	-188.65453585690744	-33.849936835893224	-40.37092696469072	-252.6367728591822	0.10872729176306911	0.9860680675392368	0.0016247296840972564	44.46190527165016	0	0.03498564841580411	1.0917802715247062	0.02860299562636208	0.003622068629103228	1.4739517602656742	41.7463893502186
797000	-1655.7806704889472	-1402.1118397799555	-253.6688307089917	41.804995231752144	-1136.1391306628996	-192.6525409117905	-32.15814823305686	-41.16201997220855	-250.77971054315603	0.07236244112685133	0.9877565298284715	0.0034164390527490736	42.84214062079926	1	0.03095310354647472	1.0953938121864597	0.028313319045693817	0.0036367553073986844	1.5313717578377561	41.752156646960174
798000	-1657.036023985907	-1397.3041795294268	-259.73184445648013	41.990052509481664	-1126.123928281137	-198.44636274313862	-34.085043581668174	-38.64884492348274	-257.28228547252314	0.06173880919203033	0.988380283536966	0.004171632923816558	42.64073059028959	2	0.028089743279592003	0.9521642877228964	0.025919089666403054	0.0019783917751083997	1.2552074674599254	41.83014941880639
799000	-1660.6487499225386	-1395.256321453017	-265.3924284695216	41.990052509481664	-1127.092055986582	-192.43924416877834	-35.76841365168402	-39.956607645972674	-262.93246286525016	0.03388022892827086	0.9831037985610447	0.015442355931946665	44.09403529747588	3	0.0322866248651197	0.9555199993378992	0.024684564220498844	0.0020458084426515023	1.2881413432841875	41.83014941880639
800000	-1662.0021315792114	-1393.8443414628932	-268.1577901163183	42.832371491503764	-1131.2761070296808	-192.52548653449503	-32.7731390125847	-37.26960888613267	-265.5985614320276	0.02524249318770064	0.9851295827795433	0.018119540019751718	45.59575540521315	2	0.032452069743401035	0.9876190208705328	0.02872249516864283	0.0023754810272711546	1.301047741138452	42.108033007676276
801000	-1662.9733348896425	-1394.0497308490824	-268.9236040405602	42.85026732999726	-1129.3834696117872	-191.48867649459427	-33.656492086926406	-39.52109265577447	-266.629671385094	0.025930506773247198	0.9851295827795433	0.021080384573810028	44.42613049248947	5	0.030718745004456812	0.9022066076825962	0.02563392834322478	0.0017131337934386103	1.20366868837739	42.45739768220753
802000	-1663.859464450667	-1392.4610310936887	-271.3984333569784	43.18843770613412	-1126.5615863702585	-191.2865648530811	-31.855702858248826	-42.75717701210037	-268.8121984097479	0.027686091780433648	0.9851295827795433	0.019713557470190313	45.62676070640433	3	0.030368470112206232	0.9963798848709836	0.025097063569798427	0.0020785799143373525	1.2658453508455838	41.52727398019196
803000	-1656.6243625011841	-1388.8645168049163	-267.75984569626775	43.672327090202096	-1124.456866551312	-192.3387787489677	-32.29360954065717	-39.775261963979354	-265.3966086138126	0.0465440984772018	0.9850658917913417	0.007674598627197109	45.667366617748925	4	0.028517601907358848	0.9244009614488533	0.026644935918458356	0.0019013922902710696	1.2015300958427937	41.52727398019196
804000	-1644.4135097661936	-1382.3506410674922	-262.06286869870127	42.55957854646846	-1113.3648711321423	-194.19327554134273	-32.65812078341917	-42.13437361058811	-259.14195331747396	0.036558822216726905	0.9850658917913417	0.012704803216067337	44.14135030192941	2	0.02790647127955971	1.1058637994247593	0.02398312132394354	0.003233877008421429	1.5847012766134305	42.18337815263884
805000	-1652.9477528849782	-1388.2399603196393	-264.7077925653389	42.34633780581038	-1115.996395125981	-196.70488841301696	-34.41943501711341	-41.11924176352795	-261.83850046142356	0.043000725429979215	0.9860318726906498	0.006339041555475838	44.14135030192941	2	0.031220542138995597	1.0888715269660372	0.02471900951435959	0.003250337011440488	1.4786059612294302	42.293753594787745
806000	-1655.647062951864	-1393.0389718248405	-262.6080911270235	42.34633780581038	-1122.1288672839348	-194.3064851531495	-33.525314998294405	-43.078304389461785	-260.01837639554395	0.05432378841734789	0.9860318726906498	0.003613716891446982	44.59266172172466	1	0.03063826975533433	0.9975095758261783	0.022913857509140587	0.0019519217474624167	1.290635748645791	42.293753594787745
807000	-1653.9964013767021	-1394.8519595052549	-259.14444187144727	42.34633780581038	-1126.9897316908005	-192.33307447057598	-33.31954060350563	-42.20961274037284	-256.7582429430854	0.10251693752607215	0.9860318726906498	0.0015879739743840894	43.922041579909255	2	0.033796798931566716	0.9317733743078735	0.02689910394280214	0.00187159396282827	1.1746204125288047	41.90213477874374
808000	-1650.390388841683	-1389.543879895248	-260.84650894643516	42.33290995667034	-1121.1901204204644	-193.28827178841118	-33.699710425343135	-41.36577726102943	-258.61954816517004	0.05383041221321006	0.9860318726906498	0.006797648667091757	44.90272186013463	2	0.033807519156515434	0.8808434893036322	0.0261723052291765	0.0013329921057190915	1.0080962107597773	42.14018486431891
809000	-1641.9915616857822	-1382.9972104304102	-258.994351255372	42.988755045697914	-1117.8382289767062	-192.34941822541947	-32.52750541917489	-40.282057809109475	-256.475096343775	0.034356945299145014	0.9882826591979161	0.01096695372626207	43.3696868323643	2	0.036857261048268704	0.9746730583401855	0.02924028003298878	0.0018284669983893173	1.1122248040591858	42.88485329797467
810000	-1643.2935127535975	-1381.707453217905	-261.58605953569264	43.134557783343	-1118.6657633280481	-190.0137397113744	-32.5752980071935	-40.45265217128904	-258.8482366470866	0.08504162922516578	0.9882826591979161	0.0016513084153536065	44.88095859111281	1	0.040813215985658916	1.0457655454122552	0.029392977498048645	0.002531712542285177	1.1750946206785096	42.88485329797467
811000	-1636.9381517273296	-1378.3268418217494	-258.6113099055802	42.849867157785184	-1118.8177510169864	-186.35781309609732	-32.39729390775608	-40.753983800909694	-255.51373805893616	0.04707511060165343	0.9882826591979161	0.005226537137240429	46.669884005858485	1	0.040813215985658916	1.1642782831487608	0.02825995896608234	0.00382467154393955	1.434269985273517	42.62342571241693
812000	-1648.802070094284	-1391.989569042632	-256.81250105165213	42.849867157785184	-1132.6709330700508	-187.66986057060333	-32.11559378337892	-39.533181618598874	-254.07851565648588	0.051867604600418594	0.9882826591979161	0.006497365215960333	43.06031571629725	0	0.0421855123347559	1.0445110536206674	0.03183489777223591	0.0038536005128050506	1.3287815488104058	42.62342571241693
813000	-1649.3497756154159	-1390.0390062147908	-259.310769400625	42.849867157785184	-1126.4985566716082	-191.13357954040984	-31.28260754229067	-41.12426246048232	-256.4434178711328	0.041789212391041795	0.9843624874496069	0.00694567198847082	43.18386230536153	2	0.0421855123347559	1.0882334809869718	0.03074569040249277	0.003661040298788102	1.3141433795296795	42.3919618330124
814000	-1664.3453663587602	-1403.6297070323956	-260.71565932636463	42.62702069174644	-1129.3388548798896	-192.9351536722475	-34.20874563382127	-47.14695284643717	-257.80475698446105	0.020814317188661176	0.9843624874496069	0.039562756258382556	42.78129776521144	5	0.04320955398320974	1.1025650827960887	0.02695295772494128	0.002942311400112045	1.275185030461325	42.30982758746361
815000	-1652.4566308338735	-1392.5247179362307	-259.93191289764286	42.825187249264616	-1123.8869223127836	-190.90361328189218	-32.00238159372367	-45.73180074783141	-256.9208343457041	0.03775444739455521	0.9843624874496069	0.01604908099395353	43.07774975710512	5	0.042896559787809485	1.1356274129156843	0.02701818246435819	0.002316051066960329	1.2263381374766515	42.15895404946621
816000	-1649.8591143281744	-1389.365575227131	-260.49353910104327	42.825187249264616	-1123.4025557085047	-191.11779471793295	-30.98127021546949	-43.863954585223816	-257.77228924796884	0.031080538419030825	0.9854486848560507	0.018754470893154077	43.07774975710512	5	0.04214176821366218	1.0403493121977092	0.028541670376565416	0.002321717058553233	1.1327109373267992	42.15895404946621
817000	-1648.2500464210534	-1401.2485476679362	-247.00149875311715	42.825187249264616	-1128.9402148499269	-192.96753696328676	-33.39618544786401	-45.94461040685887	-244.39138134890595	0.029427688920039528	0.9889794884907476	0.011878196857803638	43.07774975710512	3	0.04118882793149476	1.0041370275198342	0.028938909675425152	0.0019264029521050576	1.1664610991957496	42.25877159329599
818000	-1645.5347422467098	-1394.3062133722824	-251.2285288744274	42.825187249264616	-1129.8292229039882	-187.34507925008964	-33.91708242950507	-43.21482878869946	-248.53191228304988	0.03126897235640736	0.9889794884907476	0.011088567441186721	44.359357247891765	3	0.04677281600770255	1.0323064539073843	0.030564689109132057	0.0027457567348177607	1.1795275021645126	42.25877159329599
819000	-1647.2317267253056	-1396.7596193103905	-250.47210741491506	42.825187249264616	-1134.357736932125	-188.2336765488017	-33.62414474749599	-40.54406108196772	-247.53721123904242	0.047500246958604955	0.9889794884907476	0.004222439965530513	43.057386399311426	3	0.04677281600770255	1.1104719193773938	0.033196277680768535	0.003354242866965535	1.2645083827581869	41.885897763618736
820000	-1639.673330543857	-1387.88165683476	-251.79167370909713	43.1137037418385	-1126.9243802470896	-187.3961906758795	-33.69894574644806	-39.86214016534257	-248.62660166094855	0.04437807063229703	0.9889794884907476	0.006013343600258716	44.6662788009242	4	0.04964342827969633	1.186702371988911	0.03235955421804331	0.004150980924215483	1.4077584274503456	41.53780799699231
821000	-1647.59859825073	-1399.3374216802158	-248.26117657051412	43.11532197622566	-1136.677996664976	-187.59524555561018	-31.914647096906002	-43.14953236272355	-245.2528777130804	0.030608863417221643	0.9909938357778973	0.008774343045879169	45.781475275335765	4	0.04921777323100763	1.134708221629709	0.03135445547139713	0.003224750882526889	1.2868392881186304	41.54425631813907
822000	-1656.2168674314355	-1403.839016482807	-252.37785094862843	44.54046308892571	-1136.7427725353652	-187.56866352729173	-34.40357054237558	-45.124009877774604	-249.12676600743762	0.028894553095449842	0.9909938357778973	0.011120636329552616	46.85853592011099	1	0.05079916114049227	1.215355737100981	0.03161172504212597	0.0043246614057079625	1.4022171696904853	41.54425631813907
823000	-1665.6627659859612	-1413.2571544118873	-252.40561157407382	43.910493205275266	-1148.4017826218078	-188.40119316503035	-33.22001396655433	-43.23416465849494	-249.50919942102803	0.02852900137295211	0.9909938357778973	0.007947896729510635	46.864393707012745	2	0.05250254871029723	1.0977938088693056	0.035095050081080596	0.0034687029117935523	1.2229158550840893	42.15633856812381
824000	-1646.3069440655004	-1391.5337697834289	-254.77317428207152	44.49123870484928	-1124.4974043727914	-188.1763161318072	-33.889238248497016	-44.97081103033324	-251.63303973416035	0.027146470744645164	0.991080734985209	0.007917259202158805	48.21897572161291	3	0.04676159049650679	1.1784114668939305	0.026375561779929772	0.00296916811261959	1.3648979057008703	42.51627991637471
825000	-1657.1731909759308	-1405.507115696492	-251.66607527943867	43.764647881551966	-1136.4990917797302	-191.33806069253777	-31.774445518697345	-45.89551770552674	-248.7687335590349	0.02677281979093938	0.991080734985209	0.008490658966904357	47.113832281850975	3	0.04748666084593975	1.0980998075758754	0.030391403576497125	0.0025739813218170877	1.261721475047316	42.345564832544405
826000	-1647.3501296472336	-1403.050943046935	-244.29918660029864	43.08008695274787	-1138.0472664490999	-186.72067290562285	-32.06858550547152	-46.214418186740694	-241.26054216009092	0.02850129139882813	0.991080734985209	0.008465633896702365	43.57703395589473	2	0.052946510577374324	1.1447482991519695	0.033413091845498774	0.004084200069655748	1.3813507927946438	41.716789921032415
827000	-1646.3492773485848	-1403.0099538717093	-243.33932347687556	43.223461413922315	-1139.3095794343355	-183.03060107511848	-33.80597218874393	-46.863801173511426	-240.07466523483376	0.03777744194000773	0.991080734985209	0.005390177897786648	43.71988480873435	1	0.052946510577374324	1.219885302001987	0.03303905251687956	0.004856912260509759	1.4374128270411655	41.86705100513211
828000	-1644.9351772892876	-1402.1804522661664	-242.75472502312127	42.56461382463719	-1131.5325441306736	-189.3191691875128	-30.993740700594696	-50.33499824738505	-239.49006678107946	0.035452969106889665	0.991080734985209	0.007889947239206288	43.71988480873435	0	0.052292496109517105	1.219885302001987	0.033237990669252586	0.004758907067219481	1.394829004632413	41.654185676462234
829000	-1641.888790790595	-1397.4931041182417	-244.39568667235335	42.56461382463719	-1129.3053234278605	-187.1857254052899	-30.664351585622345	-50.33770369946895	-240.34064600781957	0.029833177630221534	0.991080734985209	0.009329846607662761	44.47437273747329	1	0.07166579629172681	1.4869266508342054	0.03540156539250278	0.010865638783872969	1.8121397122976042	41.44923048636178
830000	-1648.6009973468394	-1396.5126555167483	-252.0883418300911	44.76003831531526	-1131.616763898792	-189.61098729288568	-26.971129896768947	-48.31377442830167	-247.9767113754248	0.023313271982413196	0.991080734985209	0.009919796770763434	46.48318436488734	1	0.07053238722928495	1.506266168111903	0.03467174352396273	0.011165007060597983	1.8085375861080497	41.34741915386256
831000	-1645.15327245911	-1393.8750250828175	-251.2782473762924	42.8456155603465	-1132.9759136177004	-188.4301521880457	-28.27410510542504	-44.19485417164653	-247.13034837401264	0.028884789119746478	0.9891406952204331	0.01404710393253148	45.515353758283894	1	0.0654776087982162	1.5186746189112021	0.032609218013436796	0.010614227326903494	1.797686748446714	41.34404819993243
832000	-1646.194609087779	-1391.0891957108984	-255.10541337688062	41.83966109252993	-1126.43962378606	-188.71579576401302	-28.759957017784405	-47.17381914304079	-250.86163399588966	0.025441750330050375	0.989575105031356	0.012302955583223103	47.603154469663394	3	0.07227291545601189	1.5515282207459777	0.0340827838556328	0.009752386239684928	1.7694813370022022	41.34404819993243
833000	-1645.457873452714	-1394.6328134203493	-250.82506003236477	42.147130230520055	-1129.4038204427648	-191.22331874687106	-27.777860602479194	-46.22781362823438	-246.65167589163462	0.02172670190421254	0.989575105031356	0.018173806689065014	42.225802630217544	3	0.06264434521464565	1.5274000811819601	0.03029620333008228	0.007506879613129085	1.7192766415883458	41.34404819993243
834000	-1636.4307514216432	-1386.9840624141004	-249.4466890075427	42.54382290560692	-1128.792614165554	-183.8679842164879	-27.184151191690134	-47.13931284036867	-245.22189277422024	0.03856619565488714	0.9910096934905365	0.004824137550856238	43.56713656219741	3	0.06791312571242693	1.5450178912442118	0.03431235977498543	0.011760761261123076	1.6736708889866603	41.34404819993243
835000	-1645.0459211392101	-1391.4616646105305	-253.58425652867956	41.60625834205658	-1130.5174811593595	-186.21883108086615	-30.50791130736128	-44.21744106294341	-249.36769478464177	0.08233557497449344	0.9910096934905365	0.0010855365945796156	42.967616809538946	4	0.07178784831591238	1.5421947176422883	0.03449636589933502	0.01131428734175197	1.5837199423670312	41.515239604276275
836000	-1646.0844138770212	-1392.990430810089	-253.09398306693217	41.676361372595345	-1135.2942424545358	-183.99802989209084	-29.668904422961848	-44.02925404050055	-248.94782929859937	0.11374596803512635	0.9910096934905365	5.180737436442404E-4	43.220647071003135	3	0.07093493085094582	1.5180772848855835	0.03552534023078772	0.010451873384219827	1.6034052034546618	41.50346975722898
837000	-1647.3429405786328	-1408.866869043761	-238.4760715348719	41.676361372595345	-1132.672589850379	-200.5642214937327	-31.22436990839785	-44.40568779125147	-234.34337513454525	0.09963652239597853	0.9910096934905365	0.0010994003567376856	41.7576011674366	1	0.07093493085094582	1.5134721075885913	0.028640697879654297	0.008570845119501215	1.6299722712935267	41.63288571944965
838000	-1642.0830139903155	-1405.491964688644	-236.5910493016716	41.676361372595345	-1139.5090855283763	-192.84663078913206	-31.165521140968277	-41.97072723016759	-232.72362901532497	0.06501452331192967	0.9910096934905365	0.002272044810990129	41.825638796888896	1	0.07523844671133731	1.4230008571850907	0.031947767685904405	0.012127351349761558	1.5652529993594726	41.653820941118965
839000	-1649.1130401901164	-1400.4602883691791	-248.6527518209373	41.676361372595345	-1128.62131653655	-196.7620768718855	-31.764414765389358	-43.31248019535429	-244.67351385262717	0.05399563055705278	0.9910096934905365	0.0029723908509451226	42.09054414738281	4	0.06585062933036505	1.4610628647582182	0.029551135990631947	0.00979946631058518	1.6213158705270845	41.653820941118965
840000	-1640.91446460162	-1403.3333991726176	-237.5810654290023	41.649354308900705	-1138.234473043284	-189.4818224129008	-32.22206741140953	-43.39503630502337	-233.56853486864054	0.03539867477058455	0.9910096934905365	0.005920284767870208	42.38065825808887	0	0.06997751575674659	1.4724162958441207	0.03429197761548381	0.010436042673171912	1.6460049048119212	41.64018089199037
841000	-1639.2325648957765	-1400.6120238729477	-238.62054102282877	42.613039971891325	-1134.9557636036113	-192.16338565418098	-32.25401083650542	-41.238863778650135	-234.56424223900248	0.03169148616193676	0.9909771787057978	0.010083826705835396	43.358447161444424	1	0.07329914699544798	1.487356325564173	0.035168972687371444	0.01117842180263911	1.5758005311915435	41.72527239222245
842000	-1647.22494774701	-1399.6281591506797	-247.59678859633033	42.74839076415274	-1133.513901441445	-192.22149073799568	-31.625024932470883	-42.2677420387681	-243.56295653549196	0.045756754230323236	0.9909771787057978	0.003365316007079986	47.8566601445298	2	0.070452031223111	1.479685438873463	0.036620094991774724	0.008703599825165527	1.5591124162376446	41.72527239222245
843000	-1643.2741058090207	-1395.0391551954162	-248.23495061360444	42.0254824048008	-1134.9489683493612	-186.13252493784825	-32.925485154140446	-41.032176754066334	-244.07809808188068	0.03999418397451758	0.9909771787057978	0.006655424167997134	47.33595113650038	2	0.070452031223111	1.5217394895318408	0.033475136750469744	0.006926054998126628	1.5365786594852258	41.72527239222245
844000	-1658.8613056311035	-1406.690439514346	-252.17086611675754	42.38852407893884	-1143.903021709621	-188.05312392876777	-33.19245281119791	-41.541841064759396	-247.98310666258678	0.07825265166169798	0.9907131598161226	0.0011568356331712812	43.56762752953358	3	0.07458987609917432	1.5323240967232428	0.03412275862350004	0.007877724404176051	1.6892174664749124	42.066742636350234
845000	-1647.4968155641561	-1397.812945489162	-249.68387007499396	42.38852407893884	-1134.8028085162393	-192.04038115158758	-32.5886816938122	-38.38107412752281	-245.55482752252698	0.031818732733500124	0.9907131598161226	0.009191663067924412	42.711084883434765	3	0.07133300999945374	1.5122219943027202	0.033811215920392206	0.008920434783970452	1.7202487738003338	41.75687998846475
846000	-1639.9467162442163	-1391.7856668761792	-248.16104936803717	42.38852407893884	-1127.4260923522907	-191.99905342330922	-31.849024078253947	-40.51149702232527	-244.19841111815248	0.02424316130155292	0.9907131598161226	0.011926554960239226	44.06286301087768	3	0.06686099544359467	1.4554055629686096	0.029141308018243533	0.007378136905540526	1.6558509318690204	42.01985304176911
847000	-1649.5117948409966	-1398.0845091514361	-251.42728568956048	42.3341270418913	-1133.697175424682	-187.85843287843568	-33.64154250344127	-42.8873583448771	-247.88092331317597	0.02614988638864095	0.9907131598161226	0.014871381756454787	42.65739423696204	3	0.06433470732677138	1.3143535283940408	0.02992325124811136	0.007394571176223781	1.4677573370318946	41.979205523460465
848000	-1651.1483117566295	-1400.9275273718881	-250.22078438474136	42.3341270418913	-1136.2857619468573	-188.96394622093612	-33.12355700353242	-42.55426220056228	-246.4853812672636	0.043926563025117056	0.9907131598161226	0.004403523407922095	43.90462848980882	3	0.0717139797497984	1.3782072118407076	0.03574428975263104	0.010392280306320981	1.602388874044412	42.10267160071338
849000	-1646.2628363834326	-1397.6508459442837	-248.61199043914897	43.44952168755149	-1131.0287460992656	-188.9653057333623	-34.681331949152394	-42.97546216250345	-244.91735194597678	0.03478999478533086	0.9890977953068952	0.008273059039596936	43.72413242607332	3	0.061672557393861044	1.3644084681988362	0.031694655151050306	0.00540812221191745	1.5222377815443637	42.10267160071338
850000	-1653.5322538144023	-1400.5925164578073	-252.93973735659506	43.02419828463152	-1138.46083404392	-185.76884355545602	-33.64773130134411	-42.715107557087215	-249.48676759133846	0.02388744841366716	0.9890977953068952	0.01685648347119444	45.55909943079054	3	0.05895427228786466	1.2829402173802422	0.0293644666521681	0.00492397131645349	1.4422332212437823	42.54716471878082
851000	-1655.1790578900407	-1403.2828263202027	-251.89623156983794	43.02419828463152	-1133.475391997658	-194.7109849063297	-34.626039035885775	-40.470410380329305	-248.6529298583026	0.03199448819383883	0.9890977953068952	0.010532943127009198	44.22949246460458	4	0.05506269284572366	1.2127593460477357	0.03248595355342506	0.004784484525815007	1.325971129556034	42.75621220302355
852000	-1655.1514875659595	-1402.860636734834	-252.29085083112548	42.913349494963256	-1136.5428350485447	-193.60529756685943	-33.495699857162045	-39.21680426226805	-249.32515058730544	0.020019311679141415	0.9890977953068952	0.02219467517421485	43.696559870434996	4	0.04859097337877517	1.1206342556085114	0.033951982634164816	0.004255181867463023	1.3881116247505603	42.75621220302355
853000	-1654.8192489022142	-1402.4751409997427	-252.34410790247156	42.913349494963256	-1142.246520191252	-186.2654783490305	-33.207396999760746	-40.75574545969948	-249.27297083453965	0.02120224801069739	0.9890977953068952	0.02195578815565888	44.654080113443435	6	0.05144571292309964	1.1555117527798457	0.034472912002723025	0.0029266167212064677	1.1790873878156338	42.75621220302355
854000	-1648.5231670934922	-1401.1733068824542	-247.34986021103808	42.88458233528981	-1139.4334320227888	-187.2167363548042	-34.248878677207344	-40.274259827653765	-244.18070912046818	0.0328874345546326	0.9890977953068952	0.010006218436755514	45.47441716654041	4	0.05024897254969489	1.188059234709553	0.03279092808569346	0.0029821172448642663	1.1695130720674218	42.827082928792024
855000	-1656.2217779598107	-1409.1031161129051	-247.11866184690547	42.88458233528981	-1129.1595257771278	-197.86384823921125	-35.34381519229555	-46.735926904270684	-243.97190621515907	0.03296425661112763	0.9890977953068952	0.010906611278798188	43.72436941008912	4	0.04832824337718344	1.180612026932196	0.03115667421786136	0.0031754144208159365	1.2446637370914693	42.86142981410139
856000	-1650.721562594761	-1401.2255339692474	-249.49602862551373	42.932786985312035	-1128.380228914119	-194.36921025784915	-34.221971020173186	-44.254123777106145	-246.620119459586	0.0511308437296698	0.988529926414969	0.003821328778823363	43.80083175860078	4	0.058602033769964514	1.091047556719124	0.03604528491190153	0.0037124090675035998	1.154698585704021	42.9063657392877
857000	-1649.959350755419	-1403.3983024658025	-246.56104828961662	42.932786985312035	-1131.2365783041344	-191.86363474216205	-35.59687761379916	-44.70121180570706	-243.560574738186	0.04747583189870593	0.988529926414969	0.004220902087709759	44.609387745177585	2	0.05536185018737506	1.1321210809122038	0.0383474510088257	0.003385828518493387	1.2365322344146994	42.9063657392877
858000	-1637.7801892257148	-1396.3038385143243	-241.47635071139055	43.19516687713449	-1123.4557816686047	-190.7730145862499	-36.62116687175027	-45.45387538771923	-238.55120480468202	0.05466205923519553	0.988529926414969	0.004255445316553305	44.466870942825494	2	0.05459081849740744	1.107257918770225	0.03329684219026185	0.00362564459060562	1.266126435633254	42.9063657392877
859000	-1643.6632430831075	-1398.9686987763007	-244.69454430680682	43.84676604453536	-1123.4929426206209	-194.95592336918304	-34.662723749464234	-45.85710903703256	-241.48375144642782	0.040922092908171295	0.988529926414969	0.007084408186787986	47.30057680538788	1	0.05578526112657819	1.2019224228361063	0.03283190495274838	0.0027460722651052745	1.1655787288351038	42.9063657392877
860000	-1643.004803768321	-1399.5593374578905	-243.44546631043036	44.32514545794544	-1125.1183463512966	-199.98579096973964	-32.78048959973449	-41.674710537119836	-240.4027029837114	0.058560793253330766	0.988529926414969	0.003843545869432893	46.99716004549834	1	0.05291375233986163	1.1461119739536039	0.0316175984817639	0.0024993923260263544	1.1463779617414531	42.61148043267527
861000	-1645.22829796109	-1398.1157955322765	-247.1125024288134	43.91836151649108	-1131.0126071304724	-190.60479383658486	-35.665603218197475	-40.83279134702184	-244.1370686569826	0.07331684447482466	0.988529926414969	0.0025742473330089303	52.70182835685295	0	0.05093661555551786	1.1238479803407397	0.035639509454359695	0.004258775591087149	1.3873872042591955	42.61148043267527
862000	-1644.9673852876388	-1401.2894297599323	-243.6779555277064	43.12715712991288	-1129.2765581211963	-197.01418373984683	-34.925789345137254	-40.072898553752	-240.96366497869857	0.06143246158270902	0.988529926414969	0.00319829846532281	44.82014755185588	1	0.044431207976466915	1.0380761547872994	0.033900151394150146	0.0014789334551719646	1.0195975261279067	41.93781759662682
863000	-1636.84565653359	-1396.1206626856156	-240.72499384797445	42.606736934967124	-1124.6529954270752	-199.1807444549371	-33.371084905359766	-38.91583789824366	-238.13230599899927	0.041163243490488825	0.988529926414969	0.00873639269006889	44.21002652335453	1	0.04317988802916698	0.9984749323953294	0.03212534711440138	0.00170336235778276	1.0629898727029536	41.93781759662682
864000	-1643.1377017154373	-1397.0113859562152	-246.126315759222	42.606736934967124	-1129.3719106551189	-194.82771167225596	-31.368085141205864	-41.4436784876345	-243.83664160953458	0.03543837567642332	0.9893466915141638	0.010567042011249408	43.357314675628345	2	0.04317988802916698	0.9008457045122655	0.035271999853767444	0.0017584775215593366	1.0115819756141455	42.14415335264897
865000	-1644.8047888503913	-1397.4438790687548	-247.36090978163662	42.606736934967124	-1130.539961456355	-192.5870386504019	-31.42317363128192	-42.89370533071589	-244.87966104017923	0.026906881724177326	0.988758197789198	0.014059123305032423	44.47199269652534	1	0.04317988802916698	0.9623886408260113	0.0326424030176103	0.002180744099865962	1.0970007871410639	41.67262680534361
866000	-1639.6318544111148	-1394.689687135459	-244.9421672756557	42.79177600707978	-1126.3898241253148	-192.05406322606927	-32.79228504912103	-43.453514734953835	-242.21863325123434	0.0420387617136759	0.988758197789198	0.0053760297208253986	46.53929685988159	1	0.04688753327361474	1.041095560878261	0.031899260952215215	0.004231156348053277	1.3832650264592297	41.733462417364976
867000	-1638.7741447376632	-1390.2307579132803	-248.54338682438294	42.026199885994124	-1130.880331480509	-187.19367411684357	-29.486862871656164	-42.66988944427157	-245.72679133808197	0.04296779323394766	0.988758197789198	0.004623147558730556	43.25027107647461	3	0.056536675027934115	1.0715639059860955	0.035160363856811434	0.005070796148705779	1.352513034544896	41.89264649965505
868000	-1649.65887825963	-1402.6269894877712	-247.03188877185886	43.34612479455762	-1134.6231286312066	-196.02681499240663	-27.66082428178432	-44.316221582373885	-244.36279322916272	0.02311097877840863	0.988758197789198	0.02532057175592056	43.693140854847066	3	0.056536675027934115	1.0233315008902704	0.03863464969315988	0.004195298536512143	1.3142368736605714	41.863196650533794
869000	-1642.368142321904	-1397.2143162806176	-245.1538260412865	43.04761328819357	-1133.1878824959772	-192.34007973855293	-29.701795188959807	-41.98455885712769	-242.71228008763114	0.031119337062391804	0.988758197789198	0.013864789001418227	43.924970677571984	3	0.05744343452819855	0.9495816665085344	0.03602025255128196	0.0034113341556673807	1.1772894644989227	41.84651069526893
870000	-1640.417131075129	-1393.6023079799422	-246.81482309518668	42.62672515652229	-1124.9273066762644	-193.48478167647423	-33.1062317374709	-42.08398788973265	-244.41790931227018	0.028124321468969232	0.988758197789198	0.01622814430968741	43.148236706315814	4	0.04957072189548815	0.9352167969510469	0.03801435781284598	0.0024711560403975646	1.1057802454955459	42.095926091706694
871000	-1637.206507524324	-1391.800851249925	-245.405656274399	42.922612079161006	-1123.1837209255968	-191.9025473622301	-34.31511056840782	-42.39947239369019	-242.63972938908648	0.04372459738307891	0.988758197789198	0.006814460751800548	43.47169051011974	2	0.045083588913749494	1.0549594299692029	0.041083487217042566	0.002598921199496823	1.2870715989516552	42.22956560171559
872000	-1644.9080950189325	-1400.7442473335286	-244.16384768540382	42.922612079161006	-1115.5236181213131	-209.12885912759552	-33.972862838134354	-42.118907246485506	-241.4993082502586	0.05050177291494439	0.9914322105028165	0.0028294168568049833	45.69280324317732	0	0.04742754909691884	1.021846805947545	0.042717860496479236	0.004425213403675846	1.3831868778470713	42.22956560171559
873000	-1650.0430422102104	-1403.1445503506397	-246.89849185957056	43.56720863007933	-1127.959912447134	-202.10343683142486	-32.6700437080252	-40.41115736405561	-244.42055034667197	0.06679647753991512	0.9914322105028165	0.0012536089178695313	44.51706408102713	0	0.04181075959271984	0.9613208095091461	0.03675158709192564	0.0027443669523009753	1.205755778495701	41.99201688540932
874000	-1661.371471442269	-1411.6213339242831	-249.75013751798588	42.40436697088597	-1148.5786563641611	-194.4275178633567	-32.37844613013211	-36.236713566633135	-247.96731005287714	0.044552907951165954	0.9914322105028165	0.0038241959902761678	42.60768212302829	2	0.038932947822884784	0.7415058098101616	0.03506333659146097	0.0014494438322900992	0.9061300769280897	41.994809455821745
875000	-1655.1324532406468	-1408.441655173922	-246.69079806672465	42.40436697088597	-1129.1947890718	-204.09507997095454	-36.12132194702908	-39.030464184138225	-244.50991267725362	0.04147209528530894	0.9914322105028165	0.004214821038623359	43.09544748044663	1	0.04181036072330535	0.8661957438206587	0.03518797697923406	0.0027924547710580947	1.1193561577659106	42.032778155387575
876000	-1637.8250311163724	-1387.9090876810276	-249.9159434353449	42.40436697088597	-1115.5909935848879	-195.82088309424114	-35.181406468113366	-41.31580453378533	-247.35358782770442	0.0447659914280873	0.9914322105028165	0.0031094714673419468	43.17499073094382	1	0.04181036072330535	0.9886328011866199	0.03205307362650599	0.004575244507721531	1.3916377414325538	41.71453932991965
877000	-1641.3647863696442	-1385.068151025308	-256.2966353443363	42.50479735001487	-1121.1267677965172	-189.0793160433547	-33.40014914647084	-41.46191803896533	-253.36601206209855	0.027766247905177968	0.9914322105028165	0.007927207175052174	49.435066312772754	3	0.050030510528226414	1.1090632800302003	0.04016694976404413	0.006647559963929364	1.561293252707494	41.71453932991965
878000	-1630.055769059991	-1380.4651179991267	-249.59065106086433	42.50479735001487	-1116.0997906391458	-189.83141335298654	-32.394801576987675	-42.13911243000672	-247.03646740921843	0.0412669562152312	0.9914322105028165	0.0034804985228853356	45.00435307079903	1	0.04747792612764815	0.9859837016519077	0.037021311989222365	0.003791943296505744	1.2554884691306756	41.71453932991965
879000	-1635.2580308090446	-1380.1825188744792	-255.07551193456536	42.50479735001487	-1116.4157041993471	-189.5569353030177	-33.084217863064275	-41.12566150905013	-252.65975917656192	0.050726216774029505	0.9913260817644607	0.00308411367703964	45.51737371196909	1	0.045699589421817635	0.9412759215628758	0.02851732160875515	0.002764122936697942	1.230921021369596	41.726504848500404
880000	-1646.8969762909405	-1391.1103324256826	-255.78664386525793	43.15726268365547	-1123.013288392488	-193.0997886332564	-34.48601109305554	-40.51124430688258	-253.1828880701452	0.031211311468468773	0.9913260817644607	0.008527564889183594	45.7390477982942	1	0.046035925434857856	1.0020698668079038	0.029635072636607047	0.004129457485975813	1.3339002274698013	41.811516218176266
881000	-1637.3315996282304	-1391.0611995843317	-246.27040004389866	43.15726268365547	-1123.4237713492605	-191.3309478242948	-35.537723351345356	-40.76875705943093	-244.0479835495478	0.030441043893370767	0.9913260817644607	0.006934716706784963	43.35025087431125	1	0.041072095861968486	0.8793969998415492	0.027734156963828596	0.0019033543672955845	1.0737118934636523	41.811516218176266
882000	-1639.0999812256464	-1387.0718279973496	-252.02815322829684	43.15726268365547	-1115.449084938754	-193.32614591665345	-36.34239731515616	-41.95419982678625	-249.64154372119708	0.03362669875824055	0.9913260817644607	0.006566342675123523	47.49149758771471	2	0.04389813105215175	0.9319052844808423	0.027182500225375546	0.0025704141266997818	1.1795107555483726	42.706301898280564
883000	-1644.641736140297	-1394.002133994745	-250.63960214555212	43.15726268365547	-1117.280119847406	-199.379060949664	-35.6134732549523	-41.72947994272275	-248.48857871322133	0.02940686515836097	0.9912677756857671	0.0072384395889777305	43.396782008959946	4	0.03930136806417271	0.8567245771223402	0.026901003887202162	0.0018028134000423264	1.0633246967388703	42.702040113651115
884000	-1646.0439479795511	-1396.927503959979	-249.11644401957219	42.50314319241806	-1119.314690014815	-202.33155371020118	-34.85297579170618	-40.428284443256686	-247.11582798306202	0.0224712478019158	0.9912677756857671	0.010571326764174615	43.068428727557674	3	0.039918051293877786	0.8092973430338565	0.029515785181562747	0.0016887529924411325	0.9891947960287197	42.4108598832681
885000	-1649.1690254020652	-1396.4246948989792	-252.74433050308605	42.52802381313323	-1125.2993565670824	-196.09824359560298	-34.64171295448349	-40.38538178181024	-250.68678377178313	0.019323609491881503	0.9912677756857671	0.014001403775408355	46.073962305559874	4	0.039918051293877786	0.8271934571942507	0.02892507581406879	0.0018206782592766113	1.0074490164073462	42.08979019868105
886000	-1653.2973408309558	-1401.5695603678544	-251.72778046310134	43.19709175139872	-1129.2593737637987	-194.15923129746187	-35.92763495874555	-42.22332034784806	-249.58329568728797	0.032328449035304636	0.9912677756857671	0.006643628172701191	43.295803952449965	3	0.043190953628557224	0.85465310919228	0.02950034281870523	0.001935257415726003	1.0389487089149607	42.08979019868105
887000	-1649.9260805181593	-1395.760599012052	-254.16548150610737	43.23757406781414	-1123.4759770057515	-191.98564314768797	-37.93688526059982	-42.362093598012486	-251.805009616192	0.02036641705032577	0.9915779994108653	0.01518600073289997	44.58086848457792	3	0.043190953628557224	0.9235137655724357	0.025471806374192798	0.0024372001690622113	1.2137440399421344	41.845698493831584
888000	-1639.1719405872593	-1393.8391082758117	-245.3328323114477	41.97630999461184	-1125.544669762291	-187.80050459194692	-36.39126296010663	-44.102670961467055	-242.68492870812932	0.036034977270933924	0.9915779994108653	0.006789176424623543	46.9737152536831	1	0.055227292811585706	1.016428395482035	0.03161459266231585	0.004943213477149335	1.454967543995863	41.7854647531873
889000	-1639.9931833868318	-1393.2395248463213	-246.75365854051043	41.97630999461184	-1123.2014844731139	-193.8294289962842	-35.54885998808877	-40.659751388834486	-243.94988047506342	0.0253896518616087	0.990576232826787	0.015033027661343252	43.23118124302861	2	0.05137416823378619	1.0673600724261139	0.030326221311324272	0.004842573220334411	1.3874005664042806	41.72873800085459
890000	-1635.1622560994383	-1386.8280078194157	-248.33424828002262	41.97630999461184	-1126.3220938145114	-186.5534159853107	-33.69623296803369	-40.2562650515599	-245.55180224895224	0.02368180920938368	0.990576232826787	0.018629027860659994	43.28862843371133	2	0.05470855413121053	1.0603688279931072	0.032465296710111044	0.00528869640513898	1.3857309090917969	41.50048695454394
891000	-1630.9956933135763	-1381.598007069815	-249.39768624376146	42.14325679415801	-1118.9920203140312	-187.20912705464426	-33.195090809547295	-42.20176889159206	-246.34938841015006	0.026940163759106794	0.9901225868065274	0.009612328239397677	42.91341208329433	3	0.05600460207671791	1.147944670030162	0.03176713830982241	0.006286612214518298	1.6044804057717605	41.50048695454394
892000	-1639.273757186761	-1390.8252075423775	-248.44854964438343	42.14325679415801	-1126.5631259055244	-186.53626454297893	-34.741806870803174	-42.984010223070975	-245.40025181077203	0.04409317622997863	0.9901225868065274	0.005400047445644741	43.05790887126831	3	0.05082166105035699	1.147944670030162	0.030352017667661366	0.005837531341895832	1.5345146045479907	41.43981233142496
893000	-1635.6011451570903	-1395.4108819422058	-240.19026321488442	42.2659022542708	-1118.9994999506403	-198.13530120857993	-33.79764977043682	-44.47843101254874	-236.9504825136758	0.06260002886946894	0.9901225868065274	0.002817461024035475	43.01667840230016	2	0.057492404447261655	1.211585010706976	0.029881522047619433	0.004633093279894334	1.3888557506524728	41.56609839416203
894000	-1623.4387016674016	-1380.910072518771	-242.5286291486306	42.33794906850608	-1119.7509322547844	-186.7483447450113	-32.393142105611616	-42.017653413363604	-239.2166867480563	0.04362601052589387	0.9896973587708467	0.004409706556017489	42.69300882751359	3	0.057492404447261655	1.2356810361836417	0.03875065846534735	0.0059886517446317905	1.4853303644802467	41.56609839416203
895000	-1625.001703754996	-1383.2407678968627	-241.76093585813337	42.33794906850608	-1119.9268317078436	-190.20607767052428	-30.897783797567595	-42.21007472092715	-238.31411659773508	0.06303328895495948	0.9896973587708467	0.0027055985310399985	42.65105547597006	4	0.05800221082409239	1.280874652989672	0.03406447670060983	0.006461482006384102	1.4643415736048007	41.950164598899214
896000	-1636.0053031844197	-1395.0274149220572	-240.97788826236243	42.33794906850608	-1134.1623949261611	-187.1351876677641	-31.64992991109214	-42.07990241703978	-237.78482916523353	0.04859242335773971	0.9896973587708467	0.004591896318435379	42.365646994269696	5	0.05853493522183082	1.1960160584913928	0.037790644727923345	0.005111619891131468	1.306441639974579	42.20436566321386
897000	-1632.4710905682914	-1390.9446471771785	-241.5264433911129	42.103727981491105	-1129.074631356691	-187.4919931456709	-32.361789554488375	-42.01623312032816	-238.08036987569898	0.026200051904706596	0.9896973587708467	0.012935309344831978	42.90028229534432	5	0.054825846695440966	1.2806242318632977	0.03673199012649593	0.01106715875446762	1.7799856145113895	42.03145935320001
898000	-1626.6143224655784	-1386.3821476360629	-240.23217482951551	43.60435917412879	-1124.5866481261742	-187.35372720932736	-33.57431287590214	-40.86745942465926	-236.95422985918918	0.05346094092177892	0.9896973587708467	0.003104482694137369	43.76783500039143	3	0.052019384030046724	1.2243212875743026	0.03888591877279952	0.0068721166598799755	1.58734637587762	41.790549650415585
899000	-1623.628867268541	-1389.4309488652277	-234.19791840331314	43.60435917412879	-1125.4788933944635	-190.18675396018506	-34.09993382134552	-39.665367689233605	-231.5864678248535	0.035118178708991254	0.9896973587708467	0.00893530654847542	43.630702647956625	2	0.052019384030046724	1.004570313698459	0.0370461065780559	0.004570864639389766	1.2987357358343457	42.376422555298134
900000	-1620.5706317844283	-1382.0058914699432	-238.56474031448522	43.60435917412879	-1117.1016598243448	-187.85977288351197	-35.61248047822548	-41.431978283860815	-235.42100171845425	0.03555103571569625	0.9878714087528537	0.010705239269170523	46.105299399505306	2	0.052019384030046724	1.1796092295489493	0.03640381929774173	0.006369261944522051	1.5422794107961981	42.376422555298134
901000	-1618.857253635754	-1380.9083371877014	-237.94891644805253	42.85745021675753	-1116.5835034440986	-188.2534306857675	-33.726645837810736	-42.344757220024285	-235.3122095149262	0.04094236643119425	0.9866656262523816	0.012596413118315865	42.962348069111606	2	0.040049988918543056	1.0127839534847622	0.03175080940420075	0.0026065226879577177	1.2327765692403925	42.37032930265988
902000	-1633.1396667895333	-1396.753592066179	-236.38607472335423	44.74713331277672	-1126.9368108369904	-197.1336726481662	-31.32656506510726	-41.35654351591537	-234.0800554115501	0.0588893135200337	0.984560403863333	0.005997754163264156	45.06495767959546	1	0.040049988918543056	0.9060709974690677	0.031799497027902496	0.0019329820914373078	1.0484511309310283	42.37032930265988
903000	-1649.2826852613484	-1399.0296681980392	-250.2530170633093	44.74713331277672	-1134.497804970501	-192.13410477250994	-29.98505863052648	-42.412699824501615	-247.5605526367682	0.05935929596528671	0.984560403863333	0.009577419361512617	51.210490025180036	4	0.038903981475592576	1.0309516496487805	0.03618158031242422	0.00341964050078318	1.2766410794319398	42.13790801225841
904000	-1648.0917657390407	-1403.1240579273701	-244.9677078116706	45.76355573506933	-1128.4838754970433	-197.62850457012078	-32.210933817507275	-44.800744042698675	-242.4899231778173	0.10119869676578061	0.984560403863333	0.0020409731220262218	46.80224494310478	3	0.03175288798793065	0.9612701612709342	0.028364467613941024	0.001953739649857591	1.135516222600517	42.13790801225841
905000	-1647.9234372096557	-1402.123634106536	-245.79980310311967	41.80013942040119	-1130.6953185467837	-198.2531348405024	-31.076852016465068	-42.098328702784805	-243.1202470396302	0.057555568183526196	0.9823707256263985	0.01129939359026105	42.19288818885324	4	0.041296510417654565	1.0267414561258148	0.032101678039886825	0.0036240950485167626	1.2669668674157955	41.58514198927492
906000	-1648.6418466304272	-1404.311805724178	-244.33004090624917	41.725970909319344	-1128.830620507103	-200.7174459654417	-31.264628477594588	-43.499110774038556	-241.7572740795465	0.03954225267326709	0.9830740217853225	0.01796565233731249	41.73000675547229	4	0.041296510417654565	0.9920093543397399	0.033891618025376234	0.0029282296225256826	1.2302311091511908	41.58514198927492
907000	-1633.0975043911508	-1388.1776367462608	-244.91986764489002	41.725970909319344	-1111.11552762292	-200.20356061643528	-32.58232236734189	-44.27622613956376	-242.19166174379328	0.03187826372004308	0.9830740217853225	0.02743116394701534	41.73000675547229	4	0.0426828777816999	1.042622123864802	0.03338778557719956	0.00352823257440415	1.345231238031512	41.58514198927492
908000	-1642.3097800658927	-1398.0952537469575	-244.21452631893519	41.725970909319344	-1124.2391822282696	-195.58405518050492	-31.980431024634566	-46.291585313548424	-241.75207943280117	0.038275275471780466	0.9830740217853225	0.018158059070775813	44.67745041060131	4	0.04069102397550698	0.9563203827091741	0.02988576358511031	0.0023237006391258128	1.2602094130633181	41.41162971727798
909000	-1632.7711174590222	-1388.0444928097484	-244.7266246492738	41.725970909319344	-1120.6791358665428	-191.0937716536015	-31.964112321679345	-44.30747296792494	-242.35820574081342	0.058191814571593926	0.9838548561735588	0.012231450596365132	44.82718106051622	3	0.04069102397550698	0.9260638863859543	0.03243691623201884	0.00226581911271854	1.1962687075335157	41.51342591113149
910000	-1633.7992421996514	-1390.6057596320325	-243.19348256761907	41.725970909319344	-1127.8224074190127	-189.20075779667098	-29.717198401718907	-43.86539601462971	-240.8757432849909	0.04915890344950472	0.9811779279133125	0.01432023090871822	45.02407524310553	4	0.043898464226149646	0.9098207090662547	0.03489142706117114	0.0019417492614636506	1.0444310984807441	41.51342591113149
911000	-1639.2261495508592	-1395.689209423735	-243.536940127124	41.725970909319344	-1131.5876330474518	-193.31491700551837	-29.297254962592188	-41.48940440817267	-241.2540754401376	0.046241263265768946	0.9811006250857871	0.01556063231950928	45.77708937539229	3	0.04442820055710841	0.8986702823664	0.03252059044768838	0.002545296438541707	1.1506081955890701	41.44477073017382
912000	-1645.9960817465342	-1402.132644684311	-243.86343706222334	43.47166002929379	-1136.2784884809578	-192.69422417475886	-28.964326577485068	-44.195605451109216	-241.7018382219696	0.04063933454106527	0.9811006250857871	0.01932591696671161	44.953769305433894	4	0.045457730727928435	0.8600767058372738	0.03235339614537494	0.0016234323340033087	0.9694751801035916	42.05421955849951
913000	-1638.8188808811954	-1396.2526306851435	-242.56625019605195	43.774555413884265	-1124.180228745791	-199.97463652613487	-28.24959599446076	-43.84816941875661	-239.72711185059066	0.07039378733531303	0.9811006250857871	0.007347504977562662	44.011792471531066	2	0.050441520763759316	1.0789631044515995	0.03813333342388869	0.0042994068471755836	1.4122583140511917	41.6510265660185
914000	-1638.3582019905066	-1400.5556290350812	-237.8025729554253	41.774180943448286	-1128.9752799400956	-200.4968181431478	-30.750221725400127	-40.333309226437805	-234.53337085417107	0.05260252259598449	0.9811006250857871	0.012949200345515869	46.468168607777976	0	0.05970681695054051	1.2214021137334985	0.03729718509543189	0.009468546513281483	1.6719089793247033	41.6510265660185
915000	-1621.5932683651197	-1383.1176950324495	-238.4755733326702	41.774180943448286	-1113.6534041865953	-192.94380349876266	-32.62081518400863	-43.89967216308283	-234.9170237189546	0.05617484999927955	0.9806316750473036	0.014881756073989396	43.13720689758603	1	0.056968626433191644	1.3184594266840564	0.03465962953148519	0.013089995355087803	1.979876510292289	41.571791508941146
916000	-1629.201576227456	-1393.5804320459342	-235.62114418152163	41.63276586588519	-1117.3449490692096	-198.1587063786175	-32.00952593638672	-46.067250661720145	-232.14377415090115	0.06609419937488901	0.9785057517987249	0.011457565817439444	42.124723467728664	2	0.055840010395694445	1.2911386584893538	0.0347031785605769	0.01171148997944598	1.9206665580958149	41.55926714516327
917000	-1619.212308586701	-1382.6801993773815	-236.53210920931957	41.63276586588519	-1121.6225017881754	-186.95360903224864	-32.76903025837703	-41.33505829858048	-233.22564500344902	0.046791662133950994	0.9785057517987249	0.022503036513739028	42.143283488392754	1	0.05914648312198761	1.2338496914823216	0.03292647142891052	0.008469657216819079	1.6419655537031201	41.547255040028105
918000	-1636.1894714917835	-1397.483696829857	-238.70577466192628	41.63276586588519	-1125.9440397905098	-196.0143559269439	-32.60247840960678	-42.92282270279659	-234.76487164035814	0.04033832044279126	0.9785057517987249	0.03219856236372977	42.000528410217704	1	0.05914648312198761	1.4480016276127834	0.03523822680980073	0.0132419718250487	2.009391374801232	41.547255040028105
919000	-1639.1667175738214	-1394.6701157035075	-244.49660187031387	41.63276586588519	-1122.9888960098237	-193.79698664602577	-35.21702959070716	-42.66720345695072	-241.3335281871888	0.03435675363662752	0.9785057517987249	0.037449396546741544	46.9067979870706	3	0.047041413595745735	1.1860377039565266	0.0349681581523475	0.005418173325534524	1.4954247576299657	41.60295232723052
920000	-1634.611238889746	-1391.3834788469908	-243.22776004275505	41.63276586588519	-1121.6492440216382	-193.33799476044294	-32.47110634028068	-43.92513372462913	-239.86494351005962	0.05029712113385496	0.9763088313630283	0.019049374198686544	41.992039625132215	4	0.046544631331644284	1.25270415699936	0.03281813684416103	0.005297530192660231	1.5481704316972555	41.60295232723052
921000	-1640.8017740366245	-1397.7517208469649	-243.05005318965948	41.63276586588519	-1134.4069699180616	-190.01271474141626	-32.09483553120251	-41.23720065628469	-239.8084956041904	0.052997840883662654	0.9763088313630283	0.014624852434128931	42.68920641889719	2	0.046544631331644284	1.212177623157882	0.03432663633233059	0.007341886709075273	1.5743746761629724	41.59923985109674
922000	-1647.0896846285632	-1398.20346947992	-248.88621514864323	42.33892008405388	-1126.1772862691741	-193.25854484693093	-35.128493779254576	-43.63914458456043	-245.5186920849142	0.08600653700468744	0.9763088313630283	0.004293475081440305	43.034425607314965	2	0.046544631331644284	1.2542804722018028	0.03676515649717358	0.006454914704568486	1.477673460394984	41.59923985109674
923000	-1634.071484667781	-1390.3572945995445	-243.7141900682366	42.554776223791926	-1126.3405015566273	-187.55658196452606	-34.24916149448722	-42.211049583904035	-240.54314688397608	0.07139269047416928	0.9741489041779412	0.015766960649077826	42.80682387358103	2	0.04195647436341319	1.1886886932743719	0.030855539805609115	0.004278534511639316	1.4225125495671809	41.61212312826974
924000	-1634.4436100220223	-1388.8015568076282	-245.64205321439402	42.345548640645106	-1133.8798332690758	-183.60584159855551	-29.509808147526442	-41.80607379247051	-242.4927165764654	0.06035755543620819	0.9741489041779412	0.023950070193373273	44.045850222381276	2	0.047645365940885843	1.181469985176785	0.03645725603098127	0.003870977351051162	1.2495444754948648	41.61320664260257
925000	-1643.080208850832	-1394.0990371637022	-248.98117168712966	42.32516204586744	-1127.3320657492663	-190.96788791820214	-31.335845033568603	-44.46323846266509	-245.52405494424906	0.053304168664650035	0.9741489041779412	0.02382889636312308	42.61465799013571	1	0.03974874708574155	1.2843331504328004	0.03270447435616528	0.0028971166678358534	1.3390985194500435	42.18000068989336
926000	-1645.2781084551432	-1399.764036614815	-245.51407184032809	42.456118067486294	-1136.5476286359537	-189.41835610787638	-31.40167862476981	-42.396373246215	-242.33441719705888	0.06315693111056962	0.9741489041779412	0.01704498184231472	43.348744638990894	1	0.04455135501486792	1.191554081133528	0.03606351178136834	0.0032469109535180184	1.1770101616311226	42.429546356014114
927000	-1642.631229152148	-1400.9068222650553	-241.7244068870927	42.44899558602888	-1132.2093543162134	-194.06241253494812	-32.54337076026338	-42.09168465363037	-238.18980482379115	0.0781405097614938	0.9741489041779412	0.010905285632948852	43.282665200586585	1	0.043842168525617016	1.310392895700229	0.035216304921028216	0.004086490171475544	1.3248197732294755	42.22363712254448
928000	-1635.0149432323967	-1387.779966657266	-247.23497657513084	42.44899558602888	-1118.0209445687408	-194.1387726682267	-33.58168720880146	-42.03856221149699	-243.93342313005684	0.07685222092305252	0.9710288164574588	0.012609542103993442	42.86777369308136	3	0.043842168525617016	1.2322083264006487	0.03189152539934307	0.004140279193947523	1.2905985827809456	41.49342312173558
929000	-1632.7344757185358	-1384.4876806744214	-248.2467950441143	42.52483880692934	-1118.5478955287983	-192.33497841979093	-31.38720707646713	-42.21759964936506	-245.3499735123851	0.08338147284026408	0.9751530422397463	0.009420142998446039	43.73289564265398	2	0.04111678742889855	1.0979285683335942	0.03251461401752203	0.0032514628583917367	1.2104608254272011	42.02179771911015
930000	-1627.7305105845464	-1382.9953317908162	-244.73517879373026	42.37728593861184	-1121.818921948614	-185.12199445888643	-34.78687219679198	-41.26754318652366	-241.79775394000015	0.07111956426030028	0.9751530422397463	0.012968208760911227	44.71119808458553	1	0.03604537655409372	1.1113056604488716	0.03029009215791307	0.0029381382374545264	1.3469960961844627	42.02179771911015
931000	-1623.5581825364545	-1378.9922604929575	-244.56592204349712	42.37728593861184	-1119.4635966623503	-184.5784059035535	-33.10442661322556	-41.84583131382817	-242.04445252775685	0.07116515911612681	0.9751530422397463	0.012414062503302887	43.75055112594103	3	0.037945021581619	0.9753896018378987	0.03340378698451748	0.002467231169631026	1.1398543311848728	41.567522539206195
932000	-1629.0340024529378	-1386.8077131969596	-242.22628925597817	42.37728593861184	-1127.2822664125265	-184.68232212595967	-33.0792513832992	-41.76387327517438	-240.0115552433898	0.08111312941301785	0.9761351115999353	0.008302595930895823	43.18188446588807	3	0.03808961997876805	0.8769524952235715	0.028865671607474684	0.0017598698331507156	1.0334448795914672	41.83782718151238
933000	-1639.3926591137174	-1388.3965416258538	-250.99611748786344	42.36608159593782	-1127.8976701579832	-185.47006404469826	-33.599320690372515	-41.42948673279982	-247.96025931248536	0.04854621140558893	0.9754164416003922	0.021973057029859647	47.060593193524355	4	0.0385613091039575	1.143825949346158	0.03158382533763713	0.0036894443742694766	1.4068532541383794	41.826765469038456
934000	-1636.4493950785286	-1385.9165185784382	-250.53287650009037	42.36608159593782	-1126.7292187619812	-185.01473166024485	-30.996120263703364	-43.17644789250848	-247.33712172354123	0.04832204505681438	0.9754164416003922	0.021523382935269387	42.49345127115751	2	0.03829512882038007	1.1969136349115723	0.02927490878604128	0.004758436579467595	1.6096858570527026	41.60485525450189
935000	-1634.4583539113933	-1385.1421842954721	-249.3161696159212	42.975982727048496	-1129.628985879525	-180.96901156871093	-33.178370115967766	-41.36581673126836	-246.41498110400698	0.11433991956910451	0.967323329004413	0.006892396237062533	43.93508606060129	0	0.03829512882038007	1.0993662348861575	0.031489138870229465	0.003843325202474789	1.448220339823449	41.30820149704168
936000	-1639.4925907618276	-1386.8156106302724	-252.67698013155513	42.975982727048496	-1132.0983195561498	-179.20817577443822	-33.402264336233664	-42.10685096345072	-249.80165061373526	0.09878161317641215	0.9672905874581188	0.007763543233278011	44.9211570321471	1	0.03829512882038007	1.0908569145531393	0.034050994095618035	0.004697690054247706	1.435510161744686	42.36544941726835
937000	-1639.7956594319758	-1389.1931187770424	-250.60254065493334	42.975982727048496	-1127.8928471966487	-183.67756717964934	-34.46873184462789	-43.153972556116535	-247.20337675579114	0.12087052171824603	0.9676013219514692	0.0058013269052146505	43.15023934182408	0	0.03446453564772631	1.264883945525443	0.02897915221207044	0.007171721160039537	1.7834866147628763	41.89155467366689
938000	-1635.9541364008699	-1388.3353690472622	-247.6187673536076	42.87673175839206	-1128.850977584625	-184.20171790079198	-34.00537057384905	-41.27730298799625	-245.0198360796725	0.10561922146119271	0.9689108179611164	0.008168994197070725	44.07189854031126	0	0.03288275097637789	1.0005025963278507	0.030241967702611165	0.0034894633993669843	1.3739826514109024	41.79480813953194
939000	-1635.9951629266393	-1390.1353745016054	-245.85978842503386	42.029272902549735	-1124.2322635989542	-189.60474794554787	-33.08438040602209	-43.21398255108119	-243.27861878488974	0.10536738269417172	0.9678399723109691	0.01110467409567995	44.27475635642825	1	0.03318525310625601	0.9947358068996071	0.031576933893823995	0.00337414546161139	1.3171865338121571	41.79480813953194
940000	-1628.8589590480105	-1381.220662040959	-247.63829700705153	42.029272902549735	-1118.237172164247	-188.38175121304926	-33.502365144326724	-41.099373519335934	-244.59460387216612	0.12399205461172179	0.9678399723109691	0.0077154937080737155	43.16966280864233	1	0.03318525310625601	1.1464198433310295	0.03037674267639416	0.0046555434793836585	1.5072781255513648	41.934075897410864
941000	-1638.8048480084994	-1384.382530588298	-254.42231742020138	41.96964609906946	-1119.3903289579005	-190.44602488678038	-33.09594633616035	-41.45023040745706	-251.70720777541436	0.10099337628735124	0.9685598911368245	0.009641195059917243	51.44671519071487	3	0.03321777196174249	1.0383436633643306	0.028112658564882792	0.0031382068762227998	1.2748660815012256	41.89692391105829
942000	-1637.1653573000176	-1391.2986089304652	-245.86674836955245	42.50014001405549	-1124.9896964962265	-192.58907295839856	-32.29788811618048	-41.421951359659595	-242.88898445558144	0.11166672669243062	0.969597728115994	0.004944456448278882	43.296652191598376	0	0.03664320501107833	1.124617509480561	0.029535500415154247	0.004804340574369906	1.4065300028799297	41.8123009019978
943000	-1636.1097827633548	-1390.8521015411395	-245.2576812222153	41.819992216616235	-1130.3930634361027	-184.68610982163386	-35.24895136785296	-40.52397691554998	-242.27991730824428	0.0703259721473033	0.9719835977550716	0.013364282772026663	47.64011438976648	3	0.03931867446682028	1.124617509480561	0.03252186993091742	0.00491462450426588	1.4986460913409798	41.73237347745217
944000	-1631.7575938409802	-1389.5706956493689	-242.18689819161133	41.97916898925735	-1123.7308135224512	-187.87210302327412	-36.69518991174579	-41.272589191897794	-239.66464878608974	0.09629055429012437	0.977627687102468	0.006499150690756478	42.509284935313026	2	0.03931867446682028	0.9756419572571642	0.0310093769816762	0.00256317146037594	1.1653729093729008	41.81825977701935
945000	-1618.6446004536278	-1380.992814858156	-237.65178559547198	41.97916898925735	-1116.7473639790694	-187.17698043718073	-35.59626981414684	-41.47220062775914	-234.50097154538324	0.08997044709199152	0.977627687102468	0.007379264380330168	42.08691374147494	2	0.04914580509734645	1.1819611315072436	0.03265416894635815	0.006905800212895198	1.5748522648537506	41.65948905714144
946000	-1629.096145414567	-1394.261122112943	-234.83502330162398	41.97916898925735	-1124.4128762729313	-191.40814100234184	-34.502635628737735	-43.93746920893195	-231.7074247840871	0.06697538651840643	0.9784207858889521	0.010518662163591366	42.837729850924234	1	0.05069141812477116	1.17424649844762	0.03107950018420732	0.008793828313063528	1.7228923115549128	41.65948905714144
947000	-1621.2157344716416	-1390.1152213313055	-231.100513140336	41.97916898925735	-1124.6973618269385	-188.90158797115754	-34.99592004764172	-41.52035148556781	-228.27289088956752	0.06612067680183223	0.9825225535611473	0.009162569152119524	42.440605231955665	0	0.04588483816301309	1.0751823051899618	0.028749547380851337	0.005521697205143883	1.5308025547163757	41.65948905714144
948000	-1623.944654905976	-1394.3090560014466	-229.6355989045293	41.97916898925735	-1130.5879389679767	-186.10217871900414	-35.91681347994705	-41.70212483451879	-226.96994746177256	0.10997863139006217	0.9825225535611473	0.003152179109934463	46.15899106789066	0	0.04911819313166194	1.0222091457533609	0.029501948881322033	0.0033626591725964944	1.235442572594329	41.86244362891164
949000	-1627.499561843489	-1394.26769411118	-233.23186773230904	41.97916898925735	-1126.8618152785743	-192.16483968334074	-33.73124220468443	-41.50979694458053	-230.73021903990565	0.07364095007906879	0.9825225535611473	0.007422749054348868	43.880326180159564	1	0.047837134020153875	0.9689793712524563	0.031891547789267186	0.002678059580126526	1.168909854445696	41.86244362891164
950000	-1618.315364281601	-1383.9467545440027	-234.3686097375982	41.97916898925735	-1116.1341640555	-188.04494142916485	-36.09469748402871	-43.67295157530898	-231.26079150977313	0.0814793113026553	0.9841831543081122	0.003945586137203642	41.991583178196215	2	0.05310025574105043	1.1676786140022635	0.03539684353786064	0.00563242357129672	1.5591185904229774	41.86244362891164
951000	-1627.3025395692914	-1390.6995197242454	-236.603019845046	41.95778590724945	-1120.5969832776298	-190.57966961748446	-34.93316481313727	-44.589702015994014	-233.8148436967153	0.0434646962098363	0.9841831543081122	0.01894021068748918	45.410290506478326	3	0.053352685468731884	1.0622461447219465	0.03625261047469436	0.004516354176800646	1.3144688923256047	41.43075052515523
952000	-1632.2722212671551	-1402.3665361549324	-229.9056851122228	41.95778590724945	-1131.1882763773237	-193.15461528912584	-36.60971510762117	-41.41392938086154	-227.23022415010027	0.04915585699371811	0.9841831543081122	0.009748309263806402	42.69125457676749	3	0.05533081754542714	1.0254063236118445	0.03512547223598472	0.004782353571184083	1.3141964347508885	41.69806694798075
953000	-1629.0685026332774	-1400.620871092806	-228.4476315404714	41.95778590724945	-1132.1194675425677	-188.76557272200014	-38.86000730995057	-40.87582351828763	-225.08242810406745	0.036032174080309454	0.9841050894765061	0.023942253984320382	42.09250805492611	1	0.05912743331227203	1.2535035502564145	0.035162079444406344	0.008934566106900306	1.699525702395733	41.72742305332291
954000	-1618.5595500246836	-1387.164502075551	-231.39504794913265	42.08642705691297	-1134.459941029317	-179.79199742799796	-34.75555583532225	-38.15700778291381	-228.15348833749317	0.04299418143243219	0.9841050894765061	0.018038898013435934	42.48645941872129	2	0.06290522761786312	1.2121782989312342	0.035341321553676364	0.0061972953133867	1.408278056978631	41.48875998339151
955000	-1623.2046444499392	-1385.4230760567448	-237.78156839319448	41.64149044481113	-1130.7836028915594	-180.1091993504018	-34.369082904135944	-40.16119091064759	-234.520935234904	0.03180706844705397	0.9841050894765061	0.0307247121248978	44.98754031831377	2	0.0606640200934449	1.2185418640916224	0.03181375983134885	0.0038833588768024683	1.3239281013883357	41.48875998339151
956000	-1625.0104432288508	-1392.8502932090255	-232.16015001982535	41.84030592829832	-1129.932274232177	-185.1761358475808	-36.11866474632017	-41.6232183829477	-229.32034723123058	0.051822517975643446	0.9841050894765061	0.011365292374666928	41.96579556223298	2	0.0606640200934449	1.0791813016754193	0.03802816539270631	0.00343541079384155	1.156931047342456	41.49022703230273
957000	-1629.2593066229574	-1404.1654530769201	-225.09385354603737	41.84030592829832	-1131.4221847344627	-192.58687494765118	-39.20020690332404	-40.9561864914821	-221.9417507157958	0.1012131166097188	0.9840267662130577	0.003817495371975619	43.31371058155762	1	0.06326810849506417	1.1823895911806073	0.03223799521735723	0.004239800121156649	1.280280917631783	41.36464566741455
958000	-1633.5864135570557	-1408.8911694754963	-224.6952440815594	41.84030592829832	-1133.9722031602603	-193.97798267086475	-38.222506381207936	-42.7184772631633	-221.62400159453549	0.09284961852324841	0.9828917726507291	0.004663946692608231	41.89963493564283	2	0.06326810849506417	1.1555466954161897	0.037329576104310085	0.004825518304074704	1.2960106213167153	41.258635857654525
959000	-1622.7899472054344	-1392.5173284257673	-230.272618779667	41.85555109730225	-1122.9223164407115	-192.19622497376002	-37.428368700221256	-39.97041831107466	-227.03201169882487	0.09166527854948378	0.9780177933345069	0.0073894920863077215	43.611914830474355	3	0.06326810849506417	1.2118606137697994	0.03308940284313159	0.0059968685804745745	1.395598664193799	41.758135189573714
960000	-1638.0514127505157	-1402.4580050042723	-235.59340774624334	41.93935206838672	-1135.4537644503232	-187.21578539272258	-36.595978496253466	-43.19247666497294	-232.40509496388913	0.09160834774565337	0.9780177933345069	0.0046816476887417925	43.62267553270915	4	0.059360796776475974	1.1944358949004799	0.037131959988718884	0.008069711285641048	1.5281100602029358	41.50058925017036
961000	-1629.3837220058551	-1401.1203801921993	-228.26334181365596	41.93935206838672	-1138.794486677492	-184.80018814212494	-34.21879756369461	-43.30690780888797	-225.44808625581504	0.09367643771044598	0.9677340448601143	0.015645597710961048	43.029858211681976	2	0.0617508019486326	1.071124329657556	0.04022839470730074	0.006802034310082852	1.3302336304830984	41.54959125805194
962000	-1632.849582599707	-1404.0325052640444	-228.81707733566247	41.93935206838672	-1131.2178088964322	-191.32400662770573	-35.04135857120547	-46.44933116870109	-225.59240936329036	0.11892258887184942	0.9677557178668785	0.01009650764093462	43.03419086368573	1	0.05065686836443587	1.206546220057417	0.037093093380962505	0.006027239220389307	1.4555675133242505	41.580613710776476
963000	-1640.4601864102656	-1412.765132624728	-227.6950537855375	42.27575089206775	-1138.9945142388012	-198.8314690171411	-33.04400624829226	-41.89514312049327	-225.05541129666844	0.11219079994576023	0.9698929625467438	0.00941104319219472	43.96220415169048	1	0.04563632624312001	1.013739270344564	0.03482328230544023	0.003281313790070222	1.1913884790149896	41.54670744906913
964000	-1624.724213119979	-1391.628561644641	-233.09565147533792	42.27575089206775	-1127.6673939477719	-189.99100862526655	-31.84983985066798	-42.12031922093465	-230.08304417188853	0.08381965099379578	0.9686017736131098	0.01884274428717085	43.30145047497578	5	0.04644090805173386	1.136132984041815	0.034914114554765646	0.004410670270549528	1.2892426742272867	41.54670744906913
965000	-1630.2972944016456	-1399.8800007535665	-230.4172936480791	42.27575089206775	-1137.2300477419349	-190.86356482922392	-34.0084917183548	-37.777896464052795	-227.79180175867438	0.12578636678790567	0.9686017736131098	0.009072036245991406	42.432112787103804	1	0.045776774247849275	1.0091354747338046	0.03275577981102801	0.004186447789949615	1.2863209582523834	41.54670744906913
966000	-1633.0656163873846	-1401.4605676668784	-231.60504872050603	42.57938854015288	-1136.075560545171	-189.01819978029508	-36.02253807682627	-40.344269264585975	-228.83534131529564	0.1638650938915281	0.9686017736131098	0.004381207845628933	45.83958241691899	0	0.04479655076296644	1.0561970595930212	0.02857994933503936	0.0033624741217136087	1.2733195285380283	41.28232632491388
967000	-1636.66036113599	-1396.8133312365087	-239.84702989948119	43.800245997023545	-1137.6700099976429	-188.60286023907338	-31.61342340940751	-38.92703759038507	-236.89704951007144	0.10200399580600832	0.965244932649969	0.014611675428329151	44.59759539825204	1	0.0499179826542993	1.1154466627708086	0.03444592404655786	0.004496769272587312	1.4335970687150155	41.32423631519395
968000	-1639.951963344529	-1399.0262210115363	-240.92574233299268	43.05710876698964	-1135.7774422710781	-190.21684763520003	-35.177653734043254	-37.854277371214806	-238.3043620364091	0.10991314143279259	0.963281939128137	0.012469301552884315	44.37196697995138	2	0.04635726580627605	1.0077983805681308	0.032283966043708034	0.0033151965430541024	1.2820665763931183	41.49584561983109
969000	-1649.4956074596143	-1403.590730670319	-245.90487678929517	42.31838553399582	-1142.9627451150766	-190.55558216595105	-31.29984667116124	-38.77255671813019	-243.25704154932689	0.0873073933583366	0.9637207243932628	0.0202850702581945	46.19410598859856	4	0.04924638218260557	1.0164061378030722	0.03518428039937604	0.0033614951021905307	1.2508503563297764	41.43306227057994
970000	-1643.9154197708506	-1400.9266612292463	-242.9887585416043	42.10055597765655	-1140.8607325953994	-191.7784294270963	-29.2218665153646	-39.065632691385936	-240.24538554902145	0.07317258428157854	0.9637207243932628	0.02452709505492329	42.42979632385856	5	0.05187976353322843	1.047580279493867	0.03816336021032906	0.005111731807423751	1.4208205847070277	41.43306227057994
971000	-1643.0308666590977	-1400.3810823777098	-242.64978428138772	42.10042990500612	-1145.9565547535763	-185.53322824670812	-31.09596234898845	-37.795337028436855	-240.2002377122861	0.05383941782630195	0.9637207243932628	0.03967356864599108	42.89355469733429	2	0.05187976353322843	0.9521602855355263	0.045979667009455424	0.003961996690376865	1.223763780222394	41.875606638207245
972000	-1636.448855902004	-1394.2751989817282	-242.17365692027573	42.10042990500612	-1139.4490129460637	-181.46807251010603	-30.563875178459654	-42.79423834709859	-239.5820704106559	0.053046200797606476	0.9674843351333372	0.03203461539428004	42.4311616432877	1	0.04934626118748996	0.9981173166363012	0.04036289206824936	0.004107964881930329	1.277571623310502	41.53335124773515
973000	-1634.8916606429016	-1390.959939173083	-243.9317214698184	42.18463617525303	-1127.8329523315538	-189.69273681512942	-31.123529955414988	-42.31072007098485	-241.17357227783515	0.09760735103283887	0.9670853023139432	0.012657196609046338	42.4311616432877	2	0.04934626118748996	1.0524138974359778	0.0327760225471805	0.003775238342671238	1.2206471861558255	41.510403003025935
974000	-1634.7649379259053	-1391.41954363007	-243.3453942958353	42.18463617525303	-1127.4031982685106	-187.84336814716818	-33.63456601613781	-42.538411198253485	-240.94148015996686	0.09489679393130435	0.9770205002153258	0.0051427955514767795	43.962386229052875	2	0.04934626118748996	0.9374675787201332	0.033268075012263976	0.0032335899327119136	1.1455213556488437	41.510403003025935
975000	-1642.7781675886217	-1403.8626301553122	-238.91553743330954	42.18463617525303	-1141.0367991258001	-188.51694344802434	-34.416233659431214	-39.89265392205647	-236.45899713747912	0.08793215811319727	0.9704564985128658	0.00935835766416615	42.67967311560565	0	0.048912882355712714	0.9544152739323583	0.03374437417216039	0.0021428267248482166	0.9409129752506281	41.930680870084885
976000	-1648.7473371236172	-1397.8289336183966	-250.9184035052206	42.18463617525303	-1126.8772629836499	-193.39654920075148	-35.61774547765784	-41.93737595633758	-248.54222674556559	0.07966247168614073	0.9704829283140652	0.010761804457596653	47.40210415319055	5	0.04384243474431304	0.9285543866013454	0.02998837096846131	0.001486540356679594	0.9436536162519307	41.930680870084885
977000	-1649.8160576814075	-1399.8444751242037	-249.97158255720385	42.478414176231475	-1131.7249552203307	-191.2588689934422	-35.240486339045255	-41.62016457138534	-247.2081701077316	0.07788975120229152	0.9731557914566237	0.012592964847981622	43.32187202311365	4	0.04899001159773286	1.0541363933712768	0.03450275562495234	0.0023446684301249025	1.044853098916531	42.317702785942565
978000	-1650.7155085557115	-1400.0745002868218	-250.6410082688896	42.478414176231475	-1141.0688853196011	-185.33259688305824	-32.9245567047967	-40.748461379365914	-248.227391891371	0.09658021170021666	0.9720018850256493	0.009381830949754288	45.13378052762293	3	0.0417723787014356	0.9405884936803764	0.03046312838649694	0.0015674007321568272	0.9283593967897955	42.317702785942565
979000	-1642.0839026089025	-1394.535264586936	-247.54863802196647	42.37341576827255	-1133.078222694524	-186.19509496747582	-32.5947109624989	-42.667235962437125	-244.9505200554628	0.0726579017916563	0.9720018850256493	0.01704059205809796	43.236370379439634	2	0.041850810297771816	1.000238425344844	0.028557779111672187	0.002654796874943959	1.1307399216511298	42.317702785942565
980000	-1642.9227866587703	-1395.073014421889	-247.84977223688128	42.37341576827255	-1131.6100132523175	-188.53772893480595	-32.6673778515257	-42.25789438323971	-245.17790600217	0.10388502815969006	0.9720018850256493	0.009306964813688597	43.29029169250593	1	0.04029186440926378	1.0242345384868143	0.032350525918932845	0.002711099074052518	1.1479494563690695	42.308493047556965
981000	-1642.317172595126	-1397.188629646418	-245.1285429487082	42.66817310990553	-1130.0876903547637	-189.9423268140024	-32.953522987590574	-44.20508949006129	-242.3605919854156	0.07165627783654825	0.9720018850256493	0.016319495289296677	44.722513308411166	1	0.03438985940481183	1.0556220270504024	0.028491488282363548	0.0022203209516679936	1.1521078091687535	42.339873164907516
982000	-1645.255137938699	-1397.7224819341066	-247.5326560045923	42.78748401097703	-1127.3383046198774	-192.31083664447706	-33.28448045480794	-44.788860214944094	-245.1009802951482	0.11849661255773927	0.9720018850256493	0.005241915012306049	45.270371508329674	2	0.032983934594690734	0.9464019685017185	0.02793428613449179	0.001499591595670464	1.005270349791876	42.23088462724861
983000	-1646.0668726156318	-1392.9558057099525	-253.1110669056792	42.79807841433065	-1126.3395028398882	-191.44044880947882	-32.973242447580326	-42.20261161300536	-250.16423245072374	0.06310457675250081	0.9725412921717278	0.01255452547100036	43.824322461061364	3	0.03345939327313531	1.1144088896949156	0.027064882827351644	0.0017453289426360413	1.0769216557344303	42.24134121370286
984000	-1648.3030580202012	-1400.0753467940715	-248.22771122612966	42.62014792052913	-1131.9769917677863	-191.27146376468784	-35.583783916603856	-41.243107344993646	-245.66460469584578	0.045470784577108146	0.9762644036553227	0.02091050025286078	42.87663008845383	3	0.03345939327313531	0.9888762813232624	0.030715769651420196	0.0015790254272506057	1.0889799939746405	42.32723975666209
985000	-1663.433418534911	-1415.618992582496	-247.81442595241498	42.62014792052913	-1137.568586241496	-200.72560894936245	-34.75201517832899	-42.572782213308834	-245.35691253149136	0.07886757094928187	0.9762644036553227	0.009656726177263734	43.12635084802965	4	0.03345939327313531	0.9547291045860994	0.029296856761141948	0.0013810964799596936	1.039356685070538	41.81814971521968
986000	-1667.362818119661	-1421.642106855946	-245.720711263715	42.52470572171587	-1135.7782246218376	-204.4251813492478	-36.44598932999513	-44.99271155486536	-242.8679357106415	0.057403526522419486	0.9762644036553227	0.01935269217492541	44.12909896353137	4	0.03293777377734015	1.08344267829392	0.02711017250703093	0.0017932878598554845	1.1975633327880215	41.80633370472173
987000	-1653.8773838829602	-1408.3716481964314	-245.50573568652885	43.47442834190359	-1133.330495940354	-200.37198692716763	-35.22019347144532	-39.44897185746441	-243.10412010819874	0.04968147025070835	0.9717491307078415	0.031008815444158167	43.84710528454425	3	0.031643085699131095	0.9367284429135767	0.030229339102818303	0.0010805749947380837	0.9303272653565748	42.32084654943618
988000	-1644.8472814232507	-1403.138561309284	-241.70872011396676	43.47442834190359	-1128.446179687633	-198.2848935055685	-35.328991718858525	-41.078496397223816	-238.97234339276355	0.11431402619936937	0.9695596207657654	0.0074303522958149935	44.46965835744367	2	0.03501377055212914	1.0452927621062962	0.03109303753109475	0.002005636240439259	1.0186054261676294	42.47963515898789
989000	-1655.5597617013977	-1410.3631925948876	-245.19656910651008	43.556362875663915	-1143.543029224882	-189.74554673810738	-35.62252647920103	-41.452090152697195	-242.5201003774132	0.12645914401765807	0.962915262903371	0.007381936642080852	44.701565084482624	4	0.03199330450951024	1.0257348639263426	0.029608253693234957	0.0016886617901329664	1.0343034231728723	42.32929291370963
990000	-1655.90955999685	-1406.9538390653852	-248.95572093146484	43.556362875663915	-1140.5237703359714	-188.67351246176372	-34.71382114041642	-43.04273512723349	-246.20054167992478	0.09873292138748223	0.9542134274216884	0.01944460415657176	47.634636748416824	4	0.034410685848147236	1.051442108873713	0.03130651978580265	0.002746955362444141	1.2106193858340197	42.932732642070704
991000	-1661.9614481292124	-1413.4298075259205	-248.53164060329192	43.556362875663915	-1138.8939360157663	-198.8660538032892	-35.66031901840991	-40.009498688455274	-245.97800623772113	0.12100070096167219	0.9561451698740657	0.014488453957563983	46.06824372092869	1	0.03272699096972993	0.9858056783848461	0.029876414688150225	0.0020371302832227303	1.1732771943912368	43.55016837842206
992000	-1659.382627480223	-1410.448587138506	-248.93404034171704	42.97530627358759	-1138.374701878613	-195.80357087538093	-34.8642294082731	-41.40608497623875	-246.1643858033773	0.10466401845121268	0.9561451698740657	0.017748290151338483	45.234539784902545	3	0.03272699096972993	1.0561797511260338	0.030520682527288245	0.002190524742286833	1.3070240428346924	42.549696232610806
993000	-1661.2041126887939	-1411.6612863439611	-249.54282634483272	42.97530627358759	-1141.1218736489025	-194.34119550821936	-34.836389175021814	-41.36182801181729	-246.81607321094174	0.06079926250352253	0.9480398935512879	0.06283356717145182	44.21853725010166	2	0.03356664031555896	1.0421473891003747	0.02899877552629579	0.0020692850981623555	1.1973981427831384	42.61326755793786
994000	-1660.4825931484963	-1410.9713282351947	-249.5112649133016	42.925159011525885	-1150.1644989027723	-184.69569986467147	-35.668845214043735	-40.442284253707136	-246.86554802207863	0.08028043632893034	0.9630572022215118	0.019164385058355292	43.74828788875334	5	0.042252677089025026	1.0157164833298498	0.03294671398800846	0.0025108376737800245	1.0748716695708267	42.28384980008114
995000	-1651.325245881482	-1405.2426883398705	-246.08255754161155	42.925159011525885	-1137.867550466413	-196.01954466856927	-32.411254770033075	-38.94433843485515	-243.32254688145935	0.09878289146396718	0.9630572022215118	0.013563058782500213	44.12717746302497	3	0.042252677089025026	1.0530230504027869	0.032601256617500685	0.002532027707914762	1.0615937422090733	42.130489702646706
996000	-1640.0192804006329	-1393.148735415998	-246.87054498463488	42.94846143386557	-1129.7726320034612	-187.59653599464804	-33.933573966581875	-41.84599345130696	-244.08381969055446	0.0734554211486947	0.9632461984726146	0.02169721370855063	44.18776222559503	3	0.04102183305508663	1.0617707672635752	0.03677732433303707	0.002445975910787289	1.0943507776956358	42.5243586435234
997000	-1626.2144761313948	-1380.7520569646153	-245.46241916677948	42.94290147075576	-1119.6578043749041	-187.86516892342235	-32.58126002031337	-40.647823645975734	-242.26332295538555	0.10754177191510049	0.9604246222644743	0.01657878125682597	43.814443257667975	4	0.0411870431832567	1.198026347234145	0.03946441001406105	0.003230247389232596	1.1948186297868357	42.41406739936774
998000	-1635.6556754893259	-1391.2617391551084	-244.39393633421744	42.94290147075576	-1126.8446621362964	-187.1573037709124	-34.86714288731116	-42.39263036058864	-241.91046078847867	0.1013491199646371	0.9656250144724859	0.010044778759361227	43.557423974451815	5	0.0411870431832567	0.9631077300635241	0.03531850168035854	0.0030233626492127954	1.168916132204003	42.41406739936774
999000	-1630.3843461398658	-1389.0042564854864	-241.38008965437933	42.90878672085154	-1120.5670254563115	-191.93224701355012	-34.31939263132588	-42.18559138429894	-239.01315573736733	0.11151517869623513	0.9687838270478192	0.008682964350611366	47.04574549477205	1	0.03886484322960075	0.9255872817916536	0.032956227534857135	0.001973005644167876	0.9898523273224787	42.38425304333021
1000000	-1644.791509964689	-1397.3742893586846	-247.41722060600455	43.873082868919475	-1130.198754123287	-191.83566903800798	-34.34845383347798	-40.991412363911486	-244.99339024344312	0.0884655822601116	0.9573482091644729	0.01735656521871523	44.30595040910263	2	0.03886484322960075	0.9438757838246387	0.03032548576534621	0.0017164152830514213	1.0172209531079102	42.384044087185806
1001000	-1632.4765339426929	-1384.7225877190926	-247.75394622360025	42.95765066234011	-1127.6520020280918	-182.69855384167192	-35.435958605299156	-38.936073244029465	-245.289993645642	0.05724648446606652	0.9652595245419039	0.03531170592810087	43.54960401870787	3	0.037688168756506574	0.9568061221983624	0.03042840761249892	0.0017101808878315307	1.0952996976653344	41.989650161790365
1002000	-1630.5930998233748	-1384.0770907932883	-246.51600903008642	43.005802770379105	-1124.2792729712978	-183.46185670406607	-33.76840615629393	-42.567554961630556	-243.67975138437035	0.06306132839418958	0.9652595245419039	0.034194614323988445	43.577797505861184	3	0.04488244752789093	1.078017179777575	0.03508770738857019	0.0030010056904672673	1.220555563524794	42.52435346817415
1003000	-1635.3619884591267	-1390.8622584366071	-244.49973002251951	43.005802770379105	-1120.326175598394	-189.26063893065447	-35.97031486204902	-45.3051290455097	-241.58023212286068	0.0796424939806665	0.971445708937508	0.014821975362464422	43.03450332060529	3	0.04488244752789093	1.1053967391286739	0.031424090699933314	0.0031167395580711395	1.254344778115781	42.64922138378848
1004000	-1648.80601192193	-1399.2329982093788	-249.57301371255102	43.49921604198422	-1131.1868794378342	-187.64657954305204	-33.87152206547798	-46.528017163014496	-246.65181059163297	0.04299416866533926	0.9780818762771074	0.024548864203872135	43.96204863345486	6	0.04492010761691688	1.1059586129820216	0.03363562286457087	0.0037191175478598366	1.4244421043459985	42.527819007155195
1005000	-1653.4885768045533	-1401.3543915993316	-252.13418520522174	43.100841844362115	-1126.6435126475128	-191.84202968193637	-35.424096977281195	-47.444752292601294	-249.21820169500802	0.04475890674100207	0.9740775739854183	0.027259804889592336	44.09984820910909	6	0.036138041034375686	1.1042388643539147	0.028070295450188524	0.0025537388499398566	1.3383301164242518	42.876593637655546
1006000	-1647.2333155242618	-1394.5528723432008	-252.68044318106104	43.10313888134608	-1136.2158926782254	-181.54509886143734	-34.50699697409386	-42.28488382944429	-249.7930292800562	0.05268891312511074	0.9683276110159953	0.03568269579930653	43.24434874711052	3	0.04077111601367304	1.0948323376457465	0.030855606836864405	0.003479474034771072	1.3346523551578022	42.21041720635217
1007000	-1651.403130957127	-1403.5575770641733	-247.84555389295357	43.10313888134608	-1141.2600423012573	-187.3772683839075	-32.942647893554096	-41.97761848545454	-245.42324859803077	0.103453572913996	0.9727580340686602	0.008033566633392492	43.37044927093256	2	0.03865032090963984	0.9433848384177561	0.030217690019675107	0.001547639261480242	1.0195059598022205	42.33464545399305
1008000	-1635.135327472528	-1387.005288901902	-248.13003857062597	43.10313888134608	-1135.438318398782	-179.0445565466102	-30.74324280309486	-41.77917115341496	-245.67311722573115	0.08841256757785876	0.9754786544745143	0.007655015416698649	43.456488875118914	0	0.03865032090963984	0.9545381594867846	0.028008904392494427	0.0015378799808440445	1.0478440658698176	42.33464545399305
1009000	-1646.9799747770776	-1390.1729944163442	-256.80698036073335	43.10313888134608	-1133.8508123890047	-182.94832701020115	-29.455808633825292	-43.91804638331322	-254.2763441780129	0.09627532593736789	0.9754786544745143	0.0067795260994454	45.82949312339674	2	0.03865032090963984	0.9783563655874444	0.028278489322540065	0.001915044314005164	1.135119826148453	41.962694256414416
1010000	-1651.606563603837	-1396.2992397962937	-255.3073238075433	43.10313888134608	-1134.7063075974474	-185.66593374222344	-30.9853285557603	-44.9416699008624	-253.31362395608147	0.13372598880037215	0.9698704627418046	0.0034899526989015535	43.24392704815467	1	0.03709661203346747	0.8071279943134763	0.030000602836561342	0.0012456759847590483	0.9780093971562117	42.60850276331015
[truncated: 3,427,299 more chars]
