# Supplementary material for: Species delimitation and coexistence in an ancient, depauperate vertebrate clade
Source: BMC Ecol Evol. 2022 Jul 12;22:90. doi: 10.1186/s12862-022-02043-4 (PMC9277872; doi:10.1186/s12862-022-02043-4)
Supplement: Supplementary file 3 — Additional file 3. Phylogenetic data. [file 12862_2022_2043_MOESM3_ESM.zip › Phylogeny/Bayesian time-calibrated/run1/coelacanths.trees]

#NEXUS
Begin taxa;
	Dimensions ntax=65;
		Taxlabels
			Actinopterygii
			Porolepiformes
			Diplocercides
			Rhabdoderma
			Caridosuctor
			Hadronector
			Rebellatrix
			Polyosteorhynchus
			Allenypterus
			Lochmocercus
			Coelacanthus
			Spermatodus
			Whiteia
			Laugia
			Sassenia
			Chinlea
			Holophagus
			Undina
			Coccoderma
			Libys
			Mawsonia
			Macropoma
			Latimeria
			Miguashaia
			Axelrodichthys
			Holopterygius
			Garnbergia
			Parnaibaia
			Swenzia
			Guizhoucoelacanthus
			Piveteauia
			Axelia
			Wimania
			Megalocoelacanthus
			Luopingcoelacanthus
			Yunnancoelacanthus
			Dobrogeria
			Lualabaea
			Ticinepomis
			Foreyia
			Trachymetopon
			Atacamaia
			Gavinia
			Serenichthys
			Styloichthys
			Heptanema
			IMG_2380
			YPM_14932
			YPM_14933
			YPM_29366
			YPM_14920
			YPM_14921
			YPM_14558b
			YPM_14918a
			YPM_14941
			YPM_14935
			YPM_14934
			YPM_14929
			YPM_14949
			YPM_14924
			YPM_14939
			YPM_14957
			YPM_7504
			YPM_7516
			YPM_14955
			;
End;
Begin trees;
	Translate
		1 Actinopterygii,
		2 Porolepiformes,
		3 Diplocercides,
		4 Rhabdoderma,
		5 Caridosuctor,
		6 Hadronector,
		7 Rebellatrix,
		8 Polyosteorhynchus,
		9 Allenypterus,
		10 Lochmocercus,
		11 Coelacanthus,
		12 Spermatodus,
		13 Whiteia,
		14 Laugia,
		15 Sassenia,
		16 Chinlea,
		17 Holophagus,
		18 Undina,
		19 Coccoderma,
		20 Libys,
		21 Mawsonia,
		22 Macropoma,
		23 Latimeria,
		24 Miguashaia,
		25 Axelrodichthys,
		26 Holopterygius,
		27 Garnbergia,
		28 Parnaibaia,
		29 Swenzia,
		30 Guizhoucoelacanthus,
		31 Piveteauia,
		32 Axelia,
		33 Wimania,
		34 Megalocoelacanthus,
		35 Luopingcoelacanthus,
		36 Yunnancoelacanthus,
		37 Dobrogeria,
		38 Lualabaea,
		39 Ticinepomis,
		40 Foreyia,
		41 Trachymetopon,
		42 Atacamaia,
		43 Gavinia,
		44 Serenichthys,
		45 Styloichthys,
		46 Heptanema,
		47 IMG_2380,
		48 YPM_14932,
		49 YPM_14933,
		50 YPM_29366,
		51 YPM_14920,
		52 YPM_14921,
		53 YPM_14558b,
		54 YPM_14918a,
		55 YPM_14941,
		56 YPM_14935,
		57 YPM_14934,
		58 YPM_14929,
		59 YPM_14949,
		60 YPM_14924,
		61 YPM_14939,
		62 YPM_14957,
		63 YPM_7504,
		64 YPM_7516,
		65 YPM_14955
;
tree STATE_0 = ((1[&rate=0.028039204351620745]:2.6955880670819496,2[&rate=0.019817350540307574]:0.5855880670819502)[&rate=0.00545160164135334]:2.0020413014070755,(((3[&rate=0.011527476179382544]:3.132165828863762,((((((4[&rate=0.008017232202424347]:3.422453533909156,44[&rate=0.04615398762262679]:2.3124535339091565)[&rate=0.006585742784824551]:3.732603738345862,(((((((7[&rate=0.0037180874334212075…
tree STATE_1000 = ((1[&rate=0.027549075043227195]:3.2927743352979917,2[&rate=0.04675715868335876]:1.1827743352979923)[&rate=0.03133264640181278]:1.4048550331910334,(((3[&rate=0.010484595554993143]:3.132165828863762,((((((4[&rate=0.007736455070615112]:1.6243699330004553,44[&rate=0.19041852705153875]:0.5143699330004559)[&rate=0.014456941341469364]:4.671011691492577,(((((((7[&rate=0.0372706077888784…
tree STATE_2000 = ((1[&rate=0.026193565458361042]:3.098087749700703,2[&rate=0.0440694622883543]:0.9880877497007035)[&rate=0.026193565458361042]:1.387510923273986,(((3[&rate=0.01095517707702732]:3.129515884172811,(((((4[&rate=0.01867267038204584]:1.6224426290515375,44[&rate=0.14989548239843137]:0.512442629051538)[&rate=0.009648289028033783]:4.699860856167437,(((((((7[&rate=0.0029317725248428784]:0…
tree STATE_3000 = ((1[&rate=0.00504227168801088]:3.895624327782933,2[&rate=0.02295068692903738]:1.7856243277829336)[&rate=0.04034980041049575]:0.5899743451917558,(((3[&rate=0.03053108312865482]:3.1270293701124032,((((((4[&rate=0.014979264091996212]:1.6224426290515375,44[&rate=0.16022240945676347]:0.512442629051538)[&rate=0.019687365401736778]:4.699860856167437,((((((7[&rate=0.0012294091384909055]…
tree STATE_4000 = ((1[&rate=0.020926272799738733]:3.034673745524394,2[&rate=0.030184836892989942]:0.9246737455243945)[&rate=0.03340498717212791]:1.4509249274502949,(((3[&rate=0.03626932387986868]:1.4906053406111184,((((((4[&rate=0.018403486449224012]:1.5697707012348125,44[&rate=0.16427913165221827]:0.4597707012348131)[&rate=0.014243290606219719]:5.9630523783929625,((((((7[&rate=0.0204905960010111…
tree STATE_5000 = ((1[&rate=0.020390481626044708]:3.034673745524394,2[&rate=0.07804572055611979]:0.9246737455243945)[&rate=0.03284090276091309]:2.373819957775261,(((3[&rate=0.008427741671756521]:1.4906053406111184,((((((4[&rate=0.017491642675117755]:1.5697707012348125,44[&rate=0.16647926973461008]:0.4597707012348131)[&rate=0.004564091050712257]:5.9630523783929625,((((((7[&rate=0.0357127783959337]…
tree STATE_6000 = ((1[&rate=0.021299650741993286]:3.034673745524394,2[&rate=0.013370347869765249]:0.9246737455243945)[&rate=0.035571271431309115]:2.3439072189074537,(((3[&rate=0.015188769255709084]:2.380280709216514,((((((4[&rate=0.01830132301957393]:1.5697707012348125,44[&rate=0.1700691216913251]:0.4597707012348131)[&rate=0.004843948163990637]:5.841702311972167,(((((((7[&rate=0.03144977543156702…
tree STATE_7000 = ((1[&rate=0.021306453843429638]:3.8743855818248463,2[&rate=0.013746420910225564]:1.7643855818248468)[&rate=0.01655342384517766]:1.0423267540122154,(((3[&rate=0.024664835445971346]:2.5236814011198447,((((((4[&rate=0.055427528804229416]:1.5697707012348125,44[&rate=0.1689800877823119]:0.4597707012348131)[&rate=0.0064012834616597476]:5.841702311972167,(((((((7[&rate=0.03592167395737…
tree STATE_8000 = ((1[&rate=0.01753272446992884]:3.224946655207056,2[&rate=0.042509120083918286]:1.1149466552070564)[&rate=0.013928150432324078]:2.8306669037841345,(((3[&rate=0.02068650276649899]:2.5236814011198447,(((((4[&rate=0.008981677637970241]:1.5697707012348125,44[&rate=0.22122998726217152]:0.4597707012348131)[&rate=0.0041158257618131005]:5.066496998093733,((((((7[&rate=0.00278332614298994…
tree STATE_9000 = ((1[&rate=0.016601289992816275]:3.224946655207056,2[&rate=0.02632757686603064]:1.1149466552070564)[&rate=0.012805907055098473]:2.893953327396872,(((3[&rate=0.007503993656793434]:2.6083045696715033,((((((4[&rate=0.008458506813491355]:1.5697707012348125,44[&rate=0.21382900765130575]:0.4597707012348131)[&rate=0.02101850407877617]:4.971749604340065,((((((7[&rate=0.025177689509357257…
tree STATE_10000 = ((1[&rate=0.015870623744354582]:3.082580993652691,2[&rate=0.025459501105058364]:0.9725809936526915)[&rate=0.0018707491423932045]:3.036318988951237,(((3[&rate=0.029205764847353405]:2.6543144384088677,((((((4[&rate=0.00795158561089727]:1.5697707012348125,44[&rate=0.21784955963028022]:0.4597707012348131)[&rate=0.02021181377789816]:5.883451741629752,((((((7[&rate=0.0095140681542300…
tree STATE_11000 = ((1[&rate=0.012626317508145147]:3.082580993652691,2[&rate=0.019596672249463976]:0.9725809936526915)[&rate=0.002016636809649365]:2.2606969796740373,(((3[&rate=0.03825240834416372]:3.679711552088463,((((((4[&rate=0.004544395988900838]:1.5697707012348125,44[&rate=0.18775314325888554]:0.4597707012348131)[&rate=0.02204240986482304]:5.320070979695416,(((((7[&rate=0.08271783795438867]…
tree STATE_12000 = ((1[&rate=0.02934429545623886]:3.2637622989486275,2[&rate=0.052391208037550326]:1.153762298948628)[&rate=0.01116436685686867]:2.39002606728139,(((3[&rate=0.03927851133382148]:3.007998371228524,((((((4[&rate=0.004931352680547398]:1.564633334883851,44[&rate=0.20249896800361564]:0.4546333348838516)[&rate=0.022959577665175347]:6.100498264326141,(((((7[&rate=0.052391208037550326]:0.…
tree STATE_13000 = ((1[&rate=0.014834458776305709]:3.2637622989486275,2[&rate=0.032783995201903615]:1.153762298948628)[&rate=0.011208070708404174]:2.4154773877715456,(((3[&rate=0.038846297093995286]:2.755899048150809,((((((4[&rate=0.005527805164857474]:1.564633334883851,44[&rate=0.1813960683621514]:0.4546333348838516)[&rate=0.013715349519481673]:5.634948140575027,(((((7[&rate=0.03144187888893149]…
tree STATE_14000 = ((1[&rate=0.017095232862955296]:3.2637622989486275,2[&rate=0.03575702467190702]:1.153762298948628)[&rate=0.024172292550201646]:2.477356882088934,(((3[&rate=0.033084157638164]:2.3784003225162493,(((((4[&rate=0.006822020946143442]:1.564633334883851,44[&rate=0.17569473686340195]:0.4546333348838516)[&rate=0.015891855371010566]:5.634948140575027,(((((((7[&rate=0.03373183710254779]:0…
tree STATE_15000 = ((1[&rate=0.019646822066283178]:3.2637622989486275,2[&rate=0.05278241948998874]:1.153762298948628)[&rate=0.027308662177503874]:3.4085773081343262,(((3[&rate=0.030589516547517057]:3.7641436771312726,(((((4[&rate=0.00820439520596951]:1.564633334883851,44[&rate=0.21803784201294907]:0.4546333348838516)[&rate=0.013635852206525906]:5.584924893261292,(((((((7[&rate=0.03680160572181543…
tree STATE_16000 = ((1[&rate=0.022864704246386224]:3.6583134959409023,2[&rate=0.005027771559057028]:1.5483134959409028)[&rate=0.038585450576861934]:2.387194811567767,(((3[&rate=0.023394251761016983]:2.520028610952366,((((((4[&rate=0.004672962792573688]:1.564633334883851,44[&rate=0.3048962292153244]:0.4546333348838516)[&rate=0.00870238822768784]:5.388632361266517,(((((((7[&rate=0.02504714969374126…
tree STATE_17000 = ((1[&rate=0.019151892322161232]:3.6583134959409023,2[&rate=0.005203581128485873]:1.5483134959409028)[&rate=0.019151892322161232]:2.154733316632864,(((3[&rate=0.007296827338396579]:2.5515255075492433,(((((((4[&rate=0.014866261767472562]:1.564633334883851,44[&rate=0.39794591337583507]:0.4546333348838516)[&rate=0.019151892322161232]:4.934276147181524,(((((((7[&rate=0.0259103202864…
tree STATE_18000 = ((1[&rate=0.02091765034578892]:4.1336390586270895,2[&rate=0.0049315665474610635]:2.02363905862709)[&rate=0.014089135425779326]:1.7138780923476133,(((3[&rate=0.014855232720634869]:2.5515255075492433,(((((((4[&rate=0.010522745454129625]:1.4962637241003343,44[&rate=0.37714349130829244]:0.3862637241003348)[&rate=0.006591193353327139]:4.566715813747429,(((((((7[&rate=0.0072388053873…
tree STATE_19000 = ((1[&rate=0.02127065407484969]:3.089128430383475,2[&rate=0.02488864909925624]:0.9791284303834757)[&rate=0.014442973924278393]:2.7583887205912276,(((3[&rate=0.018076414795439144]:2.5515255075492433,((((((4[&rate=0.010851492064450862]:1.4962637241003343,44[&rate=0.1529625310451314]:0.3862637241003348)[&rate=0.013324756283804622]:4.809745208319288,(((((((7[&rate=0.0136930804248185…
tree STATE_20000 = ((1[&rate=0.02071274053632754]:3.1000412267080364,2[&rate=0.02407036400535596]:0.990041226708037)[&rate=0.014332620410645642]:2.0956893168447976,(((3[&rate=0.0022827558261468593]:2.561174654621034,((((((4[&rate=0.010624260309590166]:1.503361192032596,44[&rate=0.14415121170531278]:0.39336119203259656)[&rate=0.012598424420825795]:4.958639167565412,((((((7[&rate=0.0071602271796473…
tree STATE_21000 = ((1[&rate=0.01617804095576469]:2.367807262585501,2[&rate=0.0642446578452733]:0.25780726258550146)[&rate=0.011014721600087938]:2.8245852346958884,(((3[&rate=0.019580588006420947]:2.5583689674596073,(((((((4[&rate=0.007901059366518925]:2.1233214258267665,44[&rate=0.14269845297296221]:1.013321425826767)[&rate=0.0014341603509333994]:3.883259192218201,(((((7[&rate=0.0323057473517208…
tree STATE_22000 = ((1[&rate=0.004257215089456297]:2.701910037146696,2[&rate=0.08682517731241311]:0.5919100371466968)[&rate=0.01873596009564987]:2.905662361048776,(((3[&rate=0.011998036801238217]:2.5583689674596073,((((((4[&rate=0.010295778073116043]:1.8355091668856467,44[&rate=0.17046304320964498]:0.7255091668856473)[&rate=0.008674962938925153]:6.161979110001862,((((((7[&rate=0.01534725642145155…
tree STATE_23000 = ((1[&rate=0.010576917740441182]:2.701910037146696,2[&rate=0.0865156506556036]:0.5919100371466968)[&rate=0.014881835470948769]:2.908165510192596,(((3[&rate=0.011935149438777085]:2.572076663299484,(((((((4[&rate=0.012285555761595526]:1.8355091668856467,44[&rate=0.15909311652084865]:0.7255091668856473)[&rate=0.002647086103045105]:4.275796941481744,((((7[&rate=0.026664207555107223]…
tree STATE_24000 = ((1[&rate=0.022727698449802262]:2.701910037146696,2[&rate=0.021146761368442502]:0.5919100371466968)[&rate=0.013789668719084582]:2.7463148749155124,(((3[&rate=0.005363985163768927]:2.572076663299484,((((((4[&rate=0.011673055544656882]:1.8355091668856467,44[&rate=0.07433035419565308]:0.7255091668856473)[&rate=0.0027107064826912366]:4.275796941481744,((((7[&rate=0.0326133693472319…
tree STATE_25000 = ((1[&rate=0.04161204466286458]:2.829161320196029,2[&rate=0.05538025047994306]:0.7191613201960294)[&rate=0.006629563730692393]:3.6104712830072003,(((3[&rate=0.005039569166330006]:2.685749706683076,((((((4[&rate=0.03299994804507793]:1.920154981937337,44[&rate=0.06983482423795502]:0.8101549819373375)[&rate=0.0025467618556094325]:4.143110781613256,((((7[&rate=0.03064089954658989]:0…
tree STATE_26000 = ((1[&rate=0.02637789374746712]:2.829161320196029,2[&rate=0.0558709290356912]:0.7191613201960294)[&rate=0.007903170669960486]:3.6865531149054434,(((3[&rate=0.0049006408567668375]:2.919225622664463,((((((4[&rate=0.010993667048740177]:3.1126999673554714,44[&rate=0.03988833044848171]:2.002699967355472)[&rate=0.006712048125627465]:3.4518724955399342,(((((7[&rate=0.020137470474778547…
tree STATE_27000 = ((1[&rate=0.01894865599005832]:2.7907057976796636,2[&rate=0.05629494890257816]:0.6807057976796642)[&rate=0.005494092498302668]:3.683013257349259,(((3[&rate=0.006308217950688807]:2.884649278464444,((((((4[&rate=0.008838197311279253]:3.1804407472559966,44[&rate=0.07085497030256341]:2.070440747255997)[&rate=0.004952019285987649]:3.354092020896662,(12[&rate=0.024630187400757023]:1.…
tree STATE_28000 = ((1[&rate=0.03550307807663921]:2.7907057976796636,2[&rate=0.05097652158702021]:0.6807057976796642)[&rate=0.003586874062780902]:3.7764106272428606,(((3[&rate=0.006618011492251818]:2.884649278464444,((((((4[&rate=0.0052804651811114815]:3.728987823013213,44[&rate=0.0323141705847408]:2.6189878230132138)[&rate=0.027551744090958622]:2.736086142879099,((((((7[&rate=0.04220611153220947…
tree STATE_29000 = ((1[&rate=0.0061796338565302325]:2.7517214077160546,2[&rate=0.051498823559359794]:0.6417214077160551)[&rate=0.0038528360067536056]:4.098798144568121,(((3[&rate=0.013854295886008816]:2.8495974160112425,(((((((4[&rate=0.007284856555315883]:4.119705562965368,44[&rate=0.03299098495647493]:3.009705562965369)[&rate=0.028232644412269994]:1.905709689174266,(((((7[&rate=0.06789087365252…
tree STATE_30000 = ((1[&rate=0.006080040135384856]:3.9156076804692432,2[&rate=0.03574164635237213]:1.8056076804692438)[&rate=0.003856152394429838]:1.5639558420403148,(((3[&rate=0.013864657805180017]:3.0671987257152082,(((((((4[&rate=0.006864487328298199]:5.369836153392544,44[&rate=0.02862762869636534]:4.259836153392545)[&rate=0.02574208712774007]:0.671699139743243,(((7[&rate=0.022236722831408585]…
tree STATE_31000 = ((1[&rate=0.011545797646398489]:5.219240188683216,2[&rate=0.02153181494792331]:3.1092401886832164)[&rate=0.021112521112571947]:0.2576074094304275,(((3[&rate=0.015236245681754447]:3.0671987257152082,(((((4[&rate=0.008151511639969048]:5.965215936531575,(((7[&rate=0.03200440730199074]:3.878066263186515,(((13[&rate=0.006736312974191859]:1.230940151791664,30[&rate=0.0531949306782371…
tree STATE_32000 = ((1[&rate=0.012462038873275504]:5.120280796663273,(((3[&rate=0.0049845195843394915]:2.8474132796760614,((((((4[&rate=0.0029263372853326904]:3.2979147088255942,44[&rate=0.030647856526282907]:2.187914708825595)[&rate=0.03560622182905388]:2.646798637869704,((((7[&rate=0.0104879640570923]:1.8817010161243921,30[&rate=0.027584025044856336]:3.9017010161243917)[&rate=0.0388849055173355…
tree STATE_33000 = ((1[&rate=0.014157856590877576]:2.998435926748485,2[&rate=0.022560487285691367]:0.8884359267484854)[&rate=0.0156838180516617]:2.4102876619321805,(((3[&rate=0.006175027367702603]:2.1491201699258085,(((((4[&rate=0.0018353978716753301]:3.2979147088255942,44[&rate=0.022560487285691367]:2.187914708825595)[&rate=0.016869536916589968]:3.7656767698931617,(((((((7[&rate=0.03017494067421…
tree STATE_34000 = ((1[&rate=0.011346056517670164]:5.215630115911964,2[&rate=0.01954073567059282]:3.105630115911964)[&rate=0.030302755487783745]:0.1930934727687017,(((3[&rate=0.004494821167749715]:2.1491201699258085,((((4[&rate=0.0011607076532175967]:4.713480670324785,44[&rate=0.01819300197860229]:3.6034806703247853)[&rate=0.013796629469983536]:2.3501108083939712,(((((((7[&rate=0.0263992672595984…
tree STATE_35000 = ((1[&rate=0.010716002850651649]:5.215630115911964,2[&rate=0.00394080514580858]:3.105630115911964)[&rate=0.001096252825929607]:0.1930934727687017,(((3[&rate=0.0051276576495046374]:2.1491201699258085,((((4[&rate=0.0036281573049164293]:2.968999671642411,44[&rate=0.039961442327071245]:1.8589996716424118)[&rate=0.013030493942937546]:2.867051160576338,((((7[&rate=0.024933299315792756…
tree STATE_36000 = ((1[&rate=0.01607777028934678]:3.6945818420600958,2[&rate=0.006014547925762515]:1.5845818420600963)[&rate=0.022039024719266696]:1.5921650240421243,(((3[&rate=0.007126375376538969]:2.1491201699258085,(((((4[&rate=0.005223191277775726]:3.515730011839679,44[&rate=0.045058351588263434]:2.4057300118396796)[&rate=0.01646872328574872]:2.4562694844184456,((((7[&rate=0.02949698081241853…
tree STATE_37000 = ((1[&rate=0.015866844392353877]:3.6945818420600958,2[&rate=0.037710722459197286]:1.5845818420600963)[&rate=0.025649171625826937]:1.3716920939207782,(((3[&rate=0.0021857582200327146]:2.1491201699258085,((((((4[&rate=0.004509251428287879]:3.515730011839679,44[&rate=0.047794752623041524]:2.4057300118396796)[&rate=0.014646554446468318]:2.4562694844184456,((((((7[&rate=0.03004679604…
tree STATE_38000 = ((1[&rate=0.016722020386814564]:4.2926704739447175,2[&rate=0.01716946908220873]:2.182670473944718)[&rate=0.014992915423324442]:1.3151983676046655,(((3[&rate=0.00988964411221098]:2.1491201699258085,((((((4[&rate=0.005060516744760138]:2.80221496200976,44[&rate=0.051251283322958016]:1.6922149620097606)[&rate=0.014992915423324442]:3.6769945424047634,((((((7[&rate=0.0686063094291419…
tree STATE_39000 = ((1[&rate=0.01863879411242966]:3.5421818920484824,2[&rate=0.019605882846409867]:1.432181892048483)[&rate=0.01678193105514543]:1.962606470299093,(((3[&rate=0.030563106071547573]:2.062388487169329,((((((4[&rate=0.0056675543360879465]:2.1019322057468273,44[&rate=0.07831110423860367]:0.9919322057468278)[&rate=0.016332377572588822]:5.309035899685298,((((((7[&rate=0.05544320065671380…
tree STATE_40000 = ((1[&rate=0.015007455591752733]:3.5421818920484824,2[&rate=0.030699592128884786]:1.432181892048483)[&rate=0.0033567253426934366]:1.962606470299093,(((3[&rate=0.025220123882675048]:2.819331709437023,((((((4[&rate=0.006667827798436977]:2.1019322057468273,44[&rate=0.07273421172353564]:0.9919322057468278)[&rate=0.013372006757371976]:5.309035899685298,((((((7[&rate=0.047165848618856…
tree STATE_41000 = ((1[&rate=0.01316414492448441]:3.1278323324793718,2[&rate=0.03594929139369612]:1.0178323324793723)[&rate=0.004738625511190933]:2.3347822580790094,(((3[&rate=0.00804284451208523]:3.0157999552354084,(((((4[&rate=0.009209932220092752]:2.152167178011922,44[&rate=0.07677585867557937]:1.0421671780119226)[&rate=0.016565316134141597]:4.83229365203826,((((((((7[&rate=0.02750914707689202…
tree STATE_42000 = ((1[&rate=0.009704718980236619]:2.958011412089128,2[&rate=0.029798913085716732]:0.8480114120891287)[&rate=0.003021523082731754]:2.474783793553577,(((3[&rate=0.010401556644042862]:2.897534603727415,(((((4[&rate=0.006453798772495891]:1.6236197909963508,44[&rate=0.07270644551190672]:0.5136197909963514)[&rate=0.012233654821935891]:5.582923630494864,(((((((7[&rate=0.0659679768058445…
tree STATE_43000 = ((1[&rate=0.00593038007344267]:3.9162409451813573,2[&rate=0.04001701079561364]:1.806240945181358)[&rate=0.00593038007344267]:1.5165542604613478,(((3[&rate=0.012741061142054777]:2.897534603727415,((((((4[&rate=0.004461305585663876]:1.6236197909963508,44[&rate=0.1495669644831095]:0.5136197909963514)[&rate=0.009209865696609575]:5.582923630494864,(((((((7[&rate=0.008101282207435402…
tree STATE_44000 = ((1[&rate=0.005342717764170383]:4.584601300828787,2[&rate=0.017737736653814666]:2.4746013008287875)[&rate=0.01238222337982286]:0.8481939048139182,(((3[&rate=0.011207273988444628]:2.542843034877663,((((((4[&rate=0.004052511902304377]:1.6252020089176114,44[&rate=0.14109842817016371]:0.5152020089176119)[&rate=0.007971184576529934]:5.358848515058067,(((((((7[&rate=0.074312101438191…
tree STATE_45000 = ((1[&rate=0.007502905842482316]:4.584601300828787,2[&rate=0.014871722250354139]:2.4746013008287875)[&rate=0.03801282672942312]:0.7213935887886649,(((3[&rate=0.02023938070652131]:2.5067100874899353,((((((((4[&rate=0.005937058655211395]:1.6252020089176114,44[&rate=0.12003134401812743]:0.5152020089176119)[&rate=0.003708818118886036]:5.24856321791232,(((((((7[&rate=0.00593705865521…
tree STATE_46000 = ((1[&rate=0.00522712081413149]:4.027017742077518,2[&rate=0.00522712081413149]:1.917017742077519)[&rate=0.026710414071834023]:1.2789771475399334,(((3[&rate=0.01598341283976239]:2.2649691691677774,((((((((4[&rate=0.01925495595819508]:1.6252020089176114,44[&rate=0.12428610327209269]:0.5152020089176119)[&rate=0.016425504697850445]:5.24856321791232,(((((((7[&rate=0.06355833841800425…
tree STATE_47000 = ((1[&rate=0.005511494086010134]:3.2775121285914537,2[&rate=0.02951986989694397]:1.1675121285914543)[&rate=0.005511494086010134]:2.028482761025998,(((3[&rate=0.004427757702203238]:2.136065616459298,((((((((4[&rate=0.021345404058580344]:1.6252020089176114,44[&rate=0.13539963986652456]:0.5152020089176119)[&rate=0.008699136231034094]:5.358207031361552,(((((((7[&rate=0.0788802678637…
tree STATE_48000 = ((1[&rate=0.00404094074608406]:4.027879937859993,2[&rate=0.02612413491520271]:1.9178799378599933)[&rate=0.01670576948061453]:1.278114951757459,(((3[&rate=0.0031676448933766928]:2.3117519379532823,((((((((4[&rate=0.03161436182153879]:1.6252020089176114,44[&rate=0.1421377024171446]:0.5152020089176119)[&rate=0.010033914883836207]:5.570568485679825,((((((7[&rate=0.04056293317315257…
tree STATE_49000 = ((1[&rate=0.00508889028179037]:4.027879937859993,2[&rate=0.02739906837544679]:1.9178799378599933)[&rate=0.011188334290356441]:1.5614214222163056,(((3[&rate=0.010105722068817182]:2.3117519379532823,((((((4[&rate=0.03022774661856605]:1.6252020089176114,44[&rate=0.0784269458134655]:0.5152020089176119)[&rate=0.011558364887793285]:5.6667704584319125,(((((((7[&rate=0.0784269458134655…
tree STATE_50000 = ((1[&rate=0.005179369734187744]:3.1724515906827477,2[&rate=0.026616054778032607]:1.0624515906827483)[&rate=0.011141525793192459]:2.499046200628392,(((3[&rate=0.010091843741724057]:2.7166213808330895,(((((4[&rate=0.017526699230658006]:1.624988796063466,44[&rate=0.07399893241642781]:0.5149887960634665)[&rate=0.011499642059442107]:5.458983385224162,((((((7[&rate=0.0017829585669697…
tree STATE_51000 = (1[&rate=0.006107621708991204]:5.747454686198658,(2[&rate=0.036842122158014905]:2.3646218240697436,(((3[&rate=0.005361568519396746]:2.7166213808330895,((((((4[&rate=0.00863314624070039]:2.346235943759929,44[&rate=0.07562601736397401]:1.2362359437599295)[&rate=0.006836276546130238]:5.0329531421730564,(((((((7[&rate=0.0013884775697127992]:0.21107395063518553,32[&rate=0.0186779051…
tree STATE_52000 = ((1[&rate=0.005384052564042961]:4.527770045093881,(((3[&rate=0.0146252624541224]:2.8884296926049586,((((((4[&rate=0.008201196250741316]:2.346235943759929,44[&rate=0.07667255794286969]:1.2362359437599295)[&rate=0.006448946870634839]:4.522126237367356,(((((((7[&rate=0.07667255794286969]:0.1611784985261835,32[&rate=0.07915320667767155]:0.1611784985261835)[&rate=0.11429417793991309…
tree STATE_53000 = ((1[&rate=0.0069378716638182885]:4.652250108710696,2[&rate=0.03488194517243612]:2.5422501087106966)[&rate=0.06562300236309163]:0.18192238056788312,(((3[&rate=0.04176975156283606]:2.8079017887587767,((((((4[&rate=0.008677577686431757]:2.0589746825340463,44[&rate=0.06951114043927392]:0.9489746825340468)[&rate=0.005864958850842335]:5.455097110614997,((((((((7[&rate=0.0558360503464…
tree STATE_54000 = ((1[&rate=0.00845890490134756]:4.5307320681641485,2[&rate=0.0377013896984609]:2.420732068164149)[&rate=0.06766046665323293]:0.2939181696782214,(((3[&rate=0.014278418718560018]:2.981339241752984,(((((4[&rate=0.010404857530605882]:2.2091461492421125,44[&rate=0.06946914204516891]:1.099146149242113)[&rate=0.012713686694142946]:4.935863595458397,((((((((7[&rate=0.0519021038621335]:0…
tree STATE_55000 = ((1[&rate=0.0219915171803625]:4.666586106241077,(((3[&rate=0.009585528491203844]:3.3886273404417366,((((((4[&rate=0.006534856714400097]:2.9716199142801685,44[&rate=0.06507066135683331]:1.861619914280169)[&rate=0.010236947096009431]:4.426087073476552,((((((((7[&rate=0.045721844266790164]:0.5523648063818634,32[&rate=0.024271695907636906]:0.5523648063818634)[&rate=0.15809012481354…
tree STATE_56000 = ((1[&rate=0.009781895821970423]:4.82465023784237,2[&rate=0.005121866903563005]:2.7146502378423705)[&rate=0.11968785089995689]:0.5116976647718801,(((3[&rate=0.005398280880717397]:3.3384488202407,((((((4[&rate=0.005953195407194166]:2.5236493479172637,44[&rate=0.06266936935744101]:1.4136493479172643)[&rate=0.04164816495976539]:4.874057639839457,((((((((7[&rate=0.011422091076842012…
tree STATE_57000 = ((1[&rate=0.009408079678716789]:4.82465023784237,2[&rate=0.02597764053286843]:2.7146502378423705)[&rate=0.11921499687151686]:0.5116976647718801,(((3[&rate=0.005252847235212007]:3.3384488202407,(((((4[&rate=0.008805986527061944]:2.5236493479172637,44[&rate=0.060811771099315064]:1.4136493479172643)[&rate=0.03975220000146946]:4.778052189910028,(((((((7[&rate=0.010670445197958964]:…
tree STATE_58000 = ((1[&rate=0.013147329019387258]:4.82465023784237,2[&rate=0.030079253114074698]:2.7146502378423705)[&rate=0.09342252009020596]:0.26913256261639873,(((3[&rate=0.008040322340861326]:3.817064022175721,(((((4[&rate=0.01248159177581293]:7.114163166030181,44[&rate=0.017456935597402697]:6.004163166030182)[&rate=0.04055734455759751]:0.30000223847178376,(((((((7[&rate=0.00928881386358375…
tree STATE_59000 = ((1[&rate=0.01361232912880753]:4.798423939171066,2[&rate=0.008138760346953178]:2.6884239391710665)[&rate=0.0555794430357911]:0.38182389626081203,(((3[&rate=0.00876744557534136]:3.4722652978322017,((((4[&rate=0.009395298212243032]:7.242290147427266,((((((((7[&rate=0.10715299475659075]:0.6009121773104908,30[&rate=0.06988157451549862]:2.6209121773104904)[&rate=0.015721374082179194…
tree STATE_60000 = ((1[&rate=0.015198941855091627]:2.9698297107828466,2[&rate=0.021689210187220472]:0.8598297107828472)[&rate=0.03056764490332305]:2.2104181246490313,(((3[&rate=0.0096403327385427]:3.686738287655565,(((((4[&rate=0.010355638444216561]:7.2731882034714666,(((((((7[&rate=0.12856713666472205]:0.9711879249917104,30[&rate=0.07999319037752621]:2.99118792499171)[&rate=0.014420020830929131]…
tree STATE_61000 = ((1[&rate=0.03965684852883648]:2.593895584157778,2[&rate=0.03310209607381126]:0.48389558415777856)[&rate=0.02718133883871351]:2.822947457239543,(((3[&rate=0.008593464455220566]:2.544448947603989,((((4[&rate=0.008277155498925147]:6.858666849653652,((((((7[&rate=0.05930541057026331]:0.6511168308563811,30[&rate=0.09455106491447329]:2.6711168308563806)[&rate=0.016199531731304215]:2…
tree STATE_62000 = ((1[&rate=0.05621449436236924]:2.593895584157778,2[&rate=0.03087943641768206]:0.48389558415777856)[&rate=0.025679448202670888]:2.822947457239543,(((3[&rate=0.008742332709372668]:2.544448947603989,((((((4[&rate=0.006298613332828133]:6.6798754228338275,((((((7[&rate=0.05471794002415371]:1.094278797557358,30[&rate=0.0824485357062202]:3.1142787975573576)[&rate=0.15158728554781964]:…
tree STATE_63000 = ((1[&rate=0.023944171635353145]:2.593895584157778,2[&rate=0.011377666587146265]:0.48389558415777856)[&rate=0.004436337461871433]:2.822947457239543,(((3[&rate=0.005585449038190552]:1.993136400012773,(((((4[&rate=0.011377666587146265]:7.262343213664348,(((((7[&rate=0.05048109103545984]:0.7075074870688631,37[&rate=0.03187415383508727]:0.7075074870688631)[&rate=0.01444943957083872]…
tree STATE_64000 = ((1[&rate=0.019861927318285594]:2.593895584157778,2[&rate=0.010209608126668698]:0.48389558415777856)[&rate=0.0036821028446824]:2.822947457239543,(((3[&rate=0.006389063092714355]:1.993136400012773,((((((4[&rate=0.010209608126668698]:7.1957842691014235,(12[&rate=0.06254401305284482]:1.7911947641005455,15[&rate=0.0020480056312960557]:4.361194764100546)[&rate=0.01751161991808036]:2…
tree STATE_65000 = ((1[&rate=0.02048693670698223]:3.737957192474397,2[&rate=0.010867634424206254]:1.6279571924743976)[&rate=0.0044875460617705325]:1.4629462647758018,(((3[&rate=0.00884934720206953]:2.8935921460277214,(((((4[&rate=0.010534818657071326]:7.406049287956137,(((((((7[&rate=0.09638881771533483]:0.7075074870688631,30[&rate=0.08881980494580873]:2.7275074870688627)[&rate=0.0132024915564841…
tree STATE_66000 = ((1[&rate=0.024248818097338573]:3.776493197228497,2[&rate=0.050048762888288245]:1.6664931972284975)[&rate=0.0065291018132083625]:1.424410260021702,(((3[&rate=0.011568218115995595]:3.637077094947273,(((((4[&rate=0.013398192917449332]:7.172891859089553,(((((((7[&rate=0.08647446685272858]:1.804483131274928,30[&rate=0.06789092972849772]:3.8244831312749277)[&rate=0.01585582922748988…
tree STATE_67000 = ((1[&rate=0.011883439156802105]:4.024783690592059,2[&rate=0.03193470633722026]:1.9147836905920599)[&rate=0.030425020838750174]:0.8364467672175309,(((3[&rate=0.010820140220146721]:4.713209536388696,(((((4[&rate=0.009315115420041877]:7.585062946630373,(((((((7[&rate=0.08469890590774751]:2.022092410688014,30[&rate=0.030919411463830187]:4.042092410688014)[&rate=0.014938041329347288…
tree STATE_68000 = ((1[&rate=0.010075613132282517]:3.676510863639159,2[&rate=0.029176168832908456]:1.5665108636391594)[&rate=0.03559224047198333]:1.2799102645851264,(((3[&rate=0.008816925600617413]:4.713209536388696,(((((4[&rate=0.007831147624164047]:6.828611540928705,((((((7[&rate=0.03429903056968233]:1.8129767640031318,30[&rate=0.031894169844251356]:3.8329767640031314)[&rate=0.01252846104602223…
tree STATE_69000 = ((1[&rate=0.014350204146596596]:4.461724330585454,2[&rate=0.032514478064005224]:2.351724330585455)[&rate=0.031793566638707076]:0.5072707913629415,(((3[&rate=0.006228116705500793]:5.338490272890169,(((((((4[&rate=0.006487039779411716]:5.933914149752976,(((7[&rate=0.0657209407263961]:4.16080328533587,((13[&rate=0.01604050942187491]:2.0962347190592467,((32[&rate=0.0267040217263508…
tree STATE_70000 = ((1[&rate=0.006301774008958744]:4.461724330585454,2[&rate=0.026055072490941012]:2.351724330585455)[&rate=0.05386140408122798]:0.5072707913629415,((((3[&rate=0.00821692591760608]:5.338490272890169,((((((4[&rate=0.01654434617117288]:6.838017081581718,((((7[&rate=0.010559039429678316]:3.871114987357277,(13[&rate=0.012876570524055756]:3.2378560928041793,(30[&rate=0.0362517257290359…
tree STATE_71000 = ((1[&rate=0.016136024351009883]:5.0073419610186605,2[&rate=0.02542496025038421]:2.897341961018661)[&rate=0.002157062293071422]:0.6186732497887419,((((3[&rate=0.011137070341162984]:5.819485696593375,(((((4[&rate=0.012269522928770971]:7.11535768878613,((((((7[&rate=0.010293255762844102]:3.2600663638178737,13[&rate=0.014904076628660756]:3.2600663638178737)[&rate=0.0119850236076801…
tree STATE_72000 = ((1[&rate=0.01806251969890789]:2.9760539893565223,2[&rate=0.025848466547147283]:0.8660539893565229)[&rate=0.010989165835531238]:2.602469676569939,((((3[&rate=0.013484824855172701]:5.819485696593375,((((4[&rate=0.011562795219228025]:7.3977774938342336,((((((7[&rate=0.008059188908412137]:0.8003216033173182,13[&rate=0.023770850218167005]:0.8003216033173182)[&rate=0.022474956465899…
tree STATE_73000 = ((1[&rate=0.01860905403730186]:2.7372102923453383,2[&rate=0.02686452535527308]:0.6272102923453389)[&rate=0.011486407604741953]:3.661275245282262,((((3[&rate=0.0222894258838768]:5.833437819091479,((((((4[&rate=0.011783698778454112]:7.4092942527411765,((((((7[&rate=0.01025136361286073]:0.5828167059631397,13[&rate=0.02465477767618635]:0.5828167059631397)[&rate=0.01949511846598154]…
tree STATE_74000 = ((1[&rate=0.009522185176242511]:2.7437641008956746,2[&rate=0.027582871224784068]:0.6337641008956751)[&rate=0.013792060441838202]:3.499715010464378,((((3[&rate=0.02396861817840451]:6.56264148116945,(((((4[&rate=0.0090109183636982]:7.4092942527411765,((((((((7[&rate=0.03181657632582645]:1.3773651693384679,(30[&rate=0.05194930393807575]:3.2090813314399043,33[&rate=0.04107723154804…
tree STATE_75000 = ((1[&rate=0.017395026768874066]:4.36203587890104,2[&rate=0.030997828050819843]:2.25203587890104)[&rate=0.013905998932392442]:1.881443232459013,(((3[&rate=0.02468473415909426]:6.56264148116945,((((((4[&rate=0.008589225250432616]:7.4092942527411765,(((((((((7[&rate=0.02344688832374307]:0.1073799688983108,37[&rate=0.05687641895421575]:0.1073799688983108)[&rate=0.02872425305937937]…
tree STATE_76000 = (1[&rate=0.013754238307424949]:5.804628829703113,(2[&rate=0.028118178818217026]:3.577372473176389,((((3[&rate=0.012934285908682728]:5.818033662515788,((((((4[&rate=0.005999480915537482]:6.817414003597399,(((((7[&rate=0.020093349948119635]:0.2589757101886576,33[&rate=0.03985398328024557]:0.2589757101886576)[&rate=0.0256547757148274]:1.1183894591498102,37[&rate=0.0237823816867771…
tree STATE_77000 = ((1[&rate=0.01842276137508488]:3.0263581131548705,2[&rate=0.030010070778727173]:0.916358113154871)[&rate=0.009958989021092364]:2.1104632024880132,(((3[&rate=0.011750782883318055]:4.574705526652906,(((((4[&rate=0.004885904407643498]:6.486314487901758,(((((7[&rate=0.020593717704538654]:0.4055335977468353,33[&rate=0.06435518989407671]:0.4055335977468353)[&rate=0.05189717706897926]…
tree STATE_78000 = ((1[&rate=0.02313716026240351]:4.486797115784739,2[&rate=0.011868133233832652]:2.37679711578474)[&rate=0.00699722968008046]:0.6500241998581444,(((3[&rate=0.010630105312482109]:5.011680506191972,(((((4[&rate=0.0035114557703259035]:6.486314487901758,((((7[&rate=0.005731037327940879]:2.523766508908942,(33[&rate=0.01806276518623938]:1.1642270732072184,37[&rate=0.024090580716221176]…
tree STATE_79000 = ((1[&rate=0.013847453032618771]:3.8033978004103375,2[&rate=0.038184496485838375]:1.693397800410338)[&rate=0.00784438090690465]:1.3334235152325462,(((3[&rate=0.003692958435223628]:5.078076919263097,((((((4[&rate=0.008459763696497995]:7.142399137685196,(((((7[&rate=0.006552515519967682]:1.1642270732072184,37[&rate=0.0054826882077627015]:1.1642270732072184)[&rate=0.002124054243713…
tree STATE_80000 = ((1[&rate=0.015551525786164673]:3.8033978004103375,2[&rate=0.042511750933582365]:1.693397800410338)[&rate=0.04426261381621315]:1.3334235152325462,(((3[&rate=0.004194733886559991]:5.336109218179864,((((((4[&rate=0.01154411742158251]:7.46237049514388,((((((7[&rate=0.008144438299144432]:0.9227662196263111,37[&rate=0.016944504972089845]:0.9227662196263111)[&rate=0.00242413851088769…
tree STATE_81000 = ((1[&rate=0.017206102644618526]:3.755152153497754,2[&rate=0.014680346124794363]:1.6451521534977545)[&rate=0.0030385469124847727]:1.3816691621451298,(((3[&rate=0.0024624629303605637]:6.232508972284485,((((((4[&rate=0.009214413193635033]:7.5057005662191685,((((7[&rate=0.028302726095944346]:2.6258615509777883,37[&rate=0.034813549649060985]:2.6258615509777883)[&rate=0.0035212996370…
tree STATE_82000 = ((1[&rate=0.015613120967125674]:3.755152153497754,2[&rate=0.030873519314926687]:1.6451521534977545)[&rate=0.01176952810509289]:1.500066621897055,(((3[&rate=0.0018661359267774637]:6.232508972284485,((((((4[&rate=0.00901568669862892]:7.5057005662191685,(((((7[&rate=0.025073816257819112]:1.5552631631211113,37[&rate=0.029141705870502438]:1.5552631631211113)[&rate=0.0037515674105869…
tree STATE_83000 = ((1[&rate=0.016730637082783575]:3.755152153497754,2[&rate=0.028383195461990345]:1.6451521534977545)[&rate=0.009884646232225824]:1.500066621897055,(((3[&rate=0.0020621310059486435]:5.7315700225888335,((((4[&rate=0.010480712490186637]:7.5057005662191685,((((((7[&rate=0.050362118886252]:1.2735600060876813,37[&rate=0.028383195461990345]:1.2735600060876813)[&rate=0.03787344868376654…
tree STATE_84000 = ((1[&rate=0.03049101215938755]:3.225459796977624,2[&rate=0.027056904770701867]:1.1154597969776248)[&rate=0.00882855382425528]:2.2877847188443567,(((3[&rate=0.0016719135841531069]:5.635239136610757,(((4[&rate=0.009394843875909402]:8.343330730078847,(5[&rate=0.004286826936190911]:0.5784197505503954,((((((7[&rate=0.020155340460551462]:0.011350903906944154,32[&rate=0.04398669129273…
tree STATE_85000 = ((1[&rate=0.05007927598477108]:3.8723371764824677,2[&rate=0.04672916625335969]:1.7623371764824682)[&rate=0.010072926551044456]:2.165335522823767,(((3[&rate=0.003574862411453701]:6.3667834862413315,((((4[&rate=0.011012216648973179]:7.931528785474512,5[&rate=0.01291334321281946]:0.3315287854745108)[&rate=0.036264693083784404]:0.41180194460433484,(((((7[&rate=0.022428379841961842]…
tree STATE_86000 = ((1[&rate=0.047560584629963716]:2.1099999999999994,2[&rate=0.03593320393400255]:0.0)[&rate=0.011810947075035706]:4.167091219716262,((3[&rate=0.005413209992103447]:6.477424381928721,((((4[&rate=0.013392481839348411]:7.824741169366895,5[&rate=0.044784653299133344]:0.2247411693668937)[&rate=0.01925297984245707]:0.4846745214684276,(((((7[&rate=0.013392481839348411]:0.38996671623494…
tree STATE_87000 = ((1[&rate=0.02378488614236816]:2.1099999999999994,2[&rate=0.014954898694401478]:0.0)[&rate=0.00998112318195296]:4.238318494089938,(((3[&rate=0.003809713924668174]:6.542216755710115,(((((4[&rate=0.011994551826661459]:7.916634212540238,(((((7[&rate=0.006310068338593407]:0.16546599856283706,37[&rate=0.006310068338593407]:0.16546599856283706)[&rate=0.04245906818265847]:1.1042348945…
tree STATE_88000 = ((1[&rate=0.02282120416549054]:2.1099999999999994,2[&rate=0.04741513270620362]:0.0)[&rate=0.00920338187713896]:3.4005963770276253,(((3[&rate=0.0032917906005930048]:6.516009251298428,(((((4[&rate=0.010910664651638306]:6.663539584817251,(((((7[&rate=0.03281669359596906]:1.612565433432767,(32[&rate=0.02653555823957316]:0.08743404768731011,37[&rate=0.010624531474069972]:0.087434047…
tree STATE_89000 = ((1[&rate=0.03380552292749484]:2.9835628801971836,2[&rate=0.017266506778943095]:0.8735628801971842)[&rate=0.017624756214973607]:3.733568703359765,((3[&rate=0.0031649113204136456]:5.042559703270925,((((4[&rate=0.010874142134208356]:7.577920332355141,((((7[&rate=0.016219501471329844]:3.192860540169711,(32[&rate=0.027696889683364593]:0.08743404768731011,37[&rate=0.0105805270240436…
tree STATE_90000 = ((1[&rate=0.03336096119163407]:2.9835628801971836,2[&rate=0.017007852741040237]:0.8735628801971842)[&rate=0.017361720281645104]:3.733568703359765,((3[&rate=0.009545375658545558]:6.927524519179627,((((4[&rate=0.009259221831610036]:7.490236059105321,((((7[&rate=0.03015388977601806]:0.387359695803692,(32[&rate=0.015973771614957208]:0.08743404768731011,37[&rate=0.3374773896954248]:…
tree STATE_91000 = ((1[&rate=0.009814323263254363]:3.596409709605261,2[&rate=0.07307600529541403]:1.4864097096052618)[&rate=0.013522636798631313]:3.065568885111638,(((3[&rate=0.012496930624118021]:7.686963594611996,((((4[&rate=0.010816642265616709]:7.683869526155775,((((((7[&rate=0.019058113099495847]:0.05629400545263863,37[&rate=0.029515425366600657]:0.05629400545263863)[&rate=0.0517303974142003…
tree STATE_92000 = ((1[&rate=0.00759563440680668]:3.596409709605261,2[&rate=0.025610708747095715]:1.4864097096052618)[&rate=0.009123866201845268]:3.201952968446477,(((3[&rate=0.010066737320903121]:7.310319697476189,((((4[&rate=0.0072941590259050304]:8.122003459783457,((((((7[&rate=0.016463468049149804]:1.8600416954599872,(32[&rate=0.016869569770090135]:0.12428560504622155,37[&rate=0.0199156659389…
tree STATE_93000 = ((1[&rate=0.011072728118980302]:3.596409709605261,2[&rate=0.01811583217673457]:1.4864097096052618)[&rate=0.001289591610561968]:3.201952968446477,((3[&rate=0.011737192180334631]:5.888197498216094,((((4[&rate=0.007293379886409669]:7.930250055183173,((((((7[&rate=0.02327434201892856]:0.5569985486698954,(32[&rate=0.016872990454433908]:0.4553450437817723,37[&rate=0.02033207845286465…
tree STATE_94000 = ((1[&rate=0.014279864208696137]:3.6409885765871053,2[&rate=0.02193150897065649]:1.5309885765871059)[&rate=0.013915453039492416]:1.171941181845348,(((3[&rate=0.01149217083227552]:5.888197498216094,((((4[&rate=0.00710704710710229]:8.195940043135295,(5[&rate=0.015404671648565916]:0.167899618919094,((((((7[&rate=0.014279864208696137]:3.7633174422185185,(13[&rate=0.05390619004043349…
tree STATE_95000 = ((1[&rate=0.011208138047938366]:2.8499740974798655,2[&rate=0.018528221675644902]:0.7399740974798661)[&rate=0.017616664173940453]:2.153035158233479,(((3[&rate=0.0056471152908555864]:5.888197498216094,(((((4[&rate=0.005156095047268512]:8.097147021927483,5[&rate=0.01186019820330736]:0.49714702192748206)[&rate=0.004912656522388908]:0.05864763321446276,((((((7[&rate=0.01120813804793…
tree STATE_96000 = ((1[&rate=0.008961615545889548]:4.697606908985861,2[&rate=0.018608629139530285]:2.5876069089858618)[&rate=0.005455976500551425]:0.5329574408997928,(((3[&rate=0.005963792903528234]:5.888197498216094,(((((4[&rate=0.012481264007354973]:7.600000000000001,5[&rate=0.012133361899497153]:0.0)[&rate=0.004706912342876074]:0.5557946551419448,((((((7[&rate=0.012133361899497153]:2.596312279…
tree STATE_97000 = ((1[&rate=0.012533200427443552]:4.537923840997074,2[&rate=0.023995005630868496]:2.4279238409970745)[&rate=0.007665559060561849]:2.163640695769871,((3[&rate=0.008327044078601548]:5.888197498216094,(((((4[&rate=0.016549918632658586]:7.6743344527686475,5[&rate=0.019283666440254484]:0.07433445276864603)[&rate=0.007009132623682567]:0.9281939818838509,(((((7[&rate=0.01654991863265858…
tree STATE_98000 = ((1[&rate=0.01172788017462444]:5.2314466822525105,2[&rate=0.022756632173539983]:3.121446682252511)[&rate=0.007100490845953234]:1.4701178545144344,((3[&rate=0.0036471237687196534]:5.888197498216094,(((((4[&rate=0.015575741410344552]:7.600000000000001,5[&rate=0.0177477732514331]:0.0)[&rate=0.061547781633554094]:0.8342050039688189,(((((7[&rate=0.007726420766835287]:2.3542988296998…
tree STATE_99000 = ((1[&rate=0.014033918098284573]:4.623059151342993,2[&rate=0.02525063913188228]:2.5130591513429934)[&rate=0.008296807108471712]:1.4735619117585301,(((3[&rate=0.004985352282738187]:5.9043554602272295,(((((4[&rate=0.010046354491858422]:7.600000000000001,5[&rate=0.020258489972890436]:0.0)[&rate=0.03556826432150085]:0.0949793210845371,(((((7[&rate=0.011105652850860553]:2.36552216787…
tree STATE_100000 = ((1[&rate=0.02198627253555393]:4.652121962446053,2[&rate=0.013072500367323103]:2.5421219624460534)[&rate=0.032093408483220065]:1.4444991006554702,(((3[&rate=0.004883397029841344]:5.9043554602272295,((((4[&rate=0.011804866302908818]:7.600000000000001,5[&rate=0.01754958366477924]:0.0)[&rate=0.03956151159490126]:0.3395966658200109,(((((7[&rate=0.019078456694859296]:1.396454995269…
tree STATE_101000 = ((1[&rate=0.017488077999063784]:4.952811448326571,2[&rate=0.01164935305509798]:2.8428114483265716)[&rate=0.01607534285518275]:1.5402058300945,(((3[&rate=0.004425254741680025]:5.9043554602272295,((((4[&rate=0.010490508690422734]:7.600000000000001,5[&rate=0.023212921128916805]:0.0)[&rate=0.036487011664406564]:0.19536266666153068,(((7[&rate=0.08765882340982684]:1.014927734710458,…
tree STATE_102000 = ((1[&rate=0.01778773968672928]:4.07377244287936,2[&rate=0.011776838155497205]:1.9637724428793604)[&rate=0.016330110605789407]:0.7475429399534192,(((3[&rate=0.004059556303331891]:4.957831378453832,((((4[&rate=0.010588624125278225]:7.670878931465666,(5[&rate=0.023236148301590376]:0.0,(((7[&rate=0.013321629099678768]:1.014927734710458,15[&rate=0.004409073922907245]:1.014927734710…
tree STATE_103000 = ((1[&rate=0.016609344403301946]:4.796885586381869,2[&rate=0.011780019773634087]:2.6868855863818695)[&rate=0.015696932436384422]:1.0387843307428142,(((3[&rate=0.004623142993046414]:4.435643025631229,((((4[&rate=0.00995090138693162]:7.613137883650786,(5[&rate=0.030761908978617462]:0.0,(((7[&rate=0.051187123450291805]:1.1004048145070762,15[&rate=0.00497092368901506]:1.10040481450…
tree STATE_104000 = ((1[&rate=0.016259038020682997]:3.587335629658803,2[&rate=0.011454333384919333]:1.4773356296588034)[&rate=0.03298308167129292]:2.2483342874658803,(((3[&rate=0.004752601431790578]:4.435643025631229,((((4[&rate=0.009388262437239591]:7.613137883650786,(5[&rate=0.03047833394948798]:0.0,(((7[&rate=0.02390064491178099]:2.4435219790014457,15[&rate=0.004752601431790578]:2.443521979001…
tree STATE_105000 = ((1[&rate=0.01726010640343033]:3.587335629658803,2[&rate=0.012249749266883244]:1.4773356296588034)[&rate=0.020697032114150516]:2.2483342874658803,(((3[&rate=0.017910471565637978]:2.760372922628875,((((((4[&rate=0.009005515221923477]:7.600000000000001,5[&rate=0.007910484611233694]:0.0)[&rate=0.029082393130363215]:0.006468960714634875,(((7[&rate=0.02516686316904111]:3.0052057789…
tree STATE_106000 = ((1[&rate=0.021444102349438523]:3.7525584322603365,2[&rate=0.016121590239903748]:1.642558432260337)[&rate=0.024941587944400587]:2.0831114848643466,(((3[&rate=0.022114286169002507]:2.760372922628875,((((4[&rate=0.012791260153008953]:7.600000000000001,5[&rate=0.011850325584883772]:0.0)[&rate=0.012791260153008953]:0.006468960714634875,(((7[&rate=0.014918481162492224]:2.8713983470…
tree STATE_107000 = ((1[&rate=0.005179264347271744]:3.8136461737350515,2[&rate=0.012710087798313837]:1.7036461737350521)[&rate=0.045449160235755445]:2.043109469038029,(((3[&rate=0.014225265761781356]:2.81382377843741,((((4[&rate=0.00922250526375136]:7.600000000000001,5[&rate=0.052590489986370004]:0.0)[&rate=0.009511041675686926]:0.519741610898869,(((7[&rate=0.0065326197128935505]:1.60891019440797…
tree STATE_108000 = ((1[&rate=0.024489272613824567]:5.22742464638948,2[&rate=0.010942781547563262]:3.1174246463894804)[&rate=0.007705682652344996]:0.24565317136933373,(((3[&rate=0.01294789505527833]:2.81382377843741,(((((4[&rate=0.007705682652344996]:7.600000000000001,5[&rate=0.02308015489796239]:0.0)[&rate=0.00523010917949773]:0.1202529330797546,(((7[&rate=0.020912134279543214]:1.608910194407975…
tree STATE_109000 = ((1[&rate=0.022142658079513395]:2.7243270756936724,2[&rate=0.03452358276237957]:0.614327075693673)[&rate=0.0077965887768019874]:2.985262083528916,(((3[&rate=0.02450120149733927]:2.806724945180491,((((4[&rate=0.006834883252856068]:7.698332724774282,5[&rate=0.045400188802591154]:0.09833272477428068)[&rate=0.00434351969248706]:0.015506185448039389,(((7[&rate=0.015384501087394026]…
tree STATE_110000 = ((1[&rate=0.020494420558030628]:2.6671920596996728,2[&rate=0.054977581337809646]:0.5571920596996733)[&rate=0.011437223619269705]:2.9809920654969275,(((3[&rate=0.024481820363949105]:3.095590940309954,(((((4[&rate=0.008057624956058435]:7.6033955755277205,5[&rate=0.012591054077831537]:0.0033955755277190747)[&rate=0.0073566053220789455]:0.06405106724267995,(((7[&rate=0.00659356206…
tree STATE_111000 = ((1[&rate=0.02734905275743961]:3.1799202517469354,2[&rate=0.013166426846195612]:1.069920251746936)[&rate=0.002240347009121383]:2.4798686217719705,(((3[&rate=0.02417542814255754]:2.7599577013643497,((((4[&rate=0.00699486544441259]:7.676214174560265,(5[&rate=0.0063283710361678016]:0.028247954930208152,(((7[&rate=0.038196639311774236]:3.3706987736000187,15[&rate=0.023339951420089…
tree STATE_112000 = ((1[&rate=0.011513809818856668]:3.9556793805334465,2[&rate=0.011513809818856668]:1.845679380533447)[&rate=0.03170653753805748]:1.7041094929854594,(((3[&rate=0.022499141089754357]:2.7599577013643497,((((4[&rate=0.006019171504669796]:7.695138292674187,(5[&rate=0.020106135818580326]:0.0,(((7[&rate=0.005719399960105306]:0.364414561212012,15[&rate=0.01793671110799402]:0.36441456121…
tree STATE_113000 = ((1[&rate=0.012347444648380232]:3.488515160659155,2[&rate=0.006070388301317722]:1.3785151606591555)[&rate=0.011213279546319918]:2.171273712859751,(((3[&rate=0.024146069291449808]:2.9330516305594827,(((((4[&rate=0.00668726885540808]:7.600000000000001,5[&rate=0.02084452004929845]:0.0)[&rate=0.0019458182591506731]:0.09513829267418572,(((7[&rate=0.053188641975209984]:1.05987002303…
tree STATE_114000 = ((1[&rate=0.011125183432007617]:4.080105452708111,2[&rate=0.011872663009030861]:1.9701054527081112)[&rate=0.0027036697961999845]:1.1469881857685706,(((3[&rate=0.015046830348302304]:2.9330516305594827,(((((4[&rate=0.005355427686106661]:7.600000000000001,5[&rate=0.08373056781325816]:0.0)[&rate=0.001900015771725487]:0.09513829267418572,(((7[&rate=0.037245509194003795]:2.493676757…
tree STATE_115000 = ((1[&rate=0.007899733580262499]:4.613196610568316,2[&rate=0.011131506731881846]:2.5031966105683168)[&rate=0.026094563614473706]:0.6138970279083651,(((3[&rate=0.07858126895647799]:2.9330516305594827,((((((4[&rate=0.004457596390968743]:7.619236773294006,5[&rate=0.1146943462812008]:0.019236773294004195)[&rate=0.017936499388960143]:0.10256881918051874,(((7[&rate=0.0389041371075046…
tree STATE_116000 = ((1[&rate=0.00900258985778674]:3.788228962886322,2[&rate=0.0429842227941687]:1.6782289628863225)[&rate=0.026047437668178547]:1.3986094712115857,(((3[&rate=0.07256774649516835]:3.518863275855338,(((((4[&rate=0.00449010449454194]:7.078316585943952,(((7[&rate=0.038141507857433594]:1.1472191558558436,15[&rate=0.030026916926016337]:1.1472191558558436)[&rate=0.004785617027070451]:2.…
tree STATE_117000 = ((1[&rate=0.010508773129144567]:3.9996602274893434,2[&rate=0.02681281760343285]:1.889660227489344)[&rate=0.019006419916099138]:1.1871782066085643,(((3[&rate=0.002815376250346373]:3.518863275855338,((((((4[&rate=0.006219873030289738]:6.9510108270892665,(11[&rate=0.02393613377576914]:4.864102258377152,((((13[&rate=0.040656483421133933]:2.8510761356668866,(((17[&rate=0.0039274956…
tree STATE_118000 = ((1[&rate=0.012271165339868108]:3.92018922450729,2[&rate=0.021305647478423968]:1.8101892245072904)[&rate=0.06538954013105623]:1.2249244189740338,(((3[&rate=0.008234955716984654]:3.594704099678033,(((((4[&rate=0.004284242621185374]:7.6336454412216455,(((7[&rate=0.03732323250120636]:2.3851893974469967,15[&rate=0.004794078431597171]:2.3851893974469967)[&rate=0.02641986770798924]:…
tree STATE_119000 = ((1[&rate=0.013837843488958307]:4.829361141097635,2[&rate=0.01852730214004704]:2.719361141097636)[&rate=0.046569327895489045]:0.31575250238368824,(((3[&rate=0.010361573914271864]:3.7092798679288776,(((((4[&rate=0.006728770032924876]:7.366231696267491,(((7[&rate=0.008975343846528434]:2.1293600575639253,15[&rate=0.006998550116277988]:2.1293600575639253)[&rate=0.02413411934268706…
tree STATE_120000 = ((1[&rate=0.013165710028297929]:3.082762154273013,2[&rate=0.01849340871746857]:0.9727621542730134)[&rate=0.00672326097328819]:3.5809963312374506,(((3[&rate=0.00843622555025491]:3.957028841298367,(((((4[&rate=0.014809633416759355]:7.366231696267491,(((7[&rate=0.007952953362875674]:0.623501986568332,15[&rate=0.05088714369320434]:0.623501986568332)[&rate=0.025159702157951738]:2.6…
tree STATE_121000 = (1[&rate=0.01966832336547487]:5.851787253551144,(2[&rate=0.013120370283118826]:3.4625459775181966,(((3[&rate=0.020368973208019288]:3.957028841298367,(((((4[&rate=0.015303718279068559]:7.419131132674941,((((7[&rate=0.04935832346903223]:0.8207325919099624,15[&rate=0.03542911344646368]:0.8207325919099624)[&rate=0.022623661971221336]:2.4173351362146924,12[&rate=0.04802584439594166…
tree STATE_122000 = ((1[&rate=0.02808176073160934]:5.60429846774165,(((3[&rate=0.013144612954764202]:3.306995982896339,((((4[&rate=0.013974492289560535]:7.419131132674941,(((7[&rate=0.049816059928848674]:0.8207325919099624,15[&rate=0.09581635903265971]:0.8207325919099624)[&rate=0.014837095305176368]:4.914531605287088,12[&rate=0.025412933756737505]:3.1652641971970503)[&rate=0.002655768943867576]:0…
tree STATE_123000 = (1[&rate=0.006787090932652275]:5.883756792634266,(2[&rate=0.01656863075856967]:3.2587260807739895,(((3[&rate=0.015553191391871004]:3.638989105503775,(((((((4[&rate=0.012260542658258964]:7.545905584273605,((((7[&rate=0.04998549907031835]:0.7901115891122927,15[&rate=0.03532113322243783]:0.7901115891122927)[&rate=0.003086603684194657]:4.908639531303184,12[&rate=0.0232402215023390…
tree STATE_124000 = ((1[&rate=0.011640887239880795]:4.663003631026029,2[&rate=0.015252811398935176]:2.55300363102603)[&rate=0.0022077577693818302]:1.253509099333769,(((3[&rate=0.013958415033138688]:3.791482749188944,(((((4[&rate=0.011372928964971397]:6.9397980606235095,(((7[&rate=0.03967320787438456]:0.8094975472923274,15[&rate=0.03447123642110459]:0.8094975472923274)[&rate=0.004134712412673073]:…
tree STATE_125000 = ((1[&rate=0.013717670173005991]:5.192633467946592,2[&rate=0.01991833985256158]:3.082633467946593)[&rate=0.004410191570199687]:0.4784368271527697,(((3[&rate=0.008199807986468483]:3.907323156717318,(((((4[&rate=0.013717670173005991]:6.761410535864833,(((7[&rate=0.007049007866025827]:0.8176235986260245,15[&rate=0.004142749848694081]:0.8176235986260245)[&rate=0.019165337353702377]…
tree STATE_126000 = ((1[&rate=0.01524061337463701]:3.5769175018922397,2[&rate=0.006404837195427781]:1.4669175018922402)[&rate=0.005329292312903563]:3.395180655658045,(((3[&rate=0.004159224384185765]:3.9633994559034136,(((((((4[&rate=0.01524061337463701]:6.819486026866926,(((7[&rate=0.007701731783315363]:0.8563305995447763,15[&rate=0.009515346456251756]:0.8563305995447763)[&rate=0.0079593019707569…
tree STATE_127000 = ((1[&rate=0.023055635614987205]:2.8770241972886907,2[&rate=0.0037910193668893224]:0.7670241972886913)[&rate=0.004530788140309862]:4.480143894452162,(((3[&rate=0.005454323167832017]:3.403506407829397,(((((((4[&rate=0.012002537570953407]:7.42676626279831,(((7[&rate=0.007458658264519853]:0.6402633257821826,15[&rate=0.008132539534589797]:0.6402633257821826)[&rate=0.007906875125394…
tree STATE_128000 = ((1[&rate=0.027080666027109995]:2.8770241972886907,2[&rate=0.023336877251324745]:0.7670241972886913)[&rate=0.005416998114396032]:3.301379515130513,(((3[&rate=0.018687684532518005]:4.242468752433439,((((((4[&rate=0.014511162426538642]:7.514218527839539,((7[&rate=0.0031969176476705934]:0.6402633257821826,15[&rate=0.013347905979382355]:0.6402633257821826)[&rate=0.0103333762875795…
tree STATE_129000 = ((1[&rate=0.02802538019384691]:2.8273162191065992,2[&rate=0.013748014777375873]:0.7173162191065998)[&rate=0.006412576850470064]:4.773923301665647,(((3[&rate=0.004630177483602034]:3.962978925535012,((((((4[&rate=0.012062116649331392]:7.514218527839539,(((7[&rate=0.011236150857576722]:0.6402633257821826,15[&rate=0.014324534377294444]:0.6402633257821826)[&rate=0.01123615085757672…
tree STATE_130000 = ((1[&rate=0.027679015663241078]:2.8273162191065992,2[&rate=0.027679015663241078]:0.7173162191065998)[&rate=0.0053478605639554755]:4.773923301665647,(((3[&rate=0.020299964351745362]:2.7492210208478767,((((((4[&rate=0.01099615171228783]:7.37286040920236,((7[&rate=0.009918422839153106]:0.6402633257821826,15[&rate=0.011823463552985818]:0.6402633257821826)[&rate=0.00409242117319511…
tree STATE_131000 = ((1[&rate=0.02066616020263537]:2.505972691949488,2[&rate=0.09485148875381158]:0.39597269194948836)[&rate=0.0051104249167670205]:5.117793681827536,(((3[&rate=0.028595937529305136]:2.40175399864966,((((((4[&rate=0.011157223950623118]:7.426443152951663,((7[&rate=0.1221701969919814]:0.6826052197073054,15[&rate=0.012023346994689897]:0.6826052197073054)[&rate=0.0038613908869031396]:…
tree STATE_132000 = ((1[&rate=0.02079472456803311]:2.2901533877008546,2[&rate=0.09121589235555243]:0.1801533877008552)[&rate=0.007059053583324345]:4.519419415317223,(((3[&rate=0.016013876821235375]:1.727073293737682,((((((4[&rate=0.009496011282655066]:7.426443152951663,((((7[&rate=0.11660709572449741]:0.6826052197073054,15[&rate=0.02079472456803311]:0.6826052197073054)[&rate=0.004084014848261676]…
tree STATE_133000 = ((1[&rate=0.03644471151102614]:2.2901533877008546,2[&rate=0.0038200527816041456]:0.1801533877008552)[&rate=0.007724439392379032]:5.325327116148806,(((3[&rate=0.013037286465464341]:1.727073293737682,((((((4[&rate=0.00725489212554907]:7.426443152951663,(((7[&rate=0.12085787405021375]:1.778605829765251,15[&rate=0.04165526500242234]:1.778605829765251)[&rate=0.023793664177386712]:2…
tree STATE_134000 = ((1[&rate=0.03746564489027093]:2.2901533877008546,2[&rate=0.021529512764180074]:0.1801533877008552)[&rate=0.016030040928669984]:5.325327116148806,(((3[&rate=0.014062947212335784]:1.9133632721976923,((((((4[&rate=0.009810063121285692]:7.426443152951663,(((7[&rate=0.11746581933929222]:1.778605829765251,15[&rate=0.01375252268103508]:1.778605829765251)[&rate=0.011418166549098744]:…
tree STATE_135000 = ((1[&rate=0.03924559124398756]:2.2901533877008546,2[&rate=0.05179041647228726]:0.1801533877008552)[&rate=0.016047033862635486]:5.325327116148806,(((3[&rate=0.028819634468810022]:1.7848126197772345,(((((((4[&rate=0.009445478491542892]:6.1277800016663555,(((7[&rate=0.0044921540051194525]:0.35092898160818464,15[&rate=0.013717410903879006]:0.35092898160818464)[&rate=0.005482931403…
tree STATE_136000 = ((1[&rate=0.03435949444985962]:2.826184124138905,2[&rate=0.042358347859806245]:0.7161841241389055)[&rate=0.012902319873006524]:4.884913118750646,(((3[&rate=0.02844864647121464]:1.7848126197772345,(((((4[&rate=0.007281166453826539]:5.993571743525546,((((7[&rate=0.003334450661296316]:3.1837274570383265,15[&rate=0.010616606198836868]:3.1837274570383265)[&rate=0.009839818979114564…
tree STATE_137000 = ((1[&rate=0.02550108941938632]:3.7793786352765153,2[&rate=0.030459869933995208]:1.6693786352765159)[&rate=0.0072611301662471135]:3.9471910713198355,(((3[&rate=0.008258924910102512]:1.7968221033120741,(((((4[&rate=0.010078406178121247]:6.3361132650662455,(((7[&rate=0.0021789853628734683]:3.1933363790735356,12[&rate=0.05568875509932402]:0.6233363790735353)[&rate=0.01731243170836…
tree STATE_138000 = ((1[&rate=0.0068392975634763735]:3.371481492779175,2[&rate=0.032166685240477444]:1.2614814927791755)[&rate=0.008143601652894168]:4.2284379269016625,(((3[&rate=0.009194945187831446]:1.7968221033120741,(((((4[&rate=0.008143601652894168]:6.3361132650662455,((((((7[&rate=0.01026818339539771]:0.9378687263640622,13[&rate=0.02262934331094772]:0.9378687263640622)[&rate=0.0797046441806…
tree STATE_139000 = ((1[&rate=0.029231392997992597]:3.371481492779175,2[&rate=0.04540671322368077]:1.2614814927791755)[&rate=0.007217173751714408]:4.2284379269016625,(((3[&rate=0.00827250706473542]:1.7513334163298424,(((((4[&rate=0.018735288870497312]:6.352528317958946,(((((7[&rate=0.009636562999022016]:1.6687302384004497,(13[&rate=0.02286602869987242]:0.9661986466278982,(32[&rate=0.0104872112482…
tree STATE_140000 = ((1[&rate=0.012077719910876156]:2.5171093422305475,2[&rate=0.07521853888725052]:0.40710934223054807)[&rate=0.009772357952769494]:3.600552511960018,(((3[&rate=0.027291112027437954]:1.7513334163298424,((((((4[&rate=0.026231899501117845]:6.28611507835905,((((((7[&rate=0.045667524448445344]:2.1150847152678445,(13[&rate=0.06853863585204328]:1.2072057717853326,(32[&rate=0.0170101627…
tree STATE_141000 = ((1[&rate=0.009821229586493518]:2.5212445995744446,2[&rate=0.07311171004539675]:0.41124459957444515)[&rate=0.010742544652181723]:3.917815054331797,(((3[&rate=0.024959336678589954]:2.1584390792603827,(((((((4[&rate=0.01586709482711648]:4.8262742318597205,(12[&rate=0.029152278630108715]:1.464211847182682,15[&rate=0.021373948186244714]:4.034211847182682)[&rate=0.04807740727839287…
tree STATE_142000 = ((1[&rate=0.030091178670912523]:2.5212445995744446,2[&rate=0.07987242813295263]:0.41124459957444515)[&rate=0.010941159422575557]:3.81989350770791,(((3[&rate=0.026216601843766427]:2.1584390792603827,((((((4[&rate=0.004467343243883569]:4.831703096433365,(12[&rate=0.030091178670912523]:0.8842118643946542,15[&rate=0.0218133822212235]:3.4542118643946544)[&rate=0.04097863683681964]:…
tree STATE_143000 = ((1[&rate=0.016655675101460467]:2.5212445995744446,2[&rate=0.07258091874485721]:0.41124459957444515)[&rate=0.00917430390627674]:3.81989350770791,(((3[&rate=0.022773764257065076]:2.0969158455532337,((((((4[&rate=0.0033436387607120076]:4.831703096433365,(12[&rate=0.046183672826525184]:1.1676450807462757,15[&rate=0.02966957492077092]:3.737645080746276)[&rate=0.10314424149076057]:…
tree STATE_144000 = ((1[&rate=0.016324632099322427]:2.5114880602536616,2[&rate=0.10217237320109078]:0.4014880602536621)[&rate=0.010594430221385677]:2.4308387697275364,(((3[&rate=0.00968871925246941]:2.088277401249755,((((((4[&rate=0.01521863790821265]:4.18911067390605,(12[&rate=0.056891099647899956]:1.1688378816702212,15[&rate=0.0064833425633869955]:3.7388378816702215)[&rate=0.09296574715044839]:…
tree STATE_145000 = ((1[&rate=0.013794649206904474]:2.5114880602536616,2[&rate=0.09468119245894369]:0.4014880602536621)[&rate=0.005340108005464984]:2.2360442702722736,(((3[&rate=0.007597490507916865]:2.088277401249755,(((((4[&rate=0.012789148976034238]:4.744443275290678,(((((((7[&rate=0.015218873660185811]:0.7080774215102252,(32[&rate=0.08215977838950814]:0.3900551525477276,37[&rate=0.02739883518…
tree STATE_146000 = ((1[&rate=0.014009986830222419]:3.5057269696149547,2[&rate=0.048819322548425005]:1.3957269696149552)[&rate=0.005694753770181218]:1.2418053609109805,(((3[&rate=0.014682974744092369]:2.8310768167997153,((((((4[&rate=0.01335801382500954]:4.633612070222757,(12[&rate=0.06290084344540743]:1.0582133005995686,15[&rate=0.0054454730965452555]:3.628213300599569)[&rate=0.02875450482548564…
tree STATE_147000 = ((1[&rate=0.008822213507661294]:2.8938817061343443,2[&rate=0.05075399392161925]:0.7838817061343448)[&rate=0.006189342183680821]:1.773524080705009,(((3[&rate=0.014237810113083874]:1.835896393269337,((((((4[&rate=0.014237810113083874]:4.798295760910939,(12[&rate=0.046641227058161275]:1.0582133005995686,15[&rate=0.005670992228981277]:3.628213300599569)[&rate=0.07593832566007669]:…
tree STATE_148000 = ((1[&rate=0.010829226541211158]:2.557592752010777,2[&rate=0.07845643984903139]:0.4475927520107774)[&rate=0.022211036206477876]:2.1098130348285764,(((3[&rate=0.028686196687645958]:1.835896393269337,((((((4[&rate=0.01891573842427599]:4.890947455919726,((((((7[&rate=0.05569826789732888]:1.327150011945303,32[&rate=0.03169441255457938]:1.327150011945303)[&rate=0.008723437310161062]…
tree STATE_149000 = ((1[&rate=0.02214606042183834]:2.940060982809726,2[&rate=0.09090056158995372]:0.8300609828097265)[&rate=0.02436568935518425]:1.7438444331211898,(((3[&rate=0.009482498476653547]:1.835896393269337,(((((4[&rate=0.019654347742637947]:3.75607112001007,((((7[&rate=0.034362879284395666]:1.5130844381695567,(13[&rate=0.02618580642720266]:1.3765789848663523,32[&rate=0.11210256515290806]…
tree STATE_150000 = ((1[&rate=0.024263860963482976]:2.5048972291544374,2[&rate=0.08711377499344712]:0.3948972291544379)[&rate=0.0033909875220439474]:2.1790081867764783,(((3[&rate=0.010662324070398884]:1.9170334437711105,((((((4[&rate=0.018951013581718038]:4.078553482325141,(((((7[&rate=0.036602295574438184]:1.5695989554912444,37[&rate=0.07727793011476096]:1.5695989554912444)[&rate=0.0022853679953…
tree STATE_151000 = ((1[&rate=0.012255324950092726]:2.5048972291544374,2[&rate=0.034911520216223825]:0.3948972291544379)[&rate=0.00645664150230574]:3.0308518031428306,(((3[&rate=0.0016044494013279969]:3.3807791080612404,((((((4[&rate=0.013923821449572278]:5.961840744572822,(((((7[&rate=0.02961624448165262]:0.5567513831233697,37[&rate=0.016994768426713963]:0.5567513831233697)[&rate=0.0632658116696…
tree STATE_152000 = ((1[&rate=0.02077356296774641]:3.739820134204699,2[&rate=0.03189359358331557]:1.6298201342046994)[&rate=0.011990080721908818]:1.3243912796749413,(((3[&rate=0.0040979679451838575]:3.3807791080612404,((((((4[&rate=0.01163700265300205]:6.34256428172861,(((((7[&rate=0.04427434873576874]:1.7696126004658232,37[&rate=0.07447407451397507]:1.7696126004658232)[&rate=0.023176694818575455…
tree STATE_153000 = ((1[&rate=0.020690973317637345]:2.899418768587296,2[&rate=0.09471685770098645]:0.7894187685872964)[&rate=0.013432988518215843]:2.1073959082886162,(((3[&rate=0.008631141840071294]:2.954635184821335,((((((4[&rate=0.021091780610049588]:5.228341454014501,(12[&rate=0.08433787218391352]:0.39962515034769197,15[&rate=0.0062888804452891295]:2.9696251503476923)[&rate=0.03527651716223517…
tree STATE_154000 = ((1[&rate=0.016324618858165177]:2.899418768587296,2[&rate=0.010371821614433353]:0.7894187685872964)[&rate=0.0047252441637172845]:2.1073959082886162,(((3[&rate=0.005582248181431096]:2.954635184821335,((((((4[&rate=0.0012254770696669142]:3.2347560528905284,44[&rate=0.024305597398164836]:2.124756052890529)[&rate=0.03390194689165315]:1.9935854011239726,(12[&rate=0.0862429551098561…
tree STATE_155000 = ((1[&rate=0.02753956062373653]:4.468171015783241,2[&rate=0.011131923136838077]:2.358171015783242)[&rate=0.015180857993112121]:0.5645902336576611,(((3[&rate=0.004761934057332044]:2.4708283030090215,((((((4[&rate=0.0015545732254891632]:2.6519362145485346,44[&rate=0.024404875041041885]:1.5419362145485351)[&rate=0.03316536646269721]:2.828795049042288,(12[&rate=0.07842401943539969]…
tree STATE_156000 = ((1[&rate=0.010452902035720128]:3.607257591488427,2[&rate=0.008445801352682388]:1.4972575914884274)[&rate=0.014923588180148523]:1.6190486263499295,(((3[&rate=0.012593100007080874]:2.4708283030090215,((((((4[&rate=0.00566752038318607]:4.781367585066274,44[&rate=0.02373284629161486]:3.6713675850662746)[&rate=0.07516772744069118]:0.8668228563747178,(((((7[&rate=0.0242485780091935…
tree STATE_157000 = ((1[&rate=0.02188795429100422]:3.4666290523850662,2[&rate=0.009660124346484568]:1.3566290523850668)[&rate=0.005321471357135403]:1.7596771654532901,(((3[&rate=0.014349816408624004]:2.4708283030090215,((((((4[&rate=0.004974716891319377]:4.981098243935428,44[&rate=0.02881945961352845]:3.8710982439354282)[&rate=0.09758260446746544]:1.1829649634399466,((((((7[&rate=0.01246759559844…
tree STATE_158000 = ((1[&rate=0.0158506287460587]:3.0578746683999825,2[&rate=0.0248425866201298]:0.947874668399983)[&rate=0.0243349518680241]:2.121069248760776,(((3[&rate=0.013752048972366357]:3.629927867845147,(((((((4[&rate=0.005259729009243949]:4.247363789365995,44[&rate=0.025889127623005357]:3.1373637893659954)[&rate=0.07554992737565358]:1.9166994180093795,(((((7[&rate=0.01275431963491366]:0.…
tree STATE_159000 = ((1[&rate=0.005925328581176926]:3.0578746683999825,2[&rate=0.03291968894150005]:0.947874668399983)[&rate=0.004205360912486286]:2.121069248760776,(((3[&rate=0.015221997949646304]:3.629927867845147,((((((4[&rate=0.010949079001559772]:4.247363789365995,44[&rate=0.026692806775664737]:3.1373637893659954)[&rate=0.0427664973347866]:1.165587495891053,(((((((7[&rate=0.01288381463234399…
tree STATE_160000 = ((1[&rate=0.012762754816280922]:4.081085760879837,2[&rate=0.028529985245756062]:1.9710857608798378)[&rate=0.0028106486427705276]:1.0560849142927538,(((3[&rate=0.014071261246228766]:3.0765969851298323,((((((4[&rate=0.008065893376348212]:4.246139957495707,44[&rate=0.01373752440190122]:3.1361399574957076)[&rate=0.05699864122487475]:1.470080545957341,(12[&rate=0.07740479505290139]…
tree STATE_161000 = ((1[&rate=0.014085930547186175]:2.5111550128017512,2[&rate=0.03001679621157351]:0.4011550128017518)[&rate=0.003625793763260398]:2.6043428953208974,(((3[&rate=0.04395485173575676]:3.3979056217462755,(((((((4[&rate=0.009483655607043383]:5.495537700389939,44[&rate=0.015754242072263672]:4.385537700389939)[&rate=0.014742362314702736]:0.20510959299413045,(12[&rate=0.0773655264565635…
tree STATE_162000 = ((1[&rate=0.0300732015328476]:2.5111550128017512,2[&rate=0.061868848718452]:0.4011550128017518)[&rate=0.01544109801532806]:2.6043428953208974,(((3[&rate=0.024396666542674614]:2.7422912617785116,((((((4[&rate=0.009777980049590723]:4.798409262022293,44[&rate=0.0440477063827772]:3.6884092620222937)[&rate=0.03079903572839596]:1.1215018431533785,((((((7[&rate=0.01404005382823654]:0…
tree STATE_163000 = ((1[&rate=0.03189253911129745]:2.5111550128017512,2[&rate=0.08949456844651388]:0.4011550128017518)[&rate=0.016491004962129387]:2.6043428953208974,(((3[&rate=0.012005126326402254]:2.7831676171234463,((((((4[&rate=0.012005126326402254]:4.798409262022293,44[&rate=0.01892326387939823]:3.6884092620222937)[&rate=0.032654052904077496]:1.1215018431533785,(((((7[&rate=0.025929851820561…
tree STATE_164000 = ((1[&rate=0.03160931858266962]:2.5111550128017512,2[&rate=0.004412262238479703]:0.4011550128017518)[&rate=0.01556505435223276]:2.6043428953208974,(((3[&rate=0.005658333797984313]:2.7831676171234463,(((((((4[&rate=0.013331263044465259]:3.989148027490625,44[&rate=0.03752117693688734]:2.8791480274906256)[&rate=0.043077673496158285]:1.9307630776850466,((((((7[&rate=0.0199297762915…
tree STATE_165000 = ((1[&rate=0.026910743994359405]:3.102878947923088,2[&rate=0.014060616637269516]:0.9928789479230886)[&rate=0.020123340484568538]:2.0126189601995605,(((3[&rate=0.024990487756534036]:2.7831676171234463,((((((4[&rate=0.009567628737463512]:2.828877281999663,44[&rate=0.03394192156149489]:1.7188772819996636)[&rate=0.040133039277400494]:3.0632353452556096,(((((7[&rate=0.01586323507565…
tree STATE_166000 = ((1[&rate=0.029279545403951317]:2.4953782714611847,2[&rate=0.015710246530991966]:0.3853782714611853)[&rate=0.021949430529243124]:2.620119636661464,(((3[&rate=0.01237214383429142]:4.547453931420236,(((((((4[&rate=0.009584418483951031]:2.828877281999663,44[&rate=0.03762080764080581]:1.7188772819996636)[&rate=0.04805492726119157]:3.0632353452556096,((((((7[&rate=0.010462471299614…
tree STATE_167000 = ((1[&rate=0.030949770317125872]:2.8189332802755445,2[&rate=0.018603315039297356]:0.708933280275545)[&rate=0.012114555077407219]:2.296564627847104,(((3[&rate=0.01453720449169782]:4.547453931420236,((((((4[&rate=0.005686277419602101]:3.4983864120947032,44[&rate=0.04012598960910502]:2.388386412094704)[&rate=0.007997478372366926]:4.704501777650002,(((((7[&rate=0.07070122274235818]…
tree STATE_168000 = ((1[&rate=0.04034424692378957]:3.8446914513053585,2[&rate=0.0014073724768604982]:1.734691451305359)[&rate=0.03279048757380326]:1.27080645681729,(((3[&rate=0.01476074417218569]:3.408813315564835,((((((4[&rate=0.008715430828497807]:3.443030748812582,44[&rate=0.04145134148661631]:2.3330307488125825)[&rate=0.008994163358634419]:4.759857440932123,(((((7[&rate=0.04770938431427477]:0…
tree STATE_169000 = ((1[&rate=0.02565197216274723]:3.8446914513053585,2[&rate=0.0014483203029278702]:1.734691451305359)[&rate=0.023325354554358965]:1.27080645681729,(((3[&rate=0.015115589581127601]:3.408813315564835,((((((4[&rate=0.011009864338967308]:1.9444606648673428,44[&rate=0.06474943791448386]:0.8344606648673434)[&rate=0.013655141805618155]:6.212877065084882,5[&rate=0.0021988244393631824]:0…
tree STATE_170000 = ((1[&rate=0.024809954048740684]:2.4301900852749583,2[&rate=0.001881233073680302]:0.32019008527495885)[&rate=0.009612567363411617]:2.256738457766268,(((3[&rate=0.01113828166421731]:1.7440188685508957,((((((4[&rate=0.010208275249215958]:2.4932736032616702,44[&rate=0.06558609566200418]:1.3832736032616708)[&rate=0.007133425337477062]:5.7690472463354325,(5[&rate=0.00157021403880790…
tree STATE_171000 = ((1[&rate=0.04079972829387245]:2.4301900852749583,2[&rate=0.0025746154532287186]:0.32019008527495885)[&rate=0.010067578792003866]:3.381605758594752,(((3[&rate=0.018971532167943853]:3.621192792064029,((((((4[&rate=0.006941209995833497]:2.4344887738420553,44[&rate=0.06429798456056769]:1.3244887738420559)[&rate=0.012898345084940548]:4.364849075277924,(((((7[&rate=0.01462797120635…
tree STATE_172000 = ((1[&rate=0.007655812292095777]:3.632005875299832,2[&rate=0.05131045877083607]:1.5220058752998327)[&rate=0.04421129036636256]:1.6752179862107042,(((3[&rate=0.004734394416821828]:3.621192792064029,((((((4[&rate=0.00828400908893849]:2.4344887738420553,44[&rate=0.07006026126861328]:1.3244887738420559)[&rate=0.009548595975893095]:4.563160171597989,((((7[&rate=0.05131045877083607]:…
tree STATE_173000 = ((1[&rate=0.01860336823610705]:3.632005875299832,2[&rate=0.015532992067202043]:1.5220058752998327)[&rate=0.0010754965955675373]:1.9859338599976226,(((3[&rate=0.009096391000132828]:3.621192792064029,(((((4[&rate=0.0065120207447818875]:2.4344887738420553,44[&rate=0.059266588654185735]:1.3244887738420559)[&rate=0.024251638039619987]:3.814663662195585,((((7[&rate=0.012543735476124…
tree STATE_174000 = ((1[&rate=0.014127185984111092]:3.632005875299832,2[&rate=0.02462121277339256]:1.5220058752998327)[&rate=0.010091616594760051]:1.9859338599976226,(((3[&rate=0.0062854817276217795]:2.47898058749837,(((((4[&rate=0.0067109902163269815]:2.4344887738420553,44[&rate=0.0918581838873452]:1.3244887738420559)[&rate=0.011221611571479518]:3.6714548556588937,(((((7[&rate=0.0112216115714795…
tree STATE_175000 = ((1[&rate=0.023380956451221877]:3.5350687481315575,2[&rate=0.01773724166696978]:1.425068748131558)[&rate=0.006779931062274893]:3.187199216334008,(((3[&rate=0.013160576544059778]:2.47898058749837,(((((4[&rate=0.01016237829760331]:2.4344887738420553,44[&rate=0.0968056033561706]:1.3244887738420559)[&rate=0.01454647769416739]:3.1121876384921094,(((((7[&rate=5.777286615361441E-4]:0…
tree STATE_176000 = ((1[&rate=0.021325825389227112]:3.342883610766421,2[&rate=0.015868603129601568]:1.2328836107664216)[&rate=0.021325825389227112]:3.064647932142492,(((3[&rate=0.011530886938971566]:2.9151994329927433,((((((4[&rate=0.0025771116009380797]:2.0373016217846747,44[&rate=0.09752115359101121]:0.9273016217846752)[&rate=0.012834731174415154]:3.5368329857654146,(((7[&rate=6.929326483939703…
tree STATE_177000 = ((1[&rate=0.026181086162903683]:2.2503515305281283,2[&rate=0.015624611010833024]:0.14035153052812888)[&rate=0.026181086162903683]:3.5388577942334862,(((3[&rate=0.00952412518295328]:3.172435252260655,((((((4[&rate=0.004785701155154554]:2.0373016217846747,44[&rate=0.08889816591034175]:0.9273016217846752)[&rate=0.02996519324712498]:3.5368329857654146,(((((7[&rate=0.03213495060456…
tree STATE_178000 = ((1[&rate=0.029905593480233274]:2.2503515305281283,2[&rate=0.07316355281442632]:0.14035153052812888)[&rate=0.02920037748584443]:3.5218103437420893,(((3[&rate=0.0037087603155688095]:3.172435252260655,(((((((4[&rate=0.004739814673907859]:2.1526161292611476,44[&rate=0.11251750912043441]:1.0426161292611482)[&rate=0.037343235790243026]:3.4215184782889416,((((((7[&rate=0.02535890160…
tree STATE_179000 = ((1[&rate=0.031541705842684856]:2.2503515305281283,2[&rate=0.07275147707345314]:0.14035153052812888)[&rate=0.00931754294894028]:3.6112601173117724,(((3[&rate=0.004156396451453141]:4.3936868293991935,(((((((4[&rate=0.006062420824718546]:3.5581154875855177,44[&rate=0.04687875831029683]:2.4481154875855182)[&rate=0.02015454886029753]:1.964275882067394,((((((7[&rate=0.0087584055192…
tree STATE_180000 = ((1[&rate=0.011004689608386414]:4.159279260694753,2[&rate=0.019401276418082036]:2.049279260694753)[&rate=0.04950037858994904]:0.8663053896803916,(((3[&rate=0.003177209710004683]:2.724708571223431,(((((((4[&rate=0.004759588276749787]:3.9364503909100783,44[&rate=0.04253331941584869]:2.826450390910079)[&rate=0.017226503377609528]:2.416473429609237,((((((7[&rate=0.0390526757039821…
tree STATE_181000 = ((1[&rate=0.0305190395648604]:3.0857692477272707,2[&rate=0.01893502727086691]:0.9757692477272712)[&rate=0.024543488768806087]:1.574477342973303,(((3[&rate=0.015123832487543834]:2.6473108430870482,(((((((4[&rate=0.010934528397403082]:1.968064513895655,44[&rate=0.055389725889392144]:0.8580645138956555)[&rate=0.020656913719189013]:4.38485930662366,((((((7[&rate=0.0456752735140208…
tree STATE_182000 = ((1[&rate=0.024663290841233837]:2.455795444756987,2[&rate=0.07746641963313003]:0.34579544475698754)[&rate=0.014763951770916219]:2.2044511459435867,(((3[&rate=0.014418545930081392]:3.898744748764301,(((((((4[&rate=0.039889249434491215]:1.8144568592319494,44[&rate=0.05510813990987427]:0.70445685923195)[&rate=0.004276135332258767]:4.707047931134191,((((((7[&rate=0.043018987821762…
tree STATE_183000 = ((1[&rate=0.02455575354970256]:2.455795444756987,2[&rate=0.07919741501353857]:0.34579544475698754)[&rate=0.014053425855424328]:2.334118341552788,(((3[&rate=0.013710651198405087]:3.898744748764301,((((((((4[&rate=0.03963086740506076]:1.8144568592319494,44[&rate=0.030248512144352455]:0.70445685923195)[&rate=0.0035836892405508103]:4.444273250878599,((7[&rate=0.04654139216926998]:…
tree STATE_184000 = ((1[&rate=0.0267412325444637]:2.330506806497702,2[&rate=0.08498622195982666]:0.2205068064977027)[&rate=0.028054695896887]:2.459406979812073,(((3[&rate=0.013843425230909109]:3.570837701955817,(((((((4[&rate=0.04190070501007631]:1.8144568592319494,44[&rate=0.03327242671609429]:0.70445685923195)[&rate=0.003212523012338099]:3.4428497492093193,((((7[&rate=0.031672071922309517]:2.33…
tree STATE_185000 = ((1[&rate=0.023217563971727466]:2.330506806497702,2[&rate=0.06845623103789168]:0.2205068064977027)[&rate=0.021829752660897418]:2.459406979812073,((3[&rate=0.014275000248003263]:4.137258371147503,((((((((4[&rate=0.0487890122776748]:2.0596640936810218,44[&rate=0.036319502741569955]:0.9496640936810223)[&rate=0.009557485888598071]:3.197642514760247,(((7[&rate=0.038932096580571625]…
tree STATE_186000 = ((1[&rate=0.02174439984914239]:2.332958466092059,2[&rate=0.06837092770815408]:0.22295846609205938)[&rate=0.020369841973209197]:2.456955320217716,(((3[&rate=0.0232143364115671]:4.137258371147503,(((((((4[&rate=0.031042286164406806]:2.982734812507452,44[&rate=0.03493231846556421]:1.8727348125074528)[&rate=0.008490821073580726]:4.194423407857077,(((((7[&rate=0.037600138675671524]…
tree STATE_187000 = ((1[&rate=0.039175549480987164]:2.281397516161313,2[&rate=0.07086568496866398]:0.1713975161613135)[&rate=0.006316855359000599]:2.453752451073143,(((3[&rate=0.021210363723455777]:4.088729187001164,(((((((4[&rate=0.022734110398695155]:2.784732344974909,44[&rate=0.06536611822467352]:1.6747323449749096)[&rate=0.008477649409538386]:4.122891470502651,((((((7[&rate=0.0126595909305547…
tree STATE_188000 = ((1[&rate=0.042074031592931244]:2.281397516161313,2[&rate=0.07109137237485251]:0.1713975161613135)[&rate=0.007539158016031843]:3.794248954797787,(((3[&rate=0.011594209332471902]:4.088729187001164,(((((((4[&rate=0.024747816017406322]:2.6893485610194467,44[&rate=0.065956020537865]:1.5793485610194473)[&rate=0.009906411876406847]:4.6968740779424,((((((7[&rate=0.014373012808710625]…
tree STATE_189000 = ((1[&rate=0.04389515700694501]:2.2753210701103654,2[&rate=0.07419684438063943]:0.165321070110366)[&rate=0.008391569858708781]:3.102614509903219,(((3[&rate=0.01639900021414786]:4.083010033848289,((((((((4[&rate=0.013976873565559746]:2.685132218350695,44[&rate=0.06883340362293407]:1.5751322183506957)[&rate=0.011190144053848411]:2.712493682804073,(((((7[&rate=0.004353167041779923…
tree STATE_190000 = ((1[&rate=0.038938578841548006]:2.687206564461377,2[&rate=0.006113847814392294]:0.5772065644613775)[&rate=0.008889085168271112]:2.2305661416263405,(((3[&rate=0.012250913751107022]:3.7588023861197257,(((((((((4[&rate=0.015719961784976963]:3.048781619372523,44[&rate=0.11470074991664674]:1.9387816193725236)[&rate=0.007911162596247108]:2.1134543256175,(((((7[&rate=0.02217193172294…
tree STATE_191000 = ((1[&rate=0.0363157305292855]:3.113292592247113,2[&rate=0.02126176335391848]:1.0032925922471136)[&rate=0.01475984542105594]:1.8021027578234623,(((3[&rate=0.014129255374451713]:2.6408705586520895,(((((((4[&rate=0.016797621073132603]:3.048781619372523,44[&rate=0.01716103283517051]:1.9387816193725236)[&rate=0.009261834402012746]:4.342188170711307,((((((7[&rate=0.02423929047384488…
tree STATE_192000 = ((1[&rate=0.019910440343997582]:3.5722152022514067,2[&rate=0.0229278412423024]:1.4622152022514072)[&rate=0.01627006425730774]:1.3431801478191687,(((3[&rate=0.016946407664341984]:3.587288005104398,((((((4[&rate=0.01729344111280114]:3.6875538734295397,44[&rate=0.07109119225857231]:2.5775538734295402)[&rate=0.01049999480837397]:3.7371485272246225,((((((7[&rate=0.01627006425730774…
tree STATE_193000 = ((1[&rate=0.0236801016906486]:3.2757988184605153,2[&rate=0.057404237825512634]:1.165798818460516)[&rate=0.020058103278748008]:1.687344702189101,(((3[&rate=0.030990907133700257]:3.6288510043238063,((((((4[&rate=0.009329093945775429]:3.0396734959071487,44[&rate=0.06742210678948109]:1.9296734959071493)[&rate=0.02253551898312928]:4.421455541323862,((((((7[&rate=0.02005810327874800…
tree STATE_194000 = ((1[&rate=0.023941122954734613]:2.5871978271075946,2[&rate=0.030882175521899678]:0.4771978271075952)[&rate=0.015269671106914155]:2.4191230392510263,(((3[&rate=0.030882175521899678]:4.7483602297388146,(((((((4[&rate=0.008926468011076487]:3.0396734959071487,44[&rate=0.039354240911206435]:1.9296734959071493)[&rate=0.004562509190254461]:4.453845301097314,((((((7[&rate=0.0199177864…
tree STATE_195000 = ((1[&rate=0.029210613607525228]:2.9516646581951207,2[&rate=0.04284306448951714]:0.8416646581951213)[&rate=0.019115998677627408]:2.0546562081635003,(((3[&rate=0.017179950083845413]:4.033163519890586,(((((((4[&rate=0.011733612636559625]:1.732015328947405,44[&rate=0.0694256337477743]:0.6220153289474055)[&rate=0.005711312108242913]:5.595399345200555,((((((((7[&rate=0.0487472948633…
tree STATE_196000 = ((1[&rate=0.02103808050693275]:3.3483821314945246,2[&rate=0.012343740573585078]:1.2383821314945251)[&rate=0.016496340721124315]:1.6579387348640964,(((3[&rate=0.011234378287736367]:4.033163519890586,((((((4[&rate=0.009799410956978956]:1.732015328947405,44[&rate=0.06042463488561422]:0.6220153289474055)[&rate=0.0054610641919384025]:5.420872112857062,((((((7[&rate=0.01453901851026…
tree STATE_197000 = ((1[&rate=0.019444388272903484]:2.1099999999999994,2[&rate=0.019771419864785124]:0.0)[&rate=0.015239222453003614]:3.1255075202491085,(((3[&rate=0.029971777643640347]:4.033163519890586,(((((((4[&rate=0.007680373548949551]:2.2214406183865414,44[&rate=0.07640408937322453]:1.111440618386542)[&rate=0.02573977047080001]:2.819817170961276,((((((7[&rate=0.010152254888055897]:1.0039424…
tree STATE_198000 = ((1[&rate=0.023588139820233035]:2.1099999999999994,2[&rate=0.02482316560725762]:0.0)[&rate=0.015117024355597874]:3.1255075202491085,(((3[&rate=0.03165528460195306]:3.9106836515049466,(((((((4[&rate=0.011982766595779591]:2.2214406183865414,44[&rate=0.09859853260475056]:1.111440618386542)[&rate=0.020573977816242733]:2.4488662540096193,(((((7[&rate=0.010315813477609136]:0.9101160…
tree STATE_199000 = (1[&rate=0.022838950833436417]:5.235507520249108,(2[&rate=0.022389708109577806]:2.2131143549639773,(((3[&rate=0.02975185626805182]:3.9106836515049466,(((((((4[&rate=0.009145094027024563]:1.5176518727172272,44[&rate=0.10940904670587928]:0.4076518727172278)[&rate=0.03038726456675511]:3.1526549996789335,((((7[&rate=0.007645846086723633]:0.6624033119560906,13[&rate=0.2066683696328…
tree STATE_200000 = ((1[&rate=0.012354148989269368]:4.4192116342645775,2[&rate=0.03556802302582204]:2.309211634264578)[&rate=8.925670684858009E-4]:0.8116040319733173,(((3[&rate=0.008547221980620984]:3.4223557920172567,((((((((4[&rate=0.0036829584880495535]:1.5176518727172272,44[&rate=0.10863175827710536]:0.4076518727172278)[&rate=0.027008092935601836]:3.4453595427135078,(((7[&rate=0.0409083508513…
tree STATE_201000 = ((1[&rate=0.02754087822289609]:3.4793318877488844,2[&rate=0.0019159125092131077]:1.369331887748885)[&rate=0.01006678884935093]:1.7514837784890105,(((3[&rate=0.018226594559113365]:3.5336085362663923,((((((4[&rate=0.003949096936749019]:1.5176518727172272,44[&rate=0.10288229950107051]:0.4076518727172278)[&rate=0.008886139779699518]:5.6842767433816626,((((7[&rate=0.041317146192627…
tree STATE_202000 = ((1[&rate=0.02849059401293203]:3.4793318877488844,2[&rate=0.013057472036736696]:1.369331887748885)[&rate=0.0065338169213075]:1.7514837784890105,(((3[&rate=0.008324206197560247]:3.3525742689637923,(((((4[&rate=0.011712698597973234]:1.5176518727172272,44[&rate=0.1897558685269638]:0.4076518727172278)[&rate=0.009961406488402387]:5.6842767433816626,(((((7[&rate=0.04306810166471847]…
tree STATE_203000 = ((1[&rate=0.028646498475619276]:2.894532445580637,2[&rate=0.043972371492177385]:0.7845324455806377)[&rate=0.006859940431838793]:2.3362832206572577,(((3[&rate=0.006407238323170736]:3.3525742689637923,((((((4[&rate=0.012088300985476995]:1.5176518727172272,44[&rate=0.1804591768290507]:0.4076518727172278)[&rate=0.011318932836212988]:4.874149745547758,((((((7[&rate=0.01131893283621…
tree STATE_204000 = ((1[&rate=0.018285800245500007]:4.3934539697126525,2[&rate=0.0740130665491263]:2.283453969712653)[&rate=0.008227931582713887]:0.8373616965252424,(((3[&rate=0.017959369824072605]:3.096484985538531,((((((4[&rate=0.005036527290683208]:1.5176518727172272,44[&rate=0.13628381560097022]:0.4076518727172278)[&rate=0.017637709633137492]:3.0831982083808676,((((7[&rate=0.05156869299071032…
tree STATE_205000 = ((1[&rate=0.014329055997601347]:3.4257511352571512,2[&rate=0.04309864176000408]:1.3157511352571518)[&rate=0.009580830110345665]:1.2147431356052536,(((3[&rate=0.008635946985910688]:2.9118428829354954,(((((((4[&rate=0.0032549980245730097]:1.443926672677751,44[&rate=0.1790113180463824]:0.33392667267775167)[&rate=0.013693534719589378]:3.6674793105877868,(((7[&rate=0.05275745701493…
tree STATE_206000 = ((1[&rate=0.010552502293536978]:3.4257511352571512,2[&rate=0.0555813471370204]:1.3157511352571518)[&rate=0.008895366581578594]:1.2147431356052536,(((3[&rate=0.015152959884261337]:2.9118428829354954,(((((((4[&rate=0.022917848835536093]:1.443926672677751,44[&rate=0.25080041259708497]:0.33392667267775167)[&rate=0.0076200876372173165]:3.6674793105877868,((((7[&rate=0.0519485194345…
tree STATE_207000 = ((1[&rate=0.01117044274036542]:4.2001392102616535,2[&rate=0.008917283630737276]:2.090139210261654)[&rate=0.0024810414408024824]:0.44035506060075136,(((3[&rate=0.014148359895994833]:2.9118428829354954,(((((((4[&rate=0.02171943740714345]:1.443926672677751,44[&rate=0.2590594818016113]:0.33392667267775167)[&rate=0.010870819808293622]:3.6472240033695975,(((7[&rate=0.010576689510281…
tree STATE_208000 = ((1[&rate=0.014437056289494259]:4.568345644370993,2[&rate=0.034006717172879244]:2.4583456443709935)[&rate=0.02740441233780127]:0.07214862649141196,(((3[&rate=0.0015543592617868688]:2.9118428829354954,((((((((4[&rate=0.008427489792466093]:1.443926672677751,44[&rate=0.26742562491233196]:0.33392667267775167)[&rate=0.02119776972611642]:3.6472240033695975,((((7[&rate=0.009866240895…
tree STATE_209000 = ((1[&rate=0.04115034816226968]:2.4518139866338373,2[&rate=0.03755843401758082]:0.3418139866338379)[&rate=0.030843461429822774]:2.1886802842285675,(((3[&rate=0.0027755687931106244]:2.9118428829354954,(((((((4[&rate=0.016112070318243497]:1.443926672677751,44[&rate=0.2388761917400137]:0.33392667267775167)[&rate=0.004397052320707994]:3.6472240033695975,((((7[&rate=0.01395300545715…
tree STATE_210000 = ((1[&rate=0.038296602268554386]:3.381794213140857,2[&rate=0.00811347152989877]:1.2717942131408577)[&rate=0.026289342842980925]:1.2587000577215477,(((3[&rate=0.0017741402826304]:2.9118428829354954,(((((((4[&rate=0.012934035355969755]:1.443926672677751,44[&rate=0.2719293449687782]:0.33392667267775167)[&rate=0.0032515279823078134]:3.6472240033695975,(((7[&rate=0.01162028307055703…
tree STATE_211000 = ((1[&rate=0.0353954443939091]:3.212576124954026,2[&rate=0.008637910235760942]:1.1025761249540267)[&rate=0.011513134147073154]:1.4279181459083787,(((3[&rate=0.0019391553935230493]:2.9118428829354954,(((((((4[&rate=0.010319544641845403]:1.443926672677751,44[&rate=0.24529064857844737]:0.33392667267775167)[&rate=0.003472737837143252]:3.37938323107236,(((7[&rate=0.04243682767687667…
tree STATE_212000 = ((1[&rate=0.018615375776433265]:3.235890760180723,2[&rate=0.011252753719906984]:1.1258907601807238)[&rate=0.00752209733918969]:1.4046035106816817,(((3[&rate=0.00190923978511729]:2.9118428829354954,(((((((4[&rate=0.008354213035883093]:1.443926672677751,44[&rate=0.13238136612627205]:0.33392667267775167)[&rate=0.004138584324846811]:3.0809590373091,((((7[&rate=0.04275400388467115]…
tree STATE_213000 = ((1[&rate=0.0429165818442257]:3.235890760180723,2[&rate=0.022138246750929617]:1.1258907601807238)[&rate=0.02628701118700637]:0.9886567050413078,(((3[&rate=0.003025461932076236]:2.9118428829354954,(((((((4[&rate=0.010670043458259343]:2.045088490985883,44[&rate=0.12294580487903534]:0.9350884909858834)[&rate=0.00422239081177884]:2.479797219000968,((((7[&rate=0.03178860341195012]:…
tree STATE_214000 = ((1[&rate=0.0454705127839619]:2.1099999999999994,2[&rate=0.04057988710357315]:0.0)[&rate=0.012550951329282647]:2.4195559305335266,((((3[&rate=0.0039816331379520335]:2.9118428829354954,(((((4[&rate=0.012206648928606106]:2.4791350130288805,44[&rate=0.09542031293963595]:1.369135013028881)[&rate=0.017050583885218108]:2.641527512524654,(((7[&rate=0.020357611572093648]:0.78733776243…
tree STATE_215000 = ((1[&rate=0.044092812089582566]:2.1099999999999994,2[&rate=0.03785851301593779]:0.0)[&rate=0.017078495550028727]:3.432079534443794,((((3[&rate=0.0032661744344115286]:2.9118428829354954,(((((((4[&rate=0.04036700119383288]:1.5583060365549457,44[&rate=0.10365669470784074]:0.4483060365549463)[&rate=0.014226990607739071]:4.146591199635754,(((((7[&rate=0.009992277669353553]:0.194951…
tree STATE_216000 = ((1[&rate=0.042868755726473674]:2.1099999999999994,2[&rate=0.036673999514948506]:0.0)[&rate=0.03959595337768404]:3.432079534443794,((((3[&rate=0.021666282523863184]:2.9118428829354954,(((((((4[&rate=0.016855979488483313]:3.4480375740218285,44[&rate=0.04560528049294866]:2.338037574021829)[&rate=0.010634715945265652]:2.1406731761577333,((((7[&rate=0.013848810334756533]:1.0296533…
tree STATE_217000 = ((1[&rate=0.04306386998142463]:2.253214420658054,2[&rate=0.03556818220983417]:0.14321442065805456)[&rate=0.024448410752524987]:3.2888651137857394,((((3[&rate=0.006261987537092928]:2.9118428829354954,((((((4[&rate=0.008175972827324723]:2.064873215993078,44[&rate=0.04577831146810585]:0.9548732159930786)[&rate=0.04878312548996263]:3.0890737209549712,((((((7[&rate=0.01377837511868…
tree STATE_218000 = ((1[&rate=0.039701063817409066]:2.253214420658054,2[&rate=0.03204939560696308]:0.14321442065805456)[&rate=0.014789122492814404]:3.2888651137857394,((((3[&rate=0.01511897500330074]:2.437264666099132,((((((4[&rate=0.006179395160870115]:4.402381239443681,(((14[&rate=0.005876125287694587]:1.4909208295554954,(19[&rate=0.016831558639201237]:7.398704329612492,42[&rate=0.3519267323056…
tree STATE_219000 = ((1[&rate=0.019822760240844735]:4.577906893902011,2[&rate=0.024018660975034824]:2.4679068939020112)[&rate=0.07780747916904927]:0.9641726405417828,(((3[&rate=0.01618754147400356]:2.437264666099132,(((((((4[&rate=0.00643996056885366]:4.3019083711798665,((14[&rate=0.04818863191213528]:0.3936971680581074,(19[&rate=0.018557543668956483]:7.398704329612492,42[&rate=0.4603165458125981…
tree STATE_220000 = ((1[&rate=0.01199366782180141]:6.032185922904141,(((3[&rate=0.021890984187325758]:2.6397735175454926,(((((4[&rate=0.0059821898509794915]:6.1342786823738855,(((((((7[&rate=0.02065362129134217]:1.2400731821288105,37[&rate=0.030567424933933877]:1.2400731821288105)[&rate=0.03250726853149319]:0.4662910562196245,32[&rate=0.014052835189315233]:1.706364238348435)[&rate=0.0128588841923…
tree STATE_221000 = ((1[&rate=0.0076316991955464085]:5.429923413314576,(((3[&rate=0.006410875390528475]:3.8745732654256244,(((4[&rate=0.0044836650940091195]:6.1342786823738855,((((((7[&rate=0.006895122752153981]:1.47232807903195,13[&rate=0.011357548631212655]:1.47232807903195)[&rate=0.023731191872839126]:0.5685819515701986,(32[&rate=0.011943842860545265]:0.23732335848801256,37[&rate=0.02426925158…
tree STATE_222000 = ((1[&rate=0.01427878377555374]:5.4752349952443495,2[&rate=0.010379964065732349]:3.36523499524435)[&rate=0.04965459950063466]:0.4796331206791251,(((3[&rate=0.008953420202259872]:3.8745732654256244,((((((4[&rate=0.006645714691212956]:5.996237170492641,(((((7[&rate=0.009237752709390798]:1.7997966019014058,(32[&rate=0.014919879678366055]:0.235424630376329,37[&rate=0.02716106255050…
tree STATE_223000 = ((1[&rate=0.012996147879842105]:4.566925955092927,2[&rate=0.011779220921161855]:2.4569259550929274)[&rate=0.04987196021692746]:1.3879421608305478,(((3[&rate=0.006510404136076951]:3.817254649304907,(((((((4[&rate=0.005693995565388031]:4.905501027032436,((((7[&rate=0.04060283364969251]:0.13648305846521325,(32[&rate=0.011190518114952927]:0.08652721709086464,37[&rate=0.06558541410…
tree STATE_224000 = ((1[&rate=0.035765714303134195]:5.04904366509551,2[&rate=0.01381660988336546]:2.939043665095511)[&rate=0.007218211559425844]:0.9058244508279643,(((3[&rate=0.009510352480273425]:3.817254649304907,(((((((4[&rate=0.00835929706557998]:5.30772112606148,(((7[&rate=0.010686816445667451]:0.13648305846521325,(32[&rate=0.019743111977907696]:0.020782544996063024,37[&rate=0.01190096790258…
tree STATE_225000 = ((1[&rate=0.02092616305347038]:3.4053815872941158,2[&rate=0.006329627847267282]:1.2953815872941163)[&rate=0.006071724858300695]:2.7350978629086455,(((3[&rate=0.0178696523136415]:3.4375695881444557,((((((((4[&rate=0.006847040608107832]:5.110492718025608,44[&rate=0.016300685751632283]:4.000492718025608)[&rate=0.017070731612113733]:0.22719381858643217,(((7[&rate=0.005037108566121…
tree STATE_226000 = ((1[&rate=0.019917956578784136]:3.8651467859765916,2[&rate=0.03127315855563298]:1.7551467859765921)[&rate=0.005850751477174198]:1.8963381167331121,(((3[&rate=0.0063430563807865695]:4.330848822224169,(((((((4[&rate=0.0063430563807865695]:5.03931536288075,(((7[&rate=0.004359697296552411]:0.06028637396565273,32[&rate=0.012567525388196893]:0.06028637396565273)[&rate=0.060411801661…
tree STATE_227000 = ((1[&rate=0.018310954167591473]:4.509963278367309,2[&rate=0.027394432888900887]:2.3999632783673093)[&rate=8.200735298955194E-4]:1.251521624342395,(((3[&rate=0.0055794548869574105]:4.330848822224169,(((((((4[&rate=0.0022717881586070705]:5.03931536288075,44[&rate=0.030996283976872138]:3.9293153628807502)[&rate=0.010920638706662504]:0.027118266813470626,((((7[&rate=0.022624774835…
tree STATE_228000 = ((1[&rate=0.010459699739423414]:5.481527415086944,2[&rate=0.006265801672783342]:3.3715274150869448)[&rate=0.04657409485529099]:0.2799574876227595,(((3[&rate=0.009842385072606043]:4.330848822224169,(((((((4[&rate=0.004685431030226866]:4.986320930222504,(((((7[&rate=0.22276689577905362]:0.22849060259391152,37[&rate=0.022213388668440692]:0.22849060259391152)[&rate=0.0051153551457…
tree STATE_229000 = ((1[&rate=0.007020941276432391]:3.1628841469686435,2[&rate=0.0043118756326581045]:1.052884146968644)[&rate=0.008281941753721565]:2.835824559692618,(((3[&rate=0.0065272212522418304]:4.330848822224169,(((((((4[&rate=0.0026812797960416774]:5.693314818283373,(((((7[&rate=0.27453738924751914]:0.12556852278628128,37[&rate=0.12405189845396697]:0.12556852278628128)[&rate=0.03989044481…
tree STATE_230000 = ((1[&rate=0.006992599593795024]:5.998708706661262,2[&rate=0.008466133009407923]:3.8887087066612622)[&rate=0.003027964101852913]:0.1288434526123865,(((3[&rate=0.006512168070305949]:4.330848822224169,((((((4[&rate=0.015446740731065398]:5.693314818283373,((((((7[&rate=0.1075325514370186]:0.051149225927968445,37[&rate=0.02009903631697194]:0.051149225927968445)[&rate=0.003308406931…
tree STATE_231000 = ((1[&rate=0.011046981712479458]:6.24079494924225,2[&rate=0.011342764220045631]:4.130794949242251)[&rate=0.025461790126385615]:0.20022997165867196,(((3[&rate=0.009283288081110725]:4.295760528928106,(((((((4[&rate=0.01954639973544986]:5.6647972580452475,((((((7[&rate=0.10411651631531618]:0.5288702373134129,37[&rate=0.057003052369030235]:0.5288702373134129)[&rate=0.03908254320601…
tree STATE_232000 = ((1[&rate=0.010885547315670915]:4.795063835026845,2[&rate=0.019734237221107138]:2.6850638350268454)[&rate=0.016840718272365284]:1.6459610858740774,(((3[&rate=0.009134051076969359]:4.295760528928106,(((((((4[&rate=0.019354835815193]:5.025631071153931,(((((7[&rate=0.02299236748877833]:0.5288702373134129,32[&rate=0.0330645286941319]:0.5288702373134129)[&rate=0.038929153097449536]…
tree STATE_233000 = ((1[&rate=0.010394569100295396]:5.09574234521682,2[&rate=0.009536081661678674]:2.9857423452168206)[&rate=0.015928658892804183]:1.34090675927132,(((3[&rate=0.00868192529879454]:4.456039990036082,((((((4[&rate=0.0199141629991743]:4.675838422720652,(((((7[&rate=0.02196046540176058]:0.526339732796199,32[&rate=0.1059845213669263]:0.526339732796199)[&rate=0.016955989330330365]:0.786…
tree STATE_234000 = ((1[&rate=0.021886623806359196]:3.671321586689615,2[&rate=0.010296951772898619]:1.5613215866896155)[&rate=0.053892911413911206]:2.765327517798525,(((3[&rate=0.009399184583523137]:4.8512863995906415,((((((4[&rate=0.020271202087158862]:5.090596808411679,((((7[&rate=0.01801764726808198]:1.501589960242459,32[&rate=0.10701455132067778]:1.501589960242459)[&rate=0.023167931514239983]…
tree STATE_235000 = ((1[&rate=0.02501250920319129]:3.671321586689615,2[&rate=0.00905820266323782]:1.5613215866896155)[&rate=0.047194639696140496]:2.765327517798525,(((3[&rate=0.018851952979933972]:3.91757835194867,(((((4[&rate=0.0030593011544339066]:5.927210072421982,(((((((7[&rate=0.007477286608993199]:1.501589960242459,37[&rate=0.03426738200624787]:1.501589960242459)[&rate=0.0035061744479108247…
tree STATE_236000 = ((1[&rate=0.02423440728277021]:3.636057688315965,2[&rate=0.017169222939193724]:1.5260576883159658)[&rate=0.04927124846835962]:2.762942751917315,(((3[&rate=0.005860651497007517]:4.67708831285448,(((((((4[&rate=0.0025386373644856954]:4.705820229218546,((((7[&rate=0.007637448355163958]:1.9691944875570506,(32[&rate=0.008907513423566075]:0.9360158046558524,37[&rate=0.04202398386179…
tree STATE_237000 = ((1[&rate=0.025928482235258545]:3.0101411612855458,2[&rate=0.10715498860048507]:0.9001411612855463)[&rate=0.0017542322402727011]:3.4235987193909665,(((3[&rate=0.008124943396230962]:4.67708831285448,((((((((4[&rate=0.003036883896594564]:4.549707328621309,44[&rate=0.01869108223703085]:3.43970732862131)[&rate=0.011520713569835203]:0.5853460274731397,((((7[&rate=0.0064131066123282…
tree STATE_238000 = ((1[&rate=0.012169303664128248]:3.0101411612855458,2[&rate=0.05397047342915904]:0.9001411612855463)[&rate=0.012978482738926033]:3.4235987193909665,(((3[&rate=0.019809067215134216]:5.076413381596382,((((((((4[&rate=0.0031786150539544287]:3.126705556633361,44[&rate=0.02464104946403438]:2.0167055566333616)[&rate=0.02419392334828638]:1.9885708494471963,((((7[&rate=0.02464104946403…
tree STATE_239000 = ((1[&rate=0.024766374506796973]:3.0101411612855458,2[&rate=0.050239142494710544]:0.9001411612855463)[&rate=0.009920181839564982]:3.066294582340028,(((3[&rate=0.010169373708987458]:5.076413381596382,(((((((4[&rate=0.0018694550879358141]:3.059568521735965,44[&rate=0.020322569939786747]:1.9495685217359657)[&rate=0.021223828084264405]:2.591823327885294,(((((7[&rate=0.0075788406583…
tree STATE_240000 = ((1[&rate=0.04501362471803128]:2.4434099511854654,2[&rate=0.049755052538018506]:0.333409951185466)[&rate=0.00912128717703408]:4.49012202517175,(((3[&rate=0.015068156889207993]:5.076413381596382,(((((((4[&rate=0.0015924448144032024]:4.282948501200533,44[&rate=0.018877976998761967]:3.1729485012005334)[&rate=0.005645433042729206]:1.3684433484207261,((((7[&rate=0.02020617373281768…
tree STATE_241000 = ((1[&rate=0.049252245257139456]:2.4434099511854654,2[&rate=0.05642658545631802]:0.333409951185466)[&rate=0.009651190770664531]:4.49012202517175,(((3[&rate=0.00770007230794666]:5.247445716995671,((((((((4[&rate=0.0020227174633777483]:4.282948501200533,44[&rate=0.020575532672727388]:3.1729485012005334)[&rate=0.006119982430106122]:1.6000157808313702,((((7[&rate=0.0041678918387375…
tree STATE_242000 = ((1[&rate=0.05116225835666222]:2.4434099511854654,2[&rate=0.027919968840985347]:0.333409951185466)[&rate=0.01422458383701307]:3.5598036119864744,(((3[&rate=0.0194158561120812]:5.247445716995671,((((((((4[&rate=0.004000768558647767]:4.282948501200533,44[&rate=0.011911766326203296]:3.1729485012005334)[&rate=0.016379396495057697]:1.7487071185310512,((((7[&rate=0.02503117215067409…
tree STATE_243000 = ((1[&rate=0.0507881423927684]:2.4434099511854654,2[&rate=0.09704883505533217]:0.333409951185466)[&rate=0.011035264975619869]:4.039361702173984,(((3[&rate=0.009431381613802175]:4.491340056934597,((((((((4[&rate=0.0037451075926557263]:4.282948501200533,44[&rate=0.013245689491632974]:3.1729485012005334)[&rate=0.005532978746106251]:1.7487071185310512,((((7[&rate=0.0067186733138329…
tree STATE_244000 = ((1[&rate=0.025130932718734116]:2.475023276266512,2[&rate=0.08606378714168988]:0.36502327626651265)[&rate=0.007669260481209483]:3.35227397521583,(((3[&rate=0.01126198747062394]:4.500582588851458,(((((((4[&rate=0.0054074196942475545]:5.024013265719351,44[&rate=0.01468016777753007]:3.914013265719351)[&rate=0.0036935927931426426]:1.0152052338385253,((((7[&rate=0.00831314852013854…
tree STATE_245000 = ((1[&rate=0.023169066422991026]:2.475023276266512,2[&rate=0.09739031910209746]:0.36502327626651265)[&rate=0.005802925245535952]:2.666036062757513,(((3[&rate=0.009084175688337283]:4.798221336702959,(((((((4[&rate=0.01667233558441389]:2.484881767349343,44[&rate=0.012375551289483457]:1.3748817673493434)[&rate=0.002474694947321856]:3.554336732208533,(((7[&rate=0.06120862827277869]…
tree STATE_246000 = ((1[&rate=0.02119369407622036]:2.475023276266512,2[&rate=0.09790163904333828]:0.36502327626651265)[&rate=0.006715659865200223]:3.3209819610959244,(((3[&rate=0.010217131422513778]:4.831872387106031,((((((((4[&rate=0.016127712733100888]:2.484881767349343,44[&rate=0.0637800957075906]:1.3748817673493434)[&rate=0.013077117793947846]:0.1784668741119546,7[&rate=0.03680714117684585]:2…
tree STATE_247000 = ((1[&rate=0.016104908986973237]:2.516427604224596,2[&rate=0.08720344281613429]:0.40642760422459645)[&rate=0.005232534741222381]:3.2647954094565037,((((3[&rate=0.015110112682955243]:4.831872387106031,(((((((4[&rate=0.008183375330402894]:1.907288369373962,7[&rate=0.1135339657463693]:1.907288369373962)[&rate=0.02437161060787552]:0.7560602720873355,44[&rate=0.07211179593663034]:1.…
tree STATE_248000 = ((1[&rate=0.04954750033903983]:2.516427604224596,2[&rate=0.08082074074285406]:0.40642760422459645)[&rate=0.007718961970759383]:3.2647954094565037,(((3[&rate=0.010263566688083174]:4.260996666494719,(((((((4[&rate=0.020443475287590773]:1.5327445448512798,7[&rate=0.11143552472931367]:1.5327445448512798)[&rate=0.020809941064742817]:1.1306040966100177,44[&rate=0.04546801806978975]:…
tree STATE_249000 = ((1[&rate=0.03832597972952585]:2.516427604224596,2[&rate=0.04701295650075957]:0.40642760422459645)[&rate=0.009169887299381509]:3.4996147164894964,(((3[&rate=0.00434429930270135]:4.747735615652594,(((((((4[&rate=0.036796726555379494]:2.0467846240160696,7[&rate=0.026111787158667184]:2.0467846240160696)[&rate=0.013449709027409258]:0.6165640174452278,44[&rate=0.04701295650075957]:…
tree STATE_250000 = ((1[&rate=0.031834006870826166]:2.588799916749494,2[&rate=0.0458755326964971]:0.4787999167494945)[&rate=0.008084112092393495]:4.1083158636681745,((3[&rate=0.0033727886048770406]:5.855345303214563,(((((((4[&rate=0.013753568695998333]:2.7132221803107583,(7[&rate=0.02443336233212943]:2.696779407418923,44[&rate=0.023506117831940017]:1.5867794074189234)[&rate=0.029868122207280683]:…
tree STATE_251000 = ((1[&rate=0.025639278200369774]:2.588799916749494,2[&rate=0.044193119582382104]:0.4787999167494945)[&rate=0.006287686038589221]:4.1083158636681745,(((3[&rate=0.003908580403004033]:5.855345303214563,((((((((4[&rate=0.015051539596581396]:2.696779407418923,44[&rate=0.03831689853681157]:1.5867794074189234)[&rate=0.015935730414923185]:0.11258200183269906,7[&rate=0.04310340607985878…
tree STATE_252000 = ((1[&rate=0.025960905291613396]:2.588799916749494,2[&rate=0.029605559847012006]:0.4787999167494945)[&rate=0.00572111791418559]:4.1083158636681745,((3[&rate=0.00572111791418559]:5.940427440030227,((((((((4[&rate=0.011701304544766816]:2.902871328876383,44[&rate=0.040240314226437694]:1.7928713288763838)[&rate=0.018466331482940797]:0.6197324799899562,7[&rate=0.0175537663264962]:3.…
tree STATE_253000 = ((1[&rate=0.030373543534676584]:2.5945243857811278,2[&rate=0.03083260068073492]:0.48452438578112833)[&rate=0.007460820545616445]:4.824865370029173,(((3[&rate=0.013659439013626117]:4.9258438234637865,((((((((4[&rate=0.013383900869224856]:2.2238993609862625,44[&rate=0.10276704802164115]:1.113899360986263)[&rate=0.02047546011644064]:1.2305512388731934,7[&rate=0.019272204751411295…
tree STATE_254000 = ((1[&rate=0.04553973124963991]:2.529439334830734,2[&rate=0.1261003265485002]:0.41943933483073437)[&rate=0.008463366400901813]:4.816978132562909,((((3[&rate=0.016104890843023197]:5.553814602000955,((((((((((4[&rate=0.015789852124143734]:2.179854000913135,44[&rate=0.11391960783617638]:1.0698540009131356)[&rate=0.016104890843023197]:0.9377152125662782,7[&rate=0.013864291030968482…
tree STATE_255000 = ((1[&rate=0.04256193684456592]:2.83022751220134,2[&rate=0.02864828685882442]:0.7202275122013404)[&rate=0.00565205469988878]:4.056922490264618,(((3[&rate=0.015481207313655149]:5.804544102253736,((((((((4[&rate=0.015186485422509654]:2.179854000913135,44[&rate=0.1146508952892749]:1.0698540009131356)[&rate=0.015481207313655149]:4.361169768720615,(((((7[&rate=0.03807422698691439]:1…
tree STATE_256000 = ((1[&rate=0.04498657658219549]:2.83022751220134,2[&rate=0.02290586966761983]:0.7202275122013404)[&rate=0.003455182947389209]:4.056922490264618,(((3[&rate=0.011180075479789804]:5.179783437124655,(((((((4[&rate=0.021496497262426712]:2.179854000913135,44[&rate=0.11530219609711878]:1.0698540009131356)[&rate=0.010932426601315067]:4.9996015104295175,((((((7[&rate=0.07709590021652309…
tree STATE_257000 = ((1[&rate=0.02379858921825218]:3.2240966727748486,2[&rate=0.03384823342494846]:1.1140966727748491)[&rate=0.012845702941357461]:4.428719173349656,(((3[&rate=0.013346579088295169]:5.179783437124655,(((((((4[&rate=0.03607774038162092]:2.6758966514691593,44[&rate=0.06516764978121702]:1.56589665146916)[&rate=0.014338933041548726]:4.778602215670077,((((((7[&rate=0.06806247038562137]…
tree STATE_258000 = ((1[&rate=0.022374721650815544]:3.2240966727748486,2[&rate=0.02801664566623937]:1.1140966727748491)[&rate=0.00969902450018737]:3.8344067108726634,(((3[&rate=0.00362316678580454]:5.114307056231816,((((((4[&rate=0.005581962320762596]:2.8612095175715275,44[&rate=0.08063227714292699]:1.751209517571528)[&rate=0.011741816139144535]:4.36309176339487,((((((7[&rate=0.09061835741124827]…
tree STATE_259000 = ((1[&rate=0.027507340320777184]:2.7444615930703407,2[&rate=0.030739616345834206]:0.6344615930703412)[&rate=0.01188824010990605]:4.153014241331768,(((3[&rate=0.007198995033064682]:5.114307056231816,((((((4[&rate=0.009783120301913258]:2.8612095175715275,44[&rate=0.060756825508134576]:1.751209517571528)[&rate=0.021273751077443857]:3.7518619219331164,(((((7[&rate=0.028885846462902…
tree STATE_260000 = ((1[&rate=0.03214362416119312]:3.1915365740503105,2[&rate=0.03258602749407222]:1.0815365740503111)[&rate=0.016650778270364854]:3.3310614817726076,(((3[&rate=0.006717044726189147]:4.932177927371811,(((((((4[&rate=0.009786819670595236]:2.8612095175715275,44[&rate=0.029652243223105196]:1.751209517571528)[&rate=0.018344643251615354]:3.7518619219331164,(((((7[&rate=0.05235240262812…
tree STATE_261000 = ((1[&rate=0.032173365408163644]:3.1974563790135377,2[&rate=0.03410109648357075]:1.0874563790135383)[&rate=0.011222260928093234]:3.3315494422899334,(((3[&rate=0.0061528965964976244]:5.419538670494909,((((((4[&rate=0.013932588376485424]:2.8652498336504486,44[&rate=0.04335383909557188]:1.7552498336504492)[&rate=0.013352325936246042]:3.75241152466317,((((7[&rate=0.0173400950274097…
tree STATE_262000 = ((1[&rate=0.023069576745063214]:2.6956990609819513,2[&rate=0.09624404096508252]:0.5856990609819519)[&rate=0.010111879994428526]:3.8410247979278296,(((3[&rate=0.00514244196601335]:5.42633238070799,((((((4[&rate=0.008753317148589589]:2.703525272584649,44[&rate=0.04535582485406559]:1.5935252725846496)[&rate=0.012898537810489552]:3.91966455990379,(((((7[&rate=0.01680398181851743]:…
tree STATE_263000 = ((1[&rate=0.02841935671349334]:2.6956990609819513,2[&rate=0.07205745267707858]:0.5856990609819519)[&rate=0.01051738384836041]:4.275540949514799,(((3[&rate=0.005754176229656939]:5.025012298868795,(((((4[&rate=0.009475501060704451]:4.0145265207183485,44[&rate=0.032958706894342014]:2.904526520718349)[&rate=0.013629690102612196]:3.585473479281653,5[&rate=0.009475501060704451]:0.0)…
tree STATE_264000 = ((1[&rate=0.028188702445587036]:2.6956990609819513,2[&rate=0.02431042210677261]:0.5856990609819519)[&rate=0.010260986498844016]:4.275540949514799,(((3[&rate=0.005557873286137114]:4.675281101392052,((((((4[&rate=0.016295122033917125]:2.6574097984779996,44[&rate=0.033803576991616735]:1.5474097984780002)[&rate=0.01570624143872625]:4.942590201522002,5[&rate=0.008863104354508185]:0…
tree STATE_265000 = ((1[&rate=0.02844147683485588]:2.6956990609819513,2[&rate=0.024593625295552236]:0.5856990609819519)[&rate=0.010542368204967309]:4.703510005771157,(((3[&rate=0.005773428626407711]:4.521145269151376,(((((((4[&rate=0.016308646458792337]:3.305612243273174,44[&rate=0.049810174031103]:2.1956122432731746)[&rate=0.02285092282779275]:4.386988540488126,5[&rate=0.00913010424576334]:0.092…
tree STATE_266000 = ((1[&rate=0.026649840586636508]:2.4108136169500014,2[&rate=0.030875649623352375]:0.30081361695000197)[&rate=0.005610003694160463]:5.23557177435778,(((3[&rate=0.004555495441290995]:4.62379460775675,(((((((4[&rate=0.014392209496380445]:3.1625646386867494,44[&rate=0.0532551056270407]:2.05256463868675)[&rate=0.02091229793771625]:3.537945818587424,(((((((7[&rate=0.13487623711242278…
tree STATE_267000 = ((1[&rate=0.05216615466602574]:2.4108136169500014,2[&rate=0.012935122252181568]:0.30081361695000197)[&rate=0.007652614945645553]:5.23557177435778,(((3[&rate=0.006407495062636108]:4.42134012979691,(((((((4[&rate=0.01679933139045203]:2.7808710155340144,44[&rate=0.058497752960582704]:1.670871015534015)[&rate=0.02350521339834845]:4.257676545982736,((((((7[&rate=0.1328044605244731]…
tree STATE_268000 = ((1[&rate=0.031234831054226076]:2.4108136169500014,2[&rate=0.01417227673902471]:0.30081361695000197)[&rate=0.022422454574849718]:5.23557177435778,(((3[&rate=0.0072700796487845335]:4.42134012979691,((((((4[&rate=0.018467820731698417]:2.5363047117671087,44[&rate=0.05945592960506631]:1.4263047117671093)[&rate=0.012834094544300727]:4.862131413843876,(((((((7[&rate=0.12958340107502…
tree STATE_269000 = ((1[&rate=0.03321418225171626]:2.6005544791109116,2[&rate=0.01578412221672428]:0.4905544791109122)[&rate=0.025603359964135094]:5.04583091219687,(((3[&rate=0.00920385230915453]:4.250255764727328,(((((((4[&rate=0.020251813517813598]:1.9983076056120943,44[&rate=0.12678019026550919]:0.8883076056120949)[&rate=0.017430694900850485]:5.400128519998891,(((((((7[&rate=0.1267801902655091…
tree STATE_270000 = ((1[&rate=0.01978573570408412]:3.4414428091538696,2[&rate=0.014837875924386517]:1.3314428091538701)[&rate=0.02512059263468516]:2.660629987558245,(((3[&rate=0.008248995534004098]:4.6291805190497115,(((((((4[&rate=0.018491292377034643]:1.8626235475966553,44[&rate=0.1432968041716274]:0.7526235475966558)[&rate=0.01619765545270325]:5.616503211925398,((((((7[&rate=0.1432968041716274…
tree STATE_271000 = ((1[&rate=0.018815566432777705]:4.404911694839377,2[&rate=0.013835309402253958]:2.294911694839378)[&rate=0.013835309402253958]:1.6971611018727373,(((3[&rate=0.007388897915248443]:4.319694803283767,(((((((4[&rate=0.02216883132594782]:1.8626235475966553,44[&rate=0.1560316825380242]:0.7526235475966558)[&rate=0.010452931358423907]:4.943064738104532,((((((7[&rate=0.1346152222466702…
tree STATE_272000 = ((1[&rate=0.02229222888528816]:4.840323646583656,2[&rate=0.016344280685360136]:2.7303236465836562)[&rate=0.016344280685360136]:1.261749150128459,(((3[&rate=0.01749739112183196]:4.364201262964826,(((((4[&rate=0.020096101810067553]:1.8626235475966553,44[&rate=0.16548894013641752]:0.7526235475966558)[&rate=0.012503528049090237]:4.887273404627539,((((7[&rate=0.1437154431646971]:0.…
tree STATE_273000 = ((1[&rate=0.021576029797057215]:3.7062553957189337,2[&rate=0.010775057950137983]:1.5962553957189343)[&rate=0.023246497668204198]:2.340858838551128,(((3[&rate=0.010775057950137983]:5.881622185200172,(((((4[&rate=0.019569976324636723]:1.828900720367919,44[&rate=0.12270770751058943]:0.7189007203679196)[&rate=0.012837123454752934]:5.261070552076223,(((((7[&rate=0.05923360548202244…
tree STATE_274000 = ((1[&rate=0.020784618361163656]:2.1099999999999994,2[&rate=0.015285623292608392]:0.0)[&rate=0.018092344181491506]:3.9371142342700622,(((3[&rate=0.006956536320756545]:3.162712425585454,((((((4[&rate=0.01910690377207215]:1.8535477855766942,44[&rate=0.04747832210473429]:0.7435477855766948)[&rate=0.012081789286031321]:4.467618837981114,((((((7[&rate=0.027028909282006346]:1.5257098…
tree STATE_275000 = ((1[&rate=0.023236740683364114]:4.658897283460618,2[&rate=0.017266781246326558]:2.5488972834606187)[&rate=0.04184638182562386]:1.3882169508094435,(((3[&rate=0.016863332296864573]:3.5883894525431117,((((((4[&rate=0.022874423193924003]:3.1000729776770903,44[&rate=0.05774461344181133]:1.990072977677091)[&rate=0.01375625148285006]:3.7188317818252337,(((((7[&rate=0.0299515353527680…
tree STATE_276000 = ((1[&rate=0.020972705309561884]:4.0135729795329596,2[&rate=0.03316867865582251]:1.9035729795329601)[&rate=0.013842102671314268]:2.033541254737102,(((3[&rate=0.01637131112654509]:4.072447498024566,((((((4[&rate=0.010211151248742627]:3.5214661059438583,44[&rate=0.035843511036864346]:2.411466105943859)[&rate=0.011742374533583087]:3.2974386535584657,((((7[&rate=0.02699926269569190…
tree STATE_277000 = ((1[&rate=0.02071851471728858]:2.7725606929538316,2[&rate=0.031065334460732452]:0.6625606929538321)[&rate=0.015048315228195597]:3.155966172033601,(((3[&rate=0.015349333924042696]:4.700654496278204,((((((4[&rate=0.009892690388062729]:3.492257948553803,44[&rate=0.03144286924070636]:2.3822579485538036)[&rate=0.010839619728540431]:3.294028345226174,(((((((7[&rate=0.022125268839577…
tree STATE_278000 = ((1[&rate=0.021201756315465097]:4.93979998199044,2[&rate=0.032178605301073845]:2.8297999819904405)[&rate=0.01598743430368913]:0.9887268829969926,(((3[&rate=0.016295956528312304]:4.700654496278204,((((((4[&rate=0.010665249903877972]:2.2962852944697865,44[&rate=0.03537745213364602]:1.186285294469787)[&rate=0.012509350933418734]:5.212769178774689,((((((7[&rate=0.0761564729063913]…
tree STATE_279000 = ((1[&rate=0.035920579829603325]:3.2242927994918915,2[&rate=0.0349977849147061]:1.114292799491892)[&rate=0.015310200047591925]:2.389004796272488,(((3[&rate=0.019696575034511676]:4.700654496278204,((((((4[&rate=0.011547546476279633]:2.2962852944697865,44[&rate=0.024106140037980117]:1.186285294469787)[&rate=0.011136217261347725]:4.946126294458686,(((((7[&rate=0.07928476174146483]…
tree STATE_280000 = ((1[&rate=0.023391455559000896]:4.1137797386581525,2[&rate=0.024619216610819186]:2.003779738658153)[&rate=0.015189244301124949]:1.4995178571062269,(((3[&rate=0.019579536083709]:5.370697967658067,(((((((4[&rate=0.011431053286300787]:2.2962852944697865,44[&rate=0.027204970871349363]:1.186285294469787)[&rate=0.01102074440362637]:3.336145861207978,((((7[&rate=0.07967743313145853]:…
tree STATE_281000 = ((1[&rate=0.023994815153466787]:4.1137797386581525,2[&rate=0.01401070345390317]:2.003779738658153)[&rate=0.027465547450722418]:1.2407884619106397,(((3[&rate=0.020738499638296735]:5.370697967658067,((((((4[&rate=0.012130226809109045]:2.2962852944697865,44[&rate=0.028133597968891987]:1.186285294469787)[&rate=0.012130226809109045]:4.341715129882754,(((((7[&rate=0.0614333779413478…
tree STATE_282000 = ((1[&rate=0.023371516440857814]:4.187634385283992,2[&rate=0.016190710971696377]:2.077634385283993)[&rate=0.016190710971696377]:1.2430054861937165,(((3[&rate=0.009967838136148858]:5.439419030075882,((((((((4[&rate=0.009141652654392313]:2.3831310273190667,44[&rate=0.0265398113134538]:1.2731310273190672)[&rate=0.0041995076175890935]:4.310899454165355,((((7[&rate=0.051849182975079…
tree STATE_283000 = ((1[&rate=0.028302550964518825]:3.1021494305915454,2[&rate=0.01916620809482323]:0.9921494305915459)[&rate=0.01793368734083587]:2.3284904408861635,((((3[&rate=0.02010890575015151]:4.175588704621681,(((((((4[&rate=0.008974494605940141]:1.734416100326282,44[&rate=0.10417359081581376]:0.6244161003262825)[&rate=0.003812226714928162]:4.95961438115814,((((7[&rate=0.016720468447752695…
tree STATE_284000 = ((1[&rate=0.01717821596761677]:3.7264356005117136,2[&rate=0.02234479451034862]:1.6164356005117142)[&rate=0.035860404755841714]:1.2011513831629657,(((3[&rate=0.008137479918000937]:4.707194435431688,(((((((4[&rate=0.008543413452195192]:1.734416100326282,44[&rate=0.10054360156578537]:0.6244161003262825)[&rate=0.0035233357908705265]:6.359321726501914,5[&rate=0.043213623849872776]:…
tree STATE_285000 = ((1[&rate=0.015221915609293245]:3.3404395326897927,2[&rate=0.02070758700976539]:1.2304395326897932)[&rate=0.03602297411116553]:1.5871474509848866,(((3[&rate=0.00842432928158917]:6.068386350933608,(((((((4[&rate=0.006720874769075463]:1.734416100326282,44[&rate=0.05798026336095295]:0.6244161003262825)[&rate=0.002383367485498581]:6.1944223303638175,5[&rate=0.03002199900847406]:0.…
tree STATE_286000 = ((1[&rate=0.015616770629158906]:3.192317484894467,2[&rate=0.020543279946061387]:1.0823174848944674)[&rate=0.0077139533516917555]:1.7352694987802124,(((3[&rate=0.008700154930314579]:4.565092818978258,((((((4[&rate=0.007011337831744755]:1.4849577458773595,44[&rate=0.041267887674242054]:0.3749577458773601)[&rate=0.0026042468558397504]:6.261270653328872,5[&rate=0.01815506670510976…
tree STATE_287000 = ((1[&rate=0.02390217166592097]:2.906100433928671,2[&rate=0.12876612153569855]:0.7961004339286717)[&rate=0.011552978102238]:2.226795186703143,(((3[&rate=0.012743490058754171]:4.565092818978258,((((((4[&rate=0.010687654876598677]:1.4849577458773595,44[&rate=0.061039347861503265]:0.3749577458773601)[&rate=0.006274897964088279]:6.25516408463676,((((((7[&rate=0.04683507954889007]:0…
tree STATE_288000 = ((1[&rate=0.02286513922689212]:2.906100433928671,2[&rate=0.048914448709120595]:0.7961004339286717)[&rate=0.01032044515137278]:2.1446504107412068,(((3[&rate=0.009493476217688427]:6.832447690396705,(((((4[&rate=0.00991499774962904]:1.4849577458773595,44[&rate=0.03415540402908649]:0.3749577458773601)[&rate=0.011093747596260632]:6.135374545784124,(5[&rate=0.0053618119448437095]:0.…
tree STATE_289000 = ((1[&rate=0.02185280134814746]:2.906100433928671,2[&rate=0.04038711435478936]:0.7961004339286717)[&rate=0.010150758068740611]:2.1446504107412068,(((3[&rate=0.009365571033252609]:3.4222710757622323,((((4[&rate=0.0053997539425434445]:2.659778286169356,44[&rate=0.032642782832044165]:1.5497782861693565)[&rate=0.01052232656707738]:4.960554005492128,(5[&rate=0.1421767994100707]:0.0,…
tree STATE_290000 = ((1[&rate=0.009695915108018049]:4.629205538412293,2[&rate=0.046154321518469814]:2.5192055384122938)[&rate=0.00867098804031371]:0.4215453062575847,(((3[&rate=0.039694209533892695]:3.4222710757622323,((((4[&rate=0.026414686857267552]:2.659778286169356,44[&rate=0.026414686857267552]:1.5497782861693565)[&rate=0.03765874853570297]:4.960554005492128,(5[&rate=0.2171664034881386]:0.0,…
tree STATE_291000 = ((1[&rate=0.012202221617847082]:4.824895839743363,2[&rate=0.04495918556551607]:2.714895839743363)[&rate=0.07573746331932157]:0.22585500492651533,(((3[&rate=0.017478026523414406]:3.6906963918325246,((((((4[&rate=0.012540215133826107]:3.2741975229681657,44[&rate=0.0383571836754904]:2.1641975229681663)[&rate=0.03779095034733191]:4.325802477031836,5[&rate=0.04014463104291927]:0.0)…
tree STATE_292000 = ((1[&rate=0.009637264412548405]:4.824895839743363,2[&rate=0.039785456280534905]:2.714895839743363)[&rate=0.08633308418417544]:0.22585500492651533,(((3[&rate=0.014701484661992035]:5.462664349676942,((((((4[&rate=0.013820789364048371]:3.231835955889757,44[&rate=0.03702968544289941]:2.1218359558897575)[&rate=0.04052745511186568]:4.3681640441102445,5[&rate=0.01618912440197535]:0.0…
tree STATE_293000 = ((1[&rate=0.009430357404227359]:4.824895839743363,2[&rate=0.0036916716110958043]:2.714895839743363)[&rate=0.014991575152082855]:0.770715965688467,(((3[&rate=0.011416965852268035]:3.0926670506841276,(((((((4[&rate=0.014008732570694366]:3.231835955889757,44[&rate=0.028303625549029224]:2.1218359558897575)[&rate=0.0369220542006387]:4.3681640441102445,5[&rate=0.02021911523100374]:0…
tree STATE_294000 = ((1[&rate=0.009190961042952575]:4.478630700637076,2[&rate=0.0037510846121779832]:2.368630700637077)[&rate=0.03675564950040744]:1.1169811047947533,(((3[&rate=0.012135775616542095]:3.0926670506841276,((((((4[&rate=0.01465058877706042]:3.231835955889757,44[&rate=0.031196536570910864]:2.1218359558897575)[&rate=0.01465058877706042]:4.3681640441102445,5[&rate=0.02198832867253338]:0.…
tree STATE_295000 = ((1[&rate=0.01226589837651792]:5.573195556438883,(((3[&rate=0.010699737138822525]:3.5447097368225613,((((((4[&rate=0.013527968577594989]:2.7844987715144747,44[&rate=0.039488857339694275]:1.6744987715144752)[&rate=0.01613249992092407]:4.89106191178465,5[&rate=0.007784364278750883]:0.07556068329912335)[&rate=0.037254105257157624]:0.007459659235081517,((((((((7[&rate=0.0272695598…
tree STATE_296000 = ((1[&rate=0.014422992614621582]:5.59561180543183,(((3[&rate=0.013373388423883593]:3.799813510245471,((((((4[&rate=0.01547445949362836]:4.281802625002825,44[&rate=0.04453264193621254]:3.171802625002826)[&rate=0.018702319553045882]:3.358865694947177,5[&rate=0.046260533701167]:0.040668319950000864)[&rate=0.041356757954834476]:0.04235202258420401,(((((((((7[&rate=0.104983458471623…
tree STATE_297000 = ((1[&rate=0.014107003047007882]:5.286139631388949,(((3[&rate=0.015086799971912193]:2.8823005061129408,(((((4[&rate=0.013775349898024439]:2.386633239030015,44[&rate=0.04061358668704771]:1.2766332390300157)[&rate=0.007779051314316858]:5.256567519017953,(5[&rate=0.03816271830095939]:0.0,((((((((7[&rate=0.08717312118940035]:0.06398594776174349,32[&rate=0.02325776689310174]:0.06398…
tree STATE_298000 = ((1[&rate=0.011870260969678812]:5.686479644483391,(((3[&rate=0.01572925952538164]:3.893556414222772,(((((4[&rate=0.011870260969678812]:2.4746223320877547,44[&rate=0.037379201110406005]:1.3646223320877553)[&rate=0.006223523576162135]:5.206948163486992,5[&rate=0.004337390667071415]:0.08157049557474494)[&rate=0.022472897805169718]:0.13028633097202658,(((((((((7[&rate=0.0191151313…
tree STATE_299000 = ((1[&rate=0.013429612518319383]:4.02649212055632,2[&rate=0.01908471599819237]:1.9164921205563203)[&rate=0.05044269364432067]:1.818868745341156,(((3[&rate=0.018015231831604462]:3.985240845096463,(((((4[&rate=0.013429612518319383]:2.542039414518033,44[&rate=0.044396192810955984]:1.4320394145180337)[&rate=0.007138598013455649]:5.195080199111079,((((((((7[&rate=0.02862325117702250…
tree STATE_300000 = ((1[&rate=0.002649970087993465]:5.654077627545661,2[&rate=0.01683747170422492]:3.5440776275456614)[&rate=0.02167034258778692]:0.6613440028644888,(((3[&rate=0.015795419417110063]:5.116514511450525,(((4[&rate=0.01342263565417255]:2.6267537216158843,44[&rate=0.039015439896466636]:1.5167537216158848)[&rate=0.018993060872524177]:5.154305927524874,(5[&rate=0.015795419417110063]:0.15…
tree STATE_301000 = ((1[&rate=0.01884456950305943]:2.792013661296963,2[&rate=0.07853528226447846]:0.6820136612969634)[&rate=0.007627836854189864]:3.5234079691131868,(((3[&rate=0.01429552875935465]:5.010750252904614,((((4[&rate=0.01297444554077882]:3.3422008079271848,44[&rate=0.04868844546710167]:2.2322008079271853)[&rate=0.01738954186142265]:3.516873568654944,(((((((((7[&rate=0.024528686761747638…
tree STATE_302000 = ((1[&rate=0.013099609203876072]:2.8228200140425272,2[&rate=0.10027705194539016]:0.7128200140425278)[&rate=0.008517920536953478]:3.4926016163676223,(((3[&rate=0.01408706314583392]:5.430835682356019,(((((4[&rate=0.012773237906373048]:3.0091260821701837,44[&rate=0.04749936921441134]:1.8991260821701843)[&rate=0.00455695651963226]:3.6482019119673517,(((((((((7[&rate=0.0266308099559…
tree STATE_303000 = ((1[&rate=0.019971357812097044]:2.8228200140425272,2[&rate=0.11745187735152877]:0.7128200140425278)[&rate=0.006983279821800534]:3.4926016163676223,(((3[&rate=0.0015973677808944408]:6.0164040229136475,(((((4[&rate=0.011002365060510168]:3.5222019161767832,44[&rate=0.04802102729309827]:2.412201916176784)[&rate=0.006350525111874116]:2.790649993648909,((((((((((7[&rate=0.0015973677…
tree STATE_304000 = ((1[&rate=0.01934255415974286]:2.8228200140425272,2[&rate=0.06045565892520654]:0.7128200140425278)[&rate=0.008304856638212777]:4.2332587966204756,(((3[&rate=0.002346715569416688]:4.48579799951743,((((((4[&rate=0.007655824201130635]:1.7607616126867,44[&rate=0.04332501643292]:0.6507616126867006)[&rate=0.007655824201130635]:4.552090297138992,(((((((((7[&rate=0.07280998316248763]:…
tree STATE_305000 = ((1[&rate=0.017725479314815124]:2.822961591934103,2[&rate=0.06327357770750149]:0.7129615919341035)[&rate=0.006896169789028054]:3.9371893036520547,(((3[&rate=0.0016816876376385867]:2.651068686323228,((((((4[&rate=0.005990720343845806]:5.302528652232958,44[&rate=0.04361685381123253]:4.192528652232959)[&rate=0.025855204325435237]:1.0103232575927343,((((((((7[&rate=0.0039402163347…
tree STATE_306000 = ((1[&rate=0.004840217915479595]:4.360116779364674,2[&rate=0.024346637646595344]:2.2501167793646744)[&rate=0.016498527228582558]:2.4000341162214838,(((3[&rate=0.007759555487066064]:2.651068686323228,(((((4[&rate=0.007759555487066064]:5.699964668332726,44[&rate=0.02899520249109828]:4.589964668332726)[&rate=0.02849223344833833]:0.6128872414929667,(((((((((7[&rate=0.00534546539942…
tree STATE_307000 = ((1[&rate=0.012360323568407973]:4.360116779364674,2[&rate=0.020517003776468017]:2.2501167793646744)[&rate=0.012971962039945087]:2.4000341162214838,(((3[&rate=0.021381456451952732]:4.720179851859918,((((((4[&rate=0.005333570002979828]:3.828597019183448,44[&rate=0.02520716905763669]:2.7185970191834485)[&rate=0.038827479619591765]:2.9097363402962344,((((((((7[&rate=0.006181317905…
tree STATE_308000 = ((1[&rate=0.011057020253307287]:4.360116779364674,2[&rate=0.021845442117761068]:2.2501167793646744)[&rate=0.00777126785682964]:2.4000341162214838,((3[&rate=0.003082699373078945]:5.361285143391299,(((((((4[&rate=0.004459742141867215]:4.584862049191159,44[&rate=0.023877555816039002]:3.4748620491911595)[&rate=0.015587584624577093]:2.929946104129833,(((((((7[&rate=0.00497549502684…
tree STATE_309000 = ((1[&rate=0.014677113746761486]:3.398418295989451,2[&rate=0.013702571456614245]:1.2884182959894517)[&rate=0.011811787077923535]:3.3617325995967065,(((3[&rate=0.008100490483658546]:2.326043484068258,(((((((4[&rate=0.00679892267253627]:4.512679842831414,44[&rate=0.02818447500040272]:3.4026798428314144)[&rate=0.028722502134226887]:3.002128310489578,((((((((7[&rate=0.0108854504898…
tree STATE_310000 = (1[&rate=0.010531342549360672]:6.760150895586158,(2[&rate=0.014509976029958894]:3.7437418449820896,(((3[&rate=0.007326694299225823]:5.185275097593852,((((((4[&rate=0.00547014643665582]:3.550017827740092,44[&rate=0.02662521160515773]:2.4400178277400926)[&rate=0.021906600462474928]:3.273768298700997,(((((((7[&rate=0.010238973164289893]:1.0244982686348152,((((16[&rate=0.020247189…
tree STATE_311000 = (1[&rate=0.010256615413021879]:6.495253438513103,(2[&rate=0.00522813009874068]:3.490433451590505,(((3[&rate=0.012404200945145324]:2.6095977430102906,(((((((4[&rate=0.006382210190526963]:2.6258182818721743,44[&rate=0.07427374829625197]:1.5158182818721748)[&rate=0.02340973677893086]:4.077534066047178,(12[&rate=0.17695298765128734]:0.7267498626110225,15[&rate=0.008071665294453753…
tree STATE_312000 = (1[&rate=0.009714288012834396]:6.724229140138689,(2[&rate=0.004677808252656036]:4.159966748633828,(((3[&rate=0.011938427891976152]:3.316590335784177,((((((4[&rate=0.005446101042043909]:5.934113061706139,44[&rate=0.020650085645204475]:4.824113061706139)[&rate=0.023771943938757888]:0.9635848526359574,((((((((7[&rate=0.010978283465189372]:0.38831193485242466,((((16[&rate=0.037742…
tree STATE_313000 = ((1[&rate=0.00974321076861828]:6.1555021027402645,(((3[&rate=0.011894280336693309]:3.762272330362592,((((((4[&rate=0.005565667885598069]:4.435839381745751,44[&rate=0.020211793057675398]:3.3258393817457517)[&rate=0.017191179600105022]:2.6642727595102578,(((((((((7[&rate=0.010967430317576979]:0.0,(((16[&rate=0.04482501494035726]:0.5766534951242157,((((21[&rate=0.0028090720247001…
tree STATE_314000 = (1[&rate=0.012085260539481777]:6.530261152094447,(2[&rate=0.020856400116169006]:3.9913369164448085,(((3[&rate=0.013895570191912277]:3.762272330362592,((((((4[&rate=0.007801446299914127]:3.8025716573585306,44[&rate=0.021202743839467877]:2.692571657358531)[&rate=0.014799505070456121]:3.9699628905348767,((((((((7[&rate=0.010852527502587904]:0.0,(((16[&rate=0.024513191559596793]:0…
tree STATE_315000 = ((1[&rate=0.010422862238685911]:6.101336916444808,2[&rate=0.012097388860251553]:3.9913369164448085)[&rate=0.061621573255552904]:0.37717734269868686,(((3[&rate=0.01265772553923173]:3.762272330362592,((((((4[&rate=0.006532800993292375]:3.8025716573585306,44[&rate=0.03123123368850206]:2.692571657358531)[&rate=0.010702565720155386]:3.31902645202819,((((((((7[&rate=0.00957728856186…
tree STATE_316000 = (1[&rate=0.01631295292081453]:6.144428295393162,(2[&rate=0.002780580721963822]:3.908399715319888,(((3[&rate=0.013014945698723773]:3.7989289837608595,((((((4[&rate=0.007038373346609018]:3.8309428257331213,44[&rate=0.030128401799713985]:2.720942825733122)[&rate=0.011405448192878666]:2.9761694956329414,((((((((7[&rate=0.05092433785754319]:1.792575163281466,((((16[&rate=0.05092433…
tree STATE_317000 = ((1[&rate=0.016959190855577486]:5.420497223975069,2[&rate=0.002528624536726064]:3.3104972239750694)[&rate=0.0072192366509836944]:0.5979024913448185,(((3[&rate=0.02759569061842503]:4.035377067503262,((((((4[&rate=0.006499603936479894]:2.3660291523692365,44[&rate=0.03280976895120555]:1.256029152369237)[&rate=0.016328293583274738]:4.441083168996826,((((((((7[&rate=0.0592982720164…
tree STATE_318000 = (1[&rate=0.018705905320569184]:6.018399715319887,(2[&rate=0.012304770610737904]:3.230622406705052,(((3[&rate=0.029399260515910294]:3.837161654654544,((((((((4[&rate=0.006724623949380336]:2.5897082640470153,44[&rate=0.04399997615361452]:1.4797082640470158)[&rate=0.014154934809371808]:3.8253327697849535,(((((((7[&rate=0.06249740680245567]:1.8586280293337438,((((16[&rate=0.007107…
tree STATE_319000 = (1[&rate=0.01576809114941847]:6.018399715319887,(2[&rate=0.010123453320681961]:3.052524066042082,(((3[&rate=0.006124611527938245]:3.837161654654544,(((((((4[&rate=0.009481756014769855]:2.371967157111172,44[&rate=0.04834813035272639]:1.2619671571111724)[&rate=0.013371060359010532]:3.1994484998164943,(12[&rate=0.07683328289478315]:1.1143552402962555,15[&rate=0.007181887617721205…
tree STATE_320000 = ((1[&rate=0.023999061339907823]:5.633827441923501,(((3[&rate=0.012794175085730747]:3.8287542881258148,(((((((4[&rate=0.012794175085730747]:4.037375938110603,44[&rate=0.056745997287076876]:2.927375938110604)[&rate=0.016889517144967284]:1.8904928939552086,(12[&rate=0.06382310269591036]:1.693192428488146,15[&rate=0.014156517076901257]:4.263192428488146)[&rate=0.04755051071812116]…
tree STATE_321000 = (1[&rate=0.019981240648881023]:6.008555441938633,(2[&rate=0.017508995099037944]:3.4489163990910328,(((3[&rate=0.029203878469060304]:2.332673563256172,((((((((4[&rate=0.025315206604321065]:2.16050024986966,44[&rate=0.03889618070810841]:1.0505002498696605)[&rate=0.012978259153233265]:3.534532966087152,(12[&rate=0.07108602650784848]:1.2030444438692989,15[&rate=0.01035501807229265…
tree STATE_322000 = ((1[&rate=0.021426281958563106]:5.16188215433835,(((3[&rate=0.026366996139425367]:3.1793161571152666,((((((((4[&rate=0.015555082757537397]:2.16050024986966,44[&rate=0.05088621765842698]:1.0505002498696605)[&rate=0.011207864958090844]:3.534532966087152,(12[&rate=0.03892604765381416]:1.2030444438692989,15[&rate=0.009546808216582839]:3.773044443869299)[&rate=0.02852423618228299]:…
tree STATE_323000 = ((1[&rate=0.023176350280579242]:3.691096250741843,2[&rate=0.024055852953918898]:1.5810962507418438)[&rate=0.019899278154366717]:1.6227242051665556,(((3[&rate=0.006356697369243862]:3.1793161571152666,(((((((4[&rate=0.014505866779494473]:2.16050024986966,44[&rate=0.060971877584891636]:1.0505002498696605)[&rate=0.00989118811083088]:3.771235513950888,((((((((7[&rate=0.009891188110…
tree STATE_324000 = ((1[&rate=0.020423094235488437]:3.668984522148371,2[&rate=0.02412845438476466]:1.5589845221483714)[&rate=0.007490773212864194]:1.644835933760028,(((3[&rate=0.017717220108795603]:3.3364607531472075,(((((((4[&rate=0.009716810250878791]:2.16050024986966,44[&rate=0.05002561872460002]:1.0505002498696605)[&rate=0.0157852803545449]:3.9863462741580484,(((((((7[&rate=0.0193867403796016…
tree STATE_325000 = ((1[&rate=0.021978829947692565]:3.2394069343938483,2[&rate=0.008525122651248156]:1.1294069343938489)[&rate=0.007635487799934952]:2.0744135215145505,(((3[&rate=0.014305191806411993]:3.3364607531472075,((((((((4[&rate=0.0330577476118394]:2.24171640203447,44[&rate=0.052547512131763674]:1.1317164020344705)[&rate=0.017003973286085803]:0.24887578135892952,7[&rate=0.02086756335166414…
tree STATE_326000 = ((1[&rate=0.019056185442276122]:3.2394069343938483,2[&rate=0.03913593300180598]:1.1294069343938489)[&rate=0.008790947145238934]:2.0744135215145505,(((3[&rate=0.02776068439871349]:3.040656061574431,(((((((4[&rate=0.029348473454401412]:2.181606171149596,7[&rate=0.011632693477027566]:2.181606171149596)[&rate=0.014516346902817948]:0.80184621268371,44[&rate=0.051891728000102555]:1.…
tree STATE_327000 = ((1[&rate=0.018325335641823925]:2.728092696383122,2[&rate=0.08900363451938009]:0.6180926963831226)[&rate=0.00930938594441257]:2.585727759525277,(((3[&rate=0.030147454071260384]:3.1019337751871134,(((((((4[&rate=0.030714773024063825]:5.001771428733761,7[&rate=0.01720906020317934]:5.001771428733761)[&rate=0.0022623401534929742]:0.757243333025226,44[&rate=0.05551148655102388]:4.6…
tree STATE_328000 = ((1[&rate=0.020332003155738042]:2.6621231247484474,2[&rate=0.019497714547292315]:0.5521231247484479)[&rate=0.00982958010381337]:2.6516973311599514,(((3[&rate=0.020332003155738042]:2.657527000013779,(((((((4[&rate=0.009107416655809237]:1.3790889054049416,7[&rate=0.015586460983102873]:1.3790889054049416)[&rate=0.009469814299980367]:4.3799258563540455,44[&rate=0.03661021443786413…
tree STATE_329000 = ((1[&rate=0.023724188993478283]:3.0208202047992785,2[&rate=0.06295370689588123]:0.910820204799279)[&rate=0.012839004328430001]:1.8845246890034346,(((3[&rate=0.009301773035670695]:3.6103267035123636,((((((((4[&rate=0.01243172696860373]:1.3790889054049416,7[&rate=0.01976230689503677]:1.3790889054049416)[&rate=0.012839004328430001]:1.749891671762164,44[&rate=0.03923625624117204]:…
tree STATE_330000 = ((1[&rate=0.029223314207874797]:3.2578806478462994,2[&rate=0.017432115488694402]:1.1478806478463)[&rate=0.016099554455192205]:1.852822913927099,(((3[&rate=0.01206111775021526]:3.6103267035123636,(((((((4[&rate=0.02535922445295884]:1.9275732657152815,7[&rate=0.05509019800926635]:1.9275732657152815)[&rate=0.016550159628880283]:1.201407311451824,44[&rate=0.043809990226595104]:2.0…
tree STATE_331000 = ((1[&rate=0.030746042694224193]:2.1918648955191102,2[&rate=0.04403273841062765]:0.0818648955191108)[&rate=0.014422676192531427]:2.7296005585887926,(((3[&rate=0.010685257006227987]:3.6103267035123636,(((((((4[&rate=0.019602063027533555]:2.9033052045201693,7[&rate=0.12013276672622504]:2.9033052045201693)[&rate=0.01484213150556145]:0.5302251888688225,44[&rate=0.039581225814865575…
tree STATE_332000 = ((1[&rate=0.029726797689382987]:2.1918648955191102,2[&rate=0.09761295612755551]:0.0818648955191108)[&rate=0.010650931523477769]:2.7296005585887926,(((3[&rate=0.008929198345650279]:3.6103267035123636,(((((((4[&rate=0.016146424153225463]:0.5846974517255532,7[&rate=0.15495206574667572]:0.5846974517255532)[&rate=0.015285424362508612]:1.2675311525096191,44[&rate=0.04451852430748748…
tree STATE_333000 = ((1[&rate=0.0184245540469156]:2.2094988141567597,2[&rate=0.0688659089553067]:0.09949881415676032)[&rate=0.01101555810118171]:2.7308218546195917,(((3[&rate=0.0075375713258909625]:3.6267474077033626,(((((((4[&rate=0.06046834530486326]:0.5960194477081586,7[&rate=0.1797734595566279]:0.5960194477081586)[&rate=0.03434783940634795]:1.268098279725578,44[&rate=0.2118482443128104]:0.754…
tree STATE_334000 = ((1[&rate=0.0194037727664146]:2.2094988141567597,2[&rate=0.06237891263070454]:0.09949881415676032)[&rate=0.013345872087237781]:2.785457554361571,(((3[&rate=0.008974434956254298]:3.6267474077033626,(((((((4[&rate=0.012175426204029368]:0.5774643406189703,7[&rate=0.14964692187980497]:0.5774643406189703)[&rate=0.008974434956254298]:1.2866533868147663,44[&rate=0.03864034669041696]:…
tree STATE_335000 = ((1[&rate=0.009849673349768913]:3.2338445643407354,2[&rate=0.0922785093434432]:1.123844564340736)[&rate=0.010540755265385674]:1.7545358692618294,(((3[&rate=0.01088863053903721]:2.3200584571820286,(((((((4[&rate=0.00950586659122072]:0.8280462147846492,7[&rate=0.160218641956593]:0.8280462147846492)[&rate=0.006742807527509622]:1.03193043462824,44[&rate=0.03414256602143669]:0.7499…
tree STATE_336000 = ((1[&rate=0.010420908603785903]:2.338160948786431,2[&rate=0.09042893561986441]:0.22816094878643156)[&rate=0.011480624768733067]:2.401198136210084,(((3[&rate=0.011480624768733067]:2.5065111818723054,(((((((4[&rate=0.010420908603785903]:0.8280462147846492,7[&rate=0.1540685264667608]:0.8280462147846492)[&rate=0.013648887238707582]:3.0519221948741055,44[&rate=0.034617120197774784]…
tree STATE_337000 = ((1[&rate=0.035942612878826184]:2.305440315509969,2[&rate=0.09942005240805508]:0.19544031550996976)[&rate=0.015390673721951933]:2.4389912090795463,(((3[&rate=0.01582141634326652]:2.5108144209262164,(((((((4[&rate=0.014100647286944617]:1.0993407753024123,7[&rate=0.08097850683603591]:1.0993407753024123)[&rate=0.035942612878826184]:2.2880883277461237,44[&rate=0.0409602545916387]:…
tree STATE_338000 = ((1[&rate=0.03518894273707616]:2.305440315509969,2[&rate=0.011265017970127402]:0.19544031550996976)[&rate=0.014168961205375983]:2.4389912090795463,(((3[&rate=0.015844965369326697]:2.268724907871011,(((((((4[&rate=0.01209693322608618]:1.9654362790990376,7[&rate=0.030079909301446998]:1.9654362790990376)[&rate=0.03450791380978995]:0.7020965530676229,44[&rate=0.03958040640524009]:…
tree STATE_339000 = ((1[&rate=0.00876735392077921]:2.7929152151879464,2[&rate=0.007309603617678723]:0.682915215187947)[&rate=0.011321799990346266]:1.951516309401569,(((3[&rate=0.012824652910130772]:3.5289874999481015,(((((((4[&rate=0.009492183154669145]:0.9524594043242978,7[&rate=0.10874066128009514]:0.9524594043242978)[&rate=0.032605834558814904]:1.107984087506619,44[&rate=0.02620633803313267]:0…
tree STATE_340000 = ((1[&rate=0.017526382815779038]:3.8914626236766097,2[&rate=0.01069376962010806]:1.7814626236766102)[&rate=0.03315740706236396]:0.8695905974005882,(((3[&rate=0.012750549449610281]:3.285639908310131,(((((((4[&rate=0.005371935747812904]:1.9788680108871937,7[&rate=0.09046200763098848]:1.9788680108871937)[&rate=0.02357320273969641]:0.0744183407506398,44[&rate=0.06749685996786604]:0…
tree STATE_341000 = ((1[&rate=0.018311459969999534]:3.102018498414054,2[&rate=0.010841077340260703]:0.9920184984140548)[&rate=0.023795359304000608]:1.9087548426382384,(((3[&rate=0.012540189966438688]:2.927556964122907,(((((((4[&rate=0.005790507881051037]:1.0024121953246627,7[&rate=0.0860227056825716]:1.0024121953246627)[&rate=0.01322666127154905]:1.0508741563131707,44[&rate=0.05317869881907068]:0…
tree STATE_342000 = ((1[&rate=0.013885678291655865]:3.102018498414054,2[&rate=0.034073595548817726]:0.9920184984140548)[&rate=0.025391602359486575]:1.7039929764783892,(((3[&rate=0.012050377549061875]:1.7703048165717803,((((((4[&rate=0.004738805876873165]:2.0532863516378335,44[&rate=0.06035180756944347]:0.943286351637834)[&rate=0.010624069922849286]:5.166802657827311,(((((7[&rate=0.050730460634193…
tree STATE_343000 = ((1[&rate=0.012176804204080538]:4.322272204706735,2[&rate=0.03086507799877548]:2.2122722047067356)[&rate=0.015024698300420454]:0.5180686258958787,(((3[&rate=0.014653521605950522]:1.798780795191071,((((((4[&rate=0.004367326878315385]:2.575301998005493,44[&rate=0.0558095376858044]:1.4653019980054935)[&rate=0.00922691922016595]:4.67087758343019,((((((7[&rate=0.045492906202233625]…
tree STATE_344000 = ((1[&rate=0.012849150593516016]:4.038143596435823,2[&rate=0.018164690472636025]:1.9281435964358238)[&rate=0.016429996659576233]:1.2253622912566229,(((3[&rate=0.016011566235623928]:1.4644795457861264,((((((4[&rate=0.004193807248159374]:2.575301998005493,44[&rate=0.06185382906523856]:1.4653019980054935)[&rate=0.009937180495954975]:4.67087758343019,((((((((7[&rate=0.0515026239522…
tree STATE_345000 = ((1[&rate=0.01594099504338588]:4.949325830676557,(((3[&rate=0.032983898892564284]:1.4489029612350635,((((((4[&rate=0.006348785704248654]:3.04732039459428,44[&rate=0.06163453868050721]:1.9373203945942805)[&rate=0.015138666350714185]:4.198859186841403,(((((((7[&rate=0.02833455965443507]:0.8865571197513553,(39[&rate=0.011172380335141716]:0.8381373783848005,40[&rate=0.046662812227…
tree STATE_346000 = (1[&rate=0.007974043739946252]:6.857487316586372,(2[&rate=0.01589091317476373]:3.150860798196689,(((3[&rate=0.030728065792791203]:3.0943513019835933,((((((4[&rate=0.0064095518073585475]:2.0654561310347006,44[&rate=0.06065246008906427]:0.9554561310347012)[&rate=0.013173045030541506]:5.180723450400983,(((((((7[&rate=0.17312239849930514]:0.8865571197513553,(39[&rate=0.01020301242…
tree STATE_347000 = (1[&rate=0.007777133634496971]:6.857487316586372,(2[&rate=0.01561427209560817]:3.150860798196689,(((3[&rate=0.014865244995503426]:2.804710539906104,((((((4[&rate=0.01961038472473836]:1.9118208299319193,44[&rate=0.06951587923233106]:0.8018208299319198)[&rate=0.012336002252111476]:5.206805763352989,((((((7[&rate=0.13644523291222024]:1.1567755699522237,(30[&rate=0.041890754653058…
tree STATE_348000 = (1[&rate=0.008494308160783112]:6.227404588620196,(2[&rate=0.014716933146048094]:3.150860798196689,(((3[&rate=0.037324593325937384]:2.033324957938639,((((((4[&rate=0.020689306447016442]:1.9757661955457237,44[&rate=0.08368583584825856]:0.8657661955457243)[&rate=0.016614577804754393]:4.935106771689952,(((((((7[&rate=0.13386115044643482]:0.8510908494960425,46[&rate=0.0396150278438…
tree STATE_349000 = (1[&rate=0.008882705166331972]:6.227404588620196,(2[&rate=0.014840248044335176]:3.06373238962086,(((3[&rate=0.015595183143789102]:1.77897150971107,((((((4[&rate=0.026889299145370072]:1.9757661955457237,44[&rate=0.09959516707779557]:0.8657661955457243)[&rate=0.012615155226783751]:4.6997795859784475,(((((((7[&rate=0.17782718540738474]:1.0686303730383777,46[&rate=0.01872835467358…
tree STATE_350000 = (1[&rate=0.018497489003494762]:6.324526409920928,(2[&rate=0.014602302320684839]:3.3097584634668706,(((3[&rate=0.010498610328905303]:3.333835280344111,(((((4[&rate=0.027142900470386335]:1.9232096087303887,44[&rate=0.09675292503420327]:0.8132096087303893)[&rate=0.015742266155799]:4.883025168413706,((((((((((7[&rate=0.072652944757191]:0.0023590551281387206,37[&rate=0.024171603237…
tree STATE_351000 = (1[&rate=0.013672951472217169]:6.324526409920928,(2[&rate=0.014033734477966782]:3.604312087028731,(((3[&rate=0.011605721642943746]:2.7266487144530274,((((((4[&rate=0.021623011798519984]:1.9232096087303887,44[&rate=0.09455020739467995]:0.8132096087303893)[&rate=0.011939587423979936]:4.76953641714335,(((((((((7[&rate=0.07014278948689111]:0.021048285678741507,37[&rate=0.004526225…
tree STATE_352000 = ((1[&rate=0.011048233006757216]:6.1360044036389425,(((3[&rate=0.009217729057191737]:2.687426140240163,(((((((4[&rate=0.01833403378948547]:2.6749962216512593,44[&rate=0.03744928203738732]:1.5649962216512598)[&rate=0.009511194629692517]:4.388170080816298,(((((((((7[&rate=0.01342881909174046]:0.08178649344417721,32[&rate=0.0098090759197795]:0.08178649344417721)[&rate=0.0754329206…
tree STATE_353000 = ((1[&rate=0.013541541402803045]:2.424150506066944,2[&rate=0.015879057546417913]:0.3141505060669445)[&rate=0.024066928268548456]:3.7272127151531222,(((3[&rate=0.013172790554491548]:2.7001002546833277,(((((((4[&rate=0.012809430894318552]:2.5489181635966816,44[&rate=0.053366927950717596]:1.4389181635966821)[&rate=0.011405927331973088]:3.9811353066421624,(((((((7[&rate=0.004255654…
tree STATE_354000 = ((1[&rate=0.01164239064882359]:3.2107131427638294,2[&rate=0.014070273681615293]:1.10071314276383)[&rate=0.021447491150344965]:2.940650078456237,(((3[&rate=0.01164239064882359]:2.7001002546833277,(((((((4[&rate=0.0037033737974523353]:3.1434916938379196,44[&rate=0.04301632864472668]:2.03349169383792)[&rate=0.017232974868052454]:3.3865617764009244,(((((((7[&rate=0.008870028727437…
tree STATE_355000 = ((1[&rate=0.04740884715889625]:2.183237462899001,2[&rate=0.02410702467890782]:0.07323746289900157)[&rate=0.022004623055317047]:4.038645276352234,(((3[&rate=0.012309367695428189]:2.7001002546833277,(((((((4[&rate=0.009504531629368124]:2.9406107435966646,44[&rate=0.04156623620745607]:1.8306107435966652)[&rate=0.01787199753198262]:2.593529829620124,((((((((7[&rate=0.0730575304961…
tree STATE_356000 = ((1[&rate=0.03500560468248079]:2.7805106308058782,2[&rate=0.08135884461733436]:0.6705106308058788)[&rate=0.011140812784144988]:3.441372108445357,(((3[&rate=0.007335111587960466]:2.7001002546833277,((((((4[&rate=0.004175625522899646]:2.9406107435966646,44[&rate=0.03993501711671791]:1.8306107435966652)[&rate=0.042782777707052244]:2.393832974788104,((((((7[&rate=0.013624801348749…
tree STATE_357000 = ((1[&rate=0.02232059306540163]:2.8212889839009705,2[&rate=0.09103876558181521]:0.7112889839009711)[&rate=0.027526209718177822]:2.500774741289689,(((3[&rate=0.009353286409742999]:2.7365863225479288,((((((((4[&rate=0.004177838458027319]:2.96880923741438,44[&rate=0.043504214309195745]:1.8588092374143805)[&rate=0.046727607630623696]:2.115514830278144,((((((7[&rate=0.01496150981490…
tree STATE_358000 = ((1[&rate=0.010989923819585965]:2.8212889839009705,2[&rate=0.08469422545519585]:0.7112889839009711)[&rate=0.034659940048520445]:2.500774741289689,(((3[&rate=0.01496258294874023]:2.1044202668332375,(((((((4[&rate=0.00727925942017292]:4.431354972086751,44[&rate=0.014573644200849428]:3.321354972086752)[&rate=0.053710910057215164]:1.0638096524829628,(((((((7[&rate=0.02092517208563…
tree STATE_359000 = ((1[&rate=0.03110807381629943]:2.9028583325983632,2[&rate=0.02043216965555322]:0.7928583325983638)[&rate=0.026857155608801343]:2.4192053925922963,(((3[&rate=0.021322543889198492]:2.1044202668332375,(((((((4[&rate=0.004173928366757406]:4.992707421267372,44[&rate=0.009643490634101734]:3.882707421267373)[&rate=0.04651793371846594]:0.5024572033023418,(((((((7[&rate=0.0149194121209…
tree STATE_360000 = ((1[&rate=0.03140950224695064]:4.172877155928433,2[&rate=0.041695618034704895]:2.062877155928433)[&rate=0.01804982985504257]:1.149186569262227,(((3[&rate=0.010036134245149195]:1.8180202355861397,(((((((4[&rate=0.005669153417182491]:3.430913122021625,44[&rate=0.03930599911791963]:2.3209131220216257)[&rate=0.016291028215265103]:2.300646004594636,(((((((7[&rate=0.0302910526033430…
tree STATE_361000 = ((1[&rate=0.03201577802835859]:3.561833116120063,2[&rate=0.0440964165676115]:1.4518331161200635)[&rate=0.017118601442101127]:3.6707084422302785,(((3[&rate=0.021256718667203196]:1.8180202355861397,((((((4[&rate=0.004624487252371162]:3.430913122021625,44[&rate=0.022162006681998796]:2.3209131220216257)[&rate=0.025070970967110327]:3.5378150845592877,(((((((((7[&rate=0.030730402340…
tree STATE_362000 = ((1[&rate=0.033636688334795654]:3.561833116120063,2[&rate=0.022435899169273753]:1.4518331161200635)[&rate=0.016633834527815514]:2.1222944763549947,(((3[&rate=0.021900101699892587]:1.8180202355861397,(((((((4[&rate=0.003519936163262359]:3.430913122021625,44[&rate=0.04886678244966394]:2.3209131220216257)[&rate=0.04407074669867486]:1.1113562263232133,(12[&rate=0.06462534170485645…
tree STATE_363000 = ((1[&rate=0.034573131367360996]:3.5008188665810067,2[&rate=0.03808105895508315]:1.3908188665810073)[&rate=0.036277458792718494]:2.183308725894051,(((3[&rate=0.02200329694162245]:2.2277388802965916,(((((((4[&rate=0.0035542980579525664]:3.430913122021625,44[&rate=0.048989089774798655]:2.3209131220216257)[&rate=0.018061987515355336]:1.836084902986773,(12[&rate=0.06672168098983963…
tree STATE_364000 = ((1[&rate=0.01974468192379846]:3.5008188665810067,2[&rate=0.03535045959549015]:1.3908188665810073)[&rate=0.013184389328703056]:2.56316113864208,(((3[&rate=0.019243692035404856]:2.2277388802965916,(((((((4[&rate=0.0031569111524910117]:2.480422492147575,44[&rate=0.04618984160177622]:1.3704224921475756)[&rate=0.016446061078721246]:3.861929131101437,(12[&rate=0.0662492121588129]:1…
tree STATE_365000 = ((1[&rate=0.024645592797101164]:3.082106972368017,2[&rate=0.03667407479698028]:0.9721069723680174)[&rate=0.013927730778018422]:2.98187303285507,(((3[&rate=0.004360437616431136]:2.2277388802965916,(((((((4[&rate=0.0034234892611389465]:2.480422492147575,44[&rate=0.047684825904326114]:1.3704224921475756)[&rate=0.024645592797101164]:3.2508796548619756,(((((7[&rate=0.05039342913010…
tree STATE_366000 = ((1[&rate=0.036539203144734946]:2.952125847944366,2[&rate=0.011239886979292233]:0.8421258479443665)[&rate=0.04363413521345851]:2.9852847687212076,(((3[&rate=0.004564068593345885]:2.1138331876014362,((((((4[&rate=0.0036035008333842647]:3.734441971600212,44[&rate=0.052667301257717736]:2.6244419716002128)[&rate=0.02419087355570505]:3.237916312540868,(((((7[&rate=0.049839873068671…
tree STATE_367000 = ((1[&rate=0.01356828826252772]:4.872581057555095,2[&rate=0.007996156913393972]:2.7625810575550958)[&rate=0.03890357836361377]:1.0595006904162645,(((3[&rate=0.003767610128933198]:2.1094863882474186,(((((((4[&rate=0.0027309325857276007]:3.7309285544867414,44[&rate=0.047536687491866673]:2.620928554486742)[&rate=0.0788824881964263]:1.4383696270215225,((((7[&rate=0.0461520794764722…
tree STATE_368000 = ((1[&rate=0.024093933686895837]:3.5677467483211203,2[&rate=0.013994096888466883]:1.4577467483211208)[&rate=0.013994096888466883]:2.295867233930167,(((3[&rate=0.00775369944715857]:2.1094863882474186,((((((4[&rate=0.006023516642579843]:3.7309285544867414,44[&rate=0.05537418128767903]:2.620928554486742)[&rate=0.02617892538015166]:1.2397469982064067,(((((7[&rate=0.1224965863822025…
tree STATE_369000 = ((1[&rate=0.010205771158190822]:3.2643859701048896,2[&rate=0.007539499513459156]:1.1543859701048902)[&rate=0.013564002321791597]:2.5992280121463978,(((3[&rate=0.007539499513459156]:2.1094863882474186,((((((((4[&rate=0.011690778653460882]:1.4600783642374857,44[&rate=0.05327346904642152]:0.3500783642374863)[&rate=0.010948418766861482]:5.232157547025864,((((7[&rate=0.123077343256…
tree STATE_370000 = ((1[&rate=0.017895254086114046]:3.2643859701048896,2[&rate=0.005589218571505931]:1.1543859701048902)[&rate=0.02509789863303214]:2.0866318198864704,(((3[&rate=0.007602633188316027]:2.1094863882474186,((((((4[&rate=0.004856447810798738]:3.4664877950979047,44[&rate=0.04658620267112317]:2.3564877950979053)[&rate=0.009206571814305198]:2.9763787746053865,(((((7[&rate=0.1098806668632…
tree STATE_371000 = ((1[&rate=0.02116631339756175]:2.800475340950257,2[&rate=0.01050833828661422]:0.6904753409502575)[&rate=0.029769684279417074]:2.558774723632318,(((3[&rate=0.0169602798763681]:2.1162931749408287,(((((((4[&rate=0.004008192943051731]:3.0420921382145814,44[&rate=0.052560110749941026]:1.932092138214582)[&rate=0.01050833828661422]:3.6174970036226917,(((((7[&rate=0.11343369842169318]…
tree STATE_372000 = ((1[&rate=0.02280385114506521]:5.047393448499037,2[&rate=0.011943930774810305]:2.937393448499037)[&rate=0.03124728402903168]:0.31185661608353854,(((3[&rate=0.02149547956993721]:2.1162931749408287,((((((4[&rate=0.004904153163821347]:3.0420921382145814,44[&rate=0.052822555527336126]:1.932092138214582)[&rate=0.011943930774810305]:3.6174970036226917,((((((7[&rate=0.024618619134687…
tree STATE_373000 = ((1[&rate=0.021691002339952255]:3.5413188552775665,2[&rate=0.01430725146968189]:1.431318855277567)[&rate=0.029175184836773616]:1.8179312093050086,(((3[&rate=0.020517871724536656]:2.1162931749408287,((((((4[&rate=0.005107495942758218]:3.0420921382145814,44[&rate=0.042711623029808514]:1.932092138214582)[&rate=0.01572830197849402]:3.6174970036226917,(((((7[&rate=0.025889019492687…
tree STATE_374000 = ((1[&rate=0.02312008431664673]:2.2482044117792483,2[&rate=0.06560141446124879]:0.13820441177924891)[&rate=0.010462543020672798]:3.243575578616017,(((3[&rate=0.021269209543586444]:2.120303116103514,((((((4[&rate=0.0075692740121343005]:1.7376375982825358,44[&rate=0.03747659009124267]:0.6276375982825364)[&rate=0.02312008431664673]:4.994331018623232,(((((7[&rate=0.0773124196881828…
tree STATE_375000 = ((1[&rate=0.007726938805835303]:2.964880269337577,2[&rate=0.06515549898880739]:0.8548802693375777)[&rate=0.007355794498516125]:2.5432469283006967,(((3[&rate=0.019795771676773606]:2.1337792606766897,((((((4[&rate=0.005589718968611732]:1.7477638090158933,44[&rate=0.05339332701667078]:0.6377638090158939)[&rate=0.018870701558327763]:4.837334160368343,((((7[&rate=0.0757185446865662…
tree STATE_376000 = ((1[&rate=0.008978516664164365]:2.964880269337577,2[&rate=0.0814434588080391]:0.8548802693375777)[&rate=0.011451182812908476]:2.5432469283006967,(((3[&rate=0.050971817388954094]:2.1337792606766897,((((((4[&rate=0.00744420265887476]:1.7477638090158933,44[&rate=0.06457427757087382]:0.6377638090158939)[&rate=0.02330250053985386]:4.837334160368343,((((7[&rate=0.022566707468637613]…
tree STATE_377000 = ((1[&rate=0.00852966588355551]:3.2643491401286795,2[&rate=0.03317415317726277]:1.15434914012868)[&rate=0.010953986611570312]:1.8808332463653699,(((3[&rate=0.011322252624783542]:2.1337792606766897,((((((4[&rate=0.00703459002738761]:1.655162994510075,44[&rate=0.0854666336588312]:0.5451629945100755)[&rate=0.01780331169924392]:4.929934974874161,((((7[&rate=0.05086657950150927]:1.1…
tree STATE_378000 = ((1[&rate=0.014773348494440473]:3.066242199420671,2[&rate=0.03680494003057111]:0.9562421994206716)[&rate=0.012123329316479704]:1.980133445593225,(((3[&rate=0.018477509517963255]:2.0769944003036542,((((((4[&rate=0.007121837911905163]:1.655162994510075,44[&rate=0.09764305451432524]:0.5451629945100755)[&rate=0.018477509517963255]:4.451493277128627,(((((7[&rate=0.02232951017712614…
tree STATE_379000 = ((1[&rate=0.019562771415224365]:3.066242199420671,2[&rate=0.02142176566725999]:0.9562421994206716)[&rate=0.019926486657524705]:1.980133445593225,(((3[&rate=0.041061773366781795]:2.0999657424694007,((((((4[&rate=0.014783885426667361]:2.5462739693262613,44[&rate=0.0891159282161684]:1.4362739693262618)[&rate=0.012198731025334444]:4.417872316537192,((((7[&rate=0.011227228531038282…
tree STATE_380000 = ((1[&rate=0.019714442187993345]:3.066242199420671,2[&rate=0.03782982755044164]:0.9562421994206716)[&rate=0.010769479926934744]:1.980133445593225,(((3[&rate=0.00975530247071646]:2.3073754963391977,((((((4[&rate=0.011435681979440554]:2.0754028308432098,44[&rate=0.09890197481035945]:0.9654028308432103)[&rate=0.022464245637422584]:4.118160687972736,((((7[&rate=0.015434719572882108…
tree STATE_381000 = ((1[&rate=0.02437335084354629]:3.337791549501155,2[&rate=0.03163240035010291]:1.2277915495011555)[&rate=0.009887363189687307]:3.274844625554664,(((3[&rate=0.03478577621736418]:2.349457968069558,((((((4[&rate=0.004372491372708228]:2.1072587740119104,44[&rate=0.16669062699561454]:0.997258774011911)[&rate=0.014749423809348404]:4.500027974314573,((((((7[&rate=0.018256840139345913]…
tree STATE_382000 = ((1[&rate=0.008334734490530005]:3.337791549501155,2[&rate=0.007057770915897545]:1.2277915495011555)[&rate=0.006586432531570938]:2.415569379730101,(((3[&rate=0.021112675010063454]:2.349457968069558,((((((4[&rate=0.005520353009643693]:1.4181595636170172,44[&rate=0.1392177419297272]:0.3081595636170178)[&rate=0.016751988655176898]:5.088494889697923,((((((7[&rate=0.0203542534576607…
tree STATE_383000 = ((1[&rate=0.006139635188707882]:5.049012816629208,2[&rate=0.0046513194850564005]:2.9390128166292087)[&rate=0.0046513194850564005]:0.7043481126020481,(((3[&rate=0.04175609432020115]:2.349457968069558,((((((4[&rate=0.004231803146907609]:1.4181595636170172,44[&rate=0.1698673182067434]:0.3081595636170178)[&rate=0.012970826418180325]:4.856948665952224,((((((7[&rate=0.01759564884177…
tree STATE_384000 = ((1[&rate=0.008321675785725574]:3.920741799008198,2[&rate=0.032618829868748825]:1.8107417990081984)[&rate=0.0038015684622481585]:1.9750295235614175,(((3[&rate=0.031222935021980733]:2.359022528310902,((((((4[&rate=0.0034385820690525644]:1.5612386689253555,44[&rate=0.17334056293228403]:0.451238668925356)[&rate=0.0051046715487485465]:5.325135277737477,(((((7[&rate=0.0159745748615…
tree STATE_385000 = ((1[&rate=0.00954033551565105]:4.543185077348326,2[&rate=0.010145515788165872]:2.433185077348327)[&rate=0.004668467576092588]:1.3525862452212891,(((3[&rate=0.011363953199361858]:2.359022528310902,((((((4[&rate=0.005768295541895318]:1.5612386689253555,44[&rate=0.15224065521673297]:0.451238668925356)[&rate=0.00610866313505724]:5.325135277737477,(((((7[&rate=0.05019586847891103]:…
tree STATE_386000 = ((1[&rate=0.009646821148186532]:5.111187345606545,2[&rate=0.012721828640005194]:3.001187345606546)[&rate=0.01743697944589895]:1.9638705920315829,(((3[&rate=0.014051896801262103]:3.4639759187734995,((((((4[&rate=0.007754307295211664]:1.5612386689253555,44[&rate=0.15058489593349925]:0.451238668925356)[&rate=0.008154049320645677]:5.540206530230858,((((7[&rate=0.051685761411072055…
tree STATE_387000 = (1[&rate=0.013958471158717971]:6.857597476878318,(2[&rate=0.010502078389887672]:3.681163192801762,(((3[&rate=0.01960001720431606]:4.922183986583121,((((((4[&rate=0.04030813402610734]:1.667956055658319,44[&rate=0.16684509759764013]:0.5579560556583196)[&rate=0.012994952088880081]:4.812660412952475,((((((7[&rate=0.03947206121356005]:0.0035284995451938528,32[&rate=0.05718707640338…
tree STATE_388000 = ((1[&rate=0.013758054327041804]:6.7154877235558885,(((3[&rate=0.008896082020705921]:4.922183986583121,((((((4[&rate=0.020752858586498335]:1.667956055658319,44[&rate=0.15803690665692777]:0.5579560556583196)[&rate=0.02324405773513632]:5.043816118804198,((((((7[&rate=0.03393090180346874]:0.5958228323920203,32[&rate=0.013132617192824679]:0.5958228323920203)[&rate=0.043449111699335…
tree STATE_389000 = ((1[&rate=0.0138861736542035]:5.883627403684855,(((3[&rate=0.008975278370547358]:3.2895074029059757,((((((4[&rate=0.020556844921135756]:1.5048948895829781,44[&rate=0.15987180254129552]:0.3948948895829787)[&rate=0.023471979354740293]:5.206877284879539,(((((((7[&rate=0.03787292585014194]:0.7414683034598255,32[&rate=0.01356912943614959]:0.7414683034598255)[&rate=0.035655762630843…
tree STATE_390000 = ((1[&rate=0.008834876350299713]:5.861761387706849,(((3[&rate=0.006403927303391043]:3.1316319397873755,(((((4[&rate=0.0127433925122406]:1.4080723365655174,44[&rate=0.209234284650277]:0.298072336565518)[&rate=0.027550567110063554]:4.190755978627095,((((((7[&rate=0.009398568120532197]:1.5799028247103095,(32[&rate=0.0037133592514673824]:0.4936112135522386,37[&rate=0.00883487635029…
tree STATE_391000 = (1[&rate=0.008638063999665437]:5.958211229608693,(2[&rate=0.016496197243006234]:3.5096540680972126,(((3[&rate=0.006000685236573616]:3.7212777204522425,((((((4[&rate=0.017306223808544064]:1.3800963659945111,44[&rate=0.21911324434315615]:0.2700963659945117)[&rate=0.027045227562428314]:2.4257937735445765,12[&rate=0.0698024887398479]:1.2358901395390873)[&rate=0.009765885220611422]…
tree STATE_392000 = (1[&rate=0.01200605770994364]:6.443383536324404,(2[&rate=0.007151339605069941]:3.848211229608694,(((3[&rate=0.005280474186810858]:3.1373896480548353,(((((((4[&rate=0.018037927840286648]:2.0006020559387743,44[&rate=0.19950856648031512]:0.8906020559387748)[&rate=0.026322984534048452]:1.8052880836003133,12[&rate=0.06754785790775535]:1.2358901395390873)[&rate=0.004174760575713182]…
tree STATE_393000 = ((1[&rate=0.011165307985497768]:5.8892230366417735,(((3[&rate=0.0073663631817533215]:3.1373896480548353,((((((4[&rate=0.014536105686639258]:1.9728502078879657,44[&rate=0.22256560771781933]:0.8628502078879663)[&rate=0.022898887931410806]:1.833039931651122,12[&rate=0.19293168718752304]:1.2358901395390873)[&rate=0.002759909793201647]:2.794686587086808,((((((7[&rate=0.011787370466…
tree STATE_394000 = ((1[&rate=0.016846770634019185]:5.237912943329462,(((3[&rate=0.008865870672460974]:3.1373896480548353,((((((4[&rate=0.00376325052700015]:1.6215717498990259,44[&rate=0.22166286409338426]:0.5115717498990264)[&rate=0.02587725573152437]:1.6206493093750964,12[&rate=0.1936805054703741]:0.672221059274122)[&rate=0.00376325052700015]:3.3583556673517734,((((((7[&rate=0.01382110593913315…
tree STATE_395000 = (1[&rate=0.01727496222032164]:5.24255931309866,(2[&rate=0.020919787033076013]:3.0944029550650853,(((3[&rate=0.009375838955904499]:3.3538808708771057,((((((((4[&rate=0.00411730794035856]:1.6215717498990259,44[&rate=0.26999320590156767]:0.5115717498990264)[&rate=0.02590738211367044]:1.6206493093750964,12[&rate=0.19860325088401157]:0.672221059274122)[&rate=0.015665231600471657]:2…
tree STATE_396000 = ((1[&rate=0.006037415983212337]:5.204402955065085,2[&rate=0.020608515210607276]:3.0944029550650853)[&rate=0.011826214477963575]:0.34158736185319327,(((3[&rate=0.010953501271966627]:3.3538808708771057,((((((((4[&rate=0.004918728297366709]:1.5079124121172356,44[&rate=0.1998787065278311]:0.39791241211723616)[&rate=0.02588440782880386]:1.7343086471568867,12[&rate=0.152918014039674…
tree STATE_397000 = ((1[&rate=0.00531898001018721]:4.6860489683818685,2[&rate=0.023122749579321134]:2.576048968381869)[&rate=0.011541337666505282]:0.8599413485364096,(((3[&rate=0.0014743042154350308]:3.0500220072020525,((((((((4[&rate=0.004161993925677625]:1.3160462607972718,44[&rate=0.29313023637196867]:0.2060462607972724)[&rate=0.030375810769825786]:1.9257481786173223,12[&rate=0.254614636540725…
tree STATE_398000 = ((1[&rate=0.017881874727142286]:5.259886507998196,2[&rate=0.015071344659260891]:3.149886507998197)[&rate=0.026865976635618058]:0.2861038089200818,(((3[&rate=0.0021065983367532957]:3.927314393348098,((((((((4[&rate=0.012867925381720997]:1.3160462607972718,44[&rate=0.23737488675375823]:0.2060462607972724)[&rate=0.041265563177851246]:1.9257481786173223,12[&rate=0.2093252817896062…
tree STATE_399000 = ((1[&rate=0.016260092017878616]:3.3626708861608705,2[&rate=0.014693778290963386]:1.252670886160871)[&rate=0.01146550559949527]:2.1833194307574075,(((3[&rate=0.0012489082721820672]:3.927314393348098,((((((((4[&rate=0.005392281657776112]:1.1597430966223108,44[&rate=0.2459055465728382]:0.049743096622311356)[&rate=0.04214467260702597]:1.818796286917582,(((7[&rate=0.032535531012221…
tree STATE_400000 = ((1[&rate=0.014699113861298536]:3.3626708861608705,2[&rate=0.03385609824747305]:1.252670886160871)[&rate=0.01003023618742916]:2.1833194307574075,(((3[&rate=0.007552661852503775]:3.927314393348098,((((((((4[&rate=0.0032231306564711355]:1.6462289750358892,44[&rate=0.24926976563770714]:0.5362289750358897)[&rate=0.04166364897445328]:1.3323104085040036,(((7[&rate=0.0195777077236780…
tree STATE_401000 = ((1[&rate=0.028544069336686406]:2.503205583576168,2[&rate=0.062080699842717066]:0.39320558357616875)[&rate=0.011945160664066621]:3.04278473334211,(((3[&rate=0.009490436636644513]:3.927314393348098,((((((((4[&rate=0.015785228925037073]:2.591811848956663,44[&rate=0.03933346668181501]:1.4818118489566636)[&rate=0.09834775219430118]:0.4895019304220085,((((7[&rate=0.0227220861224880…
tree STATE_402000 = ((1[&rate=0.029772221702008963]:2.4132501907388075,2[&rate=0.06317396167318247]:0.3032501907388081)[&rate=0.01280852894830636]:3.3986154246145617,(((3[&rate=0.010250982519316934]:3.927314393348098,((((((4[&rate=0.016777006999083084]:3.275756378143697,44[&rate=0.051386750375293846]:2.1657563781436977)[&rate=0.07286429756186544]:0.40631350417346823,((((7[&rate=0.0249613532512031…
tree STATE_403000 = ((1[&rate=0.027843452295197885]:2.4132501907388075,2[&rate=0.06282275224618372]:0.3032501907388081)[&rate=0.018918581672596357]:2.8813555163386795,(((3[&rate=0.008787880813783113]:3.927314393348098,((((((4[&rate=0.009455445659583304]:2.8838858103021217,44[&rate=0.07574789425119766]:1.7738858103021222)[&rate=0.07099551694702383]:0.8194566364880913,(((((7[&rate=0.011900021470326…
tree STATE_404000 = ((1[&rate=0.013271121950229677]:3.0077814815571955,2[&rate=0.017404374123253814]:0.8977814815571961)[&rate=0.017858070253345622]:5.181886592457438,(((3[&rate=0.0077603169356533575]:4.044560330480344,((((((4[&rate=0.014440978983431356]:2.617533748980101,44[&rate=0.0681127135066025]:1.5075337489801015)[&rate=0.07265521321782728]:1.3685615987197295,((((((7[&rate=0.080474753287178…
tree STATE_405000 = ((1[&rate=0.019317237844614223]:3.0077814815571955,2[&rate=0.017436410876576873]:0.8977814815571961)[&rate=0.017893183738113685]:4.519305445183598,(((3[&rate=0.0015990805724320739]:3.9452555249154884,((((((4[&rate=0.012910877075391685]:2.8808361689518875,44[&rate=0.054710423085807314]:1.7708361689518881)[&rate=0.02299754780163015]:1.1052591787479429,((((((7[&rate=0.06156247103…
tree STATE_406000 = ((1[&rate=0.007419261886258157]:5.170549215661509,2[&rate=0.014366483940409253]:3.06054921566151)[&rate=0.015175720807668781]:0.7910547454238852,(((3[&rate=0.001185523819474179]:4.019746270213311,(((((4[&rate=0.0110856015233203]:3.5177265944836265,44[&rate=0.05091027482752021]:2.407726594483627)[&rate=0.1213846678349884]:0.5261066682577784,((((((7[&rate=0.15670759717178726]:0.…
tree STATE_407000 = ((1[&rate=0.005784297202228974]:4.525901884159879,(((3[&rate=8.408130755848348E-4]:4.224710458937075,(((((4[&rate=0.009107266805028331]:3.5177265944836265,44[&rate=0.00969103343838606]:2.407726594483627)[&rate=0.09766389433188775]:0.5261066682577784,((((((7[&rate=0.14300210960823304]:0.314204818508081,13[&rate=4.8751174674142807E-4]:0.314204818508081)[&rate=0.00446254608009511…
tree STATE_408000 = ((1[&rate=0.006322696446655453]:4.759421580532795,2[&rate=0.0076093125306230715]:2.6494215805327954)[&rate=0.014873924470317929]:0.059566648285873214,(((3[&rate=9.400202700727254E-4]:4.479819496107602,(((((4[&rate=0.009597494370971958]:3.6738249202212288,44[&rate=0.010529389483727194]:2.5638249202212293)[&rate=0.06882286104608709]:0.3700083425201761,((((((7[&rate=0.15056261742…
tree STATE_409000 = ((1[&rate=0.005796650403177612]:4.759421580532795,2[&rate=0.02082133389130443]:2.6494215805327954)[&rate=0.04875370222697658]:0.059566648285873214,(((3[&rate=0.001110994703053519]:4.0584337997220175,(((((4[&rate=0.004683468972262756]:2.3426719597207892,44[&rate=0.04141942147428213]:1.2326719597207898)[&rate=0.02983904934054186]:1.7011613030206156,((((((7[&rate=0.14443223970000…
tree STATE_410000 = ((1[&rate=0.004815556843764176]:3.1228798956462427,2[&rate=0.014911871294553687]:1.0128798956462433)[&rate=0.04654293549531608]:1.6090993257383985,(((3[&rate=0.010114226535152156]:4.326699804618158,(((((4[&rate=0.003836994026256565]:2.3426719597207892,44[&rate=0.06630992707271954]:1.2326719597207898)[&rate=0.02758742067288941]:1.7689006285595177,(((((7[&rate=0.0223940668282840…
tree STATE_411000 = ((1[&rate=0.05348944537379149]:2.474776158946284,2[&rate=0.00660898623372498]:0.36477615894628457)[&rate=0.024187342698701434]:2.257203062438357,(((3[&rate=0.006830857639941116]:4.326699804618158,(((((4[&rate=0.0037016025047102146]:2.3426719597207892,44[&rate=0.05810342456801108]:1.2326719597207898)[&rate=0.039785258671507076]:1.7689006285595177,((((((7[&rate=0.011072374896774…
tree STATE_412000 = ((1[&rate=0.10755708459109602]:2.474776158946284,2[&rate=0.01153888219484063]:0.36477615894628457)[&rate=0.0055164813093460515]:1.9827557167734184,(((3[&rate=0.01183635296968706]:4.1273690671798775,(((((4[&rate=0.007380880050780018]:2.809512514382142,44[&rate=0.06164386315543418]:1.6995125143821426)[&rate=0.10149294860193317]:1.302060073898165,(((((7[&rate=0.013062205064503679…
tree STATE_413000 = ((1[&rate=0.1090130182150415]:2.474776158946284,2[&rate=0.009381158452214008]:0.36477615894628457)[&rate=0.004328246364189362]:1.9827557167734184,(((3[&rate=0.010752837732903964]:4.038942098062023,(((((((4[&rate=0.0116248039108893]:2.227611671770383,44[&rate=0.02929175972849455]:1.1176116717703835)[&rate=0.034901377090853156]:1.7473517477092777,((((((7[&rate=0.0110391029020460…
tree STATE_414000 = ((1[&rate=0.01080644491751323]:4.295530489413693,2[&rate=0.045677271164955444]:2.1855304894136935)[&rate=0.001631917831671994]:0.16200138630600946,(((3[&rate=0.011676019925272391]:4.038942098062023,(((((4[&rate=0.008895216998970152]:2.426037269736792,44[&rate=0.029801978873572128]:1.3160372697367926)[&rate=0.03698905569267258]:1.8102872178309148,(((((((7[&rate=0.01197371632617…
tree STATE_415000 = ((1[&rate=0.020728039684147128]:3.387283886332632,2[&rate=0.04482839762677698]:1.2772838863326328)[&rate=0.009562699356124357]:1.0702479893870702,(((3[&rate=0.002937846280261869]:2.2405913042520282,(((((4[&rate=0.008260086813339632]:2.426037269736792,44[&rate=0.029080436491908595]:1.3160372697367926)[&rate=0.014486538432867903]:1.8102872178309148,(((((7[&rate=0.010673959690781…
tree STATE_416000 = ((1[&rate=0.010849136351828045]:3.387283886332632,2[&rate=0.023929570326974754]:1.2772838863326328)[&rate=0.004762877555586687]:1.0702479893870702,(((3[&rate=0.003011050097742765]:2.2405913042520282,((((((4[&rate=0.00901615649797938]:2.24751159456169,44[&rate=0.034271619422795906]:1.1375115945616905)[&rate=0.016363016957228024]:1.988812893006017,((((((7[&rate=0.011834357089770…
tree STATE_417000 = ((1[&rate=0.011261278942978951]:2.9423094587355507,2[&rate=0.024985444739982317]:0.8323094587355513)[&rate=0.0071367284160900836]:1.5152224169841517,(((3[&rate=0.0023413128537370115]:2.2405913042520282,((((((4[&rate=0.01001495194370536]:2.24751159456169,44[&rate=0.0537720300296678]:1.1375115945616905)[&rate=0.01750172115650972]:1.988812893006017,(((((7[&rate=0.0082544992323881…
tree STATE_418000 = ((1[&rate=0.007811305260003293]:3.6672489384945663,2[&rate=0.04183747260296808]:1.557248938494567)[&rate=0.02369517088924526]:0.8058407191995371,(((3[&rate=0.0029707965821561206]:2.9771395089709074,(((((((4[&rate=0.0068002673484479255]:2.2084050636429673,44[&rate=0.04785650346363288]:1.0984050636429679)[&rate=0.013152942620434527]:2.885013298526143,((((7[&rate=0.00394563879361…
tree STATE_419000 = ((1[&rate=0.01057590987684337]:3.497385028168047,2[&rate=0.025495123061325696]:1.3873850281680475)[&rate=0.04541872480086713]:1.1311086482103931,(((3[&rate=0.004559335437742625]:3.1454135531393206,((((((4[&rate=0.006982487456608533]:2.668813029268655,44[&rate=0.09735839557371694]:1.5588130292686557)[&rate=0.021386301352802332]:1.978079508016549,((((7[&rate=0.05421414552219264]…
tree STATE_420000 = ((1[&rate=0.008787980483849487]:4.165443151586047,2[&rate=0.023135953042093555]:2.055443151586047)[&rate=0.030552725115665175]:0.46452612985974895,((((3[&rate=0.009360370216848038]:3.146691237355874,((((((4[&rate=0.006390554883716893]:2.047713923227519,44[&rate=0.08757447742031604]:0.9377139232275198)[&rate=0.024937592091419217]:3.002406106134103,(((((7[&rate=0.029775871843444…
tree STATE_421000 = ((1[&rate=0.012857001641953449]:3.1926314876020783,2[&rate=0.028464314169320475]:1.0826314876020788)[&rate=0.027887496172660186]:1.4942095625562928,((((3[&rate=0.0036343083310627074]:3.1299225222229623,((((((4[&rate=0.009898042531451122]:2.047713923227519,44[&rate=0.08490475511566234]:0.9377139232275198)[&rate=0.020887926530819216]:3.002406106134103,(((((7[&rate=0.035016051255…
tree STATE_422000 = ((1[&rate=0.008575565393922275]:4.425431372403622,2[&rate=0.012217792545124385]:2.315431372403623)[&rate=0.021069974693981378]:0.26140967775474877,((((3[&rate=0.007743102782005731]:3.1299225222229623,((((((4[&rate=0.006400987229913015]:2.047713923227519,44[&rate=0.08178377991695027]:0.9377139232275198)[&rate=0.016998938150010426]:3.0039647850602194,((((7[&rate=0.00535125329714…
tree STATE_423000 = ((1[&rate=0.007455962290916754]:3.3056636625654363,2[&rate=0.03111060406629296]:1.1956636625654369)[&rate=0.0018340958833549768]:1.3811773875929347,(((3[&rate=0.00669329414725309]:2.31519056142303,((((((4[&rate=0.0054737090064644785]:2.2457869849875927,44[&rate=0.07742220518819372]:1.1357869849875932)[&rate=0.015364624186279702]:2.805891723300146,((((7[&rate=0.0174420366144460…
tree STATE_424000 = ((1[&rate=0.010345713006174281]:3.3056636625654363,2[&rate=0.03546731755310236]:1.1956636625654369)[&rate=0.002906349117621306]:1.3811773875929347,(((3[&rate=0.009123723971499161]:2.31519056142303,((((((4[&rate=0.010345713006174281]:2.5487451931668907,44[&rate=0.07653088778687421]:1.4387451931668913)[&rate=0.03311850470043092]:3.3128583272173344,((((7[&rate=0.01989131839743257…
tree STATE_425000 = ((1[&rate=0.010399617437084332]:3.6435492187172187,2[&rate=0.03565211347460773]:1.5335492187172193)[&rate=0.0033106686733913016]:1.0432918314411523,(((3[&rate=0.009171261453755873]:1.830962755389983,((((((4[&rate=0.010399617437084332]:2.021833226844077,44[&rate=0.08619582550386218]:0.9118332268440774)[&rate=0.025503682874249388]:3.8397702935401483,((((7[&rate=0.019994958445984…
tree STATE_426000 = ((1[&rate=0.010135867392241205]:2.7092779825811846,2[&rate=0.009481734956036152]:0.5992779825811851)[&rate=0.0029200729811151593]:1.9775630675771865,((((3[&rate=0.008841185891668322]:2.49018885455056,(((((((4[&rate=0.01778150998893337]:2.021833226844077,44[&rate=0.08275076871231295]:0.9118332268440774)[&rate=0.019165188626251002]:2.96436956099895,(((((7[&rate=0.007593773535401…
tree STATE_427000 = ((1[&rate=0.008565908287392662]:4.625562819636976,((((3[&rate=0.010484023002046315]:2.49018885455056,(((((((4[&rate=0.011135896125489039]:2.021833226844077,44[&rate=0.07577687332161923]:0.9118332268440774)[&rate=0.020130000059273595]:2.96436956099895,(((((7[&rate=0.04390597427698224]:1.807873754545831,(32[&rate=0.03744865310880504]:0.24810147928892334,37[&rate=0.02195247374754…
tree STATE_428000 = ((1[&rate=0.007541778142726633]:4.89843263225584,((((3[&rate=0.019717054848477144]:2.5086878386981297,((((((4[&rate=0.013182771753648306]:1.9245894751985908,44[&rate=0.08222060338117199]:0.8145894751985914)[&rate=0.02373183632109798]:3.061613312644436,(((((7[&rate=0.046846998563686126]:1.985028095125454,(32[&rate=0.044541553493121576]:0.24810147928892334,37[&rate=0.10008802404…
tree STATE_429000 = ((1[&rate=0.012210225910074203]:5.022269450319591,((((3[&rate=0.01842059081826298]:2.0359586978629025,((((((4[&rate=0.013340787034874296]:1.9245894751985908,44[&rate=0.09483510549812149]:0.8145894751985914)[&rate=0.024150872272565044]:3.515085231343395,(((((7[&rate=0.012581922799130441]:1.985028095125454,(32[&rate=0.0061360295419523635]:1.130850289785922,37[&rate=0.04792892627…
tree STATE_430000 = ((1[&rate=0.01226029663213908]:5.022269450319591,((((3[&rate=0.018482741056641546]:1.5378827939804722,((((((4[&rate=0.004870423319954067]:1.9245894751985908,44[&rate=0.16435767505536455]:0.8145894751985914)[&rate=0.024809366644665962]:3.515085231343395,((((((7[&rate=0.012632850668643959]:0.01227171045093911,32[&rate=0.006168661381069416]:0.01227171045093911)[&rate=0.0422300469…
tree STATE_431000 = ((1[&rate=0.012752814086396265]:4.665269535485827,((((3[&rate=0.01873786302977545]:2.5501918669234556,((((((4[&rate=0.0053672540637914835]:1.9245894751985908,44[&rate=0.07817327711234849]:0.8145894751985914)[&rate=0.02469288089221532]:3.515085231343395,((((((7[&rate=0.03879410799367315]:0.04779668490123967,32[&rate=0.059475293744846086]:0.04779668490123967)[&rate=0.01311575137…
tree STATE_432000 = ((1[&rate=0.012900517523193551]:4.555459474342264,2[&rate=0.003675747163457631]:2.4454594743422646)[&rate=0.014740122522296683]:0.2569360309528079,((((3[&rate=0.0524383542693567]:2.5501918669234556,((((((4[&rate=0.005526764625858852]:1.9245894751985908,44[&rate=0.07877031846610934]:0.8145894751985914)[&rate=0.024642250428516702]:3.5456486820510236,((((((7[&rate=0.0147401225222…
tree STATE_433000 = ((1[&rate=0.012386257026241762]:4.555459474342264,2[&rate=0.03183753639354656]:2.4454594743422646)[&rate=0.014175670509289652]:0.2569360309528079,((((3[&rate=0.04514096296940331]:1.650215621901907,((((((4[&rate=0.01169864889103194]:2.636128993374129,44[&rate=0.04991283691625267]:1.5261289933741295)[&rate=0.023848343642549577]:2.560201608516195,((((((7[&rate=0.05258096828988534…
tree STATE_434000 = ((1[&rate=0.02287055561903712]:4.555459474342264,2[&rate=0.023372379439719825]:2.4454594743422646)[&rate=0.013980788148311548]:0.2569360309528079,(((3[&rate=0.039170027103095924]:2.1911845097265186,((((((4[&rate=0.015626106710308025]:2.775628343662852,44[&rate=0.050482231011083206]:1.6656283436628527)[&rate=0.027672172798660438]:2.2559395825426236,(((((((7[&rate=0.060604545322…
tree STATE_435000 = (1[&rate=0.007540781709640709]:6.401839838542394,(2[&rate=0.010781932897255648]:2.4454594743422646,(((3[&rate=0.03299807565978958]:2.6008931199920937,(((((((4[&rate=0.017412577655410752]:2.775628343662852,44[&rate=0.04355300852263793]:1.6656283436628527)[&rate=0.0187959570102459]:1.8968921624564565,(((((((7[&rate=0.06678096081201454]:0.019951886892037862,32[&rate=0.03553567499…
tree STATE_436000 = (1[&rate=0.00622808599776931]:6.4806133673193,(2[&rate=0.009350153347147467]:2.9249956797227057,(((3[&rate=0.02910179121158336]:2.6008931199920937,(((((4[&rate=0.009657101050551179]:1.9347656387562466,44[&rate=0.050290383695853313]:0.8247656387562472)[&rate=0.00787869596538314]:2.737754867363062,((((((7[&rate=0.06077030710273488]:0.10988926609213934,32[&rate=0.0447188298833182…
tree STATE_437000 = ((1[&rate=0.011343132748509645]:3.3066895706350152,2[&rate=0.024548277541140036]:1.1966895706350158)[&rate=0.011721779212820046]:1.5618029330896306,(((3[&rate=0.016159697092796358]:2.961300043612404,(((((((4[&rate=0.01367011598456133]:2.4975323212419553,44[&rate=0.039687293306292275]:1.387532321241956)[&rate=0.011721779212820046]:2.1749881848773533,(((((((7[&rate=0.01327231747…
tree STATE_438000 = ((1[&rate=0.013476819035393777]:2.621076413609103,2[&rate=0.02753137684143145]:0.5110764136091035)[&rate=0.012652154427268388]:2.247416090115543,(((3[&rate=0.018239433437006597]:2.961300043612404,(((((((4[&rate=0.016016683773479503]:2.686672826083427,44[&rate=0.042941062138140536]:1.5766728260834277)[&rate=0.013892570064257023]:1.9858476800358815,(((((7[&rate=0.041142852814854…
tree STATE_439000 = ((1[&rate=0.012697356707489645]:4.087434002675941,2[&rate=0.025426849040434164]:1.9774340026759418)[&rate=0.011918677898007156]:0.7642313238908685,(((3[&rate=0.017196337395755094]:3.4104640394422034,(((((4[&rate=0.01550784513741526]:2.1684220199199196,44[&rate=0.024881885517872786]:1.0584220199199201)[&rate=0.010378756039772126]:2.4923472183290087,(((((7[&rate=0.02890604564848…
tree STATE_440000 = ((1[&rate=0.01065565507316244]:2.699538633457017,2[&rate=0.022585452979291182]:0.5895386334570176)[&rate=0.01687221768845725]:2.1521266931097927,(((3[&rate=0.01479373416470755]:3.0706006534733277,(((((4[&rate=0.01361276716058482]:1.556683282554662,44[&rate=0.21698360605781342]:0.4466832825546625)[&rate=0.0341285597652788]:3.3353958185122003,((((((7[&rate=0.032599300405587985]:…
tree STATE_441000 = ((1[&rate=0.030991461645767184]:4.1353684641019655,2[&rate=0.008678854977068157]:2.025368464101966)[&rate=0.01514454051892026]:0.6954640126169878,(((3[&rate=0.01638077214281048]:4.1336905720046815,((((((4[&rate=0.017229330837665934]:1.5901403981694244,44[&rate=0.20625618803981313]:0.480140398169425)[&rate=0.030991461645767184]:3.5272778887882126,((((((7[&rate=0.056957365612547…
tree STATE_442000 = ((1[&rate=0.0349829506909285]:2.782593302573744,2[&rate=0.008930788816875626]:0.6725933025737447)[&rate=0.015489830131004492]:2.048239174145209,(((3[&rate=0.008930788816875626]:3.3833092713598063,((((((4[&rate=0.01803400380849905]:1.5901403981694244,44[&rate=0.2267331106045407]:0.480140398169425)[&rate=0.015081890167010345]:3.5272778887882126,(((((7[&rate=0.0027155951126800323…
tree STATE_443000 = ((1[&rate=0.030764674431197143]:2.849201185080531,2[&rate=0.040877011743815965]:0.7392011850805318)[&rate=0.015360754632645867]:1.981631291638422,(((3[&rate=0.00816897152470728]:3.3833092713598063,(((((((4[&rate=0.016605180229148475]:1.5901403981694244,44[&rate=0.20759780366868488]:0.480140398169425)[&rate=0.014554368157169758]:3.251107212635098,(((((7[&rate=0.0016429017540800…
tree STATE_444000 = ((1[&rate=0.013373697917138406]:2.8556539467423576,2[&rate=0.04764849437539089]:0.7456539467423582)[&rate=0.004592626504228718]:1.9751785299765956,(((3[&rate=0.008356388491610986]:2.5064197308210368,(((((((4[&rate=0.017507995349320505]:1.5901403981694244,44[&rate=0.2225772958421522]:0.480140398169425)[&rate=0.011503366500540945]:3.251107212635098,((((((7[&rate=0.00126154060901…
tree STATE_445000 = ((1[&rate=0.013469423704764219]:2.2922096438618027,2[&rate=0.27110912285785177]:0.18220964386180327)[&rate=0.0048923986269267675]:2.5386228328571505,(((3[&rate=0.008764319146353868]:2.844815551102265,(((((((4[&rate=0.05861323150525197]:1.5901403981694244,44[&rate=0.21434139783134212]:0.480140398169425)[&rate=0.011965045409916504]:4.528671753950455,(((7[&rate=0.0013898148905486…
tree STATE_446000 = ((1[&rate=0.017255082853457795]:2.2922096438618027,2[&rate=0.14183974395901966]:0.18220964386180327)[&rate=0.021799867078477007]:2.628042431002619,(((3[&rate=0.011472381131282414]:2.477922293986893,((((((4[&rate=0.06548641969481965]:1.5901403981694244,44[&rate=0.16975434367480757]:0.480140398169425)[&rate=0.015140151378845876]:4.513691250253036,((((7[&rate=0.02985835537276989]…
tree STATE_447000 = ((1[&rate=0.016980588241823403]:2.7330757816552165,2[&rate=0.14232578253002398]:0.623075781655217)[&rate=0.026641886353160317]:2.1871762932092054,(((3[&rate=0.011247396879058895]:2.477922293986893,(((((((4[&rate=0.005697176919790453]:1.5901403981694244,44[&rate=0.18356239634873558]:0.480140398169425)[&rate=0.01406224922746586]:4.513691250253036,(((((((7[&rate=0.097530778484775…
tree STATE_448000 = ((1[&rate=0.019754824342599883]:2.7292025409877354,2[&rate=0.12628190911530499]:0.619202540987736)[&rate=0.02926563452657952]:2.2109044389080665,(((3[&rate=0.012928935143145259]:1.7880617167589605,((((((4[&rate=0.008187764866006877]:1.6541314157225422,44[&rate=0.16947455619206941]:0.5441314157225428)[&rate=0.007005998981888531]:3.6681962326053714,(((((((7[&rate=0.0106936902757…
tree STATE_449000 = ((1[&rate=0.016333302583260243]:2.781900214921585,2[&rate=0.06221370298128119]:0.6719002149215854)[&rate=0.025752169780306537]:2.154111397604318,(((3[&rate=0.009444031995136132]:2.8680154508845064,((((((4[&rate=0.006847154743472841]:1.65156947352299,44[&rate=0.15997324675060562]:0.5415694735229906)[&rate=0.006352032332021787]:5.32475557938244,(((((((7[&rate=0.00903872953910334…
tree STATE_450000 = ((1[&rate=0.013174533720786719]:2.781900214921585,2[&rate=0.07787911236168024]:0.6719002149215854)[&rate=0.026076056681941948]:1.9143653178564435,(((3[&rate=0.009262893365345887]:1.9245822262366872,((((((4[&rate=0.007118623950135539]:1.682327457656001,44[&rate=0.10925044679813474]:0.5723274576560016)[&rate=0.0061522002282520406]:4.886981857409374,((((((7[&rate=0.06478622125680…
tree STATE_451000 = ((1[&rate=0.006424868776652354]:2.781900214921585,2[&rate=0.06760667562207069]:0.6719002149215854)[&rate=0.021105631400251925]:2.1214402242047328,(((3[&rate=0.019387864023937794]:1.9245822262366872,(((((4[&rate=0.006077117742152374]:1.53416266202073,44[&rate=0.10017167256046114]:0.4241626620207306)[&rate=0.011346037563637282]:5.311249540398411,(((((7[&rate=0.007102851573996014…
tree STATE_452000 = ((1[&rate=0.021191373187073273]:2.781900214921585,2[&rate=0.11451168372853286]:0.6719002149215854)[&rate=0.022515487479669614]:2.0513351105987496,(((3[&rate=0.024377324482181422]:1.4844099959968204,(((((4[&rate=0.006858178587268117]:2.0955254509776786,44[&rate=0.07970430955042374]:0.9855254509776792)[&rate=0.018701182961966416]:3.2809005990691738,(((((7[&rate=0.014555472837573…
tree STATE_453000 = ((1[&rate=0.03134031819725259]:2.781900214921585,2[&rate=0.04208040759072478]:0.6719002149215854)[&rate=0.011716747791440999]:2.0513351105987496,(((3[&rate=0.026023043542822224]:2.6264346917403145,((((((4[&rate=0.00867234815255277]:3.0314295274918592,44[&rate=0.05310494374758556]:1.9214295274918598)[&rate=0.020683065514124716]:3.4002409667612383,((((((7[&rate=0.018443366561999…
tree STATE_454000 = ((1[&rate=0.029498872368148753]:2.4475475391195403,2[&rate=0.04123807600814574]:0.33754753911954083)[&rate=0.009638824257366806]:2.8335164826772754,(((3[&rate=0.020801329753332116]:2.015748782002177,((((((4[&rate=0.0060790169483780875]:3.5046574730810747,44[&rate=0.05372606625265476]:2.3946574730810752)[&rate=0.03580982132443888]:2.1582377984841727,((((((7[&rate=0.016509383115…
tree STATE_455000 = ((1[&rate=0.027059486879397077]:2.5523791074657822,2[&rate=0.08977750597687353]:0.4423791074657828)[&rate=0.008397682133565195]:2.731163695898424,(((3[&rate=0.022609327376379624]:2.015748782002177,((((((4[&rate=0.0058996915866109225]:3.5046574730810747,44[&rate=0.04824983945626648]:2.3946574730810752)[&rate=0.021404733768828923]:3.1701935543210134,(((((7[&rate=0.01535321563606…
tree STATE_456000 = ((1[&rate=0.026897010803159895]:2.5523791074657822,2[&rate=0.12259141548059477]:0.4423791074657828)[&rate=0.01763502874111407]:2.731163695898424,(((3[&rate=0.021608305930666018]:3.1867877695578173,((((((4[&rate=0.004204033812344669]:3.5046574730810747,44[&rate=0.013483483208944333]:2.3946574730810752)[&rate=0.020213756355269386]:3.1701935543210134,((((((7[&rate=0.0235951719188…
tree STATE_457000 = ((1[&rate=0.028478152921548316]:2.5523791074657822,2[&rate=0.13643875897285437]:0.4423791074657828)[&rate=0.016296272251586814]:2.731163695898424,(((3[&rate=0.007491884078349521]:3.2490882610117424,(((((4[&rate=0.004187542610128162]:2.628061638956382,44[&rate=0.16688960676484735]:1.5180616389563824)[&rate=0.02120185936659935]:3.862567787959975,(((((7[&rate=0.04651411621572658]…
tree STATE_458000 = ((1[&rate=0.013363129334673495]:2.915094327660789,2[&rate=0.08120657151850307]:0.8050943276607896)[&rate=0.019719390414293773]:2.660571244776186,(((3[&rate=0.0074186746619137175]:2.1963797899674375,((((((4[&rate=0.006991107558997847]:2.601819177855006,44[&rate=0.13030205001112705]:1.4918191778550067)[&rate=0.02487621993440185]:3.615972268098133,(((((((7[&rate=0.116316924977867…
tree STATE_459000 = ((1[&rate=0.014178435957965734]:4.5191230056544,2[&rate=0.02018100762587533]:2.4091230056544006)[&rate=0.021037555962751097]:1.056542566782575,(((3[&rate=0.018109656132251725]:2.4889429097897207,((((((((4[&rate=0.007350225727427387]:2.1082653772803113,44[&rate=0.14276139216669695]:0.9982653772803118)[&rate=0.026626134558846836]:4.149771973585413,((((((7[&rate=0.127235264429387…
tree STATE_460000 = ((1[&rate=0.02481219788720072]:3.7726954299596116,2[&rate=0.02306572442977132]:1.6626954299596122)[&rate=0.023496619719942744]:1.8029701424773634,(((3[&rate=0.044908577648223306]:1.7931312949371616,((((((4[&rate=0.008632801035244653]:2.1082653772803113,44[&rate=0.1304681213768443]:0.9982653772803118)[&rate=0.029013516710911482]:4.334092884283084,(((((((7[&rate=0.11768991794903…
tree STATE_461000 = ((1[&rate=0.01656616404182602]:3.8388405767736344,2[&rate=0.022723125069106044]:1.728840576773635)[&rate=0.0427652852131278]:1.7368249956633406,(((3[&rate=0.027390405856593844]:2.9129055772999806,(((((((4[&rate=0.009574413529620317]:2.1082653772803113,44[&rate=0.10429772487251207]:0.9982653772803118)[&rate=0.02821971044003868]:4.041428828231627,((((((7[&rate=0.1358568585655638…
tree STATE_462000 = ((1[&rate=0.05053410114801554]:2.1099999999999994,2[&rate=0.014064122846939503]:0.0)[&rate=0.012952202358446971]:3.4656655724369756,(((3[&rate=0.02967892285395237]:2.6845489061311056,(((((((4[&rate=0.009106169531125011]:2.1082653772803113,44[&rate=0.10725888287748271]:0.9982653772803118)[&rate=0.02755402133483536]:4.2774431968832864,((((7[&rate=0.13284170544310733]:0.046746121…
tree STATE_463000 = ((1[&rate=0.014536456669088774]:2.9685375019666154,2[&rate=0.011646460219367976]:0.8585375019666159)[&rate=0.010542565665563178]:2.6071280704703597,(((3[&rate=0.002713178650084274]:2.6845489061311056,(((((((4[&rate=0.006885690165520324]:1.710333836494101,44[&rate=0.08871389786623517]:0.6003338364941015)[&rate=0.018238987297912172]:4.786393724246057,((((((7[&rate=0.200236389411…
tree STATE_464000 = ((1[&rate=0.015403098400885142]:3.2075637895605382,2[&rate=0.06315887004609434]:1.0975637895605388)[&rate=0.019034037867373527]:2.421733288223912,(((3[&rate=0.02372280085090465]:2.1076503897186996,(((((((4[&rate=0.00767176392341587]:1.7434563168090307,44[&rate=0.08610527991107875]:0.6334563168090313)[&rate=0.019034037867373527]:5.4140240444890075,((((((7[&rate=0.02957010951488…
tree STATE_465000 = ((1[&rate=0.016846399150644]:3.1793192846751523,2[&rate=0.06308196310018065]:1.069319284675153)[&rate=0.020535996144452544]:2.5302178615518116,(((3[&rate=0.02523468109852242]:2.1076503897186996,(((((((4[&rate=0.0209125053919336]:1.7434563168090307,44[&rate=0.0871455719582249]:0.6334563168090313)[&rate=0.020535996144452544]:4.949203531415538,((((7[&rate=0.03005914271741988]:1.7…
tree STATE_466000 = ((1[&rate=0.010857534480197752]:3.9264578364877565,2[&rate=0.038206587179225045]:1.816457836487757)[&rate=0.017076718342113804]:1.7830793097392075,(((3[&rate=0.025128688815843753]:2.1076503897186996,(((((((4[&rate=0.01743938314533591]:1.75041965828553,44[&rate=0.1519317027300083]:0.6404196582855306)[&rate=0.017076718342113804]:6.03392824249066,((((7[&rate=0.011880700570929948]…
tree STATE_467000 = ((1[&rate=0.011983142560413395]:3.07000510633722,2[&rate=0.04268748867005217]:0.9600051063372206)[&rate=0.015057504341404562]:2.639532039889744,(((3[&rate=0.047704859495982806]:1.9987085149012316,((((((4[&rate=0.011983142560413395]:1.9880694193632635,44[&rate=0.07023399784644949]:0.8780694193632641)[&rate=0.020110750247186993]:5.4230865800267765,((((((7[&rate=0.013914283509264…
tree STATE_468000 = ((1[&rate=0.02626593072969738]:3.07000510633722,2[&rate=0.08157299850188895]:0.9600051063372206)[&rate=0.017204341051080232]:4.700488999557052,(((3[&rate=0.04781342549030234]:2.2020073546708687,((((((4[&rate=0.012563431545109284]:1.9880694193632635,44[&rate=0.07708084703660549]:0.8780694193632641)[&rate=0.008666054536542858]:5.4230865800267765,(((((7[&rate=0.01374303826886529]…
tree STATE_469000 = ((1[&rate=0.02233370899607554]:3.07000510633722,2[&rate=0.07186837943276514]:0.9600051063372206)[&rate=0.013727100027730425]:4.700488999557052,(((3[&rate=0.04071596326397276]:2.2020073546708687,((((((4[&rate=0.009825463233815227]:1.9880694193632635,44[&rate=0.08894741827121339]:0.8780694193632641)[&rate=0.006619014340134033]:5.296489716390852,((((((7[&rate=0.011134494090323474…
tree STATE_470000 = ((1[&rate=0.02966160492813641]:2.370819900618976,2[&rate=0.08457421052781126]:0.2608199006189764)[&rate=0.015861058458398056]:5.116322875552875,(((3[&rate=0.039518273531601505]:2.0652886559799697,(((((((4[&rate=0.008713816979384533]:1.9880694193632635,44[&rate=0.12087336011486738]:0.8780694193632641)[&rate=0.01168140981183333]:5.296489716390852,(((((7[&rate=0.01201575912701799…
tree STATE_471000 = ((1[&rate=0.03152253668933266]:2.8070344275195325,2[&rate=0.007420477287404325]:0.697034427519533)[&rate=0.017169232528569358]:4.680108348652318,(((3[&rate=0.05412143841024838]:2.5227217370275596,(((((((4[&rate=0.011353631234421348]:1.851157348165529,44[&rate=0.12325948591844724]:0.7411573481655296)[&rate=0.012759072692926313]:4.157358349912041,((((((7[&rate=0.0354500131612146…
tree STATE_472000 = ((1[&rate=0.030673858848172482]:2.778346043545305,2[&rate=0.005675177588541481]:0.6683460435453057)[&rate=0.014192819445797322]:3.698226573259781,(((3[&rate=0.06793172410290613]:1.9632034701746406,((((((4[&rate=0.009032401827093814]:1.5757306702927814,44[&rate=0.12231807224973765]:0.4657306702927819)[&rate=0.009643400594687693]:4.262527144478362,(((((7[&rate=0.0108866735582077…
tree STATE_473000 = ((1[&rate=0.03682175747718152]:3.2695621528728367,2[&rate=0.002413121052241738]:1.1595621528728373)[&rate=0.018538375352761958]:3.2070104639322494,(((3[&rate=0.01351361592797659]:1.9182208386881925,((((((4[&rate=0.012768564044198743]:1.5757306702927814,44[&rate=0.1261875885776464]:0.4657306702927819)[&rate=0.013140750691535709]:4.262527144478362,(((((7[&rate=0.0146391423447800…
tree STATE_474000 = ((1[&rate=0.02444672067243734]:3.063003240987932,2[&rate=0.0025542446235814037]:0.9530032409879325)[&rate=0.01791416511852284]:3.413569375817154,(((3[&rate=0.023999508141818105]:1.9182208386881925,((((((4[&rate=0.01219662728441952]:1.5757306702927814,44[&rate=0.11192589482743268]:0.4657306702927819)[&rate=0.018290496449507098]:4.747653772789118,(((((7[&rate=0.01394469818035158…
tree STATE_475000 = ((1[&rate=0.02459730755091845]:3.1971686686863023,2[&rate=0.04376663712502044]:1.087168668686303)[&rate=0.018679378728994424]:4.074439518406045,(((3[&rate=0.04539782954983632]:2.029193042864385,((((((4[&rate=0.01329137597790115]:1.6087871315426128,44[&rate=0.1394313833061938]:0.49878713154261334)[&rate=0.014297238285618403]:4.7536220660811175,((((((7[&rate=0.02459730755091845]…
tree STATE_476000 = ((1[&rate=0.016115253540454226]:3.996356489016854,2[&rate=0.01814556155291681]:1.8863564890168547)[&rate=0.020971182592661015]:2.484741829434668,(((3[&rate=0.04616487124599426]:2.071127084790227,((((((4[&rate=0.0131156296517315]:2.1953447632248206,44[&rate=0.140584963108325]:1.0853447632248212)[&rate=0.01645020631324664]:4.010092811090999,(((((7[&rate=0.014450264813463419]:1.7…
tree STATE_477000 = ((1[&rate=0.013293012865408654]:6.235745113570999,2[&rate=0.005577026455690422]:4.125745113571)[&rate=0.008281641314225438]:0.24535320488052292,(((3[&rate=0.022512806979263757]:2.071127084790227,(((((((4[&rate=0.011310139059973735]:1.4272901311382,44[&rate=0.16835870419673998]:0.3172901311382006)[&rate=0.01429879594310503]:4.060200089452511,(((((7[&rate=0.055549009686033775]:1…
tree STATE_478000 = ((1[&rate=0.0033554693495841973]:5.820945839370502,2[&rate=0.010413341531864018]:3.7109458393705026)[&rate=0.022687570606655237]:0.6029545288181382,(((3[&rate=0.006830902781978073]:1.8039090283895902,(((((((4[&rate=0.008896286275998798]:1.3930673894228356,44[&rate=0.21117387437970853]:0.28306738942283616)[&rate=0.021716704929156977]:4.913669468567381,(((((7[&rate=0.03444456396…
tree STATE_479000 = ((1[&rate=0.011808436703189342]:5.402617907875147,(((3[&rate=0.026908430318430442]:1.8039090283895902,(((((((4[&rate=0.013228976026274134]:1.3930673894228356,44[&rate=0.1643679839919504]:0.28306738942283616)[&rate=0.02553112229376322]:5.132411593665548,(((((((7[&rate=0.03883899710030489]:0.9840514171289811,32[&rate=0.023780979610848504]:0.9840514171289811)[&rate=0.102943029588…
tree STATE_480000 = (1[&rate=0.008830355749671136]:5.854988809610852,(2[&rate=0.011804733070183539]:3.7144160919317954,(((3[&rate=0.024217138476476257]:1.8039090283895902,(((((((4[&rate=0.010473000854363009]:1.8724162115381695,44[&rate=0.20511092102200137]:0.7624162115381701)[&rate=0.009814775326594706]:3.8130805589274246,((((((7[&rate=0.013868459143208216]:1.9764190124083463,(32[&rate=0.02093020…
tree STATE_481000 = ((1[&rate=0.006318331277780736]:6.631394653926385,2[&rate=0.01478667595565293]:4.521394653926386)[&rate=0.04445643533974733]:0.5597337992090416,(((3[&rate=0.020442552444533253]:1.8211594540771898,(((((((4[&rate=0.01260844654277232]:1.9784968237256138,44[&rate=0.24957246287311993]:0.8684968237256143)[&rate=0.01260844654277232]:4.383025543491701,((((((7[&rate=0.02667545174209734…
tree STATE_482000 = (1[&rate=0.00830496558049806]:6.631394653926385,(2[&rate=0.01747328998012124]:4.5074523167075,(((3[&rate=0.023196819816035944]:1.8211594540771898,(((((((4[&rate=0.015199541076639178]:1.7878391168587946,44[&rate=0.09604241716164125]:0.6778391168587952)[&rate=0.014838061974592545]:4.4516612982407615,((((((7[&rate=0.028662703558896614]:1.5416446348149506,(32[&rate=0.0141283801526…
tree STATE_483000 = ((1[&rate=0.00667400106389462]:6.612308011056442,(((3[&rate=0.020502485211573333]:1.817062644947704,(((((((4[&rate=0.022959768230023554]:1.7847284336561984,44[&rate=0.09172558496720594]:0.674728433656199)[&rate=0.012746522397189507]:4.852584031085957,((((((7[&rate=0.007742600369514587]:1.6491811998570078,(32[&rate=0.015159497855083415]:0.4348355725077582,37[&rate=0.00667400106…
tree STATE_484000 = ((1[&rate=0.008509846487611324]:6.6003016346666215,(((3[&rate=0.04258368540984851]:1.817062644947704,(((((((4[&rate=0.028372147913310015]:1.7847284336561984,44[&rate=0.10943523534188496]:0.674728433656199)[&rate=0.012238667128304213]:4.272408572787249,(((11[&rate=0.05455664399473015]:2.0887201682128165,((13[&rate=0.02076569762935633]:2.0659812242096933,(((((16[&rate=0.17716673…
tree STATE_485000 = (1[&rate=0.006691464003924385]:6.626247643683527,(2[&rate=0.016244919966460592]:4.490301634666622,(((3[&rate=0.04024803781494793]:1.817062644947704,(((((((4[&rate=0.026506306913612453]:1.7547468405210047,44[&rate=0.016244919966460592]:0.6447468405210053)[&rate=0.010045637184265243]:4.590615499167484,(((11[&rate=0.05269636361211354]:2.337587396323716,((14[&rate=0.02714988134955…
tree STATE_486000 = ((1[&rate=0.00738616710790387]:2.605349837736412,2[&rate=0.02010208870748885]:0.4953498377364127)[&rate=0.008987609502334437]:3.9949517969302093,(((3[&rate=0.031776245287581224]:1.903994968301781,(((((((4[&rate=0.01131810078399214]:2.879818729845937,44[&rate=0.06843717133194618]:1.7698187298459374)[&rate=0.028356726357793318]:2.9144316030215336,(((11[&rate=0.05434502776180308]…
tree STATE_487000 = ((1[&rate=0.013324115002203556]:3.863992315001475,2[&rate=0.012975918973832644]:1.7539923150014758)[&rate=0.007806903825043942]:2.702229168481608,(((3[&rate=0.014033047537225144]:1.876779257899365,((((((4[&rate=0.009679389030934741]:2.219732430794199,44[&rate=0.06343723358979998]:1.1097324307941996)[&rate=0.026660059483722152]:4.855202561148097,(((11[&rate=0.09275962965437419]…
tree STATE_488000 = ((1[&rate=0.016537364244303226]:5.742066856836594,2[&rate=0.016537364244303226]:3.6320668568365946)[&rate=0.009953323967433167]:0.8241546266464894,(((3[&rate=0.00560218063760931]:1.8542560657510947,((((((4[&rate=0.012471564950729933]:2.219732430794199,44[&rate=0.06559161175072563]:1.1097324307941996)[&rate=0.003988048158850506]:3.429326931172344,((((((7[&rate=0.008098482560972…
tree STATE_489000 = ((1[&rate=0.014253494319016824]:3.639243332420584,2[&rate=0.036071159724799046]:1.5292433324205845)[&rate=0.008053365612349586]:2.9269781510624995,(((3[&rate=0.009044169609715054]:1.8542560657510947,(((((((4[&rate=0.01037821304055315]:2.029750902792827,44[&rate=0.0671096511789678]:0.9197509027928277)[&rate=0.0063865259841437904]:3.9316673258779247,((((7[&rate=0.020432825844189…
tree STATE_490000 = ((1[&rate=0.016275013010549972]:3.647702503373388,2[&rate=0.023928626817334386]:1.5377025033733887)[&rate=0.009451801425706095]:1.630723298492562,(((3[&rate=0.021021527733760717]:1.861490645047482,(((((((4[&rate=0.012032527232096382]:2.0352889572788264,44[&rate=0.07111974486398843]:0.925288957278827)[&rate=0.012405068918619554]:4.352216965477616,((((7[&rate=0.01921917416434645…
tree STATE_491000 = ((1[&rate=0.018605364903299202]:5.116389663672841,2[&rate=0.024674174088236252]:3.0063896636728416)[&rate=0.12027692483175782]:0.16203613819310902,(((3[&rate=0.0644024481705808]:1.861490645047482,(((((((4[&rate=0.022688870100977004]:2.0352889572788264,44[&rate=0.07158091664469635]:0.925288957278827)[&rate=0.013362736789430464]:2.6713575629510693,((((7[&rate=0.03344946558471748…
tree STATE_492000 = ((1[&rate=0.014401121959525014]:4.515741655478919,2[&rate=0.005027509923655345]:2.40574165547892)[&rate=0.09792020275325491]:0.7626841463870306,(((3[&rate=0.04410806901645831]:1.861490645047482,((((((((4[&rate=0.0185323669424114]:2.796490905814789,44[&rate=0.041980636905465864]:1.6864909058147894)[&rate=0.04882668221413345]:1.5247247403199005,(((7[&rate=0.0043613053558009835]:…
tree STATE_493000 = ((1[&rate=0.008613525358873502]:3.7874341275600827,2[&rate=0.018736375435289984]:1.6774341275600833)[&rate=0.0596836561938011]:1.4909916743058673,(((3[&rate=0.024824655238805518]:1.861490645047482,(((((((4[&rate=0.014175784557906464]:2.1062693138455373,44[&rate=0.038531358008601566]:0.9962693138455379)[&rate=0.026592685030537553]:2.4148346833549788,((((7[&rate=0.00440931559299…
tree STATE_494000 = ((1[&rate=0.01696978219409185]:4.3821300435860735,2[&rate=0.02279926696951275]:2.272130043586074)[&rate=0.07727626578804891]:0.8962957582798765,(((3[&rate=0.028010627274479703]:1.861490645047482,((((((4[&rate=0.0036305322365344245]:2.606933825624335,44[&rate=0.04496549519054138]:1.4969338256243354)[&rate=0.031327842087488185]:2.1108278103945537,(((7[&rate=0.00817036784660973]:…
tree STATE_495000 = ((1[&rate=0.009210088127579605]:4.792784639113016,2[&rate=0.018148543254399796]:2.6827846391130166)[&rate=0.06090049479222107]:0.485641162752934,(((3[&rate=0.005073850856048897]:2.0821250763099073,((((((4[&rate=0.0032337361829219307]:2.669130116333122,44[&rate=0.10308182119798033]:1.5591301163331224)[&rate=0.025811200679164335]:3.0074882840224433,(((7[&rate=0.04311491055534355…
tree STATE_496000 = ((1[&rate=0.017870273686311774]:3.555673174807083,2[&rate=0.017432965552094892]:1.4456731748070837)[&rate=0.018315037121854807]:1.722752627058867,(((3[&rate=0.005048071321266881]:2.0821250763099073,((((((4[&rate=0.0036649407560498063]:2.669130116333122,44[&rate=0.092458577734992]:1.5591301163331224)[&rate=0.0237833569640018]:2.814540132516999,((((7[&rate=0.03972311653518451]:2…
tree STATE_497000 = ((1[&rate=0.017540335398205893]:3.1939788736789154,2[&rate=0.02353009998933047]:1.083978873678916)[&rate=0.016256347347097466]:2.1576034026311817,(((3[&rate=0.004227119831911728]:2.0386703042692176,((((((4[&rate=0.0015399634250095784]:2.635291148598988,44[&rate=0.08829626392571374]:1.5252911485989884)[&rate=0.009463014789335948]:2.8110627992710704,((((7[&rate=0.020345587697651…
tree STATE_498000 = ((1[&rate=0.014683871250577003]:4.110589939236405,2[&rate=0.0270482256326703]:2.0005899392364057)[&rate=0.018821156714171453]:1.240992337073692,(((3[&rate=0.005603923072119418]:2.0386703042692176,((((((4[&rate=0.002220166137707242]:2.635291148598988,44[&rate=0.050221112990438944]:1.5252911485989884)[&rate=0.011031256277519334]:4.308014537622764,(((7[&rate=0.020189501279991712]…
tree STATE_499000 = ((1[&rate=0.017768451096295428]:4.110589939236405,2[&rate=0.0481764756532769]:2.0005899392364057)[&rate=0.04511902491721404]:1.240992337073692,(((3[&rate=0.00718020821876541]:2.0386703042692176,(((((((4[&rate=0.031564430947394806]:2.635291148598988,44[&rate=0.05649251655918231]:1.5252911485989884)[&rate=0.013577137605109913]:4.735830908603788,(((7[&rate=0.025577289586666867]:3…
tree STATE_500000 = ((1[&rate=0.01836121831067422]:2.8099870864788272,2[&rate=0.02774509184978455]:0.6999870864788278)[&rate=0.010321755438652078]:2.54159518983127,(((3[&rate=0.033786870772013214]:2.0386703042692176,((((((4[&rate=0.009584818633061543]:2.635291148598988,44[&rate=0.053344956347022576]:1.5252911485989884)[&rate=0.012194790816666277]:3.951154667342429,(((7[&rate=0.003665547698351297]…
tree STATE_501000 = ((1[&rate=0.019841311793702007]:3.0638202967525103,2[&rate=0.030169192188728575]:0.9538202967525109)[&rate=0.002672850731313965]:2.0270306918208902,(((3[&rate=0.008191037035591424]:2.0048030892935316,((((((4[&rate=0.008191037035591424]:2.60891817410187,44[&rate=0.04558777060144547]:1.4989181741018704)[&rate=0.015691211796385617]:2.880737999372183,(((7[&rate=0.00313252009269705…
tree STATE_502000 = ((1[&rate=0.020886932265256033]:3.06164646616989,2[&rate=0.03246974370844669]:0.9516464661698905)[&rate=0.008229098226809345]:2.026921307425937,((((3[&rate=0.006576178300506511]:2.00290927297511,((((((4[&rate=0.008561993887109718]:2.6074434272263467,44[&rate=0.07976131341481116]:1.4974434272263473)[&rate=0.0391683716431924]:2.8805825464802446,((((7[&rate=0.0059111554451543235]…
tree STATE_503000 = ((1[&rate=0.01785913393617382]:3.06164646616989,2[&rate=0.05832314133064356]:0.9516464661698905)[&rate=0.006624150176013917]:1.5208644507380313,((((3[&rate=0.0049394413298015655]:1.6143331209215432,((((((4[&rate=0.006624150176013917]:2.5273369524980573,44[&rate=0.06216212349164885]:1.417336952498058)[&rate=0.01833790299312159]:3.7492188002695883,(((((7[&rate=0.0763772442758921…
tree STATE_504000 = ((1[&rate=0.03245358324929322]:3.06164646616989,2[&rate=0.06532248209495654]:0.9516464661698905)[&rate=0.0021004431552727413]:1.5208644507380313,((((3[&rate=0.006227781752487941]:1.6143331209215432,((((((4[&rate=0.007858769191457301]:2.616745330074263,44[&rate=0.0673643231853661]:1.5067453300742635)[&rate=0.02063883160297255]:2.8718675453294864,(((((7[&rate=0.00162296915165081…
tree STATE_505000 = ((1[&rate=0.019227743818945008]:3.06164646616989,2[&rate=0.06482682132882571]:0.9516464661698905)[&rate=0.0031490503119056693]:1.8273133201690541,((((3[&rate=0.006046164194818199]:1.6143331209215432,(((((((4[&rate=0.0141937460143163]:3.993402353759471,44[&rate=0.02821247089389616]:2.8834023537594717)[&rate=0.041348298009486244]:1.4952105216442781,(((((7[&rate=0.037273535525065…
tree STATE_506000 = ((1[&rate=0.014600695091146075]:2.9138179277160745,2[&rate=0.10800540560950894]:0.8038179277160751)[&rate=0.014600695091146075]:1.9751418586228695,(((3[&rate=0.0064684496687271685]:1.6143331209215432,(((((((4[&rate=0.01225730493733487]:3.8983655562173922,44[&rate=0.029140948463075845]:2.788365556217393)[&rate=0.037001083091754663]:1.590247319186357,((((((7[&rate=0.034135956710…
tree STATE_507000 = ((1[&rate=0.020433914156459086]:2.5907980606790275,2[&rate=0.11101961485615082]:0.4807980606790281)[&rate=0.0043157122709793815]:2.2981617256599165,(((3[&rate=0.016711962092285752]:1.6143331209215432,(((((((4[&rate=0.010691594005619353]:2.5412520908993628,44[&rate=0.03632468413788676]:1.4312520908993633)[&rate=0.042692767751043616]:2.9473607845043865,((((((7[&rate=0.0199430351…
tree STATE_508000 = ((1[&rate=0.017009139603382493]:3.1915489683031595,2[&rate=0.058056480984738416]:1.08154896830316)[&rate=0.0033740276285267605]:2.088273064626989,(((3[&rate=0.007990310779472737]:1.6143331209215432,(((((((4[&rate=0.013617772795104363]:2.5412520908993628,44[&rate=0.03213695236875225]:1.4312520908993633)[&rate=0.037442346873992116]:1.7949514915075575,(((((7[&rate=0.0165578198170…
tree STATE_509000 = ((1[&rate=0.018383957928924957]:3.2183289837840903,2[&rate=0.028644576984898668]:1.1083289837840908)[&rate=0.003874723845246483]:2.2846429490443967,((((3[&rate=0.008884240900719194]:1.6170808023030432,(((((((4[&rate=0.01484167955839547]:3.1908555527451803,44[&rate=0.02086694278573407]:2.080855552745181)[&rate=0.039289262155559175]:1.1646030595138335,((((7[&rate=0.0148416795583…
tree STATE_510000 = ((1[&rate=0.015458355327414212]:2.835872621479737,2[&rate=0.028208700008210238]:0.7258726214797377)[&rate=0.0030515423233083115]:3.8863114282213047,((((3[&rate=0.0071443844193736705]:1.6170808023030432,(((((((4[&rate=8.410663105497606E-4]:2.929183976567092,44[&rate=0.017144793912992156]:1.8191839765670927)[&rate=0.03279900501420847]:1.9272020008556972,((((((7[&rate=0.012090213…
tree STATE_511000 = ((1[&rate=0.024296837265174558]:2.835872621479737,2[&rate=0.031003873812378045]:0.7258726214797377)[&rate=0.003778557628128667]:2.7392077586868595,(((3[&rate=0.008006374145565948]:1.6170808023030432,(((((4[&rate=9.715088956610526E-4]:2.929183976567092,44[&rate=0.028811325666011668]:1.8191839765670927)[&rate=0.03508330170341029]:2.614095520613226,((((((7[&rate=0.026138091462519…
tree STATE_512000 = ((1[&rate=0.021626232951371747]:2.923862946213575,2[&rate=0.007682280454020424]:0.8138629462135754)[&rate=0.011635134262802733]:3.687731458803704,(((3[&rate=0.007126347782557994]:1.5737313986653945,(((((((4[&rate=8.647247978242114E-4]:3.1839960798007176,44[&rate=0.026277990205934083]:2.073996079800718)[&rate=0.03122709540589901]:2.2225327513993776,(((((((7[&rate=0.046330980811…
tree STATE_513000 = ((1[&rate=0.019963039431061192]:2.923862946213575,2[&rate=0.0273997116290671]:0.8138629462135754)[&rate=0.010215098759145823]:3.687731458803704,(((3[&rate=0.008995904743595197]:2.052162320251057,(((((((4[&rate=0.014871406378900208]:3.095537504245499,44[&rate=0.030509006161607122]:1.9855375042454995)[&rate=0.02890614981860593]:2.551275656912704,((((((7[&rate=0.0515586001660201]…
tree STATE_514000 = ((1[&rate=0.019963039431061192]:3.5535674055681667,2[&rate=0.04993536944528493]:1.4435674055681673)[&rate=0.007310375469442566]:3.058026999449112,(((3[&rate=0.0031444876108924847]:4.628879649640268,(((((((4[&rate=0.0038463592836623026]:3.095537504245499,44[&rate=0.09087788159394207]:1.9855375042454995)[&rate=0.025302092777670964]:2.551275656912704,((((((7[&rate=0.0092929196541…
tree STATE_515000 = ((1[&rate=0.0224896922638175]:2.907304924615765,2[&rate=0.03221818441082469]:0.7973049246157657)[&rate=0.010237245809507405]:3.841294562594065,(((3[&rate=0.0049951686956279]:2.4300808186701204,(((((((4[&rate=0.002464924310629162]:2.699935602524455,44[&rate=0.08732251646219695]:1.5899356025244558)[&rate=0.012555126982797045]:2.946877558633748,(((((((7[&rate=0.028777575501638297…
tree STATE_516000 = ((1[&rate=0.02012735381493384]:2.907304924615765,2[&rate=0.03484593753401251]:0.7973049246157657)[&rate=0.008790730618143528]:3.382768321619068,(((3[&rate=0.004130626672803743]:2.4300808186701204,(((((((4[&rate=0.001964038942214921]:2.699935602524455,44[&rate=0.04642278689003633]:1.5899356025244558)[&rate=0.013564312493449257]:3.2169005037275618,((((((7[&rate=0.184884891855798…
tree STATE_517000 = ((1[&rate=0.019150255139877732]:3.0756822044817085,2[&rate=0.0430392938847563]:0.965682204481709)[&rate=0.008288333835048378]:3.3969626795377224,(((3[&rate=0.0037763037110057013]:2.5791258292957266,(((((((4[&rate=0.0020810085502425287]:1.9277302447775355,44[&rate=0.11015766912783152]:0.8177302447775361)[&rate=0.026357664336190093]:3.317036756295664,((((((7[&rate=0.197401944777…
tree STATE_518000 = ((1[&rate=0.01771164418496083]:3.028178371065593,2[&rate=0.024689632492134135]:0.9181783710655935)[&rate=0.007162136949962524]:3.6580489224381125,(((3[&rate=0.014952774716625029]:2.5370761574997545,((((((((4[&rate=0.002168502190759651]:1.8963157291467603,44[&rate=0.12715362607075945]:0.7863157291467608)[&rate=0.023360381201547917]:3.1552925784646533,(((7[&rate=0.05182233639930…
tree STATE_519000 = ((1[&rate=0.01977787423065563]:3.028178371065593,2[&rate=0.014707867811250922]:0.9181783710655935)[&rate=0.0054143301051561635]:5.99899196082756,(((3[&rate=0.011908281537525458]:4.727868971760287,(((((((((4[&rate=0.015608995937960364]:2.3990058391170166,44[&rate=0.117828051905328]:1.2890058391170172)[&rate=0.003978898131630745]:1.0132577197038835,((7[&rate=0.04506590849423927]…
tree STATE_520000 = ((1[&rate=0.023639406774086692]:2.7745154268882573,2[&rate=0.011183263020952067]:0.6645154268882578)[&rate=0.006300611271287152]:7.031985437567471,(((3[&rate=0.013374281824594818]:2.7897906459464323,((((((((4[&rate=0.017318220188839526]:1.8261444279062786,44[&rate=0.11935472917393081]:0.7161444279062792)[&rate=0.03566162471235777]:2.4694297429439054,((((7[&rate=0.0476691928674…
tree STATE_521000 = ((1[&rate=0.03961529762527772]:3.0186593432037157,2[&rate=0.010716113467561825]:0.9086593432037162)[&rate=0.007968786931160309]:4.37195238022808,(((3[&rate=0.02254631888621066]:2.130820163080614,((((((((4[&rate=0.015560573788920774]:1.8261444279062786,44[&rate=0.12112470859736026]:0.7161444279062792)[&rate=0.027080941261020074]:2.186830072874642,(((((7[&rate=0.0570836998080252…
tree STATE_522000 = ((1[&rate=0.04093785578380268]:3.652908523561912,2[&rate=0.0023472444454732057]:1.5429085235619127)[&rate=0.008049746113462024]:3.3358007542470602,(((3[&rate=0.02153965998988805]:2.67433835242025,((((((((4[&rate=0.016110975027301345]:1.8261444279062786,44[&rate=0.10874120064103013]:0.7161444279062792)[&rate=0.027236723184271366]:2.186830072874642,((((7[&rate=0.0279616621517572…
tree STATE_523000 = ((1[&rate=0.014656139073821416]:4.398864689016925,2[&rate=0.030989904561909913]:2.2888646890169255)[&rate=0.0036612352810319214]:2.8941302752796148,(((3[&rate=0.02634652426237773]:2.67433835242025,((((((4[&rate=0.02083717260515145]:2.6542761015384215,44[&rate=0.11136737299607577]:1.544276101538422)[&rate=0.02958347749481829]:4.06185236384929,(((((((7[&rate=0.012027179601027133…
tree STATE_524000 = ((1[&rate=0.013257323213786362]:5.487488857291446,2[&rate=0.01608829965942204]:3.3774888572914463)[&rate=0.010163210086234343]:3.8646972767410546,(((3[&rate=0.02045988093066942]:2.67433835242025,((((((4[&rate=0.015235167483944654]:2.6542761015384215,44[&rate=0.10589325164108057]:1.544276101538422)[&rate=0.023350575397177126]:4.06185236384929,(((((((7[&rate=0.007805246170629295…
tree STATE_525000 = ((1[&rate=0.010604289459028146]:5.487488857291446,2[&rate=0.017372590733390602]:3.3774888572914463)[&rate=0.009672305008926524]:0.953729454783705,(((3[&rate=0.021292047893030124]:2.141800716079395,((((((4[&rate=0.014076683987996401]:2.6542761015384215,44[&rate=0.07235582222198686]:1.544276101538422)[&rate=0.02415199491418174]:4.06185236384929,(((((((7[&rate=0.03284350932309229…
tree STATE_526000 = ((1[&rate=0.02583941581235818]:4.5885950794218076,2[&rate=0.017895319130725073]:2.478595079421808)[&rate=0.010159119019197884]:1.8526232326533432,(((3[&rate=0.02178494380237916]:2.141800716079395,((((((4[&rate=0.00540516463288046]:3.6629876648382123,44[&rate=0.06618870923356364]:2.552987664838213)[&rate=0.014986467403671424]:3.0531408005494995,((((((7[&rate=0.03312331980835259…
tree STATE_527000 = ((1[&rate=0.01981194393621651]:4.5885950794218076,2[&rate=0.013431233944753204]:2.478595079421808)[&rate=0.015304018065362659]:1.8526232326533432,(((3[&rate=0.016538450546902072]:2.141800716079395,((((((4[&rate=0.003784272585977743]:3.6629876648382123,44[&rate=0.016116903624199097]:2.552987664838213)[&rate=0.007378176586427007]:3.6295294853636477,((((((7[&rate=0.06258892660853…
tree STATE_528000 = ((1[&rate=0.01513987818284521]:4.094583778235496,2[&rate=0.0174443526353972]:1.9845837782354963)[&rate=0.011592041920162768]:2.346634533839655,(((3[&rate=0.004917126155536886]:2.5622729191219875,((((((4[&rate=0.007241499555104649]:3.687844424086869,44[&rate=0.03119977957259214]:2.5778444240868694)[&rate=0.011873189341315421]:3.604672726114991,(((((((7[&rate=0.02077541098992941…
tree STATE_529000 = ((1[&rate=0.015535402143280051]:4.094583778235496,2[&rate=0.018818416288666977]:1.9845837782354963)[&rate=0.006614714217922757]:2.346634533839655,(((3[&rate=0.010462711339438461]:2.3150471927179623,((((((4[&rate=0.007515640229278321]:2.461936805553819,44[&rate=0.06577137234527278]:1.3519368055538195)[&rate=0.008693737952214937]:4.2987891541883485,(((((((((7[&rate=0.02258475043…
tree STATE_530000 = ((1[&rate=0.01770749405318407]:2.892581481698997,2[&rate=0.021082390529966126]:0.7825814816989975)[&rate=0.007797596488824146]:3.5467806245437643,(((3[&rate=0.012357735748532401]:2.3135419883824966,(((((((4[&rate=0.009472485215751777]:2.4607811971767575,44[&rate=0.06583158492760853]:1.350781197176758)[&rate=0.01044106553863986]:3.4225261252978285,(12[&rate=0.09354892553906054]…
tree STATE_531000 = ((1[&rate=0.017646802328445274]:2.5441996035204824,2[&rate=0.017981227327546416]:0.4341996035204829)[&rate=0.008178293801279067]:3.6644522508579342,(((3[&rate=0.01506583638640799]:1.5563923345155075,((((((4[&rate=0.009497017411615115]:1.7739604594919207,44[&rate=0.037520970026946404]:0.6639604594919213)[&rate=0.010442927077136451]:4.217941955735412,((((((7[&rate=0.024701338036…
tree STATE_532000 = ((1[&rate=0.01247747268828718]:4.297454347849154,2[&rate=0.03754151878220702]:2.1874543478491546)[&rate=0.007111184355633226]:2.0493229588168163,(((3[&rate=0.013326974862415483]:1.6494926078192123,((((((4[&rate=0.002192076294440381]:1.8451538736823778,44[&rate=0.04348636484991393]:0.7351538736823784)[&rate=0.007711055872992851]:4.792201020226745,(((((((7[&rate=0.06068605493770…
tree STATE_533000 = ((1[&rate=0.0037519966012979425]:4.766384655937593,2[&rate=0.036252662596270684]:2.656384655937593)[&rate=0.005928303680168943]:1.5803926507283776,(((3[&rate=0.008742768525952384]:1.8083178095931345,(((((((4[&rate=0.02803441165864304]:2.2519094219230134,44[&rate=0.056752510501606714]:1.141909421923014)[&rate=0.017890387084315857]:3.5885168572769217,(12[&rate=0.0758370659825566…
tree STATE_534000 = ((1[&rate=0.0032167965742835613]:4.766384655937593,2[&rate=0.03889428951616628]:2.656384655937593)[&rate=0.02585105037712787]:1.5803926507283776,(((3[&rate=0.007827467193702767]:3.0927694081516677,(((((((4[&rate=0.02494032660043991]:1.925345895681879,44[&rate=0.061831652119197285]:0.8153458956818795)[&rate=0.017899599362988284]:2.9041143880251923,(12[&rate=0.08752179261173657]…
tree STATE_535000 = ((1[&rate=0.007728674214743572]:4.737017301583862,2[&rate=0.008845906210438593]:2.6270173015838623)[&rate=0.023080387324125828]:1.6097600050821086,(((3[&rate=0.013562617909324198]:3.100960499112716,(((((((4[&rate=0.015457306027930332]:2.3402359753903283,44[&rate=0.05259484988069714]:1.230235975390329)[&rate=0.017759216297806673]:3.4543869874969673,(12[&rate=0.12388198931548436…
tree STATE_536000 = ((1[&rate=0.008466806470726892]:5.520810185378721,2[&rate=0.010133896948168611]:3.410810185378722)[&rate=0.027815856496230185]:0.23863607604059922,(((3[&rate=0.009482449955299267]:3.100960499112716,(((((((4[&rate=0.03184375991831059]:2.813183346677363,44[&rate=0.039396376154892096]:1.7031833466773634)[&rate=0.003839824222380857]:2.981439616209933,(12[&rate=0.15581026786289015]…
tree STATE_537000 = ((1[&rate=0.01076475392385713]:3.132238359108811,2[&rate=0.03323633237013393]:1.0222383591088118)[&rate=0.01446965424635338]:2.6272079023105093,(((3[&rate=0.009810195945484764]:3.100960499112716,((((((4[&rate=0.0073904515482333425]:1.855106660932119,44[&rate=0.07952694114317302]:0.7451066609321195)[&rate=0.003865980127205102]:4.300974931814022,(12[&rate=0.18140861381794743]:0.…
tree STATE_538000 = ((1[&rate=0.010405641388935152]:4.425445276857793,2[&rate=0.03559222080498184]:2.315445276857794)[&rate=0.011683247637574029]:1.0618960632439354,(((3[&rate=0.007889473984121154]:3.1058480844002148,(((((4[&rate=0.01072262352201654]:1.8586956262024081,44[&rate=0.10081159360843725]:0.7486956262024087)[&rate=0.0025391571438582376]:5.16267235257099,((((((((7[&rate=0.117726822866759…
tree STATE_539000 = ((1[&rate=0.011430011348122224]:5.385044666362596,2[&rate=0.022208398432171997]:3.2750446663625965)[&rate=0.0408434093717792]:0.15970460053097213,(((3[&rate=0.01276294228802014]:3.1545031524001175,(((((4[&rate=0.01811048348473227]:1.8944231560568312,44[&rate=0.09518812563125321]:0.7844231560568318)[&rate=0.002982525700969757]:5.32008643360621,((((((7[&rate=0.02750799364564182]…
tree STATE_540000 = ((1[&rate=0.01890051082902063]:5.385044666362596,2[&rate=0.027881581017344382]:3.2750446663625965)[&rate=0.01932182130367294]:0.17175543356600542,(((3[&rate=0.0068878515429308795]:3.1545031524001175,(((((4[&rate=0.015767176698769637]:1.8944231560568312,44[&rate=0.06868087922247022]:0.7844231560568318)[&rate=0.0054020207397785245]:5.528951020705939,(((((((7[&rate=0.008348571089…
tree STATE_541000 = ((1[&rate=0.019026384626473564]:5.450095354984207,2[&rate=0.008320688438525091]:3.340095354984207)[&rate=0.011315857165105601]:0.1462649883045941,(((3[&rate=0.0011565261390071154]:3.1545031524001175,(((((4[&rate=0.015042527369985449]:1.8944231560568312,44[&rate=0.07229539774137046]:0.7844231560568318)[&rate=0.004921537998105052]:4.9175785621866765,(((((((7[&rate=0.007749858639…
tree STATE_542000 = ((1[&rate=0.024191970011290583]:5.648188314085338,2[&rate=0.01438088972118389]:3.538188314085339)[&rate=0.028267960414516364]:1.148587831064269,(((3[&rate=0.005516269669381251]:3.1545031524001175,((((((4[&rate=0.02055066406216995]:1.8944231560568312,44[&rate=0.0572937647840117]:0.7844231560568318)[&rate=0.0099466418203051]:4.886205012292692,((((((7[&rate=0.013752308863731202]:…
tree STATE_543000 = ((1[&rate=0.0183669794489365]:5.648188314085338,2[&rate=0.022566582159213585]:3.538188314085339)[&rate=0.016881835377955432]:1.698067585536208,(((3[&rate=0.0183669794489365]:3.1545031524001175,((((((4[&rate=0.014489365352459281]:1.901542063532908,44[&rate=0.06432176251552667]:0.7915420635329085)[&rate=0.010845672412565384]:4.974560867286158,((((((7[&rate=0.02166230634114661]:0…
tree STATE_544000 = (1[&rate=0.018145362303723912]:5.648188314085338,(2[&rate=0.018834230879612494]:3.332121659740139,(((3[&rate=0.018145362303723912]:3.4435104886798626,((((((4[&rate=0.018834230879612494]:3.3856660767292652,44[&rate=0.05575696144802609]:2.275666076729266)[&rate=0.006562937266964696]:3.052297251824516,(((((((7[&rate=0.052604898241226945]:0.24791983673647522,32[&rate=0.02574722425…
tree STATE_545000 = ((1[&rate=0.013795861593769216]:5.520016097636741,(((3[&rate=0.019904790847151223]:2.640697267779821,(((((4[&rate=0.020591271544795734]:3.3856660767292652,44[&rate=0.05528459438503393]:2.275666076729266)[&rate=0.007889480123410923]:3.2487914202958805,(((((((7[&rate=0.03631757564860878]:0.2338933800286931,32[&rate=0.027367982009471287]:0.2338933800286931)[&rate=0.11068371138805…
tree STATE_546000 = ((1[&rate=0.012058738913745941]:5.2884449838463325,(((3[&rate=0.007802947020289611]:2.640697267779821,((((4[&rate=0.011462535679826637]:3.4036403608471666,44[&rate=0.0637224703881612]:2.293640360847167)[&rate=0.005875958203705082]:4.968825580371561,(5[&rate=0.02145561223677844]:0.6341398681036878,((((((7[&rate=0.040037713368766846]:0.04446849373189821,(32[&rate=0.0275229626069…
tree STATE_547000 = (1[&rate=0.020446254957278958]:5.335309607292942,(2[&rate=0.01858188999372545]:3.0903517295335163,(((3[&rate=0.040359149699466995]:2.6361958251680875,((((4[&rate=0.015420226672453541]:4.181037715296611,44[&rate=0.04626474754840194]:3.0710377152966117)[&rate=0.00896300109555388]:4.187259154291667,(5[&rate=0.014403988924381073]:0.6299882231379144,(((((((7[&rate=0.038163679424832…
tree STATE_548000 = (1[&rate=0.006092930766056777]:5.786709050911874,(2[&rate=0.009841307179181445]:3.35695507318966,(((3[&rate=0.015356227485750636]:2.6361958251680875,(((((4[&rate=0.01500244279772761]:4.181037715296611,44[&rate=0.02850448894093084]:3.0710377152966117)[&rate=0.008787943673576173]:4.05643460931951,(5[&rate=0.013953998821154789]:0.16992144127311803,(((((((7[&rate=0.039299135442365…
tree STATE_549000 = (1[&rate=0.006942414560826639]:6.213273130897562,(2[&rate=0.010755337774842975]:3.4261875957520687,(((3[&rate=0.01614533735550459]:2.6361958251680875,(((((4[&rate=0.015466936358532954]:3.3444885411612226,44[&rate=0.01648697790309955]:2.234488541161223)[&rate=0.0077976803744533784]:4.757049903282816,(5[&rate=0.028399362968880452]:0.0,((((((((7[&rate=0.0235290896783767]:0.590731…
tree STATE_550000 = (1[&rate=0.007679246753070228]:5.856328692704672,(2[&rate=0.01172164958319034]:3.60672193403758,(((3[&rate=0.014554394863891276]:3.5358763636079615,(((((4[&rate=0.006647348304893295]:3.3444885411612226,44[&rate=0.03145749596767226]:2.234488541161223)[&rate=0.008591390761044999]:4.354170392186088,(5[&rate=0.1119188758207023]:0.0,((((((7[&rate=0.05716417305354305]:0.709917895646…
tree STATE_551000 = (1[&rate=0.006970858094024227]:5.654417352015244,(2[&rate=0.010687728347546856]:2.849194551466013,(((3[&rate=0.01330081177341694]:3.5358763636079615,(((((4[&rate=0.007399603656765818]:2.695987237097139,44[&rate=0.02946611339234489]:1.5859872370971395)[&rate=0.007808058343248143]:5.342505711447462,(5[&rate=0.10449412536075586]:0.4076144215327986,(((((((7[&rate=0.018916118416445…
tree STATE_552000 = ((1[&rate=0.008844472045734382]:5.607648674217131,2[&rate=0.00786373743827875]:3.4976486742171318)[&rate=0.04439791826061167]:0.04676867779811289,(((3[&rate=0.012422351616983277]:3.685419463602152,(((((((4[&rate=0.008844472045734382]:3.304915457964782,44[&rate=0.03885278029421078]:2.1949154579647825)[&rate=0.009294620749315492]:3.877486893700631,(((((((7[&rate=0.02105191421434…
tree STATE_553000 = (1[&rate=0.0042471556210113845]:5.607648674217131,(2[&rate=0.03772829742155595]:2.8420893705322854,(((3[&rate=0.010046731151842377]:3.8547074314206426,(((((4[&rate=0.0039716418928970225]:2.2549917305307403,44[&rate=0.02933263557740439]:1.1449917305307409)[&rate=0.010046731151842377]:4.927410621134673,(((((((7[&rate=0.011952614105676308]:0.3825193706379011,32[&rate=0.0377282974…
tree STATE_554000 = (1[&rate=0.0053367323831567635]:5.666744193460495,(2[&rate=0.02167697352940581]:2.467632644789944,(((3[&rate=0.010889047874274402]:3.8547074314206426,(((((4[&rate=0.008719109726573769]:2.2549917305307403,44[&rate=0.031203913746254714]:1.1449917305307409)[&rate=0.011721424631328392]:4.458246411881085,(((((((7[&rate=0.032481798054163645]:0.3825193706379011,32[&rate=0.03927401565…
tree STATE_555000 = ((1[&rate=0.022672033834349018]:2.8307817244880766,2[&rate=0.0035446176797693774]:0.7207817244880772)[&rate=0.00814193275320255]:2.733896852094368,(((3[&rate=0.012171456137865626]:3.7667831922348185,((((4[&rate=0.009873674333645485]:2.1907942909014366,44[&rate=0.046856981730223124]:1.0807942909014372)[&rate=0.013051609894102076]:4.447636287965633,((((((((7[&rate=0.008141932753…
tree STATE_556000 = ((1[&rate=0.023568920938729802]:3.137810574998234,2[&rate=0.010669654187661304]:1.0278105749982345)[&rate=0.003937611624808904]:1.668481043986887,(((3[&rate=0.012322747356260577]:3.0445726071279466,((((4[&rate=0.0030065446083111782]:2.4600362022792197,44[&rate=0.056050315177140604]:1.3500362022792203)[&rate=0.007781094700681632]:3.2252537437025524,((((((((7[&rate=0.00393761162…
tree STATE_557000 = ((1[&rate=0.006368615404160883]:4.30472935897653,2[&rate=0.014785135279495942]:2.194729358976531)[&rate=0.009840189121158666]:0.48484023516076746,(((3[&rate=0.010758494243136466]:3.0301948641074574,((((4[&rate=0.004040721141106196]:1.8441213330142183,44[&rate=0.046588576977718996]:0.7341213330142189)[&rate=0.006651666076087441]:3.892840727011162,(((((((((7[&rate=0.018745326741…
tree STATE_558000 = ((1[&rate=0.00929086317222919]:4.30472935897653,2[&rate=0.018796298064008177]:2.194729358976531)[&rate=0.051344944933855774]:0.4392513259848414,(((3[&rate=0.005029520877350916]:3.0301948641074574,((((((4[&rate=0.0063496981214768745]:1.6652514191638765,44[&rate=0.047008193082825854]:0.5552514191638771)[&rate=0.01302827261869224]:5.256262445972297,(((((((((7[&rate=0.087423344896…
tree STATE_559000 = ((1[&rate=0.010136646885506908]:4.390849201503855,2[&rate=0.020389148276618856]:2.2808492015038553)[&rate=0.052487361605770444]:0.353131483457517,(((3[&rate=0.0058974004242395095]:2.0279899054979964,((((((4[&rate=0.007343615624605156]:1.6652514191638765,44[&rate=0.048305161918145816]:0.5552514191638771)[&rate=0.01479798865872252]:4.395241553759284,(((((((7[&rate=0.083689324154…
tree STATE_560000 = ((1[&rate=0.010950267084176396]:4.43682671885022,2[&rate=0.021578580114038147]:2.3268267188502207)[&rate=0.052819496671344716]:0.3535216727763597,(((3[&rate=0.006565019229806596]:2.0667931988946435,((((((4[&rate=0.009375535479477004]:3.3318770556857054,44[&rate=0.03362652904347937]:2.221877055685706)[&rate=0.016010854177052794]:2.7626265341017984,((((((((7[&rate=0.080419290928…
tree STATE_561000 = ((1[&rate=0.014862508935222417]:3.813859711776388,2[&rate=0.030523465629554564]:1.7038597117763885)[&rate=0.055508599210610826]:0.9764886798501919,(((3[&rate=0.006001499198968619]:3.326950610629595,(((((((4[&rate=0.009986714616897437]:5.291023639232915,44[&rate=0.025463551676132037]:4.181023639232915)[&rate=0.01750833732397604]:0.8034799505545891,((((((((7[&rate=0.083338556731…
tree STATE_562000 = ((1[&rate=0.012160078557670295]:4.06391662945677,2[&rate=0.02012485624542762]:1.9539166294567707)[&rate=0.05276162947447281]:0.7790042546236222,(((3[&rate=0.011812809087360777]:2.990105339837932,(((((((4[&rate=0.00740469359913188]:2.3827875860398215,44[&rate=0.02256954586373282]:1.2727875860398221)[&rate=0.021325544212476136]:3.711716003747682,(((((((7[&rate=0.0829630600440436…
tree STATE_563000 = ((1[&rate=0.006969043749351615]:3.1191414993237245,2[&rate=0.04521761978563957]:1.009141499323725)[&rate=0.04749992319474749]:1.7237793847566678,(((3[&rate=0.007546956629977743]:2.990105339837932,(((((((4[&rate=0.00515589421907078]:2.80077525197062,44[&rate=0.06460913548259421]:1.6907752519706207)[&rate=0.016826656664052905]:3.88315875868323,((((((((7[&rate=0.01577087132145683…
tree STATE_564000 = ((1[&rate=0.013901008403410936]:3.8482648917695172,2[&rate=0.018669577448463294]:1.7382648917695178)[&rate=0.011862238504933132]:0.9946559923108751,(((3[&rate=0.008709532498644259]:3.722747449405965,((((((4[&rate=0.006560721893061688]:3.1022693841827618,44[&rate=0.038045675862782964]:1.9922693841827623)[&rate=0.01765512417804621]:3.496373103990699,(((((((7[&rate=0.033218332569…
tree STATE_565000 = ((1[&rate=0.016739552380098357]:3.1194023542980887,2[&rate=0.04600972316816575]:1.0094023542980892)[&rate=0.039525159561824584]:2.580709650765108,(((3[&rate=0.010659409530517442]:3.7649804986663327,((((((4[&rate=0.00810879706179525]:2.611214027427337,44[&rate=0.03143036398750907]:1.5012140274273378)[&rate=0.020703862743789072]:4.023358454093909,((((((7[&rate=0.0402580062158134…
tree STATE_566000 = ((1[&rate=0.019591377036908955]:3.1194023542980887,2[&rate=0.04703534556383964]:1.0094023542980892)[&rate=0.02141741864370208]:2.3987498760494788,(((3[&rate=0.012825828003755847]:2.679943942969068,(((((4[&rate=0.0072046554458503834]:5.802871949308628,44[&rate=0.027774229980718563]:4.692871949308628)[&rate=0.01854709598803295]:1.7612566151980396,(((((((7[&rate=0.063418891024588…
tree STATE_567000 = ((1[&rate=0.022677876866157208]:3.632631129589761,2[&rate=0.035207588787523836]:1.5226311295897617)[&rate=0.025073550588408367]:1.3899439604163604,((((3[&rate=0.01581307413381797]:2.679943942969068,((((((4[&rate=0.008813653486676922]:3.394420329550222,44[&rate=0.035207588787523836]:2.2844203295502226)[&rate=0.022677876866157208]:3.681908948337508,(((((((7[&rate=0.0234593564062…
tree STATE_568000 = ((1[&rate=0.01292281874608995]:4.320358996536072,2[&rate=0.008276821455800734]:2.2103589965360726)[&rate=0.026406605797155508]:0.7022160934700494,((((3[&rate=0.012583580645192211]:4.628997459209842,(((((4[&rate=0.00744797001498339]:3.394420329550222,44[&rate=0.0484143872419281]:2.2844203295502226)[&rate=0.013937826947205351]:3.655381531857156,(((((((((7[&rate=0.032954822150836…
tree STATE_569000 = ((1[&rate=0.016261302513945208]:2.965047923032742,2[&rate=0.024074175160544446]:0.8550479230327426)[&rate=0.021511517776697308]:2.0575271669733795,((((3[&rate=0.010658397768074871]:4.014305344924203,(((((4[&rate=0.006218090770951645]:4.564013648262765,44[&rate=0.04629897918794768]:3.454013648262766)[&rate=0.012266663004149173]:2.9635079448203783,(((((((7[&rate=0.03118266416234…
tree STATE_570000 = ((1[&rate=0.02136804618618343]:2.965047923032742,2[&rate=0.03331582743067539]:0.8550479230327426)[&rate=0.02510007024462065]:2.0575271669733795,((((3[&rate=0.0066555940500494185]:3.9363149978951526,((((((4[&rate=0.0066555940500494185]:2.4497019025080498,44[&rate=0.04091309968467302]:1.3397019025080503)[&rate=0.012729780718110217]:4.915346820430496,((((((7[&rate=0.0310140507884…
tree STATE_571000 = ((1[&rate=0.02023415211949112]:2.965047923032742,2[&rate=0.03353399460222898]:0.8550479230327426)[&rate=0.022875101373765198]:2.0575271669733795,((((3[&rate=0.005368732164756706]:4.088906420525191,(((((((4[&rate=0.005368732164756706]:1.7689124231071744,44[&rate=0.04143525594315097]:0.658912423107175)[&rate=0.01219600080873706]:5.816386416942549,(((((7[&rate=0.01632435853991664…
tree STATE_572000 = ((1[&rate=0.03584626478427618]:2.965047923032742,2[&rate=0.03652452224258971]:0.8550479230327426)[&rate=0.025734453202004216]:2.0588747297739474,((((3[&rate=0.00880182094719827]:4.088906420525191,(((((((4[&rate=0.009536571949983532]:1.7689124231071744,44[&rate=0.04523510046512174]:0.658912423107175)[&rate=0.01482555310523841]:5.152041981140062,((((((7[&rate=0.09512085149546898…
tree STATE_573000 = ((1[&rate=0.01792209194991813]:2.7345989880160246,2[&rate=0.018650104183459245]:0.6245989880160252)[&rate=0.024257049739181316]:1.665804149734889,(((3[&rate=0.008476453916835837]:4.088906420525191,(((((((4[&rate=0.0091693296315684]:2.824078339616978,44[&rate=0.04215989196216543]:1.7140783396169788)[&rate=0.014462882937323932]:4.676425917417728,(((7[&rate=0.008825381915857836]:…
tree STATE_574000 = ((1[&rate=0.019286047645094673]:2.5589149800248663,2[&rate=0.029389331588364424]:0.44891498002486685)[&rate=0.025965274347107513]:1.8500798294831782,(((3[&rate=0.009241817759510988]:3.9723025171932846,((((((4[&rate=0.009615463368504999]:2.8297642451370066,44[&rate=0.02505331125246065]:1.7197642451370072)[&rate=0.017788133019819952]:4.231736919990546,((((((7[&rate=0.00961546336…
tree STATE_575000 = ((1[&rate=0.019532129397371572]:2.5589149800248663,2[&rate=0.029420802049680544]:0.44891498002486685)[&rate=0.02689491086701449]:1.8500798294831782,((((3[&rate=0.005223888619701342]:3.746289491623422,((((((4[&rate=0.009637540204958116]:3.285930241487236,44[&rate=0.03457763896817637]:2.1759302414872366)[&rate=0.018755998781978773]:3.605039848533142,(((((7[&rate=0.01504810661320…
tree STATE_576000 = ((1[&rate=0.024847549037477133]:3.79794790801688,2[&rate=0.013672441755044512]:1.6879479080168807)[&rate=0.030639185664543888]:0.5670282129475908,((((3[&rate=0.012637322580417956]:3.5764739494441784,(((((((4[&rate=0.008162597553718632]:3.2563166434093986,44[&rate=0.04191532727056664]:2.146316643409399)[&rate=0.016900591491880633]:3.6012278629926335,(((((7[&rate=0.0419153272705…
tree STATE_577000 = ((1[&rate=0.02146942769622044]:3.79794790801688,2[&rate=0.031181804752889907]:1.6879479080168807)[&rate=0.11213533851565381]:0.35659483813154935,(((3[&rate=0.009236959615951962]:3.448359138889508,(((((4[&rate=0.01033123153903166]:3.2563166434093986,44[&rate=0.04159878424205159]:2.146316643409399)[&rate=0.018040570126382115]:3.581667711606812,((((((7[&rate=0.02857187612986456]:…
tree STATE_578000 = ((1[&rate=0.021666093135874517]:2.8999076402098822,2[&rate=0.009701234768062937]:0.7899076402098828)[&rate=0.02429604192482032]:1.398022429174432,(((3[&rate=0.013287692836259132]:3.714534283326543,((((((4[&rate=0.007782070512452717]:3.2563166434093986,44[&rate=0.04332594775623087]:2.146316643409399)[&rate=0.01805528656156201]:3.9821069803277425,(((((7[&rate=0.06285676164464901…
tree STATE_579000 = ((1[&rate=0.02538348754356377]:3.5554430509156987,2[&rate=0.02880348828802202]:1.4454430509156992)[&rate=0.028291718377851837]:0.6839309646287219,(((3[&rate=0.013826986854213168]:4.264279710622134,((((((4[&rate=0.017129280882781144]:3.216859408887455,44[&rate=0.04383946789971269]:2.1068594088874555)[&rate=0.018267017294779562]:3.9269948775059333,(((((7[&rate=0.0194321449330674…
tree STATE_580000 = ((1[&rate=0.027016159913623508]:3.5362151981636103,2[&rate=0.031145873520315774]:1.4262151981636109)[&rate=0.029712545893877604]:0.6836084537521643,(((3[&rate=0.015857553776665083]:4.378806004639202,((((((4[&rate=0.019502670655543623]:3.230402706207048,44[&rate=0.043627525231334965]:2.1204027062070487)[&rate=0.01987267928314202]:3.8984260292053783,(((((7[&rate=0.03114587352031…
tree STATE_581000 = ((1[&rate=0.021028412443447612]:4.025409539081636,2[&rate=0.04196796381727451]:1.9154095390816366)[&rate=0.021813127812845216]:2.022369674302105,(((3[&rate=0.01140514783528871]:5.524887317230068,(((((((4[&rate=0.01606749978602127]:3.230402706207048,44[&rate=0.04473631634997152]:2.1204027062070487)[&rate=0.01477947423865491]:3.414753032400416,((((((7[&rate=0.024759724152156864]…
tree STATE_582000 = ((1[&rate=0.00955480269156974]:4.718719547952574,2[&rate=0.04627030224160762]:2.6087195479525747)[&rate=0.024031282360779123]:1.329059665431167,(((3[&rate=0.012555599197655974]:3.7385097445546407,((((((4[&rate=0.030399855063599584]:3.1709417640847803,44[&rate=0.04263982147195177]:2.060941764084781)[&rate=0.01662568935360324]:3.5145286381228296,(((((7[&rate=0.02728147304878994]…
tree STATE_583000 = ((1[&rate=0.008464328508497904]:4.718719547952574,2[&rate=0.027146293624649303]:2.6087195479525747)[&rate=0.013179400845245208]:1.329059665431167,(((3[&rate=0.004235727204191404]:3.7385097445546407,((((((4[&rate=0.008171118300642408]:3.1709417640847803,44[&rate=0.016732120328410836]:2.060941764084781)[&rate=0.01411037439403967]:3.577124945670171,((((((7[&rate=0.023765859992660…
tree STATE_584000 = ((1[&rate=0.018094349231344998]:3.2808681521099032,2[&rate=0.004024939809165348]:1.1708681521099038)[&rate=0.016036442903301387]:2.741043068830109,(((3[&rate=0.0047932156888234176]:3.71649152154653,(((((((4[&rate=0.011042485261151253]:3.1040296385428476,44[&rate=0.020248229717754758]:1.9940296385428482)[&rate=0.018799872750306906]:3.7734201020649465,((((((7[&rate=0.02766831381…
tree STATE_585000 = ((1[&rate=0.022604672765304226]:3.8605718006190557,2[&rate=0.03592895269124117]:1.7505718006190563)[&rate=0.019849394477534723]:2.3996550701248935,(((3[&rate=0.008433573146949359]:4.432924979599875,((((((4[&rate=0.015398741425408195]:3.1252503631709985,44[&rate=0.04523707813729703]:2.015250363170999)[&rate=0.013210374537161451]:4.38408594737114,(((((((7[&rate=0.015737508975570…
tree STATE_586000 = ((1[&rate=0.03059936894482403]:3.4778150012650997,2[&rate=0.006777075640366617]:1.3678150012651002)[&rate=0.0036632374483490113]:2.743158687733761,(((3[&rate=0.004378069253260239]:4.399049944903986,((((((4[&rate=0.017657789740235585]:3.100112162386253,44[&rate=0.0471095068978191]:1.9901121623862537)[&rate=0.015013392761349482]:4.380989298178513,((((((7[&rate=0.0957934012712852…
tree STATE_587000 = ((1[&rate=0.014316376102695602]:3.0511861705705954,2[&rate=0.012761980989684391]:0.941186170570596)[&rate=0.006228645724489172]:3.93962928916433,(((3[&rate=0.007111677138063681]:3.9892372304055,(((((4[&rate=0.020064109881093528]:3.947640504130458,44[&rate=0.02152106751639732]:2.8376405041304587)[&rate=0.016931582646325105]:2.970321233513644,((((((7[&rate=0.007804744497997297]:…
tree STATE_588000 = ((1[&rate=0.04767720565921737]:3.330244230970166,2[&rate=0.006325991686758962]:1.2202442309701667)[&rate=0.009018862664653534]:3.397681572560586,(((3[&rate=0.009018862664653534]:4.067923801693787,(((((((4[&rate=0.02436799034911224]:3.843228193154342,44[&rate=0.02436799034911224]:2.7332281931543427)[&rate=0.01161969858480383]:2.4564704978643057,(12[&rate=0.08537322377042829]:0.…
tree STATE_589000 = ((1[&rate=0.0469927358478396]:2.5093339788137854,2[&rate=0.012531551110849555]:0.39933397881378596)[&rate=0.027805932265715264]:4.218591824716967,(((3[&rate=0.0062326108528328]:4.067923801693787,(((((4[&rate=0.02113394633430749]:2.390707134387238,44[&rate=0.021778308099726515]:1.2807071343872387)[&rate=0.016823622540592335]:5.148155052484643,((((((7[&rate=0.03776749750559875]:…
tree STATE_590000 = ((1[&rate=0.020949157358958324]:5.875504859406377,2[&rate=0.01233976154388427]:3.765504859406377)[&rate=0.007426535068671018]:1.0197533712938025,(((3[&rate=0.012042248156113756]:5.736043892598765,((((((4[&rate=0.0201273770012027]:4.515251126277736,44[&rate=0.020673486110073643]:3.4052511262777365)[&rate=0.02323308700768024]:2.2529947039782456,(((((7[&rate=0.011108859249795959]…
tree STATE_591000 = ((1[&rate=0.019737484864880837]:3.3367475450209056,2[&rate=0.011637845013799827]:1.2267475450209062)[&rate=0.008269414217351034]:5.960756824079503,((3[&rate=0.011042773856071827]:5.876649071274436,((((((4[&rate=0.019737484864880837]:1.6788920598232302,44[&rate=0.046907579060033795]:0.5688920598232308)[&rate=0.015190106015031112]:5.650188084553829,((((((7[&rate=0.01386197285995…
tree STATE_592000 = ((1[&rate=0.019279720007117408]:3.492730032663445,2[&rate=0.011016258391635381]:1.3827300326634457)[&rate=0.0076702339593334315]:3.4848524554885856,((3[&rate=0.010420384938300815]:5.876649071274436,((((((4[&rate=0.013258815963992822]:2.060388052899061,44[&rate=0.09046239777117142]:0.9503880528990614)[&rate=0.01514587161254307]:5.268692091477998,((((((7[&rate=0.0192797200071174…
tree STATE_593000 = ((1[&rate=0.00771732489288153]:3.381795716385568,2[&rate=0.00880059234659612]:1.2717957163855687)[&rate=0.005572157172644797]:3.312822033949395,(((3[&rate=0.007993648266720816]:5.770472487957775,(((((4[&rate=0.005572157172644797]:1.9874166742683208,44[&rate=0.10188476529145428]:0.8774166742683214)[&rate=0.014266141740735977]:5.221403658735504,(((((7[&rate=0.04858896939644334]:…
tree STATE_594000 = ((1[&rate=0.012908781519666212]:4.528939060299798,2[&rate=0.013976520571357447]:2.418939060299799)[&rate=0.02349283615677471]:2.1656786900351648,(((3[&rate=0.012908781519666212]:4.735185879280117,(((((4[&rate=0.009580301467281147]:1.9874166742683208,44[&rate=0.1057539859207477]:0.8774166742683214)[&rate=0.0228161682487585]:4.592539422429066,(((((7[&rate=0.029769497289704242]:2…
tree STATE_595000 = ((1[&rate=0.012508625781583639]:5.871997973230549,2[&rate=0.01322580464442902]:3.7619979732305495)[&rate=0.02642322610728089]:0.8226197771044141,(((3[&rate=0.012508625781583639]:4.735185879280117,((((((4[&rate=0.009200087830637638]:1.9874166742683208,44[&rate=0.10919667724921006]:0.8774166742683214)[&rate=0.012139566547167116]:4.575278220215733,(((((7[&rate=0.01592574754736589…
tree STATE_596000 = ((1[&rate=0.016507338522141087]:3.004520772111107,2[&rate=0.011016759442041127]:0.8945207721111075)[&rate=0.012370771757228496]:3.590637435003508,(((3[&rate=0.016507338522141087]:4.735185879280117,(((((((4[&rate=0.011736618034936223]:2.6231404923263284,44[&rate=0.09168392524656477]:1.513140492326329)[&rate=0.016120742327619567]:3.939554402157725,((((((7[&rate=0.010162220478135…
tree STATE_597000 = ((1[&rate=0.010127449863108111]:4.617767896881055,2[&rate=0.009079921556255506]:2.507767896881056)[&rate=0.04465648192634458]:1.9773903102335595,(((3[&rate=0.010127449863108111]:3.009810535791594,((((((4[&rate=0.006172780383095223]:3.4375142917140664,44[&rate=0.05504191945313448]:2.327514291714067)[&rate=0.009436230633596944]:2.8669136452463704,(((((7[&rate=0.03098643305586016…
tree STATE_598000 = ((1[&rate=0.016383006004150682]:3.689596056748769,2[&rate=0.00924353972269876]:1.5795960567487697)[&rate=0.027710065454320525]:2.9055621503658458,(((3[&rate=0.014003730341587913]:3.009810535791594,((((((4[&rate=0.0066043347391270945]:2.8305298263806975,44[&rate=0.04533727269474365]:1.720529826380698)[&rate=0.009865815913409664]:3.543970567540729,(((((7[&rate=0.0518700571570121…
tree STATE_599000 = ((1[&rate=0.017894578316996063]:4.684808593403872,2[&rate=0.009532713877665798]:2.5748085934038727)[&rate=0.029433245505994424]:1.9807253929973285,(((3[&rate=0.013929007469953257]:2.729198289467668,((((((4[&rate=0.006477274038541697]:1.5893779145651799,44[&rate=0.07785363806352366]:0.4793779145651804)[&rate=0.009853002036893188]:5.153428676442491,((((((7[&rate=0.09801179686013…
tree STATE_600000 = ((1[&rate=0.0035612831537137008]:5.86388386910189,2[&rate=0.011355777548236268]:3.753883869101891)[&rate=0.0293688743645049]:0.30769171010731355,((((3[&rate=0.014240257150932165]:2.729198289467668,((((((4[&rate=0.007161931438089984]:2.926451415823056,44[&rate=0.03025281722968975]:1.8164514158230567)[&rate=0.010117516235495231]:3.816355175184615,((((((7[&rate=0.0389339579779718…
tree STATE_601000 = (1[&rate=0.003962239616425078]:7.302112861549425,(2[&rate=0.012026322202403695]:2.7614600492045724,((((3[&rate=0.03671218855043179]:2.8783025952255983,(((((4[&rate=0.007242810865308001]:2.926451415823056,44[&rate=0.05418392328455708]:1.8164514158230567)[&rate=0.01109126110188931]:3.8130315469662044,(((((7[&rate=0.03912789722392639]:0.5782484223257107,13[&rate=0.088455875141627…
tree STATE_602000 = (1[&rate=0.002924855858442449]:7.286685506197649,(2[&rate=0.009969031272968318]:5.125675907335115,((((3[&rate=0.005217927295180519]:2.865839220289587,((((((4[&rate=0.0056941461545783065]:2.1224217665158065,44[&rate=0.02598908249222541]:1.012421766515807)[&rate=0.0039822897006541805]:4.606160172228179,(((((7[&rate=0.03668705609555676]:2.301036422118557,13[&rate=0.01534534364010…
tree STATE_603000 = ((1[&rate=0.0026784240989944264]:6.735514490214989,((((3[&rate=0.004360483440116915]:2.865839220289587,(((((((4[&rate=0.005364458301677735]:3.434659739293213,44[&rate=0.021896646975395413]:2.324659739293214)[&rate=0.0048975605493912526]:2.7263704577954755,((((7[&rate=0.024889865658271178]:2.7057339222077736,11[&rate=0.07663092670251792]:1.5157339222077724)[&rate=0.037417022881…
tree STATE_604000 = ((1[&rate=0.002558307647894099]:6.636241477296075,((((3[&rate=0.039808216111250905]:2.9129210452249623,(((((((4[&rate=0.005326201327883747]:4.50490512601964,44[&rate=0.030864912428066205]:3.3949051260196406)[&rate=0.015860990051717223]:0.6999668202987657,((7[&rate=0.026468319654589297]:2.7416461309407865,11[&rate=0.08824415100263892]:1.5516461309407852)[&rate=0.008941416004261…
tree STATE_605000 = (1[&rate=0.007926249655816047]:6.690729582239321,(2[&rate=0.007926249655816047]:3.5887773755059698,((((3[&rate=0.03925630462261107]:3.7168952105639335,(((((((4[&rate=0.004148596734409886]:4.001647698303991,44[&rate=0.02955394490461152]:2.8916476983039914)[&rate=0.024457688082790703]:0.7552843117932255,(((7[&rate=0.024457688082790703]:2.7162393140329577,11[&rate=0.0803359158277…
tree STATE_606000 = (1[&rate=0.007732774644563024]:6.690729582239321,(2[&rate=0.011373442914283114]:4.019551850209986,((((3[&rate=0.019107924835162462]:3.7168952105639335,(((((4[&rate=0.004513829470567638]:5.0877327145980935,44[&rate=0.02798036950482348]:3.977732714598094)[&rate=0.02288803844992739]:0.9430355734486717,((((7[&rate=0.02288803844992739]:1.9235585541956297,11[&rate=0.0690953615836375…
tree STATE_607000 = ((1[&rate=0.007881135653793909]:6.039256626189868,2[&rate=0.012374623675604947]:3.9292566261898685)[&rate=0.02808437381929952]:0.651472956049453,((((3[&rate=0.012636326087280735]:3.8220703742906252,(((((4[&rate=0.00533512293736761]:4.7019288398476995,44[&rate=0.027151108534141995]:3.5919288398477)[&rate=0.02051242831411823]:1.3288394481990657,((((7[&rate=0.09447772345200213]:1…
tree STATE_608000 = ((1[&rate=0.006567703031748714]:4.468563910685553,2[&rate=0.007970317740722165]:2.358563910685554)[&rate=0.012789791907972317]:1.3364870550228716,((((3[&rate=0.010680768833396475]:4.604332031854213,(((((((4[&rate=0.004394210167973148]:4.7019288398476995,44[&rate=0.014540224019213354]:3.5919288398477)[&rate=0.08482972267573717]:0.6980309780163019,((7[&rate=0.010680768833396475]…
tree STATE_609000 = ((1[&rate=0.019220985462189037]:4.733257351575752,2[&rate=0.009741935120704917]:2.6232573515757522)[&rate=0.01474286005923407]:1.0717936141326732,(((3[&rate=0.007924502702120074]:4.604332031854213,((((((4[&rate=0.005450076724815306]:5.161601226324937,(((7[&rate=0.004626240559624377]:3.5240833712252204,11[&rate=0.04932586538029542]:2.334083371225219)[&rate=0.05212498362023558]:…
tree STATE_610000 = ((1[&rate=0.03934533776993655]:3.9008174905135817,2[&rate=0.009897895541026392]:1.7908174905135823)[&rate=0.015398571002398474]:1.8685836756814425,(((3[&rate=0.0082601082295636]:4.5730991721697904,(((((((4[&rate=0.00605110958717016]:6.324675331827148,44[&rate=0.013533451519354613]:5.214675331827149)[&rate=0.02353707795952763]:0.16552980731611555,((((7[&rate=0.00481365211080549…
tree STATE_611000 = ((1[&rate=0.005844138633247296]:4.704747062759125,2[&rate=0.018019280242522435]:2.594747062759126)[&rate=0.09707417732357224]:0.3782080458061401,(((3[&rate=0.005844138633247296]:5.572930295250146,((((((4[&rate=0.003940305621230821]:4.141892205723767,44[&rate=0.019528082708793425]:3.031892205723768)[&rate=0.011191265437169438]:3.6735332138138936,((((7[&rate=0.018019280242522435…
tree STATE_612000 = ((1[&rate=0.0076126329023379]:4.704747062759125,2[&rate=0.020940718255228932]:2.594747062759126)[&rate=0.009874180374784736]:0.3782080458061401,(((3[&rate=0.003050529206971071]:5.724855228058111,(((((4[&rate=0.005001995888958868]:4.141892205723767,44[&rate=0.042657326604948594]:3.031892205723768)[&rate=0.01350937938048117]:3.109224370840515,((((7[&rate=0.014975630125798304]:4.…
tree STATE_613000 = ((1[&rate=0.008073771250799569]:3.0080843043130443,2[&rate=0.02153342133254415]:0.8980843043130449)[&rate=0.02190744735607824]:2.074870804252221,(((3[&rate=0.00332694152326642]:5.524721131277062,(((((4[&rate=0.00576179917742355]:4.579555199390743,44[&rate=0.022287154948268207]:3.4695551993907436)[&rate=0.018061791115944567]:2.671561377173539,((((7[&rate=0.015557975625668855]:4…
tree STATE_614000 = ((1[&rate=0.0026234964554726625]:4.674525302847556,2[&rate=0.010037056048793696]:2.5645253028475565)[&rate=0.08001261557310106]:0.474806064581216,(((3[&rate=0.005882624502878072]:6.083407875358851,(((((4[&rate=0.005219543651945996]:4.417172213133231,44[&rate=0.022337521007539007]:3.3071722131332315)[&rate=0.017629120185852398]:2.7543915052935617,((((7[&rate=0.03169364505159431…
tree STATE_615000 = ((1[&rate=0.015741260040648023]:4.674525302847556,2[&rate=0.009900718501075302]:2.5645253028475565)[&rate=0.0207856758260879]:0.474806064581216,(((3[&rate=0.004781041262052657]:6.083407875358851,((((((4[&rate=0.0041988650232624766]:4.78304149453237,44[&rate=0.0207856758260879]:3.67304149453237)[&rate=0.015741260040648023]:2.388522223894423,((((7[&rate=0.05196943996085722]:4.17…
tree STATE_616000 = ((1[&rate=0.015495925463686867]:2.784356664446449,2[&rate=0.010166577402042111]:0.6743566644464494)[&rate=0.0179200015212459]:2.354100048642742,(((3[&rate=0.005074499960126861]:6.492740775465165,((((((4[&rate=0.0061843744272936825]:4.78304149453237,44[&rate=0.020227608099790826]:3.67304149453237)[&rate=0.01582701500398826]:2.4360100233701623,((((7[&rate=0.026243311427532615]:3…
tree STATE_617000 = ((1[&rate=0.008929840004518371]:3.500747774129046,2[&rate=0.036580522854327994]:1.3907477741290464)[&rate=0.006880524612641284]:1.334794955823341,(((3[&rate=0.004556095037389123]:6.492740775465165,((((((4[&rate=0.0056087693574425205]:2.9809954548356075,44[&rate=0.01948547676621694]:1.870995454835608)[&rate=0.015057141920321522]:4.064743308249561,(((7[&rate=0.006374004536310239…
tree STATE_618000 = ((1[&rate=0.008535896301946908]:3.6367013792840055,2[&rate=0.05601800984840779]:1.526701379284006)[&rate=0.007527801109426716]:1.07404326890844,(((3[&rate=0.004290593842394434]:6.5062066745069345,(((((((4[&rate=0.011212957482524879]:3.5382929887438586,44[&rate=0.01895095309191112]:2.428292988743859)[&rate=0.01423366752274599]:3.179750020115364,(((7[&rate=0.01663876307811817]:3…
tree STATE_619000 = ((1[&rate=0.010536460776612104]:3.4059153945074456,2[&rate=0.019562686378813608]:1.2959153945074462)[&rate=0.007139093326814229]:1.2616422495896344,(((3[&rate=0.003971265076775917]:6.4654241519412,(((((4[&rate=0.005681081916620802]:3.8278838473590078,44[&rate=0.04802245775411141]:2.7178838473590083)[&rate=0.014208582746204531]:3.4199428955386253,(((((7[&rate=0.0348239080896027…
tree STATE_620000 = (1[&rate=0.009747101689175273]:5.1953081486216846,(2[&rate=0.010911697112727865]:2.9412140494951515,(((3[&rate=0.011520501033230617]:6.4654241519412,((((((4[&rate=0.005607588255917905]:2.870540247533942,44[&rate=0.051435903755114046]:1.7605402475339424)[&rate=0.009747101689175273]:3.1858760359340472,(((7[&rate=0.02346131602351458]:2.829612125632508,(13[&rate=0.0103210012806174…
tree STATE_621000 = (1[&rate=0.007597566596420558]:7.163334797685458,(2[&rate=0.012828570640044666]:2.9412140494951515,(((3[&rate=0.012544379598535304]:6.4654241519412,(((((4[&rate=0.006854672813812989]:2.870540247533942,44[&rate=0.02469082050826993]:1.7605402475339424)[&rate=0.009093461085885228]:4.426697508039329,((((7[&rate=0.022788205946042896]:3.0286359498429327,(13[&rate=0.00784517286542374…
tree STATE_622000 = ((1[&rate=0.011812830708032058]:5.590945501542272,(((3[&rate=0.01152794380603176]:6.194648847094776,((((((4[&rate=0.012993497877070107]:2.870540247533942,44[&rate=0.024111723588826267]:1.7605402475339424)[&rate=0.008118840192513972]:3.701622907607618,((((((7[&rate=0.03852086599086195]:2.574816542556295,13[&rate=0.006912144969003031]:2.574816542556295)[&rate=0.06474713802224051…
tree STATE_623000 = ((1[&rate=0.007651938708814269]:5.527642169355012,(((3[&rate=0.013511777904436974]:6.136559749862904,((((((4[&rate=0.0148418241977939]:3.865043525370268,44[&rate=0.027767079291024257]:2.7550435253702688)[&rate=0.009596067158819506]:3.1382138267121853,((((((((7[&rate=0.02198572630743742]:0.11510327241966323,32[&rate=0.021524917618021708]:0.11510327241966323)[&rate=0.11034744379…
tree STATE_624000 = ((1[&rate=0.006003736238828136]:5.372737533196954,2[&rate=0.016612870793084662]:3.2627375331969546)[&rate=0.026926902670685426]:1.316094962704696,(((3[&rate=0.0014716583918369924]:5.843146496966241,((((((4[&rate=0.013088561547456485]:4.422868766463488,44[&rate=0.02511040774421204]:3.312868766463488)[&rate=0.007720802355762363]:2.01022019985302,(((((((7[&rate=0.0334371186980033…
tree STATE_625000 = ((1[&rate=0.0068963587172963465]:4.597191879824592,2[&rate=0.015942267622721495]:2.487191879824593)[&rate=0.00945875172142677]:1.4999645663343415,(((3[&rate=0.00160886237447059]:5.843146496966241,(((((4[&rate=0.011785253862891195]:2.8926130437800737,44[&rate=0.10978298776772207]:1.7826130437800742)[&rate=0.003887494284716458]:3.182591680874083,((((((((7[&rate=0.033193239867896…
tree STATE_626000 = ((1[&rate=0.007453559597704686]:5.3172679371585545,(((3[&rate=0.0018180920723352466]:5.843146496966241,(((((4[&rate=0.012530189662626923]:2.121363009956717,44[&rate=0.10901337421364468]:1.0113630099567175)[&rate=0.01802033975505196]:5.369765364309636,(((((((7[&rate=0.03419003245543985]:0.544110582169548,32[&rate=0.014196097999870807]:0.544110582169548)[&rate=0.0074535595977046…
tree STATE_627000 = (1[&rate=0.012870554776194308]:5.871020351375876,(2[&rate=0.008415541989962114]:2.8945304233031237,(((3[&rate=0.0037356271204985456]:5.843146496966241,((((((4[&rate=0.013953632209099938]:2.121363009956717,44[&rate=0.12466000134477169]:1.0113630099567175)[&rate=0.02036610805001693]:3.9942262461108022,((((((((7[&rate=0.08809831928382858]:0.7712132366741002,33[&rate=0.05733728383…
tree STATE_628000 = (1[&rate=0.011340171568110728]:5.28096414444812,(2[&rate=0.024843326945715727]:2.7476281894264716,(((3[&rate=0.0033489285770054024]:5.9764861308629165,((((((4[&rate=0.01234077879005709]:2.1421056956159283,44[&rate=0.10859161094807662]:1.032105695615929)[&rate=0.0192878582116988]:4.441012473003372,((((((((7[&rate=0.02751687822163121]:0.06045631047335931,32[&rate=0.2579107596232…
tree STATE_629000 = ((1[&rate=0.011316037709750518]:4.981557218904513,2[&rate=0.028160487881486305]:2.8715572189045133)[&rate=0.01499204867328089]:0.29940692554360737,(((3[&rate=0.00298844097655102]:5.9764861308629165,((((((4[&rate=0.006898816991530999]:2.1421056956159283,44[&rate=0.11556335287968927]:1.032105695615929)[&rate=0.020056322366102493]:4.498949579950349,((((((((7[&rate=0.0166888015915…
tree STATE_630000 = ((1[&rate=0.010422213959622726]:4.304847512754073,2[&rate=0.03598482120179325]:2.194847512754073)[&rate=0.01340932943618175]:0.603510508692473,(((3[&rate=0.004376502092033286]:5.617229302294284,((((((4[&rate=0.006170504897321862]:2.1421056956159283,44[&rate=0.10336326297254163]:1.032105695615929)[&rate=0.017938964830379836]:3.8549243736134144,((((((((7[&rate=0.0232754557450025…
tree STATE_631000 = ((1[&rate=0.026666770631435407]:4.304847512754073,2[&rate=0.004996416400028872]:2.194847512754073)[&rate=0.039348633275129635]:1.1500928317015777,(((3[&rate=0.013593996749507736]:5.546032990892833,((((((4[&rate=0.007246828866176511]:2.1421056956159283,44[&rate=0.10366320220890272]:1.032105695615929)[&rate=0.019845476343839073]:5.030660985652229,(((((((7[&rate=0.008865065259539…
tree STATE_632000 = ((1[&rate=0.02652796043799965]:2.8159619285655637,2[&rate=0.02778411467444934]:0.7059619285655643)[&rate=0.042932682219714025]:2.645564573299268,(((3[&rate=0.015822785307940433]:5.717632088854629,(((((((4[&rate=0.008763994452228453]:2.1462514086509152,44[&rate=0.09688806264624118]:1.0362514086509158)[&rate=0.022573676288913696]:4.60205396870899,(((((((7[&rate=0.007600230348753…
tree STATE_633000 = (1[&rate=0.022863167219728413]:5.548370329141193,(2[&rate=0.027980522073771778]:3.2466349708444753,(((3[&rate=0.0157974152867547]:4.79190067237905,((((((4[&rate=0.008812211371471451]:2.341237245495904,44[&rate=0.0942854188909885]:1.2312372454959046)[&rate=0.02861908801311129]:3.314831858770283,(((((((7[&rate=0.05276422182983731]:0.4291980619765354,33[&rate=0.010951271352447011…
tree STATE_634000 = ((1[&rate=0.02349231841234749]:3.702418708354152,2[&rate=0.029364579903068667]:1.5924187083541526)[&rate=0.012228442406863993]:1.0974768218495825,(((3[&rate=0.016635683578834385]:4.79190067237905,(((((((4[&rate=0.0093123112782784]:4.108714416097712,44[&rate=0.04585961508633013]:2.9987144160977124)[&rate=0.029364579903068667]:1.5473546881684754,(((((((7[&rate=0.1077683619248368…
tree STATE_635000 = ((1[&rate=0.024603600783593815]:2.580801492040024,2[&rate=0.030538618381970837]:0.4708014920400245)[&rate=0.017205511409771126]:2.0270651827949635,(((3[&rate=0.01761274164811046]:4.628709331221728,(((((((4[&rate=0.0022332103349629717]:4.108714416097712,44[&rate=0.015633837422510618]:2.9987144160977124)[&rate=0.030538618381970837]:1.2885738125584396,((((((((7[&rate=0.0687433922…
tree STATE_636000 = ((1[&rate=0.02713975654197407]:2.580801492040024,2[&rate=0.0461544733913958]:0.4708014920400245)[&rate=0.019513398689737393]:2.0270651827949635,(((3[&rate=0.015522590423778335]:4.628709331221728,(((((((4[&rate=0.0029677734057045302]:4.108714416097712,44[&rate=0.02037028348460781]:2.9987144160977124)[&rate=0.033126168663663344]:1.4202025832646576,((((((7[&rate=0.045160649880385…
tree STATE_637000 = ((1[&rate=0.02907393247657188]:2.6532503163420174,2[&rate=0.025337658654622647]:0.5432503163420179)[&rate=0.039985592097684965]:1.95461635849297,(((3[&rate=0.008691873979346522]:3.8482463476555964,((((((((4[&rate=0.0023379168576161498]:2.4410511307446043,44[&rate=0.04092035125214574]:1.331051130744605)[&rate=0.014127824573799422]:2.3745922668710477,((((7[&rate=0.11928680679423…
tree STATE_638000 = ((1[&rate=0.027012567126042216]:2.337983530923836,2[&rate=0.022930145064949465]:0.2279835309238365)[&rate=0.02895863635550315]:2.2733349509374605,(((3[&rate=0.007343659831379526]:3.8482463476555964,(((((((4[&rate=0.004222476833851206]:2.4410511307446043,44[&rate=0.03742925159646264]:1.331051130744605)[&rate=0.01262035133764729]:2.3745922668710477,(((((7[&rate=0.079553839411008…
tree STATE_639000 = ((1[&rate=0.006941088378319121]:3.2345539246402666,2[&rate=0.021773755618363807]:1.1245539246402672)[&rate=0.007926848136975957]:1.3767645572210299,(((3[&rate=0.0012822670836720965]:4.550173422141,(((((((4[&rate=0.004217173964677572]:2.4410511307446043,44[&rate=0.05347512918352584]:1.331051130744605)[&rate=0.012384991308653273]:2.3745922668710477,(((((7[&rate=0.083890407884843…
tree STATE_640000 = ((1[&rate=0.006024839356096245]:2.9928278576343246,2[&rate=0.04520292160737377]:0.8828278576343251)[&rate=0.021968564237271872]:2.567613041443174,(((3[&rate=0.001162316706193376]:4.5526195138686205,(((((((4[&rate=0.007692490758577143]:2.4410511307446043,44[&rate=0.08946756169411366]:1.331051130744605)[&rate=0.010591519301635984]:2.781339156239767,(7[&rate=0.018352939512248184]…
tree STATE_641000 = ((1[&rate=0.012920682914462096]:3.143247078181652,2[&rate=0.04597897278995315]:1.0332470781816525)[&rate=0.010067414064610317]:2.4171938208958466,(((3[&rate=0.014900445741853492]:5.349089592488134,(((((((4[&rate=0.009753001586159472]:2.4410511307446043,44[&rate=0.08257729078126666]:1.331051130744605)[&rate=0.018837973648418955]:2.482817955493129,(((7[&rate=0.025725258396439424…
tree STATE_642000 = ((1[&rate=0.019678712379326536]:3.343648671368179,2[&rate=0.038260181126664995]:1.2336486713681794)[&rate=0.01242480900052989]:2.172339451920678,(((3[&rate=0.013315021472621733]:5.595563982661226,((((((4[&rate=0.009014103716738425]:2.6029393323233627,44[&rate=0.0731540932754654]:1.4929393323233633)[&rate=0.01681362204525916]:2.2901270731026635,(((7[&rate=0.022493863401503753]:…
tree STATE_643000 = ((1[&rate=0.01979545896188285]:3.343648671368179,2[&rate=0.012933023693064667]:1.2336486713681794)[&rate=0.012933023693064667]:2.172339451920678,(((3[&rate=0.012279044130374174]:4.691238209365679,((((((((4[&rate=0.010711860536382324]:2.6029393323233627,44[&rate=0.07330633725434568]:1.4929393323233633)[&rate=0.013604550109059524]:1.9669177290103939,((((7[&rate=0.022619139240340…
tree STATE_644000 = ((1[&rate=0.022573240381188388]:2.776802414308662,2[&rate=0.01499401253610531]:0.6668024143086626)[&rate=0.00679778066859255]:2.5442664655783886,(((3[&rate=0.014643333557858245]:6.159224620481645,(((((((4[&rate=0.01293899566245715]:1.581730441512235,44[&rate=0.08847903477860734]:0.47173044151223564)[&rate=0.01606886395883285]:3.0814666854747657,(((((7[&rate=0.00421303782284503…
tree STATE_645000 = ((1[&rate=0.01960730748662913]:3.665470995638998,2[&rate=0.0064379972670465775]:1.5554709956389985)[&rate=0.020943116416638412]:1.6555978842480528,(((3[&rate=0.016009074808506038]:6.447368038000448,(((((((4[&rate=0.014923635788019413]:4.263457439543501,44[&rate=0.08301653910968923]:3.1534574395435016)[&rate=0.022360547758179236]:0.39973968744349975,((((7[&rate=0.00316041365973…
tree STATE_646000 = ((1[&rate=0.017816990951440927]:4.031453035591689,2[&rate=0.005438338533957105]:1.9214530355916892)[&rate=0.019563733407350417]:1.289615844295362,(((3[&rate=0.014355273406473593]:6.84605378308548,((((((4[&rate=0.003663971243631999]:2.36272683620167,44[&rate=0.09090839001260867]:1.2527268362016706)[&rate=0.020024061436271487]:4.107103930936173,((((((7[&rate=0.002548039612454339…
tree STATE_647000 = ((1[&rate=0.020332018339343394]:2.3607065170405193,2[&rate=0.048240631075029475]:0.2507065170405198)[&rate=0.022377591477176696]:2.929357326604709,(((3[&rate=0.010822573295150883]:6.816947349526046,((((((((4[&rate=0.0037206039335015858]:2.342988241258169,44[&rate=0.0940849520414714]:1.2329882412581696)[&rate=0.022377591477176696]:2.346278570681733,((((((7[&rate=0.0027697197622…
tree STATE_648000 = ((1[&rate=0.01679354388313427]:2.3607065170405193,2[&rate=0.1368152179175652]:0.2507065170405198)[&rate=0.018677073612543314]:2.958955712003551,(((3[&rate=0.008345865401786326]:6.279559039008042,((((((((4[&rate=0.00413189188749604]:2.342988241258169,44[&rate=0.08759500581575401]:1.2329882412581696)[&rate=0.01313715985781102]:3.080909678681248,(((((7[&rate=0.030983067816320504]…
tree STATE_649000 = ((1[&rate=0.015432484913447356]:2.690364341534867,2[&rate=0.132443145980707]:0.5803643415348674)[&rate=0.017208686440018515]:2.6292978875092032,(((3[&rate=0.007537561233401524]:6.279559039008042,(((((((4[&rate=0.009169370667142443]:2.237517146213058,44[&rate=0.08386289972135558]:1.1275171462130587)[&rate=0.013438954124588124]:3.186380773726359,(((((7[&rate=0.001601760453132539…
tree STATE_650000 = ((1[&rate=0.021691386484113]:4.580083836817515,2[&rate=0.017333764925930892]:2.4700838368175155)[&rate=0.02644462769653966]:0.7395783922265551,(((3[&rate=0.01068151268247747]:6.279559039008042,((((((4[&rate=0.0019925533040383967]:2.237517146213058,44[&rate=0.09847852910607639]:1.1275171462130587)[&rate=0.020138636381528966]:3.284897262569011,((((((7[&rate=0.0022934735978209454…
tree STATE_651000 = ((1[&rate=0.0201204493598671]:3.8208911657364197,2[&rate=0.02061633194960674]:1.7108911657364203)[&rate=0.02445675225102163]:1.4987710633076503,(((3[&rate=0.004172575284354019]:6.279559039008042,(((((((4[&rate=0.0019155469345236427]:2.237517146213058,44[&rate=0.0938196440489033]:1.1275171462130587)[&rate=0.013511931006068005]:3.186380773726359,(((((7[&rate=0.04225718475837171]…
tree STATE_652000 = ((1[&rate=0.02359687386807568]:3.8208911657364197,2[&rate=0.024117982084085186]:1.7108911657364203)[&rate=0.002441562995495254]:1.5459081397130987,(((3[&rate=0.005752721140656376]:4.757986739899849,((((((4[&rate=0.0028610646961736027]:1.880671029156396,44[&rate=0.09391979289018816]:0.7706710291563965)[&rate=0.01650875991366902]:3.9547078726572558,((((7[&rate=0.0554851897044884…
tree STATE_653000 = ((1[&rate=0.02617136980617135]:2.8033162520396004,2[&rate=0.02669482544705368]:0.693316252039601)[&rate=0.003346866328142306]:2.347364043967346,(((3[&rate=0.00660248027405602]:4.757986739899849,(((((4[&rate=0.003864273597065324]:2.489383841945415,44[&rate=0.030674031746537055]:1.3793838419454154)[&rate=0.020571020382981555]:4.776447927862744,((((((7[&rate=0.014836447878934816]…
tree STATE_654000 = ((1[&rate=0.018762999293883628]:3.0753056522041007,2[&rate=0.0234523038680234]:0.9653056522041012)[&rate=0.002775380480026093]:2.120348861646427,(((3[&rate=0.006764364979820793]:4.844662732050928,((((((4[&rate=0.003147206471272102]:6.671799494088958,44[&rate=0.019629386821655225]:5.561799494088959)[&rate=0.01834149668724968]:0.7151000077813308,(((((7[&rate=0.020074846873085472…
tree STATE_655000 = ((1[&rate=0.007063483205096522]:3.0753056522041007,2[&rate=0.036929147521479834]:0.9653056522041012)[&rate=0.004989646522167661]:2.120348861646427,(((3[&rate=0.006589889199308556]:4.844662732050928,((((((4[&rate=0.0021953650977539034]:3.1260976546976664,44[&rate=0.014551435945991741]:2.016097654697667)[&rate=0.014551435945991741]:3.3194052092079005,(((((7[&rate=0.0160319582796…
tree STATE_656000 = ((1[&rate=0.037901888616741784]:3.0939734090604674,2[&rate=0.037901888616741784]:0.9839734090604679)[&rate=0.008199889267323573]:2.1016811047900603,(((3[&rate=0.008461374218659461]:4.844662732050928,((((((4[&rate=0.002891557468385232]:3.2505835291037286,44[&rate=0.0245024777985079]:2.140583529103729)[&rate=0.0245024777985079]:4.083187830619785,((((((7[&rate=0.04628216888217075…
tree STATE_657000 = ((1[&rate=0.03667995642942627]:2.1099999999999994,2[&rate=0.013090871276076995]:0.0)[&rate=0.0347886280850906]:3.5764259789932993,(((3[&rate=0.011857222408968287]:3.573437766892539,((((((4[&rate=0.00200182026708083]:3.2421145507424285,44[&rate=0.016598765908668003]:2.132114550742429)[&rate=0.030621796098688953]:3.6308293589221954,(((((7[&rate=0.025828029714823054]:1.8665642141…
tree STATE_658000 = ((1[&rate=0.036122175709960076]:2.1099999999999994,2[&rate=0.015624891308037427]:0.0)[&rate=0.03387504444164638]:3.5764259789932993,(((3[&rate=0.00563863212476514]:3.573437766892539,((((((4[&rate=0.0033920887925349753]:3.2421145507424285,44[&rate=0.06832811261425972]:2.132114550742429)[&rate=0.024211517466235247]:3.6308293589221954,(((((7[&rate=0.027155951777941854]:1.84115128…
tree STATE_659000 = ((1[&rate=0.040285750926900316]:2.1099999999999994,2[&rate=0.05720428438288852]:0.0)[&rate=0.02248650784965916]:3.9089200783110485,(((3[&rate=0.006015784606901121]:3.573437766892539,(((((4[&rate=0.01606062562982795]:3.2421145507424285,44[&rate=0.033953081128890866]:2.132114550742429)[&rate=0.026232525027368843]:3.9067005141912396,((((7[&rate=0.04120037971010929]:1.841151288721…
tree STATE_660000 = ((1[&rate=0.087213183672748]:2.1099999999999994,2[&rate=0.06381234652496665]:0.0)[&rate=0.0252632140583456]:3.9815530853695194,(((3[&rate=0.003546513055491916]:4.206461091013061,(((((4[&rate=0.014401532591925184]:2.946813294198975,44[&rate=0.03829943231147551]:1.8368132941989757)[&rate=0.02582992771876135]:2.89630103126105,((((7[&rate=0.0017479698793834322]:1.767477297552432,1…
tree STATE_661000 = ((1[&rate=0.03941634130520405]:2.819094917978049,2[&rate=0.023934850226849266]:0.7090949179780495)[&rate=0.022951478596421986]:3.27245816739147,(((3[&rate=0.004589609620038399]:4.206461091013061,((((((4[&rate=0.0053265588395179425]:3.167633239049689,44[&rate=0.03404691020447541]:2.0576332390496894)[&rate=0.031050459808542808]:2.675481086410336,((((7[&rate=0.0018167478211750941…
tree STATE_662000 = ((1[&rate=0.023352073761271554]:2.819094917978049,2[&rate=0.014944758351506864]:0.7090949179780495)[&rate=0.0025486510347571397]:2.7283080585411312,(((3[&rate=0.013766407454068043]:5.474682028998586,((((((4[&rate=0.00753734169100759]:3.8198174491104453,44[&rate=0.027616619417013225]:2.709817449110446)[&rate=0.035242239719447885]:2.0232968763495798,((((7[&rate=0.021102021804897…
tree STATE_663000 = ((1[&rate=0.020554772341464706]:5.30451667600331,2[&rate=0.01583166693020329]:3.1945166760033104)[&rate=0.009932443203500776]:0.4572231153923809,(((3[&rate=0.012415458451653637]:5.474682028998586,(((((((4[&rate=0.007938414405908279]:3.8198174491104453,44[&rate=0.02568556109599611]:2.709817449110446)[&rate=0.03760645071783962]:0.9554347101848819,((((7[&rate=0.022037270369801274…
tree STATE_664000 = ((1[&rate=0.014784893890005157]:5.30451667600331,2[&rate=0.010570643354649028]:3.1945166760033104)[&rate=0.006210180904672839]:0.4572231153923809,(((3[&rate=0.008343019214779894]:5.273223443495411,(((((((4[&rate=0.004753685405894013]:3.003601383984485,44[&rate=0.02360633511949237]:1.8936013839844854)[&rate=0.030388962511654755]:1.802970787355136,((((7[&rate=0.0163985849829479]…
tree STATE_665000 = ((1[&rate=0.019351069388917164]:2.851902436742847,2[&rate=0.08021236840528667]:0.7419024367428477)[&rate=0.01971084361212197]:2.896432402743635,(((3[&rate=0.01144756810398169]:4.603219750024721,((((((4[&rate=0.005173308529004097]:4.895263479270181,44[&rate=0.028742646993982518]:3.7852634792701814)[&rate=0.03594290831955556]:0.6213476609134787,((((((7[&rate=0.07419038505494684]…
tree STATE_666000 = ((1[&rate=0.021661644951248928]:3.098320096499286,2[&rate=0.0029554514483045684]:0.9883200964992866)[&rate=0.04883165245387585]:2.650014742987196,(((3[&rate=0.004091001204529157]:4.713392185260453,((((((4[&rate=0.006436725916776301]:4.041332111051219,44[&rate=0.03050074795031346]:2.931332111051219)[&rate=0.03050074795031346]:1.871690457970736,(((((7[&rate=0.04883165245387585]:…
tree STATE_667000 = ((1[&rate=0.03826826722229441]:3.070635351408633,2[&rate=0.03617618645255141]:0.9606353514086337)[&rate=0.011671347841318697]:2.6481950991510814,(((3[&rate=0.0025074120060582785]:4.687434326061307,(((((((4[&rate=0.00527429909720332]:2.085285869664723,44[&rate=0.0580104770140914]:0.9752858696647237)[&rate=0.029728663225882475]:3.459056815466532,((((((7[&rate=0.01197146723764386…
tree STATE_668000 = ((1[&rate=0.03484480393452604]:3.073725600081346,2[&rate=0.03619543769749729]:0.9637256000813466)[&rate=0.01150567769163898]:2.5845816784184237,(((3[&rate=0.003253426576514325]:4.096890732628566,(((((((4[&rate=0.004920208633926202]:3.4234185793609093,44[&rate=0.059046720982990256]:2.31341857936091)[&rate=0.029532909138161013]:2.123245348510686,(((((((7[&rate=0.0181376984209614…
tree STATE_669000 = ((1[&rate=0.03166365178125415]:2.2927259453867137,2[&rate=0.018974968728965824]:0.18272594538671427)[&rate=0.010136767919398895]:4.873922751817801,(((3[&rate=0.0017937737342218906]:3.793916495288016,(((((((4[&rate=0.0071575174926523065]:3.4600859140164495,44[&rate=0.027115262959171594]:2.35008591401645)[&rate=0.021246251021414444]:1.7291687031043175,(((((((7[&rate=0.0242165672…
tree STATE_670000 = ((1[&rate=0.011127198178920574]:2.2927259453867137,2[&rate=0.09342219617369017]:0.18272594538671427)[&rate=0.021194143030683975]:3.0501258918116676,(((3[&rate=0.003089178821298435]:4.55550026882829,(((((((4[&rate=0.021552469208183794]:3.4600859140164495,44[&rate=0.031800235019877165]:2.35008591401645)[&rate=0.004264912823091646]:3.49329882153668,((((((7[&rate=0.013663725299472…
tree STATE_671000 = ((1[&rate=0.011671344345298736]:2.8482275748071473,2[&rate=0.20735500620551148]:0.7382275748071478)[&rate=0.022888704546878188]:3.2759431734551114,(((3[&rate=0.0030575859163254446]:3.8298375296073814,(((((((4[&rate=0.02209278772774608]:3.4600859140164495,44[&rate=0.03497956578799232]:2.35008591401645)[&rate=0.023702727323693502]:2.419368245409732,(((((7[&rate=0.129606214589430…
tree STATE_672000 = ((1[&rate=0.014626388985355916]:2.8482275748071473,2[&rate=0.12256184158775521]:0.7382275748071478)[&rate=0.017840504315095925]:3.2759431734551114,(((3[&rate=0.003803089140026465]:3.171178102022566,(((((((4[&rate=0.013532731153422864]:2.9019849764353864,44[&rate=0.02538035558627693]:1.791984976435387)[&rate=0.014626388985355916]:1.9759550220984359,(((((7[&rate=0.03018565080364…
tree STATE_673000 = ((1[&rate=0.013849477733242644]:2.8482275748071473,2[&rate=0.12345930225384426]:0.7382275748071478)[&rate=0.015162579693992094]:3.4904051020270614,(((3[&rate=0.010890428026389403]:3.171178102022566,(((((((4[&rate=0.008051136242758983]:3.446036018651828,44[&rate=0.03129861641090816]:2.3360360186518285)[&rate=0.0088025559281269]:1.8938299938135295,(((((7[&rate=0.0268723951183559…
tree STATE_674000 = ((1[&rate=0.021824700067915828]:2.336634972448664,2[&rate=0.023492554017959938]:0.22663497244866448)[&rate=0.01951625034894541]:2.971633853657899,(((3[&rate=0.008357794483629223]:3.171178102022566,((((((((4[&rate=0.011227667130976926]:3.4453970265222864,44[&rate=0.027218850338716162]:2.335397026522287)[&rate=0.006863057794281274]:2.429055391685914,(((((7[&rate=0.00654983001013…
tree STATE_675000 = (1[&rate=0.0057767376526043]:5.308268826106563,(2[&rate=0.02818210005691188]:2.940902414739149,((((3[&rate=0.007156069802007794]:3.707899506012261,((((((((4[&rate=0.024108361797727094]:3.4453970265222864,44[&rate=0.020512323794944883]:2.335397026522287)[&rate=0.00386542703198216]:2.3724050575841,(((((7[&rate=0.03729241646565463]:2.303065949222301,11[&rate=0.08243151906930678]:…
tree STATE_676000 = ((1[&rate=0.010731786834936828]:5.1767471054504455,2[&rate=0.024205225794156817]:3.066747105450446)[&rate=0.00629671140392338]:0.5558314656286356,(((3[&rate=0.00781755725442075]:3.707899506012261,(((((((4[&rate=0.020363686631943666]:3.2437635710907173,44[&rate=0.04345865328477106]:2.133763571090718)[&rate=0.012211830535154282]:2.574038513015669,((12[&rate=0.018094581324543304]…
tree STATE_677000 = ((1[&rate=0.017990691874275738]:2.9506809732622514,2[&rate=0.027059428533957958]:0.840680973262252)[&rate=0.025269879801126542]:2.7818975978168297,(((3[&rate=0.009840285650017667]:3.3104065823316446,((((((4[&rate=0.021231385289405737]:3.5035480138717077,44[&rate=0.06493588559765284]:2.3935480138717082)[&rate=0.015316817828471172]:2.323577682917751,((((((7[&rate=0.0519180246939…
tree STATE_678000 = ((1[&rate=0.016211225550970414]:2.802703452818534,2[&rate=0.04153651552564553]:0.6927034528185345)[&rate=0.027885229015394544]:2.929875118260547,((((3[&rate=0.00659098922548]:3.3377060235120055,(((((4[&rate=0.0028414065747389603]:1.6516802362994447,44[&rate=0.06538452197820221]:0.5416802362994453)[&rate=0.019055607561317585]:6.182550892478833,5[&rate=0.07742575373041706]:0.234…
tree STATE_679000 = ((1[&rate=0.052995136702616]:2.802703452818534,2[&rate=8.924936560333808E-4]:0.6927034528185345)[&rate=0.02239572039728588]:3.2030912064235153,(((3[&rate=0.0017786744769515634]:3.0457760597982,((((((4[&rate=0.010026007631412686]:1.6516802362994447,44[&rate=0.17811305572546454]:0.5416802362994453)[&rate=0.007045890880376233]:5.948319763700557,5[&rate=0.01385337995689706]:0.0)[&…
tree STATE_680000 = ((1[&rate=0.054443431005951996]:2.598126542710716,2[&rate=0.0014060904149702255]:0.48812654271071665)[&rate=0.03035777442977543]:3.407668116531333,(((3[&rate=0.002113674539802493]:3.0457760597982,((((((4[&rate=0.010013824773451627]:1.6516802362994447,44[&rate=0.0661002686728457]:0.5416802362994453)[&rate=0.008941157603900787]:5.948319763700557,5[&rate=0.022744421365737715]:0.0…
tree STATE_681000 = ((1[&rate=0.07110705081294647]:3.3507628389140294,2[&rate=0.031960139387658265]:1.24076283891403)[&rate=0.010349027913179595]:2.565449468209586,(((3[&rate=0.0028393529496054458]:4.385088976029806,((((((4[&rate=0.03388884702773218]:1.6516802362994447,44[&rate=0.06436217807679188]:0.5416802362994453)[&rate=0.010349027913179595]:6.095206468863136,5[&rate=0.018878884322868585]:0.1…
tree STATE_682000 = ((1[&rate=0.026684368217035768]:2.1099999999999994,2[&rate=0.021690251083613915]:0.0)[&rate=0.0020186370255922442]:3.7680473671763934,(((3[&rate=0.010361500966222832]:3.5702614992149577,(((((4[&rate=0.025592013516875567]:2.452733538309584,44[&rate=0.0645396188385828]:1.3427335383095844)[&rate=0.009012306537985534]:5.426746417934286,(5[&rate=0.017623683200109853]:0.0,(((((((7[&…
tree STATE_683000 = ((1[&rate=0.026217796247333617]:3.1222568055008892,2[&rate=0.041925505054791444]:1.0122568055008898)[&rate=0.0017665572809766215]:3.517190674876929,(((3[&rate=0.012516046660219769]:3.5702614992149577,(((((4[&rate=0.016192069874255376]:2.452733538309584,44[&rate=0.03885583581093749]:1.3427335383095844)[&rate=0.008542573046728522]:5.339499630974519,(5[&rate=0.01731394681226015]:…
tree STATE_684000 = ((1[&rate=0.02220300924704505]:2.5040191877995923,2[&rate=0.03644868309897896]:0.3940191877995929)[&rate=0.0012867990690428475]:4.135428292578226,(((3[&rate=0.008171454109150133]:3.5702614992149577,((((4[&rate=0.00549141979631155]:4.315546518479309,44[&rate=0.034537532812898196]:3.2055465184793093)[&rate=0.006795203093096476]:3.5006445185422095,(5[&rate=0.01466546636829189]:0.…
tree STATE_685000 = ((1[&rate=0.026398718127662497]:2.5040191877995923,2[&rate=0.04596920376331247]:0.3940191877995929)[&rate=0.0016574679475871116]:4.135428292578226,(((3[&rate=0.009148165342342003]:3.3748345901867154,(((((4[&rate=0.006250343834036903]:3.1815642584209236,44[&rate=0.027058461001988422]:2.071564258420924)[&rate=0.018309701710367297]:4.517149390158661,(5[&rate=0.021713986827029203]…
tree STATE_686000 = ((1[&rate=0.04553134577125979]:2.5040191877995923,2[&rate=0.04011253964369549]:0.3940191877995929)[&rate=0.004273124405949001]:3.5374552693313817,(((3[&rate=0.014934718242234305]:3.3748345901867154,(((((4[&rate=0.009872725666555398]:4.844188447247234,44[&rate=0.03621811581743463]:3.7341884472472344)[&rate=0.018459881820037265]:2.1763823457294045,((((((7[&rate=0.033423874013415…
tree STATE_687000 = ((1[&rate=0.03380734023403666]:2.1898821508903694,2[&rate=0.03693197851097242]:0.07988215089036999)[&rate=0.003292722634858693]:4.604219349928378,(((3[&rate=0.00908506904454313]:3.5329469187498574,(((((4[&rate=0.008131277354414853]:2.0693366256876686,44[&rate=0.05714633423723745]:0.9593366256876692)[&rate=0.015979273846319704]:4.95123416728897,(((((7[&rate=0.01340876579959833]…
tree STATE_688000 = ((1[&rate=0.018027834147205286]:3.581932303512332,2[&rate=0.04549559228737758]:1.4719323035123324)[&rate=0.002757361932109675]:3.39009830304596,(((3[&rate=0.020096511360623747]:3.936681757915437,(((((4[&rate=0.006815408778174377]:2.723668547266417,44[&rate=0.04671724073784921]:1.6136685472664176)[&rate=0.02776308502953726]:3.97504548150291,((((((7[&rate=0.011244501934091678]:0…
tree STATE_689000 = ((1[&rate=0.017870992277833078]:3.581932303512332,2[&rate=0.03710808423288984]:1.4719323035123324)[&rate=0.0030553433655015217]:2.0263143096965166,(((3[&rate=0.007509801083597163]:4.253347457688413,(((((4[&rate=0.006716081808033309]:3.451919240749252,44[&rate=0.046581005165498034]:2.3419192407492524)[&rate=0.005388564869786813]:2.505962622481981,(((((7[&rate=0.0453555758961166…
tree STATE_690000 = ((1[&rate=0.02025708982924136]:4.223950882483038,2[&rate=0.02025708982924136]:2.1139508824830386)[&rate=0.032160386884004584]:0.9620181714713496,(((3[&rate=0.008419260731695521]:4.253347457688413,((((((4[&rate=0.008419260731695521]:2.9068229943284507,44[&rate=0.05493366330037813]:1.7968229943284513)[&rate=0.006015717931778497]:4.001060625352853,(((((7[&rate=0.05344688174215477…
tree STATE_691000 = ((1[&rate=0.02381958531076627]:3.938608107893451,2[&rate=0.014960589606097504]:1.8286081078934515)[&rate=0.03736883307585811]:1.2473609460609367,(((3[&rate=0.029841259900630423]:4.253347457688413,((((((4[&rate=0.009696902802572906]:3.319075959634006,44[&rate=0.05771152432442345]:2.2090759596340064)[&rate=0.006873873449380197]:3.7485647851644366,(((((7[&rate=0.06254902686727933…
tree STATE_692000 = ((1[&rate=0.026915622547745644]:3.938608107893451,2[&rate=0.014897761062656943]:1.8286081078934515)[&rate=0.03870123092918469]:1.2473609460609367,(((3[&rate=0.013718648295946103]:4.253347457688413,((((((4[&rate=0.012155653043596752]:3.319075959634006,44[&rate=0.05707090181960379]:2.2090759596340064)[&rate=0.009367185961208554]:2.975911144397976,((((((7[&rate=0.0372426776416157…
tree STATE_693000 = ((1[&rate=0.01170820529366402]:4.57251570701807,2[&rate=0.024453404659732014]:2.4625157070180705)[&rate=0.0345689521411161]:0.634940130591005,(((3[&rate=0.010662992610081468]:3.4252134529582676,((((((4[&rate=0.008280568496118171]:1.5472909652195384,44[&rate=0.05370255531494538]:0.4372909652195389)[&rate=0.006917652866611012]:4.763411198103018,((((((7[&rate=0.007941841660809358…
tree STATE_694000 = ((1[&rate=0.009044504868471607]:4.445016215229643,2[&rate=0.028465670363533688]:2.3350162152296434)[&rate=0.03999377210428366]:0.7624396223794321,(((3[&rate=0.01807026130674033]:3.482714029874657,((((((4[&rate=0.014707624544799664]:3.631355184462201,44[&rate=0.02517983380646597]:2.5213551844622017)[&rate=0.006861831442145808]:2.5044875911662885,((((((7[&rate=0.0102751621745749…
tree STATE_695000 = ((1[&rate=0.01469600438378478]:2.635363791773827,2[&rate=0.02073688060121869]:0.5253637917738274)[&rate=0.01620580985507269]:2.572092045835248,(((3[&rate=0.01582265474082729]:3.67631933942738,(((((((4[&rate=0.005772775749838509]:2.4969556415669487,44[&rate=0.016984691694203687]:1.3869556415669493)[&rate=0.00536649322067588]:3.30700749099228,((((7[&rate=0.033922132591012864]:1.…
tree STATE_696000 = ((1[&rate=0.021938695974537216]:4.553748931699232,2[&rate=0.034189608260557114]:2.4437489316992327)[&rate=0.021054901509908526]:0.6537069059098428,(((3[&rate=0.018516359500010342]:1.821003305268512,(((((4[&rate=0.013797846635849619]:3.492404663901347,44[&rate=0.0507219493210628]:2.3824046639013474)[&rate=0.006602561924786515]:2.638130343697121,(((((7[&rate=0.1068817658779047]:…
tree STATE_697000 = ((1[&rate=0.021595429899609796]:4.69916674263883,2[&rate=0.03383456252937106]:2.589166742638831)[&rate=0.02848241353784772]:0.5082890949702445,(((3[&rate=0.057615042140156926]:1.821003305268512,(((((4[&rate=0.01350648131834028]:3.492404663901347,44[&rate=0.057615042140156926]:2.3824046639013474)[&rate=0.006406146927267442]:4.581791356832724,((((((7[&rate=0.11193690655496603]:0…
tree STATE_698000 = ((1[&rate=0.03204454447588332]:2.5017292315361104,2[&rate=0.03518201230590843]:0.39172923153611094)[&rate=0.029184244711181855]:2.7057266060729646,(((3[&rate=0.05940811423940453]:1.9390560870838058,((((4[&rate=0.014466746495905803]:2.6384163497770743,44[&rate=0.0302984501859599]:1.5284163497770749)[&rate=0.006795936676430653]:5.721568044385805,(5[&rate=0.01842222537073699]:0.2…
tree STATE_699000 = ((1[&rate=0.028242419650217246]:2.758490307160976,2[&rate=0.02175326847364576]:0.6484903071609764)[&rate=0.038981031500279456]:1.6595307273585362,(((3[&rate=0.011102430315706721]:1.96496907935353,((((((4[&rate=0.012127018545319926]:4.0904582382278,44[&rate=0.03181859440631469]:2.9804582382278006)[&rate=0.005431948265987456]:3.5095417617722013,5[&rate=0.033117083232802186]:0.0)…
tree STATE_700000 = ((1[&rate=0.02535508903188438]:4.253808530560747,2[&rate=0.006687371040488621]:2.1438085305607473)[&rate=0.030663146802020744]:0.397664981858064,(((3[&rate=0.05357016453018601]:2.1071158736697058,((((((4[&rate=0.013587705122222744]:4.105786211728635,44[&rate=0.028771052003155575]:2.9957862117286354)[&rate=0.004416682288840803]:3.6515128029335244,5[&rate=0.012914761019181877]:0…
tree STATE_701000 = ((1[&rate=0.0225140695548921]:3.774314845529176,2[&rate=0.0077529295190986135]:1.6643148455291765)[&rate=0.01981675248890638]:0.8771586668896347,(((3[&rate=0.01617479827856506]:2.09336419097707,((((((4[&rate=0.01541804457203494]:3.7884874699686577,44[&rate=0.03191309004264948]:2.6784874699686583)[&rate=0.005185185704462385]:3.8602294464453877,5[&rate=0.01218497333898968]:0.048…
tree STATE_702000 = ((1[&rate=0.02277984681915051]:2.889606240386854,2[&rate=0.02908961565081134]:0.7796062403868547)[&rate=0.020073521814485268]:1.7033627202973918,(((3[&rate=0.03154244319190465]:2.5663091243218616,((((4[&rate=0.015652819003289638]:4.077335213958648,44[&rate=0.03154244319190465]:2.9673352139586484)[&rate=0.005315554023282136]:3.758060990757272,(5[&rate=0.012047796611995858]:0.0,…
tree STATE_703000 = ((1[&rate=0.01923696387072742]:2.8449956054884282,2[&rate=0.024614354329083536]:0.7349956054884288)[&rate=0.02012849675362498]:1.7479733551958176,(((3[&rate=0.03537738184079132]:2.193870102053843,(((((4[&rate=0.006726986951038366]:4.096355303819248,44[&rate=0.04892532895139472]:2.9863553038192485)[&rate=0.014498096575952158]:3.6765408629030354,5[&rate=0.018803549988237685]:0.1…
tree STATE_704000 = ((1[&rate=0.020043431843134077]:3.6553753440914676,2[&rate=0.025474843456114702]:1.5453753440914682)[&rate=0.021883882036573103]:0.9375936165927783,(((3[&rate=0.03543805477495263]:2.193870102053843,(((((4[&rate=0.00691582235003898]:2.468810949545574,44[&rate=0.04842453876789945]:1.3588109495455747)[&rate=0.01522257638010871]:5.131189050454427,5[&rate=0.05536164067461117]:0.0)[…
tree STATE_705000 = ((1[&rate=0.02306150153267651]:3.3447977829258164,2[&rate=0.029985045704847998]:1.234797782925817)[&rate=0.0187122051352991]:1.2481711777584295,(((3[&rate=0.017141110193168444]:2.193870102053843,(((((4[&rate=0.008232953441924167]:1.700459045006287,44[&rate=0.05025482895061353]:0.5904590450062877)[&rate=0.010513907685199948]:6.081422815589814,(5[&rate=0.004263465810633519]:0.11…
tree STATE_706000 = ((1[&rate=0.02090161384678242]:3.624809589069635,2[&rate=0.029546071820882255]:1.5148095890696354)[&rate=0.015648172708513413]:0.9681593716146111,(((3[&rate=0.010221537849111072]:5.3704277213885305,((((((4[&rate=0.004155427549963414]:2.9030039825232485,44[&rate=0.04121454557187185]:1.793003982523249)[&rate=0.008594985410773952]:4.942279357157052,5[&rate=0.16222519136478883]:0.…
tree STATE_707000 = ((1[&rate=0.016936172417085338]:3.624809589069635,2[&rate=0.03297944118662953]:1.5148095890696354)[&rate=0.019294918457298648]:1.3833397985721234,(((3[&rate=0.0036524824310652975]:3.667172534664303,((((4[&rate=0.02300081381696755]:2.2946163531604604,44[&rate=0.043666959047872385]:1.184616353160461)[&rate=0.011334922358939991]:5.605056541572377,(5[&rate=0.0182646113926434]:0.24…
tree STATE_708000 = ((1[&rate=0.010892133922018337]:3.99230341545298,2[&rate=0.014225161960454823]:1.8823034154529807)[&rate=0.018787113929991623]:1.015845972188778,(((3[&rate=0.0034127104426212264]:3.667172534664303,((((4[&rate=0.035666835715334654]:2.2946163531604604,44[&rate=0.07020895090519527]:1.184616353160461)[&rate=0.0040873805915556905]:5.513502007888622,(5[&rate=0.06210782029906966]:0.0…
tree STATE_709000 = ((1[&rate=0.014604331684827958]:3.8256791346386123,2[&rate=0.00999979896346687]:1.7156791346386129)[&rate=0.01975266124119662]:1.182470253003146,(((3[&rate=0.006337005404048129]:3.667172534664303,((((4[&rate=0.007037640492196262]:2.2946163531604604,44[&rate=0.06688957745765538]:1.184616353160461)[&rate=0.01813425133866962]:5.447498248344356,(5[&rate=0.1544600588658943]:0.00325…
tree STATE_710000 = ((1[&rate=0.011256948522625881]:3.204633943974436,2[&rate=0.06325638183164421]:1.0946339439744364)[&rate=0.01800063757847455]:1.8035154436673224,(((3[&rate=0.005341517032434639]:3.2825702212366252,((((4[&rate=0.005341517032434639]:2.7076869711136666,44[&rate=0.027613670330400953]:1.5976869711136672)[&rate=0.01670582155000151]:5.858036818033945,(5[&rate=0.01606654531112934]:0.0…
tree STATE_711000 = ((1[&rate=0.01006786505566887]:3.0849399032751776,2[&rate=0.06293470357359005]:0.9749399032751782)[&rate=0.01638890506257841]:1.9028960478340409,(((3[&rate=0.004419128799706645]:3.2825488003970733,(((((4[&rate=0.022162529279514696]:2.7076869711136666,44[&rate=0.07995747240605618]:1.5976869711136672)[&rate=0.014850770820144396]:4.982087059592011,5[&rate=0.007825207094302745]:0.…
tree STATE_712000 = ((1[&rate=0.010204515122083178]:3.5088154594140377,2[&rate=0.02994051381420296]:1.3988154594140383)[&rate=0.017184842029135956]:1.4790204916951808,(((3[&rate=0.004229428722436911]:4.250235603258631,(((((4[&rate=0.005326860606209253]:2.7076869711136666,44[&rate=0.07247530842104703]:1.5976869711136672)[&rate=0.015465470983391912]:4.982087059592011,(((((((7[&rate=0.01614541656199…
tree STATE_713000 = ((1[&rate=0.008065951039341508]:3.417867240087702,2[&rate=0.024996183037154687]:1.3078672400877025)[&rate=0.03465451445569913]:1.4826482747922825,(((3[&rate=0.02043308029354206]:3.9687100725077613,((((4[&rate=0.00388086754934581]:2.670557002813421,44[&rate=0.045304403351173986]:1.5605570028134217)[&rate=0.012878688400676328]:5.625224643247794,(5[&rate=0.010725702515345525]:0.0…
tree STATE_714000 = ((1[&rate=0.015988640650271124]:2.7615179498624585,2[&rate=0.04036603117920081]:0.651517949862459)[&rate=0.02377344617205657]:2.2419105759307953,(((3[&rate=0.005352485673916482]:3.0903158008245697,((((4[&rate=0.017808612208064456]:2.670557002813421,44[&rate=0.04436401568073934]:1.5605570028134217)[&rate=0.009411899716743844]:5.625224643247794,(5[&rate=0.037709616847145654]:0.3…
tree STATE_715000 = ((1[&rate=0.03673641710361862]:2.392878901345341,2[&rate=0.03999901799201845]:0.28287890134534166)[&rate=0.028660765994736638]:2.6105496244479127,(((3[&rate=0.01795916361577716]:3.4409394229166423,(((((4[&rate=0.020514558322268506]:2.670557002813421,44[&rate=0.053770482120682875]:1.5605570028134217)[&rate=0.005995257620830777]:5.242238687176272,5[&rate=0.014100128745797297]:0.…
tree STATE_716000 = ((1[&rate=0.009901230246937108]:3.791902827343961,2[&rate=0.01578734506840321]:1.6819028273439613)[&rate=0.032438237587135196]:1.211525698449293,(((3[&rate=0.021486094715081235]:4.587777139520867,(((((4[&rate=0.009901230246937108]:4.704098434093407,44[&rate=0.056476830660245246]:3.5940984340934072)[&rate=0.004869945472780782]:3.8409797583119705,((((((((7[&rate=0.01775935463403…
tree STATE_717000 = ((1[&rate=0.008649957440091989]:3.791902827343961,2[&rate=0.02058249284005729]:1.6819028273439613)[&rate=0.006623232655201135]:1.211525698449293,(((3[&rate=0.01931109614693341]:3.736465990992123,(((((4[&rate=0.008649957440091989]:3.060678064352789,44[&rate=0.05518740090915444]:1.9506780643527897)[&rate=0.00406466522269552]:5.484400128052588,(((((((7[&rate=0.097467323732447]:0.…
tree STATE_718000 = ((1[&rate=0.009808142123886721]:3.858716248584429,2[&rate=0.021274399177287438]:1.7487162485844294)[&rate=0.007727288592794657]:2.979639124333822,(((3[&rate=0.007727288592794657]:3.245876289605306,((((4[&rate=0.008170828395130959]:3.060678064352789,44[&rate=0.07525400127928096]:1.9506780643527897)[&rate=0.0049961000388230046]:5.5885207721400825,(5[&rate=0.020485602268376448]:0…
tree STATE_719000 = ((1[&rate=0.008523048799765566]:3.858716248584429,2[&rate=0.017898509304494842]:1.7487162485844294)[&rate=0.019541261213935495]:2.707944789977766,(((3[&rate=0.006075589866094536]:3.245876289605306,((((4[&rate=0.006937964053089671]:3.060678064352789,44[&rate=0.0502831466483168]:1.9506780643527897)[&rate=0.012574456659714668]:5.670105113349042,(5[&rate=0.03097166723455911]:0.058…
tree STATE_720000 = ((1[&rate=0.009047662928177005]:2.8356649629694743,2[&rate=0.05075782791103034]:0.7256649629694749)[&rate=0.019464359563595903]:2.147281691919261,(((3[&rate=0.00701359619895098]:3.1294765720688176,((((4[&rate=0.011275631287294552]:3.0729052795036473,44[&rate=0.04866619243373822]:1.962905279503648)[&rate=0.017127239092284977]:5.672600718207509,(5[&rate=0.011275631287294552]:0.2…
tree STATE_721000 = ((1[&rate=0.00789502237209261]:4.549109866441164,2[&rate=0.01709656047418969]:2.4391098664411643)[&rate=0.08053499649508879]:0.43383678844757156,(((3[&rate=0.015651137378264814]:3.4362359193020424,(((((4[&rate=0.009918666255279271]:4.394927649656335,44[&rate=0.04615045816645838]:3.2849276496563355)[&rate=0.019384180927654406]:3.259662898079416,5[&rate=0.007188286698909771]:0.0…
tree STATE_722000 = ((1[&rate=0.00539901619561244]:4.549109866441164,2[&rate=0.026660569773047475]:2.4391098664411643)[&rate=0.09909610103856566]:0.43383678844757156,(((3[&rate=0.016289992639848108]:3.4362359193020424,(((((4[&rate=0.01028152670766858]:4.8853889097627246,44[&rate=0.03049929643102305]:3.775388909762725)[&rate=0.020214026990931503]:2.769201637973026,((((((7[&rate=0.03358892774307758…
tree STATE_723000 = ((1[&rate=0.005750492679492926]:3.9383058323648257,2[&rate=0.04439598609462847]:1.8283058323648262)[&rate=0.0039020616911339756]:1.0047382847677468,(((3[&rate=0.014258829240345492]:2.7746392795551316,(((((4[&rate=0.015705457887450956]:4.872029866143031,44[&rate=0.028144922678346406]:3.762029866143031)[&rate=0.018018257907394194]:2.472011144889507,((((((7[&rate=0.04051259909279…
tree STATE_724000 = ((1[&rate=0.014150181218220592]:2.598210623495312,2[&rate=0.04806738973386078]:0.48821062349531275)[&rate=0.02159344108619768]:2.3448334936372603,(((3[&rate=0.0167317510298294]:2.6844230181905147,(((((4[&rate=0.018063156914634143]:3.0085744459785104,44[&rate=0.028207598150994766]:1.898574445978511)[&rate=0.020497921328564175]:4.335466565054027,(((((((7[&rate=0.0197862861042038…
tree STATE_725000 = ((1[&rate=0.035203491620604606]:2.598210623495312,2[&rate=0.05355503960222092]:0.48821062349531275)[&rate=0.014236315832207068]:2.3448334936372603,(((3[&rate=0.026901942364993593]:2.6844230181905147,(((((4[&rate=0.01945317394313963]:2.492153732200798,44[&rate=0.03882218139683516]:1.3821537322007984)[&rate=0.005992545545712581]:4.8518872788317395,((((((7[&rate=0.035882791284428…
tree STATE_726000 = ((1[&rate=0.03665948360021907]:3.273542668582394,2[&rate=0.009208085878107928]:1.1635426685823944)[&rate=0.03665948360021907]:1.6695014485501787,(((3[&rate=0.027907958257805617]:2.6844230181905147,(((((4[&rate=0.02044350343771778]:2.492153732200798,44[&rate=0.04048396829616471]:1.3821537322007984)[&rate=0.00571956974931859]:4.993169084634772,(((((((7[&rate=0.012609115998775048…
tree STATE_727000 = ((1[&rate=0.04079145967881954]:3.3714849937418805,2[&rate=0.017021654683714475]:1.261484993741881)[&rate=0.028104843493233143]:1.559349047335644,((((3[&rate=0.03205346617761551]:1.9320248463160539,((((((4[&rate=0.023843591258135857]:2.1527082246158358,44[&rate=0.0456519048568502]:1.0427082246158363)[&rate=0.007103528719246618]:5.323288191595566,((((((7[&rate=0.0211805747546838…
tree STATE_728000 = ((1[&rate=0.036691034616262753]:3.3714849937418805,2[&rate=0.007987786128450311]:1.261484993741881)[&rate=0.023665329590856904]:5.413177807929813,((((3[&rate=0.015619965841903538]:1.9320248463160539,(((((4[&rate=0.01912184753936921]:2.615343204469589,44[&rate=0.08015876631212082]:1.5053432044695896)[&rate=0.0046881108588617305]:3.8890680057484346,(((((7[&rate=0.007424815341553…
tree STATE_729000 = ((1[&rate=0.03658674945518601]:6.180095049025162,2[&rate=0.018977169480097995]:4.070095049025163)[&rate=0.02987706619919724]:0.3029740852673015,(((3[&rate=0.00909635246999688]:2.112380681119177,((((((4[&rate=0.017279236911975873]:5.101336131546407,44[&rate=0.022155476266525018]:3.991336131546408)[&rate=0.00818552498991502]:2.3487559419844395,(((((7[&rate=0.012534974146412905]:…
tree STATE_730000 = ((1[&rate=0.032600156879441525]:2.1099999999999994,2[&rate=0.014449045701254706]:0.0)[&rate=0.025181949520799374]:4.377437669875697,(((3[&rate=0.005532130808049684]:2.115899492398711,(((((((4[&rate=0.010402626831730764]:4.62585207718039,((((((7[&rate=0.008324579342902316]:0.685638799783753,32[&rate=0.01010448213757978]:0.685638799783753)[&rate=0.05087706462297007]:0.3217547376…
tree STATE_731000 = ((1[&rate=0.037922988221189016]:2.1099999999999994,2[&rate=0.013154235438752002]:0.0)[&rate=0.009708245824173142]:4.746690628334861,(((3[&rate=0.027621073099588236]:1.865960625819497,(((((((4[&rate=0.009708245824173142]:4.571180332088964,((((((7[&rate=0.007801130378911997]:0.20213424862502904,32[&rate=0.026531087148476833]:0.20213424862502904)[&rate=0.04701419527687297]:1.5246…
tree STATE_732000 = ((1[&rate=0.05357419693351863]:2.1099999999999994,2[&rate=0.017232224459124954]:0.0)[&rate=0.010616161274987275]:4.746690628334861,((((3[&rate=0.034279949705806216]:1.865960625819497,((((((4[&rate=0.013002580141180633]:6.484421851893288,(((((((7[&rate=0.01873196826746261]:1.748277887824802,33[&rate=0.007393983297073532]:1.748277887824802)[&rate=0.014727788972929444]:0.02267403…
tree STATE_733000 = ((1[&rate=0.05437396571394627]:2.1099999999999994,2[&rate=0.01231173457896201]:0.0)[&rate=0.008815143614341055]:4.766457239172183,(((3[&rate=0.006306951731024461]:1.865960625819497,((((((4[&rate=0.010694891967207937]:5.062608813932229,((12[&rate=0.02940309453933768]:0.4680375127939236,15[&rate=0.013656441958998376]:3.038037512793924)[&rate=0.04675775739831711]:0.68333734047568…
tree STATE_734000 = ((1[&rate=0.042192384381963044]:3.4854617681015796,2[&rate=0.008485600280505705]:1.3754617681015802)[&rate=0.007899927496016288]:3.390995471070603,((((3[&rate=0.0279465361453565]:1.7439159502895478,((((((((4[&rate=0.008192201171063278]:3.7213748532696123,((14[&rate=0.01757804300081823]:0.11826914801908828,(19[&rate=0.015277176279294528]:8.454445814036145,42[&rate=0.05972168753…
tree STATE_735000 = ((1[&rate=0.011765337904134915]:5.103843168936535,2[&rate=0.007207409242917867]:2.993843168936536)[&rate=0.01674797609943471]:2.6473861195218973,((((3[&rate=0.005925495273473731]:1.7439159502895478,((((((((4[&rate=0.01340925007765913]:4.202405434068439,((14[&rate=0.019317060203924177]:0.11826914801908828,19[&rate=0.02386148470757252]:10.338269148019087)[&rate=0.004664870648585…
tree STATE_736000 = ((1[&rate=0.012212312453395947]:4.511481797073728,2[&rate=0.018387686240133257]:2.4014817970737283)[&rate=0.006864161360666652]:3.3574016811328704,(((3[&rate=0.006329681950587205]:1.7439159502895478,(((((((4[&rate=0.014322737694762853]:5.924235010854726,((((((7[&rate=0.007134228789691411]:0.13617026874383953,32[&rate=0.012892658769500864]:0.13617026874383953)[&rate=0.037287508…
tree STATE_737000 = ((1[&rate=0.02340271204920241]:6.093185567147529,2[&rate=0.018411223649490924]:3.9831855671475296)[&rate=0.016466370375097055]:1.7756979110590692,(((3[&rate=0.0011887260876401891]:1.7439159502895478,(((((((4[&rate=0.014677792298896703]:4.202405434068439,((14[&rate=0.11233370474398588]:0.32248586993521755,19[&rate=0.02444201839352487]:10.542485869935216)[&rate=0.010875510648172…
tree STATE_738000 = ((1[&rate=0.009696731052970448]:4.023886894455607,2[&rate=0.023819574838356804]:1.913886894455608)[&rate=0.013610503166633873]:3.8449965837509907,(((3[&rate=0.015268636196777001]:1.7439159502895478,(((((((4[&rate=0.015613579376486312]:4.974332931817578,((14[&rate=0.023819574838356804]:0.3868258211638569,19[&rate=0.02482211843632008]:10.606825821163856)[&rate=0.0026889448082686…
tree STATE_739000 = ((1[&rate=0.0145874107826788]:5.890289333361423,2[&rate=0.02556456637267084]:3.7802893333614236)[&rate=0.014258412020744456]:1.049361287809944,(((3[&rate=0.01594343903878473]:1.7439159502895478,((((((4[&rate=0.011143716517328067]:5.724730673145004,((12[&rate=0.056042277675507755]:0.9346044928399664,15[&rate=0.0061688929770413875]:3.5046044928399667)[&rate=0.038753978279965955]…
tree STATE_740000 = ((1[&rate=0.016473172912869066]:5.66378337537477,2[&rate=0.026948401347138665]:3.5537833753747705)[&rate=0.011854877599410047]:1.2758672457965972,(((3[&rate=0.009983278542168527]:1.7439159502895478,((((((4[&rate=0.02020186997955872]:5.724730673145004,((12[&rate=0.059437080978102304]:0.9346044928399664,15[&rate=0.006786409309542906]:3.5046044928399667)[&rate=0.03992136494449862…
tree STATE_741000 = ((1[&rate=0.017991788589183145]:6.079710522950066,2[&rate=0.01102475647401322]:3.9697105229500664)[&rate=0.01314034453777072]:0.8599400982213012,(((3[&rate=0.01102475647401322]:1.8098778918403013,((((((4[&rate=0.010322680689617404]:5.66407039767471,((12[&rate=0.0682196121393215]:0.9346044928399664,15[&rate=0.007432082639579179]:3.5046044928399667)[&rate=0.011726681020107254]:1…
tree STATE_742000 = ((1[&rate=0.018816775869137492]:6.030804405548835,2[&rate=0.01194656758820827]:3.920804405548836)[&rate=0.022440255392799053]:0.9088462156225319,(((3[&rate=0.04110233513120874]:1.8098778918403013,((((((4[&rate=0.011239216297082397]:5.66407039767471,((12[&rate=0.06478332247534692]:1.1924019729943076,15[&rate=0.008286793580668254]:3.762401972994308)[&rate=0.019202584324483508]:0…
tree STATE_743000 = ((1[&rate=0.014170860008093585]:4.00754823043669,2[&rate=0.0077319120833955505]:1.8975482304366906)[&rate=0.011185426589277257]:2.932102390734677,(((3[&rate=0.03792406292670171]:1.8098778918403013,((((((4[&rate=0.011185426589277257]:6.049905443127333,((12[&rate=0.0636510696406656]:1.1924019729943076,15[&rate=0.0061286936590142045]:3.762401972994308)[&rate=0.04437783153775226]:…
tree STATE_744000 = ((1[&rate=0.03138978389436432]:3.071812192968437,2[&rate=0.008597911701573958]:0.9618121929684378)[&rate=0.012562079070857492]:3.4845507601670533,(((3[&rate=0.013921024324252417]:1.76105471035293,((((((4[&rate=0.0099182769471403]:6.049905443127333,((12[&rate=0.05920569570175572]:1.1924019729943076,15[&rate=0.005783700272539924]:3.762401972994308)[&rate=0.0339810975644575]:1.39…
tree STATE_745000 = ((1[&rate=0.029693249990072647]:4.503223000787877,2[&rate=0.007198696093626149]:2.393223000787877)[&rate=0.020824510419563767]:1.9563797642362886,(((3[&rate=0.012196272528815496]:1.780718754696771,((((((4[&rate=0.008123958966888334]:6.373901617604414,((12[&rate=0.05990089445759187]:1.2393675488252,15[&rate=0.007816527480982346]:3.8093675488252003)[&rate=0.03230231918592357]:0.…
tree STATE_746000 = ((1[&rate=0.013660811093734718]:2.8889639091788695,2[&rate=0.02513648213809625]:0.77896390917887)[&rate=0.0057960808278170505]:3.5706388558452957,(((3[&rate=0.014392441978214338]:1.780718754696771,(((((4[&rate=0.008386815065779553]:5.946298935386324,((12[&rate=0.06810153767484889]:1.0279113237867818,15[&rate=0.009088090631041719]:3.597911323786782)[&rate=0.0721572029014043]:1.…
tree STATE_747000 = ((1[&rate=0.03526481095780915]:2.8889639091788695,2[&rate=0.04039970410166872]:0.77896390917887)[&rate=0.006796952032137726]:2.9024112868710006,(((3[&rate=0.015981763345268206]:1.780718754696771,((((((4[&rate=0.009619518216453028]:6.904301333025689,((((7[&rate=0.03526481095780915]:0.7838535546743408,13[&rate=0.09705943873509967]:0.7838535546743408)[&rate=0.017945129266097464]:…
tree STATE_748000 = ((1[&rate=0.029452465297369966]:4.744354082061399,2[&rate=0.012100217311877017]:2.6343540820613995)[&rate=0.004429294454210681]:1.047021113988471,(((3[&rate=0.011764868410234787]:1.7987486630437317,((((((4[&rate=0.006231491953143789]:6.778211808463066,((((7[&rate=0.02627522118252941]:0.7838535546743408,13[&rate=0.09454943988386086]:0.7838535546743408)[&rate=0.01278382487326866…
tree STATE_749000 = ((1[&rate=0.036234536258914346]:4.836108485347552,2[&rate=0.023813121807924036]:2.7261084853475523)[&rate=0.0050043506116595835]:1.0476278169202828,(((3[&rate=0.012812868896963082]:1.7987486630437317,(((((4[&rate=0.006950724004470528]:7.015407614067364,(((((7[&rate=0.027764074167185286]:0.7838535546743408,13[&rate=0.09521017335894125]:0.7838535546743408)[&rate=0.01387917272796…
tree STATE_750000 = ((1[&rate=0.015926729393681907]:4.33194282858949,2[&rate=0.02736424895871031]:2.2219428285894907)[&rate=0.004060839970228453]:3.6999720426614218,(((3[&rate=0.014700088099937347]:1.4920496035476418,((((4[&rate=0.007598075364313534]:7.636174959016607,(5[&rate=0.04790583044006597]:0.0,((((((7[&rate=0.03725056245400204]:0.7838535546743408,13[&rate=0.10541030058375692]:0.7838535546…
tree STATE_751000 = ((1[&rate=0.011277478862052697]:4.316311868339618,2[&rate=0.021384804776190224]:2.2063118683396183)[&rate=0.002161694549611645]:2.737608128230079,(((3[&rate=0.005043401529974235]:1.4807921495504033,((((4[&rate=0.011617146309570234]:7.6256420913785306,(5[&rate=0.04020658286789009]:0.0,(((((7[&rate=0.11299080350235284]:0.20291741307798006,13[&rate=0.07954762762254834]:0.20291741…
tree STATE_752000 = ((1[&rate=0.010463251350478611]:5.892667049286196,2[&rate=0.008993657818391397]:3.7826670492861965)[&rate=0.013068095521823149]:1.2628185682233024,(((3[&rate=0.004338877789115147]:1.4807921495504033,((((4[&rate=0.005569991226163465]:7.6256420913785306,(5[&rate=0.008993657818391397]:0.0,((((7[&rate=0.09925217635995064]:0.5690304003460263,13[&rate=0.026323794669299728]:0.5690304…
tree STATE_753000 = ((1[&rate=0.01754095629337336]:6.450148704357716,(((3[&rate=0.006623997490813328]:1.4807921495504033,((((4[&rate=0.006350406949310899]:7.61469963715691,(5[&rate=0.029448244907230064]:0.0,((((7[&rate=0.03095254547312238]:0.43776531714458145,13[&rate=0.009814875341269307]:0.43776531714458145)[&rate=0.016251889992626816]:3.7194086078024213,(11[&rate=0.08274495456964724]:2.9041301…
tree STATE_754000 = ((1[&rate=0.018555604973652155]:4.0220171364311526,2[&rate=0.011086699114122182]:1.9120171364311531)[&rate=0.006583945010228429]:1.5148301594018534,(((3[&rate=0.008322754565314287]:1.4807921495504033,((((4[&rate=0.007158425085897227]:7.606365813039147,(5[&rate=0.01645729435104814]:0.0,((((7[&rate=0.0036402065476058483]:1.6828473931438062,13[&rate=0.06455621611043594]:1.6828473…
tree STATE_755000 = ((1[&rate=0.019982682925153254]:5.135331342403106,2[&rate=0.010435221573886157]:3.0253313424031063)[&rate=0.005984104361678097]:0.5009620788929539,(((3[&rate=0.00515412329376123]:1.1119812867783168,((((((4[&rate=0.006542871345876134]:7.600000000000001,5[&rate=0.026835600821805805]:0.0)[&rate=0.006542871345876134]:0.006365813039145962,((((7[&rate=0.015496127104631456]:1.6828473…
tree STATE_756000 = ((1[&rate=0.02018459329000661]:5.248959499188132,(((3[&rate=0.004807714904103351]:1.3910288834359008,(((((4[&rate=0.017636471347611652]:7.790143067787767,(5[&rate=0.02702496033232354]:0.0,((((7[&rate=0.08009719235538157]:0.8264661259533597,13[&rate=0.0564854462878574]:0.8264661259533597)[&rate=0.0061548789084869835]:2.539666701083622,((((16[&rate=0.1735648109936641]:0.82389006…
tree STATE_757000 = ((1[&rate=0.021014953130728254]:5.248959499188132,(((3[&rate=0.005585263672510421]:1.3665559280904915,(((((4[&rate=0.018725885597762316]:7.915692761111039,(5[&rate=0.08150075130577393]:0.0,(((((7[&rate=0.003761770543803241]:0.8264661259533597,13[&rate=0.05063592591681778]:0.8264661259533597)[&rate=0.0076160641506368]:0.06865805493204036,30[&rate=0.04437069486454103]:2.91512418…
tree STATE_758000 = ((1[&rate=0.030762886251829057]:4.185675882331388,2[&rate=0.02582340310856718]:2.0756758823313888)[&rate=0.01648512680452193]:1.562425988074338,(((3[&rate=0.06289654695144022]:1.3665559280904915,(((4[&rate=0.01982310125318799]:7.86333198992714,(5[&rate=0.007099204114032617]:0.2321325135110328,((((7[&rate=0.018520000813132414]:1.6248608947089664,13[&rate=0.023150735289032946]:1…
tree STATE_759000 = ((1[&rate=0.026756343740253423]:4.609920010121108,2[&rate=0.026164419155779845]:2.4999200101211088)[&rate=0.011396682853419339]:1.138181860284618,(((3[&rate=0.06521795938102543]:1.2709095847962786,(((((4[&rate=0.019947388987101997]:6.954697182535686,((((((7[&rate=0.010084134517219304]:2.6728695211380042,32[&rate=0.02338998114158039]:2.6728695211380042)[&rate=0.0173264105977471…
tree STATE_760000 = ((1[&rate=0.011505828251997882]:4.587375282639499,2[&rate=0.02288084101448318]:2.4773752826394997)[&rate=0.009906351665768037]:1.1607265877662272,(((3[&rate=0.008402084471103613]:1.2709095847962786,(((((4[&rate=0.017977540493248505]:6.890977004166281,(((((7[&rate=0.010533457688785526]:2.895559007138555,(32[&rate=0.03049128601438064]:1.2043461607180603,33[&rate=0.03280581895086…
tree STATE_761000 = ((1[&rate=0.007385888580960036]:4.152359647087621,2[&rate=0.05339154307464964]:2.042359647087622)[&rate=0.023904553215402462]:1.595742223318105,(((3[&rate=0.013299390149477933]:1.3106799762953614,(((((4[&rate=0.013629670537486024]:6.788420371541001,((((((7[&rate=0.020303999556118817]:1.2043461607180603,(32[&rate=0.04292106724459286]:0.0,42[&rate=0.08553464214648529]:5.64000000…
tree STATE_762000 = ((1[&rate=0.00746387455047908]:3.0724386006571436,2[&rate=0.05211751895854701]:0.9624386006571441)[&rate=0.02402789768810076]:2.8265250496105807,(((3[&rate=0.030597820594331297]:1.3106799762953614,(((((4[&rate=0.01373514819961]:7.142008418156529,((((7[&rate=0.020848041182401973]:2.57959942390913,((32[&rate=0.021717440909862776]:0.18159464886170795,42[&rate=0.08547753063069224]…
tree STATE_763000 = ((1[&rate=0.00757124669781854]:3.0724386006571436,2[&rate=0.053303896915812186]:0.9624386006571441)[&rate=0.006242511294307139]:2.8265250496105807,(((3[&rate=0.020130145885267205]:1.3106799762953614,(((((4[&rate=0.006918150616225008]:7.316623869805667,(((((7[&rate=0.012296538260503254]:0.9706088954723597,33[&rate=0.019726861045242638]:0.9706088954723597)[&rate=0.01816935863222…
tree STATE_764000 = ((1[&rate=0.011078186124715152]:3.0724386006571436,2[&rate=0.04962636410590714]:0.9624386006571441)[&rate=0.008252762544933907]:3.3804508689564656,(((3[&rate=0.022229890664468385]:2.8678999687497466,((((4[&rate=0.009363446729881039]:7.316623869805667,((((((7[&rate=0.014325111397799644]:0.9730698526584085,33[&rate=0.022229890664468385]:0.9730698526584085)[&rate=0.01040626774547…
tree STATE_765000 = ((1[&rate=0.031619983247965694]:2.796751094307595,2[&rate=0.04743792955379105]:0.6867510943075956)[&rate=0.006023531935621531]:3.719586506802635,(((3[&rate=0.03353697677116576]:2.92013973564557,(((((4[&rate=0.008102146194759007]:7.4922768007075575,((((((7[&rate=0.011194213100513712]:1.1371627120341685,33[&rate=0.05249463166944618]:1.1371627120341685)[&rate=0.01566600175499333]…
tree STATE_766000 = ((1[&rate=0.02979994801212278]:2.7626925277312893,2[&rate=0.027665298693307836]:0.6526925277312898)[&rate=0.006050518378527509]:3.1465055912515254,(((3[&rate=0.012155033547384987]:4.758315547735421,((((4[&rate=0.004710310304623015]:7.31499990465224,(((((((7[&rate=0.023072855679718198]:1.1371627120341685,33[&rate=0.06706433010569551]:1.1371627120341685)[&rate=0.0626299061240052…
tree STATE_767000 = ((1[&rate=0.026976598110703704]:3.6577326730166178,2[&rate=0.024758099462597244]:1.5477326730166183)[&rate=0.006104234960970216]:1.667572893898921,(((3[&rate=0.019276121770669428]:6.332881324326877,((((4[&rate=0.007195541543388061]:7.213989776015211,((((((((7[&rate=0.05255108232135607]:0.37391068065238997,42[&rate=0.07836498539149654]:6.0139106806523905)[&rate=0.02129653733063…
tree STATE_768000 = ((1[&rate=0.015904445020208432]:3.949421225668857,2[&rate=0.025564067128782984]:1.8394212256688576)[&rate=0.007031743233829119]:1.8155477669647908,(((3[&rate=0.017884382323049605]:6.310560839170549,((((4[&rate=0.012051982533238055]:6.708237033796124,(((((7[&rate=0.00730714403341699]:2.3306670811979373,30[&rate=0.023175497051294673]:4.350667081197937)[&rate=0.021725367817671357…
tree STATE_769000 = ((1[&rate=0.009791027387261763]:3.70541589947711,2[&rate=0.05634454161368213]:1.5954158994771106)[&rate=0.023180378266092302]:2.059553093156538,(((3[&rate=0.017034936785380136]:5.891421927610516,((((((4[&rate=0.01122783933895998]:6.70563272565354,(((7[&rate=0.006876931164136613]:3.571038325161094,30[&rate=0.028141596136876043]:5.591038325161094)[&rate=0.02056781566211748]:1.29…
tree STATE_770000 = ((1[&rate=0.0081113893653087]:3.676314728835578,2[&rate=0.05784879334591331]:1.5663147288355788)[&rate=0.008779687902820372]:2.0886542637980696,(((3[&rate=0.015104043602171041]:6.751339315874041,((((4[&rate=0.009459183993472143]:7.7631121621940835,5[&rate=0.07568739085024981]:0.1631121621940821)[&rate=0.12044701831408268]:0.13317526676168967,((((7[&rate=0.019389907338889213]:1…
tree STATE_771000 = ((1[&rate=0.024627296841407003]:3.1270232598377987,2[&rate=0.061702193864783345]:1.0170232598377993)[&rate=0.001906834605519987]:2.552543858864695,(((3[&rate=0.017281246739775397]:6.751339315874041,(((((4[&rate=0.01249948548636972]:7.14623204880499,((((((7[&rate=0.05084216871966912]:0.6557656573065067,30[&rate=0.041328341650292096]:2.6757656573065063)[&rate=0.03016617668596551…
tree STATE_772000 = ((1[&rate=0.02411238771475184]:2.8366363546760383,2[&rate=0.0300338676090922]:0.7266363546760388)[&rate=0.0022174602295319946]:2.633833011322892,(((3[&rate=0.01741496815508562]:6.557147740639763,(((((4[&rate=0.00570331837500126]:7.15935468016642,((((((7[&rate=0.05454992453521053]:0.749611585096126,30[&rate=0.04117708582065301]:2.7696115850961256)[&rate=0.008600444489658007]:3.…
tree STATE_773000 = ((1[&rate=0.024564276819593774]:2.6749531371773756,2[&rate=0.02996462681221149]:0.5649531371773762)[&rate=0.00225460318730938]:3.174191928824875,(((3[&rate=0.0031455781852004917]:6.557147740639763,(((((4[&rate=0.006009362314245465]:7.099823820520104,((((7[&rate=0.007225181044890954]:2.183352520766917,30[&rate=0.027087575337169486]:4.2033525207669165)[&rate=0.008658873654684617…
tree STATE_774000 = ((1[&rate=0.020582381002627104]:2.6749531371773756,2[&rate=0.0259567114517718]:0.5649531371773762)[&rate=0.016872502906732197]:3.174191928824875,(((3[&rate=0.008464027738351549]:5.735788473939095,((((((4[&rate=0.007999635542505192]:7.428973273662798,((((((7[&rate=0.013181763957824557]:3.3221950166874485,30[&rate=0.021107715894092216]:5.342195016687448)[&rate=0.0200722127944905…
tree STATE_775000 = ((1[&rate=0.00881218228275613]:2.702240287932163,2[&rate=0.09957854996762473]:0.5922402879321638)[&rate=0.01815741000540333]:3.1763629967639346,(((3[&rate=0.010038526486512095]:6.505139137803262,((((((4[&rate=0.008334835985996197]:6.473656160307982,((((7[&rate=0.01970074576283316]:2.9415234169503535,30[&rate=0.045626487181293675]:4.961523416950353)[&rate=0.0032651845987196637]…
tree STATE_776000 = ((1[&rate=0.008833216769729247]:2.702240287932163,2[&rate=0.01933426335588818]:0.5922402879321638)[&rate=0.0376423776271613]:2.5580709165527153,(((3[&rate=0.011526561936104438]:6.505139137803262,((((((4[&rate=0.008577539764689945]:7.37762854943049,(((7[&rate=0.05375447050882189]:2.982742298494088,(13[&rate=0.008071648609588653]:2.765575199041759,30[&rate=0.031875722077382686]:…
tree STATE_777000 = ((1[&rate=0.020064549495256573]:4.411843470794864,2[&rate=0.01919254905134872]:2.3018434707948643)[&rate=0.005274420612424995]:1.2900005204873821,(((3[&rate=0.011715676621539155]:4.531173923045323,((((((4[&rate=0.008615268228091858]:7.37762854943049,((7[&rate=0.01876961481683262]:3.7287078306514765,((13[&rate=0.011122034484109838]:1.7786196026765886,30[&rate=0.0691524844858415…
tree STATE_778000 = ((1[&rate=0.01951197037739765]:4.562360929249948,2[&rate=0.006692247270127143]:2.4523609292499486)[&rate=0.007183618397623448]:1.1394830620322978,(((3[&rate=0.012738396303985234]:4.531173923045323,((((((4[&rate=0.007935823086640275]:6.17895168791739,((7[&rate=0.018209946398944174]:3.7287078306514765,((13[&rate=0.026965726702435064]:0.7397552001167504,30[&rate=0.071569011888650…
tree STATE_779000 = ((1[&rate=0.017531074905772836]:5.277164954820684,2[&rate=0.005348405118370726]:3.1671649548206844)[&rate=0.03306213533544431]:0.4257379953819864,(((3[&rate=0.014014774012445955]:4.624021980725082,(((((4[&rate=0.0066809477916182]:7.325332269860404,(((7[&rate=0.03398189599596114]:3.7307609199946548,(((13[&rate=0.05581719312157467]:1.1819553925129185,30[&rate=0.08104628684336392…
tree STATE_780000 = ((1[&rate=0.0060286671061079355]:4.1935493646172475,2[&rate=0.015440001933178044]:2.083549364617248)[&rate=0.03314354925804223]:1.5093535855854228,(((3[&rate=0.015440001933178044]:4.624021980725082,((((((4[&rate=0.008492372390386943]:7.370585379490436,(((7[&rate=0.03474901224213352]:3.7307609199946548,((((13[&rate=0.06313765563140686]:0.9197540580808408,30[&rate=0.073778854369…
tree STATE_781000 = ((1[&rate=0.006795562594076962]:4.1935493646172475,2[&rate=0.016069644819512754]:2.083549364617248)[&rate=0.029109967170209076]:1.5019634067984668,(((3[&rate=0.016729254542904904]:4.025119836235447,((((((4[&rate=0.009298445827850822]:6.824495355895394,(((7[&rate=0.030985919195681055]:3.7307609199946548,((((13[&rate=0.05831284814464893]:0.9197540580808408,32[&rate=0.06030636252…
tree STATE_782000 = ((1[&rate=0.012847197969931144]:4.248318199199566,2[&rate=0.030243234200404104]:2.138318199199567)[&rate=0.010120644284045265]:1.447194572216148,(((3[&rate=0.015447360054594721]:4.025119836235447,((((((4[&rate=0.010929442189327131]:7.258900033906734,(((((7[&rate=0.021504771388018692]:3.6002580879206896,((((((16[&rate=0.014851818974361254]:1.0191982100655217,((((21[&rate=0.0286…
tree STATE_783000 = ((1[&rate=0.01281288169171319]:2.455103807221903,2[&rate=0.2381559502585606]:0.3451038072219035)[&rate=0.006802655778031345]:3.1601735208593524,(((3[&rate=0.010456925992415898]:4.025119836235447,((((((4[&rate=0.010456925992415898]:7.158524913100585,(((7[&rate=0.014182637343606282]:3.6491587586306586,((((13[&rate=0.053248578558494374]:1.415049552979113,32[&rate=0.02721701978861…
tree STATE_784000 = ((1[&rate=0.01398091606977382]:2.4915292289196884,2[&rate=0.20863359161710882]:0.381529228919689)[&rate=0.0077844480954104124]:3.163074852981758,(((3[&rate=0.01132241605167959]:4.059194955432808,(((((4[&rate=0.0050735481551925825]:7.874492418623838,(5[&rate=0.012112845420072467]:0.2213147862914937,(((7[&rate=0.012641839929539692]:3.6752042751342984,((((13[&rate=0.0359377580281…
tree STATE_785000 = ((1[&rate=0.027952903697676584]:2.1099999999999994,2[&rate=0.22283855947611514]:0.0)[&rate=0.00925015104778534]:3.8890508277678464,(((3[&rate=0.00925015104778534]:4.002266821495745,((((4[&rate=0.010182391289205561]:7.868793583465667,(5[&rate=0.023181295898110212]:0.21522151849478632,((((7[&rate=0.013126605683939236]:2.78576294153617,(((13[&rate=0.03149871183431112]:1.215665853…
tree STATE_786000 = ((1[&rate=0.028755433772992056]:2.209769731070068,2[&rate=0.008962566521223144]:0.0997697310700687)[&rate=0.007476581130390877]:4.526272854914481,(((3[&rate=0.0104023451784681]:3.1134195364713904,(((((4[&rate=0.008962566521223144]:7.510139717840424,((((((7[&rate=0.0148756988621851]:1.3959703424397993,30[&rate=0.038461725736916405]:3.415970342439799)[&rate=0.013328756586480438]…
tree STATE_787000 = ((1[&rate=0.02927233971418519]:2.209769731070068,2[&rate=0.008679867807841031]:0.0997697310700687)[&rate=0.01583847007635625]:6.573044965644279,(((3[&rate=0.009895629090229337]:2.824913282546234,((((((4[&rate=0.008679867807841031]:7.510139717840424,((((((((7[&rate=0.010138635692061563]:1.829496567158948,13[&rate=0.020938484456023365]:1.829496567158948)[&rate=0.0599807704672678…
tree STATE_788000 = ((1[&rate=0.02859337891838644]:2.190538104970564,2[&rate=0.0768135773961233]:0.08053810497056446)[&rate=0.014315438123922528]:5.790834499787678,(((3[&rate=0.008427815064268]:2.8073960059210634,((((((4[&rate=0.007270908442001853]:7.494419666711146,((((((((7[&rate=0.02160118687044166]:1.7223161247640775,32[&rate=0.053545953502494976]:1.7223161247640775)[&rate=0.0332636226085752]…
tree STATE_789000 = ((1[&rate=0.03787721573591491]:2.190538104970564,2[&rate=0.08654100752161573]:0.08053810497056446)[&rate=0.005411734444593567]:4.775876070291858,((3[&rate=0.008367072163955673]:2.8073960059210634,((((((4[&rate=0.007384334610094833]:7.494419666711146,((((((7[&rate=0.04650952929845603]:1.7036751637878744,32[&rate=0.026027972760375554]:1.7036751637878744)[&rate=0.0970992789037275…
tree STATE_790000 = ((1[&rate=0.029445647525366825]:2.4318802481748634,2[&rate=0.06659649351890831]:0.32188024817486394)[&rate=0.004175774134060079]:4.551162579259781,(((3[&rate=0.01271727233499511]:2.8073960059210634,((((((4[&rate=0.005523629718438354]:7.106095422068421,((((((7[&rate=0.023817180142433208]:0.07835968577840546,32[&rate=0.01792161658881489]:0.07835968577840546)[&rate=0.009002591577…
tree STATE_791000 = ((1[&rate=0.03691314440960581]:2.4318802481748634,2[&rate=0.025959089365752072]:0.32188024817486394)[&rate=0.006301390513088996]:4.551162579259781,(((3[&rate=0.019415453208654086]:2.8073960059210634,(((((4[&rate=0.008116885904092642]:7.073237801852354,(((((((7[&rate=0.03531732699482381]:0.5303168292482923,32[&rate=0.04577279115656]:0.5303168292482923)[&rate=0.00734601681589020…
tree STATE_792000 = ((1[&rate=0.035864908993960574]:2.3008029812996114,2[&rate=0.027991254358454915]:0.19080298129961193)[&rate=0.004782149967851647]:3.626404312136046,(((3[&rate=0.01052961154338553]:2.05018437469721,((((((4[&rate=0.0058997550719687986]:6.742045795466979,((((((7[&rate=0.034062268374086414]:0.3744133730224206,33[&rate=0.0522759237641004]:0.3744133730224206)[&rate=0.007506451260166…
tree STATE_793000 = ((1[&rate=0.035597850585099025]:2.3127885062828355,2[&rate=0.02770022411585175]:0.20278850628283607)[&rate=0.0046330361001705855]:3.627504096457308,(((3[&rate=0.012282624123742158]:4.842645319357004,(((((4[&rate=0.005730231269647289]:6.81082269860395,((((7[&rate=0.012584642883617056]:1.1547389456648887,(32[&rate=0.01289181581463278]:0.3883889792566002,33[&rate=0.00595168492035…
tree STATE_794000 = ((1[&rate=0.003364736311261404]:3.616934909775985,2[&rate=0.024781725133979676]:1.5069349097759854)[&rate=0.011548418843488754]:2.0213494554102382,(((3[&rate=0.0110036064705502]:5.273449578836114,(((((4[&rate=0.006765213996032928]:6.81082269860395,(((((7[&rate=0.002070560304086149]:0.7452735553084544,32[&rate=0.016350056601026144]:0.7452735553084544)[&rate=0.007843946776741722…
tree STATE_795000 = ((1[&rate=0.008824368134848912]:4.4771644537746695,2[&rate=0.023991252744732055]:2.36716445377467)[&rate=0.027827024642760524]:1.141413747231617,(((3[&rate=0.012383157785503937]:4.831324947031874,((((((4[&rate=0.010648796376668383]:6.826469321261953,((((7[&rate=0.002551847228914279]:0.3650144230352588,32[&rate=0.016752843162581764]:0.3650144230352588)[&rate=0.00971898584872852…
tree STATE_796000 = ((1[&rate=0.03097307284150773]:3.215505255998913,2[&rate=0.02416838862948135]:1.1055052559989136)[&rate=0.03327018594064916]:1.3694899757532326,(((3[&rate=0.008861983273766624]:4.831324947031874,(((((((4[&rate=0.01866911741858992]:6.116694286720211,(12[&rate=0.22887307048692143]:0.3911945961914185,15[&rate=0.016770074512131455]:2.961194596191419)[&rate=0.00935505554229655]:3.1…
tree STATE_797000 = ((1[&rate=0.02799306100919201]:2.2777432090917458,2[&rate=0.03919668314557275]:0.16774320909174634)[&rate=0.009588497918506531]:2.3072520226604,(((3[&rate=0.00551891367198517]:4.083731673512048,((((((4[&rate=0.016807138891004405]:5.233651930554068,(12[&rate=0.1393745923762304]:0.3911945961914185,(((14[&rate=0.052293804033927735]:1.941903413015634,19[&rate=0.009825759402149253]…
tree STATE_798000 = ((1[&rate=0.013309683041125347]:3.735419026239228,2[&rate=0.03786569192289851]:1.6254190262392285)[&rate=0.02093303289745108]:1.0346334832424375,(((3[&rate=0.006717816525931024]:3.4874726564878173,((((((4[&rate=0.004509334504957277]:6.416849044970231,((12[&rate=0.1112230537412264]:0.6296067785548871,((14[&rate=0.04898734882425663]:0.9236831841593514,19[&rate=0.0113268799880102…
tree STATE_799000 = ((1[&rate=0.011630951188061973]:3.735419026239228,2[&rate=0.019155703921378754]:1.6254190262392285)[&rate=0.023106223911395884]:1.0346334832424375,(((3[&rate=0.01523361961096778]:3.021938040864434,((((((4[&rate=0.020262819996995047]:4.88841048602448,((12[&rate=0.012956830858754742]:0.5981158379256186,15[&rate=0.03763064282726825]:3.168115837925619)[&rate=0.030346102503560797]:…
tree STATE_800000 = ((1[&rate=0.02757621566841278]:3.924358017637431,2[&rate=0.010112158221578824]:1.8143580176374314)[&rate=0.022603928669760326]:1.6880134738663344,(((3[&rate=0.014995518347747415]:3.021938040864434,((((((4[&rate=0.014695357967215442]:4.88841048602448,((12[&rate=0.15294034768210163]:0.47619635723001963,15[&rate=0.037420713445612874]:3.04619635723002)[&rate=0.018985922555545532]:…
tree STATE_801000 = ((1[&rate=0.02751338671030026]:3.141503116910023,2[&rate=0.00785682703158232]:1.0315031169100237)[&rate=0.007612605195740751]:2.4887642130872365,(((3[&rate=0.01577073712827036]:3.021938040864434,((((4[&rate=0.015482108816515888]:6.717047995792857,((11[&rate=0.017271523683085627]:3.873284581307111,((13[&rate=0.009545289729891007]:3.3501465507747845,(((((((16[&rate=0.03716505389…
tree STATE_802000 = ((1[&rate=0.02565620653344942]:4.504252667537564,2[&rate=0.01795279915170045]:2.3942526675375646)[&rate=0.015648762745538156]:1.464185038596554,(((3[&rate=0.012513154281638171]:3.1424649277960697,((((((4[&rate=0.013319796912721518]:6.682771762158101,((11[&rate=0.015341640268077416]:3.583092168114433,(13[&rate=0.029756894844875193]:3.7802658005625247,(((((((((16[&rate=0.0671784…
tree STATE_803000 = ((1[&rate=0.025212803714135146]:5.434165879148608,2[&rate=0.018103497830674716]:3.324165879148609)[&rate=0.010774394746165358]:1.0181612110534886,(((3[&rate=0.012699814586656805]:3.503723350939609,(((((4[&rate=0.008964201050395148]:6.682771762158101,(((11[&rate=0.04527445587660831]:2.7611922554836674,(((13[&rate=0.028931061911349365]:2.638511060439111,(((((((16[&rate=0.0615828…
tree STATE_804000 = ((1[&rate=0.021783959214925375]:3.5657476205389997,2[&rate=0.008711429449427216]:1.4557476205390003)[&rate=0.02390268747822821]:1.7738309259294596,(((3[&rate=0.0012352248846551716]:3.503723350939609,(((((4[&rate=0.006322162175278193]:6.438414737614373,(((11[&rate=0.06038964727437117]:2.7611922554836674,(((13[&rate=0.005044841319061061]:2.647206890530253,((((((((16[&rate=0.0634…
tree STATE_805000 = ((1[&rate=0.024143477413370647]:3.5657476205389997,2[&rate=0.011008546747205881]:1.4557476205390003)[&rate=0.03851643416169675]:1.56059018527138,(((3[&rate=0.012613778945911687]:4.175461545993578,((((((4[&rate=0.007303436255120463]:5.3134897084815975,(((11[&rate=0.0591689655551385]:2.2072724491970135,33[&rate=0.011008546747205881]:3.3972724491970148)[&rate=0.04199742403420005]…
tree STATE_806000 = ((1[&rate=0.017741065071177894]:3.5657476205389997,2[&rate=0.012340368309967887]:1.4557476205390003)[&rate=0.007800476013901873]:1.56059018527138,(((3[&rate=0.01397923075015556]:4.512121231281476,(((((4[&rate=0.008473786272209289]:7.346095290678335,((((11[&rate=0.09539106771736414]:1.8239416720977246,33[&rate=0.012340368309967887]:3.013941672097726)[&rate=0.04095594439956629]:…
tree STATE_807000 = ((1[&rate=0.0032011974036982634]:3.487426795165973,2[&rate=0.06510545598245998]:1.3774267951659738)[&rate=0.07318076981342632]:1.6389110106444065,(((3[&rate=0.01674374954660588]:3.383458608713184,(((((4[&rate=0.010228981493514252]:7.291929346575088,((((11[&rate=0.03967766690515959]:1.4748144228862294,33[&rate=0.017389237872509716]:2.6648144228862307)[&rate=0.044587080639924254…
tree STATE_808000 = ((1[&rate=0.0037251067064551567]:4.240282130505939,2[&rate=0.06425884116975836]:2.1302821305059396)[&rate=0.04598733695942298]:0.872627826164404,(((3[&rate=0.005770352500768656]:3.3718930253548507,(((((4[&rate=0.011439990416710386]:7.089294127014686,(((11[&rate=0.048256866804549846]:2.751415622451411,(((13[&rate=0.01779935331240226]:2.988926163795835,(30[&rate=0.05353355472931…
tree STATE_809000 = ((1[&rate=0.0035232012487288046]:4.409367780115076,2[&rate=0.07166300764068864]:2.2993677801150767)[&rate=0.04949066271274342]:1.3593872655828392,(((3[&rate=0.004646907380853178]:3.7587663525866546,(((((4[&rate=0.01061569636332945]:7.002816513179301,(((11[&rate=0.048229990431722214]:2.912163632076993,((14[&rate=0.0030672880800183466]:0.5358684558522953,19[&rate=0.0218526488203…
tree STATE_810000 = ((1[&rate=0.0031673989221573987]:5.687966937214327,2[&rate=0.02244290522608597]:3.5779669372143275)[&rate=0.015339135568611535]:0.22659084612867275,(((3[&rate=0.004589652065561676]:3.7587663525866546,((((((4[&rate=0.010343149094796283]:6.718057940999888,((11[&rate=0.04381515869008082]:2.768663184260074,((14[&rate=0.05395022957614906]:0.7471645286834985,19[&rate=0.0219871794865…
tree STATE_811000 = ((1[&rate=0.010136044559657113]:3.9582961944962634,2[&rate=0.019574172141672924]:1.848296194496264)[&rate=0.011283036524035953]:1.6715709632889215,(((3[&rate=0.0072524638926796505]:3.2728635719179593,(((((4[&rate=0.008262874694330846]:6.818753174644765,((11[&rate=0.023497123003860778]:3.39368052740954,(((((13[&rate=0.09359719865993396]:0.5529749051451596,32[&rate=0.22900748956…
tree STATE_812000 = ((1[&rate=0.020530251895169042]:3.1022304099356433,2[&rate=0.020530251895169042]:0.9922304099356438)[&rate=0.02793531860240206]:2.5276367478495416,(((3[&rate=0.018099419088570535]:2.869575215740838,(((((4[&rate=0.010715562269196477]:7.094604366835515,((11[&rate=0.027365809519794785]:2.911207841151988,(((((13[&rate=0.09456055287143776]:0.5529749051451596,32[&rate=0.260779216139…
tree STATE_813000 = ((1[&rate=0.019452261334896387]:2.968295953945905,2[&rate=0.017440893447154684]:0.8582959539459054)[&rate=0.010460349793620137]:2.66157120383928,(((3[&rate=0.034141307298471375]:2.869575215740838,(((((4[&rate=0.005980951857078147]:7.154792084621619,((11[&rate=0.026242713309443676]:2.911207841151988,(((((13[&rate=0.11245207847002844]:0.309562650221924,30[&rate=0.083319256622228…
tree STATE_814000 = ((1[&rate=0.011336930425121695]:2.8997214393482196,2[&rate=0.01751871062272097]:0.7897214393482201)[&rate=0.02327641904555233]:2.5072992523982194,(((3[&rate=0.012584052934989104]:1.692694621972457,(((((4[&rate=0.012266791078173541]:7.344045984412659,(((11[&rate=0.026502018954508547]:3.4640882438450014,((((((13[&rate=0.01751871062272097]:0.4863354182896913,32[&rate=0.2862596587…
tree STATE_815000 = ((1[&rate=0.010611095494592696]:5.179003186838912,(((3[&rate=0.011508595365967076]:1.9381781321461702,(((((4[&rate=0.011508595365967076]:6.948792268620501,(((((11[&rate=0.025444991811529215]:2.459234863621841,((((13[&rate=0.05691210250819862]:0.4863354182896913,32[&rate=0.2951713718608175]:0.4863354182896913)[&rate=0.04288572788115643]:0.113573451164374,30[&rate=0.084955250722…
tree STATE_816000 = ((1[&rate=0.015612013348333167]:5.41730251383553,(((3[&rate=0.012316096939861505]:4.266608508798903,(((((4[&rate=0.019775174214186637]:6.948792268620501,((((11[&rate=0.02061247174796379]:2.459234863621841,(((13[&rate=0.2099072679479091]:0.5999088694540653,(30[&rate=0.08281445556580384]:2.492045335472355,32[&rate=0.2591853711713829]:0.4720453354723553)[&rate=0.0442727456473502]…
tree STATE_817000 = (1[&rate=0.016085424472217648]:5.605187249264617,(2[&rate=0.012482732248645914]:3.182198087769315,(((3[&rate=0.012794738713052391]:2.4882762277431922,((((((4[&rate=0.01863327687663723]:6.266851721557554,(((((((7[&rate=0.010059694258772794]:1.2226997196143436,(13[&rate=0.19756867350937546]:0.7133397303583919,(30[&rate=0.08051121433472538]:2.492045335472355,32[&rate=0.2421660674…
tree STATE_818000 = ((1[&rate=0.017533821228327452]:5.221443539788737,2[&rate=0.013510281130747497]:3.1114435397887377)[&rate=0.038553976580215005]:0.38374370947587977,(((3[&rate=0.005817153211491899]:2.8785974391616236,(((((4[&rate=0.02039504565212245]:6.262272780317886,((((((7[&rate=0.010822066896090646]:1.434084098310862,((13[&rate=0.23105760217407928]:0.29595537410052586,30[&rate=0.0882883053…
tree STATE_819000 = (1[&rate=0.016343093477990556]:5.605187249264617,(2[&rate=0.012430901538628945]:2.6163539939930445,(((3[&rate=0.013442670473259541]:3.256001052627333,(((((4[&rate=0.018339257679054585]:6.262272780317886,((((((7[&rate=0.007778998371492649]:1.144204569341305,((13[&rate=0.02006059939350887]:0.29595537410052586,30[&rate=0.09252379013342496]:2.3159553741005254)[&rate=0.042917540654…
tree STATE_820000 = ((1[&rate=0.015424479259790605]:5.1264653545586825,2[&rate=0.011188023382532396]:3.016465354558683)[&rate=0.012178712538484144]:0.7672383872798179,(((3[&rate=0.012518064873091829]:2.9192510153558047,((((4[&rate=0.01744590902892507]:6.262272780317886,(((((7[&rate=0.12065732529827632]:0.8649698911983279,((13[&rate=0.021099925435663327]:0.0,30[&rate=0.09402675287961938]:2.0199999…
tree STATE_821000 = ((1[&rate=0.016577697894087168]:4.221904050966536,2[&rate=0.021872102486041285]:2.1119040509665368)[&rate=0.02733172763009313]:1.6734179252591233,(((3[&rate=0.013934405084519076]:2.9206025904512316,((((4[&rate=0.018221111480946402]:5.90151546720913,((((((7[&rate=0.11850221993896332]:0.3820586292632946,32[&rate=0.3383157466692179]:0.3820586292632946)[&rate=0.04675713484620449]:…
tree STATE_822000 = ((1[&rate=0.015079464445298764]:6.089047915552257,2[&rate=0.019808055072474916]:3.9790479155522576)[&rate=0.026382518672903154]:1.2314151733734562,(((3[&rate=0.01251954812286043]:2.8897553595656547,(((((4[&rate=0.018871329525760018]:5.90151546720913,((((((7[&rate=0.13170283401529118]:0.8557223274827486,(13[&rate=0.027673938426686473]:0.23126043550782072,30[&rate=0.091869505081…
tree STATE_823000 = (1[&rate=0.015025724169232976]:6.690493205275267,(2[&rate=0.023919638795492467]:3.830689345859682,(((3[&rate=0.019577591414424344]:3.3349864933316056,(((((4[&rate=0.02289551545503964]:5.90151546720913,((((((7[&rate=0.04740878370550686]:0.7719848657363038,(13[&rate=0.03235457285024186]:0.1781584589302092,30[&rate=0.09953644235606288]:2.198158458930209)[&rate=0.04219014094194189…
tree STATE_824000 = ((1[&rate=0.011641636298260387]:6.774438728593076,2[&rate=0.012958057083838941]:4.664438728593076)[&rate=0.015465979521846154]:0.49679997625620587,(((3[&rate=0.015089803637951024]:3.3349864933316056,(((((4[&rate=0.022558570746587826]:6.478021442738907,(((((7[&rate=0.030520645214509846]:2.226139220470664,(13[&rate=0.05740672727326766]:0.3829199574679123,32[&rate=0.3374046716273…
tree STATE_825000 = ((1[&rate=0.013583204545526388]:5.31448786351784,2[&rate=0.015009189805599527]:3.2044878635178407)[&rate=0.026837444134945054]:1.2301600180341268,(((3[&rate=0.01729788845706141]:3.3349864933316056,((((((4[&rate=0.011891971101910462]:6.169501968024463,(((((((7[&rate=0.00872531173525273]:1.1485164477129395,32[&rate=0.25050949938316247]:1.1485164477129395)[&rate=0.060079295059239…
tree STATE_826000 = ((1[&rate=0.008491369817422365]:4.546053197427753,(((3[&rate=0.017990021025039396]:2.707450996504143,((((((4[&rate=0.012172480319039376]:6.13739552264531,((((((7[&rate=0.017139798660576088]:1.3125547117335472,(13[&rate=0.010794826757598842]:0.8528236390546802,32[&rate=0.29186106585948357]:0.8528236390546802)[&rate=0.004920367867732981]:0.45973107267886704)[&rate=0.010124987230…
tree STATE_827000 = ((1[&rate=0.009600798961903655]:4.9802685822432835,(((3[&rate=0.005183307129777835]:2.3812219017148735,((((((4[&rate=0.024273454790661172]:6.13739552264531,(((((((7[&rate=0.22885372281810143]:0.8528236390546802,32[&rate=0.3118397543297995]:0.8528236390546802)[&rate=0.004021314771693661]:1.170876489215896,13[&rate=0.009289288564763182]:2.023700128270576)[&rate=0.018153590556977…
tree STATE_828000 = ((1[&rate=0.009174543909238103]:4.842301510036293,2[&rate=0.003675217920372905]:2.7323015100362937)[&rate=0.1680015468643937]:0.5023123146008999,(((3[&rate=0.04572022215864093]:2.3812219017148735,((((((4[&rate=0.012433525516461283]:5.85624362895058,(((((7[&rate=0.2018680262833228]:0.8528236390546802,32[&rate=0.05573782618383341]:0.8528236390546802)[&rate=0.021783393963366256]:…
tree STATE_829000 = (1[&rate=0.007043237232403655]:5.344613824637193,(2[&rate=0.008544320189802532]:2.5319275416522586,(((3[&rate=0.04827674937998563]:2.3812219017148735,(((((((4[&rate=0.031336374672072315]:4.0298954029731,((7[&rate=0.30488370707798573]:0.8528236390546802,32[&rate=0.0635134624685306]:0.8528236390546802)[&rate=0.02020793428205602]:2.3014630015070665,(13[&rate=0.0011032093638858828…
tree STATE_830000 = ((1[&rate=0.015629743902629736]:4.281147136446144,(((3[&rate=0.009316857400211126]:4.908148316610095,(((((((4[&rate=0.030069561495874704]:3.8362590983128335,(((7[&rate=0.08822892231576768]:1.418951106603636,32[&rate=0.18450544087460527]:1.418951106603636)[&rate=0.008676095307523881]:0.2196437927166599,13[&rate=0.023020888031192874]:1.638594899320296)[&rate=0.004358027504744113…
tree STATE_831000 = ((1[&rate=0.013766438513264307]:5.23198739911998,(((3[&rate=0.008426351714135397]:4.905050420537577,(((((((4[&rate=0.01334742803089567]:3.833930976369377,((7[&rate=0.08128756232341683]:1.6364459475625566,(13[&rate=0.05865066516400058]:0.969556373312983,32[&rate=0.1710258302191668]:0.969556373312983)[&rate=0.00784222910440968]:0.6668895742495735)[&rate=0.004130724226640978]:1.7…
tree STATE_832000 = (1[&rate=0.006909391490420091]:4.619661092529931,(2[&rate=0.037315237411142406]:2.502776678404537,(((3[&rate=0.00867342036141938]:4.905050420537577,((((((((4[&rate=0.013442329194173677]:4.642402053375914,((7[&rate=0.09203560894520206]:1.0179820862766924,(13[&rate=0.11863282576032107]:0.4571216120794901,32[&rate=0.20415926995064504]:0.4571216120794901)[&rate=0.00964742950730359…
tree STATE_833000 = ((1[&rate=0.006327085625606625]:3.110492333775845,2[&rate=0.032247749434900615]:1.0004923337758456)[&rate=0.012569682823241802]:1.8166378967442114,(((3[&rate=0.012569682823241802]:4.723818982601067,(((((((4[&rate=0.007635595964577791]:4.651539764208557,((((7[&rate=0.08483410978390178]:0.48725039344873267,13[&rate=0.10393616693888857]:0.48725039344873267)[&rate=0.00269926788947…
tree STATE_834000 = ((1[&rate=0.0274894118460687]:2.36008879796735,2[&rate=0.0669488430596356]:0.25008879796735073)[&rate=0.0033795217181470526]:2.9637341076395742,(((3[&rate=0.013195913771804768]:4.723818982601067,(((((((4[&rate=0.005828571843831919]:4.528061375523414,((7[&rate=0.09104384788108891]:1.1363230739604049,(13[&rate=0.05727554255754387]:0.48160500605872514,32[&rate=0.20997954531716245…
tree STATE_835000 = ((1[&rate=0.025815112849074787]:2.36008879796735,2[&rate=0.07092462950521336]:0.25008879796735073)[&rate=0.010111585089988957]:2.0261695440892282,(((3[&rate=0.014021105352712794]:4.723818982601067,((((((4[&rate=0.006466408650639256]:4.5697111704065065,((7[&rate=0.1012092937459342]:1.5875482378075212,(13[&rate=0.004261103692722965]:1.5524290762245023,32[&rate=0.2219851224459656…
tree STATE_836000 = ((1[&rate=0.03810547729678717]:2.3532816342641354,2[&rate=0.08809502886110261]:0.24328163426413596)[&rate=0.010492779929310619]:2.1030797383312105,(((3[&rate=0.011590267766558136]:4.714376665816374,(((((4[&rate=0.009801521357522481]:4.564673792653906,((((7[&rate=0.1248738887331433]:0.3488686347953802,42[&rate=0.17179725744405797]:5.988868634795381)[&rate=0.015395659209908104]:…
tree STATE_837000 = ((1[&rate=0.03954157867457551]:2.3902256286407706,2[&rate=0.015521168528078914]:0.28022562864077116)[&rate=0.022234489302291622]:2.0661357439545753,(((3[&rate=0.01169482283804114]:2.265130222324302,(((((4[&rate=9.933940780549814E-4]:4.564673792653906,((((7[&rate=0.04499301897741054]:0.25426869746578973,13[&rate=0.053276626959555075]:0.25426869746578973)[&rate=0.015521168528078…
tree STATE_838000 = ((1[&rate=0.021546757662450382]:2.6037959798583614,2[&rate=0.009926863677235477]:0.493795979858362)[&rate=0.00575318510254478]:1.8525653927369845,(((3[&rate=0.07805243657643292]:2.265130222324302,((((((4[&rate=0.0014503351560766515]:4.358604478779267,((7[&rate=0.050715003539965255]:1.6336150382189096,((13[&rate=0.12357328378019093]:0.269704015643903,((27[&rate=0.35912655483328…
tree STATE_839000 = ((1[&rate=0.01577990653894023]:4.2499024535656105,2[&rate=0.008004392391204946]:2.139902453565611)[&rate=0.009553549768595404]:0.20645891902973545,(((3[&rate=0.06650546554050628]:2.265130222324302,(((((4[&rate=0.012006890921622295]:4.647673272828037,((7[&rate=0.04271681117680105]:1.6336150382189096,((13[&rate=0.10659397242061082]:0.6481083970743491,32[&rate=0.17297730249072743…
tree STATE_840000 = ((1[&rate=0.016445671831654077]:4.022255528914776,2[&rate=0.007992876340957406]:1.912255528914777)[&rate=0.013715075402859435]:0.4070987799859296,(((3[&rate=0.044864908622430644]:1.299380435669896,(((((4[&rate=0.009917870363210759]:5.219561609270663,((((((7[&rate=0.029406342269009077]:0.6481083970743491,32[&rate=0.1836609852029318]:0.6481083970743491)[&rate=0.01288706036575716…
tree STATE_841000 = ((1[&rate=0.01678747919948645]:3.4589196795544837,2[&rate=0.00809948746006315]:1.3489196795544842)[&rate=0.03955579410600097]:1.9341202923368428,(((3[&rate=0.04626612283800215]:1.6998140995173046,(((((4[&rate=0.00972649649493723]:6.009888558580368,(((((((7[&rate=0.030195051282122715]:0.2476069064035613,32[&rate=0.2769178293196286]:0.2476069064035613)[&rate=0.022546685428253863…
tree STATE_842000 = ((1[&rate=0.016845731292033088]:3.3921279101282593,2[&rate=0.03502475727340169]:1.2821279101282599)[&rate=0.013623962020987694]:2.13626285402448,(((3[&rate=0.00516238929267047]:1.6998140995173046,((((((4[&rate=0.009500348446374063]:4.921789806042227,((((7[&rate=0.04342973315940904]:0.2612450824741188,33[&rate=0.005676926175806176]:0.2612450824741188)[&rate=0.1330525101421897]:…
tree STATE_843000 = ((1[&rate=0.015665078962208378]:4.731899675224952,2[&rate=0.018226173682537507]:2.6218996752249524)[&rate=0.10042542832611741]:0.07358272957584688,(((3[&rate=0.004641895554598082]:2.568297811471929,(((((4[&rate=0.0028729561309864737]:4.921789806042227,((((7[&rate=0.03890174334346571]:1.2762185576237357,33[&rate=0.007782709130993292]:1.2762185576237357)[&rate=0.1312122941143165…
tree STATE_844000 = ((1[&rate=0.004542402806849931]:4.650752498344943,2[&rate=0.01896162863793504]:2.5407524983449434)[&rate=0.10572530661768127]:0.5177715805939016,(((3[&rate=0.009325706732503785]:3.024728444877752,((((((4[&rate=0.011851930458653966]:5.258576072588529,((((7[&rate=7.156259045663693E-4]:1.2762185576237357,33[&rate=0.011465673915865074]:1.2762185576237357)[&rate=0.19447092085077794…
tree STATE_845000 = ((1[&rate=0.012574624957988924]:4.650752498344943,2[&rate=0.012574624957988924]:2.5407524983449434)[&rate=0.10218876985764955]:0.5177715805939016,(((3[&rate=0.021748054010559723]:3.024728444877752,((((((4[&rate=0.011409863703644302]:5.595275346417374,(((((7[&rate=7.385352019181277E-4]:0.5700595538322872,32[&rate=0.3051433426569435]:0.5700595538322872)[&rate=0.1864690192836148]…
tree STATE_846000 = ((1[&rate=0.016658620267662492]:4.45976802472736,2[&rate=0.012322344162854146]:2.3497680247273607)[&rate=0.01271257003162053]:0.7087560542114844,(((3[&rate=0.02221471838132685]:3.024728444877752,((((((4[&rate=0.012322344162854146]:5.595275346417374,(((7[&rate=0.02561929353701419]:1.303929283779901,(30[&rate=0.05477834146467811]:2.636494450261491,(32[&rate=0.3229961246809049]:0…
tree STATE_847000 = ((1[&rate=0.02065884795024538]:3.3216464627261217,2[&rate=0.014895785311203948]:1.2116464627261223)[&rate=0.015762816085949184]:1.7924805791651792,(((3[&rate=0.006429405670512316]:4.1323812364868715,(((((4[&rate=0.009945819653192101]:5.351488747368489,((((7[&rate=0.029680608245009368]:1.439348495072693,(30[&rate=0.04538179051927941]:2.499939300798072,(32[&rate=0.08540520245037…
tree STATE_848000 = ((1[&rate=0.020853912015782603]:2.8761732845005312,2[&rate=0.05877475480950692]:0.7661732845005318)[&rate=0.004655963748283061]:2.2379537573907697,(((3[&rate=0.005832298469214499]:2.950149122756976,(((((4[&rate=0.01040089746014744]:7.579554599450368,(((7[&rate=0.035904239947287836]:1.439348495072693,30[&rate=0.09236566020286151]:3.4593484950726925)[&rate=0.017132831562081036]:…
tree STATE_849000 = ((1[&rate=0.004154093712893093]:2.8761732845005312,2[&rate=0.05274453850014539]:0.7661732845005318)[&rate=0.010180411019369916]:3.3533484030509584,(((3[&rate=0.012293214257968768]:2.950149122756976,(((((4[&rate=0.009205400318150985]:5.848846330566371,((((7[&rate=0.10834359150550754]:0.3571227231471852,30[&rate=0.0642176017236506]:2.3771227231471848)[&rate=0.0038976844217766976…
tree STATE_850000 = ((1[&rate=0.0049153254577267306]:3.396971760577266,2[&rate=0.053623104691280926]:1.2869717605772664)[&rate=0.011418183528887611]:2.407226524054252,(((3[&rate=0.013633486595211018]:4.245163789885574,((((((4[&rate=0.017430015327321538]:6.830403197331954,((((7[&rate=0.09660655095091106]:0.3571227231471852,30[&rate=0.0645245181769995]:2.3771227231471848)[&rate=0.009723895121859123…
tree STATE_851000 = ((1[&rate=0.014395184493197596]:3.396971760577266,2[&rate=0.045879477676023635]:1.2869717605772664)[&rate=0.01217362737356002]:2.407226524054252,(((3[&rate=0.014395184493197596]:4.245163789885574,((((((4[&rate=0.018158156056073595]:7.297773793683021,((((7[&rate=0.05558951068566382]:0.3571227231471852,30[&rate=0.0816826256405319]:2.3771227231471848)[&rate=0.010458735142809986]:…
tree STATE_852000 = ((1[&rate=0.01711958609680961]:3.698179720814352,2[&rate=0.01711958609680961]:1.5881797208143524)[&rate=0.012346711775092998]:1.9951697741489056,(((3[&rate=0.01481127922409978]:6.007385556493084,((((4[&rate=0.018782346600981954]:4.868058457302858,((((7[&rate=0.19710852289254133]:0.6118999221222161,30[&rate=0.044297793625923475]:2.6318999221222157)[&rate=0.011025378000842696]:1…
tree STATE_853000 = ((1[&rate=0.01719629412689559]:3.1944185369770395,2[&rate=0.013695468109203517]:1.08441853697704)[&rate=0.014810731733888156]:2.498930957986218,(((3[&rate=0.008680361865101455]:4.151953332111397,(((((4[&rate=0.018921011975092758]:4.868058457302858,((((7[&rate=0.06780971438918516]:0.6118999221222161,30[&rate=0.04701632216038063]:2.6318999221222157)[&rate=0.010924145969713424]:1…
tree STATE_854000 = ((1[&rate=0.01894212569101038]:3.1673265470754046,2[&rate=0.012640622220256643]:1.0573265470754052)[&rate=0.012297561032139094]:2.497255788214403,(((3[&rate=0.0038571512187586155]:4.9210282840456046,((((((4[&rate=0.017623399435742763]:4.765089862745285,(((((7[&rate=0.06547140102754449]:0.5949185674046795,30[&rate=0.03853393422141133]:2.614918567404679)[&rate=0.0100187456210565…
tree STATE_855000 = ((1[&rate=0.009178012583630499]:2.975634223219892,2[&rate=0.012317100933324988]:0.8656342232198924)[&rate=0.007446787611575445]:2.688948112069916,(((3[&rate=0.006885597663080936]:3.0159610804836063,((((((4[&rate=0.020227960981747402]:5.712975998781054,(((((((7[&rate=0.0028414463920406886]:0.6156385027842646,33[&rate=0.049712808036991865]:0.6156385027842646)[&rate=0.01797794736…
tree STATE_856000 = ((1[&rate=0.021568582618153653]:3.764410322823167,2[&rate=0.02059595764213412]:1.6544103228231677)[&rate=0.009402477112563878]:1.9483766624888688,(((3[&rate=0.00902101590138874]:3.3117101222010774,(((((((4[&rate=0.007476008631278257]:5.0926572594374875,((((((7[&rate=0.02257105401566588]:1.3210214869142192,33[&rate=0.06316387651618441]:1.3210214869142192)[&rate=0.00397208818876…
tree STATE_857000 = ((1[&rate=0.018720885882515387]:3.252609922877191,2[&rate=0.018276217764447593]:1.1426099228771918)[&rate=0.009468038150017557]:2.4601770624348447,(((3[&rate=0.007760017656607723]:3.3117101222010774,((((((4[&rate=0.023071260366446446]:5.724121253751072,((((((7[&rate=0.07131507260406533]:0.5711266395081118,30[&rate=0.07834115284192847]:2.5911266395081114)[&rate=0.00331295302899…
tree STATE_858000 = ((1[&rate=0.021500940185025706]:3.252609922877191,2[&rate=0.11282294534476045]:1.1426099228771918)[&rate=0.009839895844541502]:2.7225569542573,(((3[&rate=0.005970242836341559]:4.547229673194565,((((((4[&rate=0.00704932484148295]:5.724121253751072,(((((((7[&rate=0.0355885737915161]:0.320897118652109,30[&rate=0.07772588309155287]:2.3408971186521086)[&rate=0.003523394249102907]:0…
tree STATE_859000 = ((1[&rate=0.01916699506006923]:3.551542201511616,2[&rate=0.1158897294937628]:1.4415422015116164)[&rate=0.009490128187924173]:3.0752238430237426,(((3[&rate=0.0017777919637846646]:3.3732816006831996,((((((4[&rate=0.023238097601030242]:5.724121253751072,((((((7[&rate=0.0723047343240224]:0.875272460854724,30[&rate=0.0773352419614346]:2.8952724608547236)[&rate=0.002690928668597375]…
tree STATE_860000 = ((1[&rate=0.019725901873206376]:4.362177472201601,2[&rate=0.016270043994199058]:2.252177472201602)[&rate=0.009760715994760439]:2.7429679857438387,(((3[&rate=0.006541067384998428]:3.3732816006831996,((((4[&rate=0.014695664075481871]:5.724121253751072,(((((7[&rate=0.06996405201999611]:0.2003198519947489,30[&rate=0.07459836149445456]:2.2203198519947485)[&rate=0.005895079747846979…
tree STATE_861000 = ((1[&rate=0.019600006918093507]:3.9235760531599837,2[&rate=0.01662595726478931]:1.8135760531599843)[&rate=0.012518006964979858]:2.7747854633310993,(((3[&rate=0.006959023015132411]:3.2572897097510705,(((((((4[&rate=0.005996512199833251]:4.518538123827938,((((7[&rate=0.06782867554520396]:1.0540098505221778,30[&rate=0.07223149142549432]:3.0740098505221773)[&rate=0.006640188643294…
tree STATE_862000 = ((1[&rate=0.018822358842243477]:3.055637344117798,2[&rate=0.09498943956790301]:0.9456373441177988)[&rate=0.012707029149779734]:2.851519785795084,(((3[&rate=0.0073878429433389715]:3.2572897097510705,((((((4[&rate=0.008008299254313948]:4.518538123827938,(((7[&rate=0.062284226645842135]:1.0540098505221778,30[&rate=0.06414184725403081]:3.0740098505221773)[&rate=0.00800829925431394…
tree STATE_863000 = ((1[&rate=0.019278960407710155]:3.9581884173349025,2[&rate=0.019677116123965766]:1.848188417334903)[&rate=0.013211827564058478]:1.4285485176322226,(((3[&rate=0.007841904376576753]:3.737849661013044,((((((4[&rate=0.008159196930975592]:4.518538123827938,(((7[&rate=0.060948303664623726]:0.6303961808942873,30[&rate=0.060948303664623726]:2.650396180894287)[&rate=0.00272952629693940…
tree STATE_864000 = ((1[&rate=0.008962040792474348]:4.194272918428361,2[&rate=0.02220409182022589]:2.0842729184283613)[&rate=0.015500652319654163]:1.1924640165387643,((((3[&rate=0.010729796099564629]:3.1785718751280214,(((((((4[&rate=0.009681874741436345]:4.518538123827938,((((7[&rate=0.06006293662889784]:1.3289482941414192,30[&rate=0.06157777657592721]:3.348948294141419)[&rate=0.0037362881815037…
tree STATE_865000 = ((1[&rate=0.006396235956199982]:3.7132500366693435,2[&rate=0.016797636866840417]:1.603250036669344)[&rate=0.0060165595042550165]:1.6734868982977815,((((3[&rate=0.00947152059594557]:3.1785718751280214,(((((((4[&rate=0.015046564136277406]:5.861391345721291,(((((7[&rate=0.015046564136277406]:0.9818374766259303,37[&rate=0.07297423287340711]:0.9818374766259303)[&rate=0.014705498047…
tree STATE_866000 = ((1[&rate=0.011984702769792627]:2.644721837295002,2[&rate=0.05434078034146398]:0.5347218372950024)[&rate=0.005337403556656209]:2.927054169784782,(((3[&rate=0.008720042621212787]:3.8733300235659343,((((((4[&rate=0.014034730515282635]:5.866963813232619,((((((7[&rate=0.014743229403640597]:0.9865208035779567,37[&rate=0.08223335780765423]:0.9865208035779567)[&rate=0.139335455395217…
tree STATE_867000 = ((1[&rate=0.024429295065120194]:2.842541546692374,2[&rate=0.03650811077797725]:0.7325415466923744)[&rate=0.0055083557035762705]:1.9636583393017517,((((3[&rate=0.014053767763489315]:3.8733300235659343,(((((((4[&rate=0.01607150149862418]:5.866963813232619,(12[&rate=0.04631624536423308]:1.957333246032622,15[&rate=0.006360417882325909]:4.527333246032622)[&rate=0.02661740051650559]…
tree STATE_868000 = ((1[&rate=0.0200811887228038]:2.842541546692374,2[&rate=0.043135253668350027]:0.7325415466923744)[&rate=0.007633126845728644]:3.283583247865245,((((3[&rate=0.017006352454295427]:4.018065317995237,((((((4[&rate=0.01533633700009902]:7.485844217375998,(((((((7[&rate=0.023918515551547802]:0.519211241234121,37[&rate=0.1391134808283516]:0.519211241234121)[&rate=0.005254927048318523]…
tree STATE_869000 = ((1[&rate=0.02276692484200631]:2.6617418907471517,2[&rate=0.04628257556046449]:0.5517418907471523)[&rate=0.007165656678764498]:3.1658713974464163,((((3[&rate=0.02276692484200631]:4.018065317995237,(((((((4[&rate=0.01728844260418234]:5.176402953363578,(12[&rate=0.04289470942364921]:0.5928605897852677,15[&rate=0.0051575403261500735]:3.162860589785268)[&rate=0.03303188145698905]:…
tree STATE_870000 = ((1[&rate=0.010331151317004943]:2.7016609191918732,2[&rate=0.04034027838439754]:0.5916609191918738)[&rate=0.02445546222645205]:2.7050642373304186,((((3[&rate=0.020057959551770803]:4.018065317995237,(((((((4[&rate=0.015294903066374871]:5.881686771574195,(((((7[&rate=0.05685615974551802]:0.9133094228092169,(30[&rate=0.05004414598407078]:2.3775635681473055,37[&rate=0.117621798394…
tree STATE_871000 = ((1[&rate=0.02836443663671284]:3.7841156967360092,2[&rate=0.023062359495673274]:1.6741156967360098)[&rate=0.019074366514885727]:1.9184963824249976,(((3[&rate=0.003829314152394351]:3.431824125476041,(((((((4[&rate=0.02836443663671284]:5.2163214068675,(12[&rate=0.04703229144459415]:0.956542104814055,15[&rate=0.0023661667858975955]:3.5265421048140553)[&rate=0.03820680746601567]:1…
tree STATE_872000 = ((1[&rate=0.011197194502369277]:4.447005879427557,2[&rate=0.020966943834460246]:2.337005879427558)[&rate=0.02623317624516469]:1.2556061997334496,(((3[&rate=0.004426836470880297]:3.431824125476041,((((((4[&rate=0.021855010517971615]:4.650183367796462,(((((((7[&rate=0.003950300552322677]:0.8237985078528958,37[&rate=0.14993674869605983]:0.8237985078528958)[&rate=0.045847817545764…
tree STATE_873000 = ((1[&rate=0.011069680326533037]:4.989260083822032,2[&rate=0.019972142976926923]:2.8792600838220324)[&rate=0.02512848600255132]:1.3579485462572976,((((3[&rate=0.005841540368117653]:3.431824125476041,(((((((4[&rate=0.021173015366114566]:4.285841031437137,(12[&rate=0.0408286329872855]:1.0294374029047795,(15[&rate=0.003623254133259231]:0.7883985043835224,42[&rate=0.339768014968272…
tree STATE_874000 = ((1[&rate=0.010935713187119403]:4.914754130552019,2[&rate=0.022120623052225032]:2.80475413055202)[&rate=0.04746759971871173]:0.2696128403339486,((((3[&rate=0.0041143051599685]:3.431824125476041,((((((4[&rate=0.012424958796595933]:4.916345796864956,(((((7[&rate=0.028937574720499563]:2.1554964041023332,13[&rate=0.017772178553234666]:2.1554964041023332)[&rate=0.03606414527085018]…
tree STATE_875000 = ((1[&rate=0.016532292859357773]:4.914754130552019,(((3[&rate=0.002868695853674193]:3.431824125476041,(((((4[&rate=0.010432740703395735]:6.580213697589677,(((((((7[&rate=0.036868528890665116]:1.8484014710783008,13[&rate=0.022390459833740474]:1.8484014710783008)[&rate=0.023191810917493616]:0.7419045879424004,((((((16[&rate=0.08491071897207983]:0.7421722491037812,65[&rate=0.00543…
tree STATE_876000 = ((1[&rate=0.013648697405926167]:4.906930742280224,((3[&rate=0.0018489479697759207]:3.431824125476041,(((((4[&rate=0.00837903759559923]:6.850011939729711,(((((((7[&rate=0.010822651721824523]:1.8484014710783008,13[&rate=0.03210487370323932]:1.8484014710783008)[&rate=0.08834222646272433]:0.7419045879424004,(((((((16[&rate=0.016341298288206598]:0.3655393333468524,65[&rate=0.004285…
tree STATE_877000 = ((1[&rate=0.02452666279293385]:5.0376806945422175,2[&rate=0.017110659889858118]:2.927680694542218)[&rate=0.02734358462419138]:0.24711665547265227,(((3[&rate=0.0014154382471671817]:3.431824125476041,((((((4[&rate=0.004400529571488835]:7.0625554020365655,((((((7[&rate=0.010275003562236061]:1.6512068178059067,13[&rate=0.029829084205404047]:1.6512068178059067)[&rate=0.016708938058…
tree STATE_878000 = ((1[&rate=0.0380142622208568]:2.6546079047839726,2[&rate=0.013403628884069482]:0.5446079047839731)[&rate=0.00211996544827136]:2.630189445230897,(((3[&rate=0.00211996544827136]:3.3412173221343764,(((((4[&rate=0.005811314646048749]:7.593052518426369,(((((7[&rate=0.013403628884069482]:1.200235718177538,13[&rate=0.03185467678300772]:1.200235718177538)[&rate=0.019435096745622164]:1…
tree STATE_879000 = ((1[&rate=0.05006635269337915]:2.1099999999999994,2[&rate=0.013953614456834943]:0.0)[&rate=0.002399431118923115]:3.1747973500148703,(((3[&rate=0.005341364521181697]:3.3412173221343764,(((((4[&rate=0.006283418470613647]:7.593052518426369,(((((7[&rate=0.006715396604749103]:0.8741720128436334,13[&rate=0.05601330226916368]:0.8741720128436334)[&rate=0.020296184085760467]:1.45488091…
tree STATE_880000 = ((1[&rate=0.04921095357683676]:2.1099999999999994,2[&rate=0.004543563409094113]:0.0)[&rate=0.0019382327735192315]:3.8272626836554693,(((3[&rate=0.004063409322836239]:3.399847045107691,(((((4[&rate=0.00540127826974861]:6.7715846867486285,(((((7[&rate=0.031046597504424966]:0.84674549344426,13[&rate=0.06878396804263132]:0.84674549344426)[&rate=0.019220659040056945]:1.782324335019…
tree STATE_881000 = ((1[&rate=0.034069697203737974]:3.11391432430856,2[&rate=0.018329433629291007]:1.0039143243085604)[&rate=0.008574192094104668]:2.823348359346909,(((3[&rate=0.006611432761644033]:3.699899896265194,(((((4[&rate=0.010982904017842493]:6.7715846867486285,((((((7[&rate=0.016937351132865458]:0.84674549344426,13[&rate=0.028142198742063456]:0.84674549344426)[&rate=0.019405674822000635]…
tree STATE_882000 = ((1[&rate=0.033231306854885366]:3.1013531751181915,2[&rate=0.009561557854492935]:0.9913531751181921)[&rate=0.007774637849200027]:2.835909508537277,(((3[&rate=0.006183075739221923]:3.699899896265194,(((((4[&rate=0.01058735352767799]:6.333060332914663,((((((7[&rate=0.01675516657373271]:1.7256051633600045,(32[&rate=0.006603782851842806]:1.3978672191257075,33[&rate=0.0401655470962…
tree STATE_883000 = ((1[&rate=0.0071138971229224406]:3.1609516883752704,2[&rate=0.016743353807159717]:1.050951688375271)[&rate=0.010979041704367734]:2.7763109952801983,(((3[&rate=0.006696158020696847]:3.699899896265194,(((((4[&rate=0.01130110373570365]:6.6222091065298585,((((((7[&rate=0.010327615047025458]:1.5390953418423194,(32[&rate=0.053562486664140214]:0.7191154827804596,33[&rate=0.0374037376…
tree STATE_884000 = ((1[&rate=0.00809648996560229]:3.7325054042829677,2[&rate=0.03401994852407967]:1.6225054042829683)[&rate=0.011858213475258459]:1.5506377881350915,(((3[&rate=0.007646625644209219]:3.7008737160316727,(((((4[&rate=0.012872007167872864]:6.310705700509359,(((((7[&rate=0.01151402247156043]:0.2984733334718861,32[&rate=0.06268186775971371]:0.2984733334718861)[&rate=0.02433092090404007…
tree STATE_885000 = ((1[&rate=0.019795304762513132]:3.8555930691594114,2[&rate=0.009713047312021132]:1.745593069159412)[&rate=0.02123037805741142]:1.4524307439738209,(((3[&rate=0.01806732316188201]:3.722410470867999,(((((4[&rate=0.0089677375631641]:6.79514003717998,(((((7[&rate=0.011459027608217471]:1.3470909554610984,(32[&rate=0.03309866128572813]:0.7948326791594766,33[&rate=0.028123471691361826…
tree STATE_886000 = ((1[&rate=0.020681295930601185]:5.013231011794851,2[&rate=0.009910751437810124]:2.903231011794851)[&rate=0.024265898720501108]:0.9638607396038736,(((3[&rate=0.007396965648906446]:3.7313039590605896,(((((((4[&rate=0.015263629969439146]:5.662221356681528,(((7[&rate=0.11436446032772707]:0.5333648259176584,(32[&rate=0.030738740364555366]:0.4295489056394004,33[&rate=0.0297267292000…
tree STATE_887000 = ((1[&rate=0.014952698833223864]:4.026680480946844,2[&rate=0.008880733537414576]:1.9166804809468445)[&rate=0.022439458034089244]:1.9908935868672941,(((3[&rate=0.006215832706071841]:3.9818341276662252,((((((4[&rate=0.013597268361128265]:6.13189629575756,(((((7[&rate=0.11982719995209279]:1.0717643178133578,(32[&rate=0.018506665818943786]:0.4295489056394004,33[&rate=0.021613751656…
tree STATE_888000 = ((1[&rate=0.04801817257174754]:2.2121538132990537,2[&rate=0.01121549585862158]:0.10215381329905426)[&rate=0.006238064219615003]:2.544156181312786,(((3[&rate=0.02510258074148382]:1.9520593172937808,((((((4[&rate=0.01476402480071247]:6.087487307814939,(((((((7[&rate=0.1619553516698072]:1.068051720307146,32[&rate=0.0375106986170125]:1.068051720307146)[&rate=0.049057058174013485]:…
tree STATE_889000 = ((1[&rate=0.04620431135006062]:2.8205852693108895,2[&rate=0.012869251950906732]:0.71058526931089)[&rate=0.05460090106625688]:1.9357247253009504,(((3[&rate=0.02184468833175437]:3.0628058042773745,((((((4[&rate=0.006940755765050622]:5.44710818556889,((((((7[&rate=0.05742856177974609]:1.068051720307146,32[&rate=0.023802170967636697]:1.068051720307146)[&rate=0.04414786462129242]:0…
tree STATE_890000 = ((1[&rate=0.021999337469451943]:4.320581212526989,2[&rate=0.01349646325188004]:2.2105812125269892)[&rate=0.00504770602600978]:0.4357287820848512,(((3[&rate=0.015052317363106879]:2.3243938768599364,((((((4[&rate=0.00789814295254611]:5.44710818556889,(((((7[&rate=0.061338229999573585]:0.7078308472027075,32[&rate=0.02152071936728401]:0.7078308472027075)[&rate=0.00406530424600591]…
tree STATE_891000 = (1[&rate=0.020339632630836997]:4.923256794158014,(2[&rate=0.011704612969659262]:2.536502246437138,(((3[&rate=0.012065777275766397]:2.3243938768599364,((((((4[&rate=0.0065530547516556405]:7.1382710875933775,(((((((7[&rate=0.060279850151299594]:0.6265001899049096,32[&rate=0.019396779809390193]:0.6265001899049096)[&rate=0.043292685994513545]:0.3921186360930591,33[&rate=0.02337661…
tree STATE_892000 = ((1[&rate=0.010949150967595548]:2.8753611090929496,2[&rate=0.01062141058077304]:0.7653611090929502)[&rate=0.01128021134380451]:2.0478956850650647,(((3[&rate=0.01519518150578336]:2.9045722353217514,((((((4[&rate=0.016370153402862624]:7.18684765271049,((((((7[&rate=0.03574969571652136]:0.05239601176737452,33[&rate=0.005946602869829578]:0.05239601176737452)[&rate=0.04122452924899…
tree STATE_893000 = ((1[&rate=0.053392670029953695]:3.296853849114818,2[&rate=0.03723654917769264]:1.1868538491148186)[&rate=0.012738452125891381]:1.7490484051559818,(((3[&rate=0.015468757476803766]:2.7404900492693614,(((((4[&rate=0.01716992558096439]:6.969325151280255,((((((7[&rate=0.04551011348303672]:0.20697651413881601,33[&rate=0.04794652951079869]:0.20697651413881601)[&rate=0.005746862116726…
tree STATE_894000 = ((1[&rate=0.05252633522318181]:3.2228476476589023,2[&rate=0.02233273833054153]:1.1128476476589029)[&rate=0.00354304704895207]:1.8951014208471761,(((3[&rate=0.01444799709492111]:2.7404900492693614,((((((4[&rate=0.008474693675072748]:5.419589551325252,(((((7[&rate=0.04462966986494276]:0.3944205468312738,32[&rate=0.20263593729793025]:0.3944205468312738)[&rate=0.049691916113926184…
tree STATE_895000 = ((1[&rate=0.03790658412649421]:2.4911607903483954,2[&rate=0.0031360141283840034]:0.381160790348396)[&rate=0.0028309354932773566]:2.626788278157683,(((3[&rate=0.008350393902185461]:2.7404900492693614,((((((4[&rate=0.007445977008065392]:6.2126110103467695,((((((7[&rate=0.07532040330870031]:0.5825323709355139,33[&rate=0.03163817401123172]:0.5825323709355139)[&rate=0.0057094996309…
tree STATE_896000 = ((1[&rate=0.041396388552215425]:3.2793244435804496,2[&rate=0.004039533045206373]:1.1693244435804502)[&rate=0.03414769499124011]:1.8386246249256288,(((3[&rate=0.009395515009644993]:2.6841538830708984,(((((((4[&rate=0.00872137377226718]:6.998181737977951,(((((((7[&rate=0.08130363590487054]:0.5763568779392756,33[&rate=0.011132524438594428]:0.5763568779392756)[&rate=0.007068243369…
tree STATE_897000 = ((1[&rate=0.02211638890564988]:2.7862357500222146,2[&rate=0.003794556590774885]:0.6762357500222151)[&rate=0.019001644138552175]:2.097492231468891,(((3[&rate=0.0056691441649024754]:2.6841538830708984,(((((((4[&rate=0.006486268950681165]:5.736460984564442,(((((((7[&rate=0.045799363053619764]:0.6392333063375908,33[&rate=0.0029664441083449935]:0.6392333063375908)[&rate=0.002061912…
tree STATE_898000 = ((1[&rate=0.0453359486394971]:3.3477885394578166,2[&rate=0.0039034242496103883]:1.2377885394578172)[&rate=0.020033170075143665]:3.036570634670973,(((3[&rate=0.007858556262576536]:2.6841538830708984,((((((((4[&rate=0.00815065549913434]:5.677901118500682,((((((7[&rate=0.003003253411166826]:0.6392333063375908,32[&rate=0.07691241559776696]:0.6392333063375908)[&rate=0.0061516592511…
tree STATE_899000 = ((1[&rate=0.05189178193453732]:2.7426038747638657,2[&rate=0.013447071394803873]:0.6326038747638663)[&rate=0.02655025495053658]:3.641755299364924,(((3[&rate=0.013070021016207042]:2.305931369882387,((((((4[&rate=0.019008968408275102]:5.931114694222593,(((((((7[&rate=0.005595480803600286]:0.771806344188402,32[&rate=0.059620969916838115]:0.771806344188402)[&rate=0.0100773208950325…
tree STATE_900000 = ((1[&rate=0.043301830369715834]:3.1948751500272223,2[&rate=0.0017907157339581235]:1.084875150027223)[&rate=0.02129791181410169]:3.189484024101567,(((3[&rate=0.009581150062805214]:3.692142815021384,(((((4[&rate=0.008033039981409995]:5.827517636016196,((((((((7[&rate=0.0034219799458850455]:0.038034629876648296,32[&rate=0.0550660681785534]:0.038034629876648296)[&rate=0.0323499352…
tree STATE_901000 = ((1[&rate=0.037230417567187514]:2.992271134584385,2[&rate=0.004567681996078213]:0.8822711345843857)[&rate=0.010486155068773246]:2.6451790821731436,(((3[&rate=0.010196583244657607]:3.0079431437432973,(((((4[&rate=0.008764784436500694]:6.734327502375496,((((((((7[&rate=0.14994859648664932]:0.9984810817369194,33[&rate=0.03890576858843778]:0.9984810817369194)[&rate=0.0289850474008…
tree STATE_902000 = ((1[&rate=0.0393762490144406]:2.992271134584385,2[&rate=0.005605316247291535]:0.8822711345843857)[&rate=0.012360996344233783]:4.534862178192334,(((3[&rate=0.02084776028399612]:3.750944693161763,((((((4[&rate=0.011422487590060627]:6.734327502375496,(((((((7[&rate=0.030912793995922925]:0.09652060243455907,33[&rate=0.040957764972664]:0.09652060243455907)[&rate=0.01723170029734704…
tree STATE_903000 = ((1[&rate=0.06166222677091486]:2.7444695929731964,2[&rate=0.00389341546670291]:0.6344695929731969)[&rate=0.012436436353694102]:4.782663719803523,(((3[&rate=0.012436436353694102]:3.750944693161763,(((((4[&rate=0.008751890276516258]:6.734327502375496,(((((((7[&rate=0.0062962484520717316]:0.40948479725283704,33[&rate=0.02045873629797612]:0.40948479725283704)[&rate=0.0101299470022…
tree STATE_904000 = ((1[&rate=0.050446832813671114]:2.7444695929731964,2[&rate=0.009363535848907648]:0.6344695929731969)[&rate=0.011337236113560686]:5.799086142096137,(((3[&rate=0.011337236113560686]:3.750944693161763,((((((4[&rate=0.007695516926396932]:5.999548484210642,(((((7[&rate=0.12683673249770697]:0.06463687919234573,33[&rate=0.02744491612042437]:0.06463687919234573)[&rate=0.09653209606194…
tree STATE_905000 = ((1[&rate=0.06547271157594242]:2.7444695929731964,2[&rate=0.012042936564147306]:0.6344695929731969)[&rate=0.008787119900669145]:1.8356698274279921,(((3[&rate=0.013291580679307444]:3.750944693161763,((((((4[&rate=0.008787119900669145]:5.179147198273274,(((((7[&rate=0.005841162103293273]:0.3969503896448856,33[&rate=0.08100336655201949]:0.3969503896448856)[&rate=0.053375003414928…
tree STATE_906000 = ((1[&rate=0.06000866536681509]:2.1099999999999994,2[&rate=0.012773736407747652]:0.0)[&rate=0.009720162268554457]:2.3959709093193453,(((3[&rate=0.01092516744488456]:4.063042131103778,(((((((4[&rate=0.009420253944421421]:5.468301621339137,(((((7[&rate=0.006349134588314277]:0.5106615670244032,33[&rate=0.06989316931006244]:0.5106615670244032)[&rate=0.047545817647979396]:0.41583781…
tree STATE_907000 = ((1[&rate=0.0615709845981713]:2.1709808746754575,2[&rate=0.03647621262671208]:0.0609808746754581)[&rate=0.009383936909937657]:2.334990034643887,(((3[&rate=0.013063946668936243]:4.063042131103778,(((((((4[&rate=0.008794204736973914]:5.0916152852434,((((((7[&rate=0.005809065028221982]:0.10295160308054463,33[&rate=0.007912215462446177]:0.10295160308054463)[&rate=0.049439094108518…
tree STATE_908000 = ((1[&rate=0.059343271888943755]:2.1099999999999994,2[&rate=0.029101611267154267]:0.0)[&rate=0.024579071678455557]:2.3959709093193453,(((3[&rate=0.013992866057963387]:3.258940156207835,(((((((4[&rate=0.010568318106365703]:4.571176442658121,((((((7[&rate=0.01735496179510126]:0.183980660816367,33[&rate=0.030224733163054327]:0.183980660816367)[&rate=0.012725837122340208]:0.9870790…
tree STATE_909000 = ((1[&rate=0.02487063018890488]:2.679667617498083,2[&rate=0.078278735171398]:0.5696676174980837)[&rate=0.003920627434918584]:1.8263032918212616,(((3[&rate=0.006587942029997282]:3.258940156207835,((((((4[&rate=0.011184441618903465]:4.996141673354661,((((((7[&rate=0.012124498290562441]:0.08869672196186684,33[&rate=0.03094086771595996]:0.08869672196186684)[&rate=0.0156674378952809…
tree STATE_910000 = ((1[&rate=0.07860305078309836]:2.679667617498083,2[&rate=0.05953128763985226]:0.5696676174980837)[&rate=0.014146721941557465]:1.8263032918212616,(((3[&rate=0.0073922953509405]:3.258940156207835,(((((4[&rate=0.006542503785096553]:6.494459008062542,((((((7[&rate=0.07860305078309836]:0.4791877926049182,33[&rate=0.015535021185145997]:0.4791877926049182)[&rate=0.017315224341271973]…
tree STATE_911000 = ((1[&rate=0.03155443026605682]:2.8056516433756116,2[&rate=0.05044886948797303]:0.6956516433756121)[&rate=0.01459044004234887]:1.7003192659437332,(((3[&rate=0.00768504575651719]:3.258940156207835,(((((4[&rate=0.021667288021474]:6.312240064904568,((((((7[&rate=0.07462646238453853]:1.0649444139174875,(32[&rate=0.10360687250004749]:0.4791877926049182,33[&rate=0.034479216204511234]…
tree STATE_912000 = ((1[&rate=0.03275452240495419]:3.0644581273460147,2[&rate=0.052196101551537914]:0.9544581273460153)[&rate=0.015555838297492354]:3.1872019019477733,(((3[&rate=0.008161635445036295]:3.4620153132727154,(((((4[&rate=0.015555838297492354]:5.930596918373343,(((((7[&rate=0.07592363988522297]:0.18817003269314725,32[&rate=0.10393294251889298]:0.18817003269314725)[&rate=0.04022614042569…
tree STATE_913000 = ((1[&rate=0.025623974137395113]:4.319588699855956,2[&rate=0.02205755087258736]:2.2095886998559564)[&rate=0.017232516565703876]:2.2349667140283103,(((3[&rate=0.008978549546580186]:2.9121935641382493,(((((4[&rate=0.011675285089956761]:5.930596918373343,(((((7[&rate=0.16490138824431055]:1.9771077319451962,(32[&rate=0.12648852318263934]:0.6343326570114165,33[&rate=0.01133212096878…
tree STATE_914000 = ((1[&rate=0.026674654252107972]:4.199929443793465,2[&rate=0.021458087678933094]:2.0899294437934657)[&rate=0.001778126752322445]:0.35425149965482206,(((3[&rate=0.00451606720195177]:2.916253759431214,((((4[&rate=0.01044303902236474]:5.80347196499898,((((((7[&rate=0.20921602324534214]:1.9771077319451962,13[&rate=0.01992381297328651]:1.9771077319451962)[&rate=0.02308717134961152]:…
tree STATE_915000 = ((1[&rate=0.02239322993955064]:3.5035425110480958,2[&rate=0.017705125270680987]:1.3935425110480963)[&rate=7.161555001134717E-4]:1.0506384324001914,(((3[&rate=0.003292189445178582]:2.916253759431214,(((((4[&rate=0.008137321011069131]:5.80347196499898,(((7[&rate=0.020187244643716348]:2.8589269135300412,(11[&rate=0.10121878160863233]:1.645581509434468,(13[&rate=0.0163425654935660…
tree STATE_916000 = ((1[&rate=0.023360324609035057]:3.5035425110480958,2[&rate=0.01809612700761911]:1.3935425110480963)[&rate=0.029349960203648672]:0.9092233548370956,(((3[&rate=0.0034842639242030583]:2.916253759431214,((((((4[&rate=0.00845208979879747]:5.80347196499898,((((7[&rate=0.02584733311533839]:2.8060202982340137,(11[&rate=0.09537448869818717]:1.1295162104552645,((((16[&rate=0.00589993331…
tree STATE_917000 = ((1[&rate=0.021931857879092517]:3.410612869782952,2[&rate=0.009746841836706523]:1.3006128697829524)[&rate=0.02247683985271023]:1.0021529961022395,(((3[&rate=0.006525987060772749]:2.916253759431214,(((((4[&rate=0.010427231297536725]:5.367103231512516,((((7[&rate=0.02934889954708995]:2.319516210455266,(((16[&rate=0.030805617330144242]:0.0,((((21[&rate=0.01574103001244289]:0.8388…
tree STATE_918000 = ((1[&rate=0.022255335514651448]:4.097566102718048,2[&rate=0.0063533683696464045]:1.9875661027180485)[&rate=0.11942338149003293]:0.3151997631671435,(((3[&rate=0.004466118626214131]:2.916253759431214,((((((4[&rate=0.00660705150597678]:4.7696836969722725,(12[&rate=0.016273053081693304]:1.3369113976531573,(((14[&rate=0.3348832030852146]:0.2624968753784849,(19[&rate=0.0271837757185…
tree STATE_919000 = ((1[&rate=0.01864817225187569]:3.8550978989976272,2[&rate=0.009125203566879507]:1.7450978989976278)[&rate=0.04103154779447782]:0.5576679668875641,(((3[&rate=0.0068915589559601165]:3.864222691630772,(((((4[&rate=0.008837208608132113]:5.7529910841625025,((7[&rate=0.03704762571999992]:2.6921338306136526,((13[&rate=0.025255429092231586]:1.2886336677064705,((30[&rate=0.070284709835…
tree STATE_920000 = ((1[&rate=0.01765683888902347]:3.8550978989976272,2[&rate=0.017223686891835645]:1.7450978989976278)[&rate=0.05348501919750588]:0.5576679668875641,(((3[&rate=0.005870623511984843]:3.864222691630772,(((((4[&rate=0.010430704400109096]:5.786979619052627,(((7[&rate=0.01406502006897327]:2.7167282752097,11[&rate=0.065720371142376]:1.526728275209699)[&rate=0.026187181765042696]:1.6902…
tree STATE_921000 = ((1[&rate=0.01867234485136484]:3.017899645252186,2[&rate=0.01867234485136484]:0.9078996452521864)[&rate=0.0056635595360658994]:1.3948662206330056,(((3[&rate=0.006433412931916861]:4.261327749434599,(((((4[&rate=0.01122005575594979]:6.720431038968844,(((7[&rate=0.0021742982221431497]:1.565482331228143,11[&rate=0.06905781055234213]:0.3754823312281417)[&rate=0.030877139122921313]:…
tree STATE_922000 = ((1[&rate=0.02487572747581019]:3.363728107156547,2[&rate=0.017617891097398274]:1.2537281071565474)[&rate=0.01806021225843563]:1.7551919768973363,(((3[&rate=0.004888448546519274]:2.608984310071307,(((((4[&rate=0.010400804936349577]:7.419007496248156,(((7[&rate=0.003460024246075783]:1.565482331228143,11[&rate=0.06818625335811189]:0.3754823312281417)[&rate=0.04864000061409685]:4.…
tree STATE_923000 = ((1[&rate=0.013659780314038097]:4.043055935599071,2[&rate=0.039553719302710295]:1.9330559355990715)[&rate=0.02466439723873726]:1.291720288192856,(((3[&rate=0.005154795294350632]:2.854624758890779,((((4[&rate=0.010542903322233716]:5.953120477128266,(((7[&rate=0.12357692354020502]:2.4139058990865863,11[&rate=0.0626447923171453]:1.223905899086585)[&rate=0.02647791650776291]:1.422…
tree STATE_924000 = ((1[&rate=0.0127935277020306]:4.044130360770431,2[&rate=0.0229000608706482]:1.9341303607704319)[&rate=0.028219241924274375]:1.0814182798746756,(((3[&rate=0.006227194876100675]:2.6640833249852207,(((((4[&rate=0.012124856450523434]:4.959372893435752,(12[&rate=0.12272050906483542]:0.7108882505471641,(((14[&rate=0.06429621592007996]:0.2709436207716962,(19[&rate=0.02821924192427437…
tree STATE_925000 = ((1[&rate=0.008910244490516965]:3.0664390280789675,2[&rate=0.016778366772200286]:0.9564390280789681)[&rate=0.022157001674430975]:2.0387230177884703,(((3[&rate=0.004073494432728811]:2.809276513496677,(((((4[&rate=0.017205803326880084]:4.945084228679779,(12[&rate=0.10406547059482835]:1.094216635387589,(((14[&rate=0.10406547059482835]:0.299839136541717,(19[&rate=0.021055028155289…
tree STATE_926000 = ((1[&rate=0.03973883049719986]:3.3759545727054743,2[&rate=0.02433419048078396]:1.2659545727054748)[&rate=0.027377233001790867]:1.8601634947808208,((((3[&rate=0.010835531062188163]:2.6194706158123253,(((((4[&rate=0.010241665711083743]:3.7204506015999463,((12[&rate=0.10836133900031518]:0.43735410283465725,((14[&rate=0.11498873622596603]:0.544155265542539,(19[&rate=0.025503775733…
tree STATE_927000 = ((1[&rate=0.0780342850845806]:2.182385928188893,2[&rate=0.020856336464008866]:0.07238592818889344)[&rate=0.020326326366805016]:3.046609657839987,((((3[&rate=0.0078008029997534934]:2.6134799587788464,(((((4[&rate=0.0169818607488225]:4.496365540670801,((12[&rate=0.27756735749481126]:0.3836370344511657,15[&rate=0.009372719541303058]:2.953637034451166)[&rate=0.05051107916073168]:0…
tree STATE_928000 = ((1[&rate=0.04933162257963725]:2.182385928188893,2[&rate=0.007754860690650552]:0.07238592818889344)[&rate=0.02233042237064909]:3.046609657839987,(((3[&rate=0.009348445068307608]:2.6134799587788464,((((4[&rate=0.01885738985195887]:5.981349086636218,((7[&rate=0.01513062029720502]:3.3318829532537286,(11[&rate=0.13078612927501138]:1.5169668289621683,(((13[&rate=0.00962695058111033…
tree STATE_929000 = ((1[&rate=0.047836421963318575]:2.703672274342601,2[&rate=0.009455812327625431]:0.5936722743426017)[&rate=0.0037285768055501252]:2.6011665325867384,(((3[&rate=0.010876367006993716]:3.452724554990965,(((((4[&rate=0.02226336189713138]:6.527367162514999,(((7[&rate=0.03459478992827616]:3.346151492375874,(11[&rate=0.11721297546718815]:1.374145589763966,((13[&rate=0.0117645514603469…
tree STATE_930000 = ((1[&rate=0.041702484263102864]:3.1822684550416867,2[&rate=0.00808209335220975]:1.0722684550416872)[&rate=0.009565890422942251]:1.9750174835701557,(((3[&rate=0.009312139494329755]:3.3851084617807814,(((((4[&rate=0.010880854728277128]:6.527367162514999,(((((7[&rate=0.02393236486022905]:0.9792426210582086,(32[&rate=0.015442681963616854]:0.4553679718421151,(33[&rate=0.01287685613…
tree STATE_931000 = ((1[&rate=0.04607987807676763]:3.1822684550416867,2[&rate=0.025212807755351837]:1.0722684550416872)[&rate=0.01265551508044716]:1.9750174835701557,(((3[&rate=0.012360382159303598]:3.3851084617807814,(((((4[&rate=0.013253130978424121]:7.450797758670248,(((((7[&rate=0.02426661716308377]:0.32499917104747666,(33[&rate=0.0164277032075984]:0.27322895900586985,37[&rate=0.0872819344292…
tree STATE_932000 = ((1[&rate=0.04098982998853289]:3.1822684550416867,2[&rate=0.02441664226149043]:1.0722684550416872)[&rate=0.014818472291214491]:1.9750174835701557,(((3[&rate=0.014507404967122947]:2.629024267978494,((((((4[&rate=0.015446133303909893]:7.100110511940667,(((((((7[&rate=0.010233749647973541]:0.27322895900586985,37[&rate=0.08785882247107613]:0.27322895900586985)[&rate=0.017717426574…
tree STATE_933000 = ((1[&rate=0.018954837470242073]:3.8418607925103245,2[&rate=0.018534252316777456]:1.731860792510325)[&rate=0.00992946729336458]:1.3042208034274978,(((3[&rate=0.009398822670701358]:3.4802019351991618,((((((4[&rate=0.00992946729336458]:7.091697433703011,((((7[&rate=0.04659195869685437]:0.36077892443739046,32[&rate=0.12031334851751192]:0.36077892443739046)[&rate=0.0028119281877539…
tree STATE_934000 = ((1[&rate=0.01806285683534672]:3.8418607925103245,2[&rate=0.011124931023798489]:1.731860792510325)[&rate=0.008969588264891467]:1.3042208034274978,(((3[&rate=0.014955048280020923]:3.3912342362018393,((((((4[&rate=0.008717427246904254]:6.730251897637096,(((((7[&rate=0.0023956337998638573]:0.45118126663992086,32[&rate=0.13278863505230362]:0.45118126663992086)[&rate=0.013582924070…
tree STATE_935000 = ((1[&rate=0.02208422332634012]:2.366265094968192,2[&rate=0.00578501286398392]:0.2562650949681924)[&rate=0.013923770611094207]:3.3897176320803055,(((3[&rate=0.009304075415368554]:3.3912342362018393,(((((4[&rate=0.010652072822566472]:7.07791975906213,((((7[&rate=0.010652072822566472]:1.4907201926512457,32[&rate=0.1171416839759162]:1.4907201926512457)[&rate=0.016665637652767393]:…
tree STATE_936000 = ((1[&rate=0.02228169233648341]:5.150488243292784,2[&rate=0.005897574715131872]:3.040488243292785)[&rate=0.05835470874082172]:0.605494483755713,(((3[&rate=0.012542933275475792]:3.1799801971014645,(((((4[&rate=0.010808143204496341]:6.795981058716674,((((7[&rate=0.010808143204496341]:3.472268253468652,((11[&rate=0.12601815884941414]:1.352749638356375,30[&rate=0.03238122612756336]…
tree STATE_937000 = ((1[&rate=0.01647617775289144]:3.791511742396864,2[&rate=0.01731504885596928]:1.6815117423968644)[&rate=0.012852201930595225]:1.9644709846516335,(((3[&rate=0.008462452513993985]:3.134415235407829,(((((4[&rate=0.010215146427086241]:6.795981058716674,(((((7[&rate=0.007120898054262439]:2.8081311737122974,(11[&rate=0.12285339518735626]:1.1261136408152659,30[&rate=0.025415630754379…
tree STATE_938000 = ((1[&rate=0.01974003716651239]:3.9649267561766095,2[&rate=0.02264966540529421]:1.85492675617661)[&rate=0.017200984220897733]:1.6918050022154532,(((3[&rate=0.010782295805461183]:2.934900105524001,(((((4[&rate=0.014343864152009281]:7.643884269359454,((((((7[&rate=0.01235960379224831]:2.682369678798519,30[&rate=0.029497285058217727]:4.702369678798519)[&rate=0.02264966540529421]:0…
tree STATE_939000 = ((1[&rate=0.013135665233825386]:2.748119597205438,2[&rate=0.02297299630691981]:0.6381195972054385)[&rate=0.014289071655243055]:2.0611533053442983,(((3[&rate=0.010983103802806643]:2.934900105524001,(((((4[&rate=0.00946992321195633]:7.643884269359454,((((((7[&rate=0.016466918911528985]:1.9551892787120053,11[&rate=0.10313740380242344]:0.765189278712004)[&rate=0.02297299630691981]…
tree STATE_940000 = ((1[&rate=0.016631291542850393]:3.795122956365198,2[&rate=0.019911354402356665]:1.6851229563651984)[&rate=0.025684082754413088]:1.0141499461845385,(((3[&rate=0.010198847023342825]:2.934900105524001,(((((4[&rate=0.006743710452948869]:7.600000000000001,5[&rate=0.03297218480424763]:0.0)[&rate=0.019032045839199454]:0.054503685522625744,((((7[&rate=0.013565790760673081]:1.955189278…
tree STATE_941000 = ((1[&rate=0.01879331056483535]:3.7974947355584234,2[&rate=0.02167284115337365]:1.687494735558424)[&rate=0.016286913861713895]:0.9521513635110352,(((3[&rate=0.0120683962937729]:2.9029834227682443,(((((4[&rate=0.009741212204575949]:6.767799995271766,(((((7[&rate=0.0018420590668980841]:1.9315560819185507,11[&rate=0.12688693167688922]:0.7415560819185494)[&rate=0.017679130263611304…
tree STATE_942000 = ((1[&rate=0.01883667659533341]:3.599147853367519,2[&rate=0.021500576728203213]:1.4891478533675198)[&rate=0.028850476493271944]:1.6809921606879712,(((3[&rate=0.01165918723359146]:2.9133959779069514,(((((4[&rate=0.009499861878046354]:6.841292863403297,((((7[&rate=0.029536474998920176]:1.9392662179185507,11[&rate=0.14905006248454566]:0.7492662179185494)[&rate=0.04593436248723718]…
tree STATE_943000 = ((1[&rate=0.007828997666734928]:4.352290398960349,2[&rate=0.01769962173778359]:2.2422903989603498)[&rate=0.03095696714052875]:0.24770181765588717,(((3[&rate=0.01281842226330525]:2.9052358196898,(((((4[&rate=0.010193485437470161]:6.786307334164807,((((7[&rate=0.0024073645209117013]:1.9392662179185507,11[&rate=0.4160792569298053]:0.7492662179185494)[&rate=0.04928821714504964]:0.…
tree STATE_944000 = ((1[&rate=0.010425898686637375]:4.655698764431776,(((3[&rate=0.0037479556784738087]:2.9052358196898,(((((4[&rate=0.01310832039306058]:6.701687223400167,((((7[&rate=0.01667057298147106]:1.558220177700207,11[&rate=0.32735146171568213]:0.36822017770020565)[&rate=0.004178507656974774]:0.57540408055171,30[&rate=0.01808200514495984]:4.1536242582519165)[&rate=0.013727482435022607]:0.…
tree STATE_945000 = ((1[&rate=0.007837853582171418]:4.727016900955121,(((3[&rate=0.0035290209235477113]:2.9052358196898,(((((4[&rate=0.011497372596268438]:6.9371960290181285,(((((7[&rate=0.015384390926605386]:1.391814342049134,11[&rate=0.5670070802485621]:0.20181434204913273)[&rate=0.06417799599179773]:0.1317584052764218,30[&rate=0.01577212028118443]:3.5435727473255554)[&rate=0.012495949509957631…
tree STATE_946000 = (1[&rate=0.02457749739847906]:4.759168989257354,(2[&rate=0.018143011486292798]:2.3593400541488663,(((3[&rate=0.03244372439151556]:2.9052358196898,(((((4[&rate=0.012026285075197696]:6.353343246158431,((((7[&rate=0.012713218987145487]:1.8559570134390775,(11[&rate=0.5781909165674625]:0.21870009129505874,30[&rate=0.01646367827096472]:3.4287000912950596)[&rate=0.06638115049752569]:…
tree STATE_947000 = (1[&rate=0.013639385365594243]:4.759168989257354,(2[&rate=0.01767467905137071]:2.5899154126419646,(((3[&rate=0.00884270624230228]:3.399312486221639,((((((4[&rate=0.0027995468418639674]:5.201214900151971,((((7[&rate=0.03216209547939625]:0.3910333794030585,33[&rate=0.009454836159962633]:0.3910333794030585)[&rate=0.013983276738080322]:0.9700134975427268,32[&rate=0.045129581000499…
tree STATE_948000 = ((1[&rate=0.015547516080342412]:4.699915412641964,(((3[&rate=0.005034969368666605]:3.399312486221639,((((((4[&rate=0.0040867555691001065]:5.466070157079354,(((((7[&rate=0.06530309298163775]:0.6899495288995432,32[&rate=0.050835975664733]:0.6899495288995432)[&rate=0.032527511089431034]:0.0019617813924064365,33[&rate=0.01158825896302599]:0.6919113102919496)[&rate=0.04164753201180…
tree STATE_949000 = (1[&rate=0.016496764009050945]:4.759168989257354,(2[&rate=0.014642222725468374]:2.5901733378715903,(((3[&rate=0.021749445390478964]:2.3001899358713658,(((((((4[&rate=0.004648722376535589]:5.587135793828775,(((((7[&rate=0.022188017978665816]:0.11715532100187076,33[&rate=0.00776767249302514]:0.11715532100187076)[&rate=0.03321195340540901]:0.3733733394400751,32[&rate=0.0244755137…
tree STATE_950000 = ((1[&rate=0.013107968547779094]:4.69281048631008,(((3[&rate=0.018734860066132935]:2.3001899358713658,((((((4[&rate=0.002848876946464385]:5.587135793828775,((7[&rate=0.018734860066132935]:2.1866654521053697,(((((16[&rate=0.04573342149376191]:0.851882760155771,((((21[&rate=0.007787306208292504]:3.977200988962954,25[&rate=0.003615660404976584]:6.217200988962954)[&rate=0.024787732…
tree STATE_951000 = (1[&rate=0.018269434621385732]:4.737785907249453,(2[&rate=0.013490399362915951]:2.5614612055742043,(((3[&rate=0.034034475562751916]:2.282163106091396,((((((4[&rate=0.003942414782988863]:5.5716981378268216,((7[&rate=0.011281811786692325]:2.4501868635236086,((11[&rate=0.512032085742019]:0.42834384814527127,30[&rate=0.02540889529275454]:3.638343848145272)[&rate=0.0243554953385688…
tree STATE_952000 = ((1[&rate=0.020039203900780376]:3.2002577814885242,2[&rate=0.03653455375771386]:1.0902577814885248)[&rate=0.01063973738248421]:1.5375281257609288,(((3[&rate=0.03653455375771386]:2.3396043816681384,((((((4[&rate=0.005112691725380523]:5.5716981378268216,((7[&rate=0.026449753867372534]:2.2973806979361804,((11[&rate=0.5003215400717413]:0.31243488648257056,30[&rate=0.02869499744488…
tree STATE_953000 = ((1[&rate=0.015637139839011546]:3.2002577814885242,2[&rate=0.040707377336853166]:1.0902577814885248)[&rate=0.006524890637695379]:1.5375281257609288,(((3[&rate=0.020273909048531904]:2.3396043816681384,((((((4[&rate=0.002788079700725606]:5.648290943721587,((7[&rate=0.023542013028965043]:2.4433750470519335,(13[&rate=0.007135764771651604]:2.000760048358959,(32[&rate=0.012852667521…
tree STATE_954000 = ((1[&rate=0.025847768469051725]:3.2002577814885242,2[&rate=0.008346258761254976]:1.0902577814885248)[&rate=0.007654307860606402]:1.6661692754244442,(((3[&rate=0.008346258761254976]:2.3396043816681384,((((((4[&rate=0.002938565222930795]:5.648290943721587,((7[&rate=0.026473070005391626]:2.537801298526297,(13[&rate=0.022358071221312836]:2.000760048358959,(32[&rate=0.1629971476134…
tree STATE_955000 = ((1[&rate=0.02471473276628055]:3.474975002094112,2[&rate=0.004963182659300769]:1.3649750020941127)[&rate=0.0072721735822272445]:0.9465154427170219,(((3[&rate=0.008266217077441355]:3.324570928324057,(((((((4[&rate=0.0027778639839770663]:4.701123397881826,(((7[&rate=0.02189252609892172]:1.7874589539321164,(32[&rate=0.08663932172050706]:1.2887270291104933,33[&rate=0.0545542823996…
tree STATE_956000 = ((1[&rate=0.03282956909982414]:4.00078374281231,2[&rate=0.007124498402142903]:1.8907837428123102)[&rate=0.04623378884667192]:0.6195221854860122,(((3[&rate=0.013213052472617516]:3.324570928324057,(((((4[&rate=0.004261191440737997]:4.701123397881826,((((7[&rate=0.02652018353610193]:0.8967152144619455,32[&rate=0.08690921765716512]:0.8967152144619455)[&rate=0.01882469344797672]:0.…
tree STATE_957000 = ((1[&rate=0.02292060408635815]:3.755420213119038,2[&rate=0.005695748601825518]:1.6454202131190385)[&rate=0.08000772811376151]:0.8648857151792839,(((3[&rate=0.0032432426844790437]:3.2862561547996663,(((((4[&rate=0.0032432426844790437]:4.646352858319119,(((7[&rate=0.07754211969605164]:0.41737528554626024,13[&rate=0.02967926736127162]:0.41737528554626024)[&rate=0.0401741201631346…
tree STATE_958000 = ((1[&rate=0.02382167712437489]:3.755420213119038,2[&rate=0.0057134992560316745]:1.6454202131190385)[&rate=0.08082636201552403]:0.8648857151792839,(((3[&rate=0.024959709105313106]:3.2862561547996663,(((((4[&rate=0.004008120022506824]:7.3405397099476986,(((((7[&rate=0.04122490379613264]:0.41737528554626024,13[&rate=0.06252807041617241]:0.41737528554626024)[&rate=0.04122490379613…
tree STATE_959000 = ((1[&rate=0.02089260942805583]:2.6998664207272043,2[&rate=0.0037887539535555693]:0.5898664207272049)[&rate=0.06773683992981508]:1.9356846765750504,(((3[&rate=0.007011995006191466]:3.1921826669964233,((((((4[&rate=0.005269058900009442]:5.022172696746608,(((7[&rate=0.011658550369824836]:1.6740957700595267,13[&rate=0.009459295615988001]:1.6740957700595267)[&rate=0.039018884332242…
tree STATE_960000 = ((1[&rate=0.02012545894978592]:2.6998664207272043,2[&rate=0.0037403401809999143]:0.5898664207272049)[&rate=0.06232807440763832]:2.019485647659515,(((3[&rate=0.006861392754546406]:2.5833590709158045,(((((4[&rate=0.0024732762187604203]:5.108626579926074,((((7[&rate=0.04416761617002012]:1.6740957700595267,(32[&rate=0.08849867235911589]:0.3266220949296823,33[&rate=0.07238161280834…
tree STATE_961000 = ((1[&rate=0.035161136537630165]:2.8307537008899075,2[&rate=0.04437835090131014]:0.7207537008899081)[&rate=0.02085721844065381]:1.8885983674968116,(((3[&rate=0.009941661702981955]:3.168539687663987,(((((4[&rate=0.003071120951652801]:5.108626579926074,(((((7[&rate=0.05670232456550911]:0.3266220949296823,33[&rate=0.0788062416471104]:0.3266220949296823)[&rate=0.027872242996817658]…
tree STATE_962000 = ((1[&rate=0.015643494984159484]:3.539470768106895,2[&rate=0.07527676690207627]:1.4294707681068957)[&rate=0.013745946052394924]:1.179881300279824,(((3[&rate=0.005966126916116758]:2.4714121634446116,(((4[&rate=0.013745946052394924]:6.454361401419309,((((((7[&rate=0.11671117873508065]:0.3266220949296823,33[&rate=0.24848847084457323]:0.3266220949296823)[&rate=0.019519672012770422]…
tree STATE_963000 = ((1[&rate=0.029854056264190708]:3.223704893198864,2[&rate=0.01429698068918528]:1.1137048931988645)[&rate=0.01681941957617163]:1.8320459988688853,(((3[&rate=0.007345260708857732]:2.241292366349832,(((4[&rate=0.01681941957617163]:7.666923148095009,(((((7[&rate=0.10146211149853897]:0.40933527159518235,33[&rate=0.13363124686792602]:0.40933527159518235)[&rate=0.009319638009265217]:…
tree STATE_964000 = ((1[&rate=0.02692436814339699]:3.223704893198864,2[&rate=0.015986327488045925]:1.1137048931988645)[&rate=0.014153601513554812]:1.8320459988688853,(((3[&rate=0.005303737372241525]:1.9846104423501743,(((4[&rate=0.0047161227415750216]:7.720700405799327,(5[&rate=0.007018228024848716]:0.0,((((((7[&rate=0.057970750954900487]:1.2584665654319345,(13[&rate=0.00816264387644047]:0.409335…
tree STATE_965000 = ((1[&rate=0.014801922386836986]:3.5056557653596556,2[&rate=0.01273525235619253]:1.3956557653596562)[&rate=0.0071037625215375775]:1.5500951267080936,(((3[&rate=0.0071037625215375775]:3.6034583308093104,((((4[&rate=0.006400176979042391]:7.600000000000001,5[&rate=0.009110376137715702]:0.0)[&rate=0.021435648709911596]:0.009555271629047013,((((((7[&rate=0.04555891258534838]:0.60726…
tree STATE_966000 = ((1[&rate=0.02194779087707893]:3.8418526360700582,2[&rate=0.014081568493816565]:1.7318526360700588)[&rate=0.007456557908912702]:1.5175359040828198,(((3[&rate=0.006216683664532924]:3.3708561384847613,(((((4[&rate=0.005573780898449588]:7.646083230748154,5[&rate=0.004181306434526046]:0.04608323074815246)[&rate=0.015482860849259445]:0.07999673017693709,(((((((7[&rate=0.02149295215…
tree STATE_967000 = (1[&rate=0.006954606721345696]:6.580245997023546,(2[&rate=0.014227160304967507]:2.7815614125253987,(((3[&rate=0.005999379185045989]:2.38852433603882,(((((4[&rate=0.005011020170417514]:7.360104750455292,((((((7[&rate=0.0217484511866573]:1.2356545354539499,(13[&rate=0.04797627407611928]:1.2267408714836385,33[&rate=0.22847687281080745]:1.2267408714836385)[&rate=0.0157264107473394…
tree STATE_968000 = (1[&rate=0.008247067976091853]:5.837108766989644,(2[&rate=0.01574513824355256]:2.8008176700878664,(((3[&rate=0.007216486383256483]:2.38852433603882,(((((4[&rate=0.008247067976091853]:6.31307586436267,(((((7[&rate=0.273813976978837]:0.4610792406595401,33[&rate=0.034372502245791595]:0.4610792406595401)[&rate=0.017236882418077012]:1.2798134307027915,(13[&rate=0.01879966590523615]…
tree STATE_969000 = (1[&rate=0.00751247475410364]:5.098385533995824,(2[&rate=0.024787005614229748]:2.1716657125099275,(((3[&rate=0.007877625023136972]:1.7241890891225609,(((((4[&rate=0.008595120427547693]:7.2208647803279185,((((((7[&rate=0.10042344805431493]:0.7832096181515737,33[&rate=0.03626254649190055]:0.7832096181515737)[&rate=0.10042344805431493]:0.5253744552027513,13[&rate=0.03482274717688…
tree STATE_970000 = ((1[&rate=0.02313080931538565]:4.487580141964912,2[&rate=0.012737994732627439]:2.3775801419649127)[&rate=0.021697354693744588]:0.39297583569163663,(((3[&rate=0.007718165032704232]:1.7080889871358735,(((((4[&rate=0.011294656419731625]:7.317095049502662,((((((7[&rate=0.01310396232464878]:0.2701960151014795,33[&rate=0.027324402609602432]:0.2701960151014795)[&rate=0.08783742087038…
tree STATE_971000 = ((1[&rate=0.01514897095284104]:4.346109100932665,2[&rate=0.01514897095284104]:2.2361091009326657)[&rate=0.01920529995207197]:0.5343208040734595,(((3[&rate=0.02135961585658309]:1.7080889871358735,(((((4[&rate=0.013580393071340534]:7.042599399614623,(((((7[&rate=0.01397136310577276]:0.2506672575835438,33[&rate=0.044222213496635056]:0.2506672575835438)[&rate=0.0876150682630728]:2…
tree STATE_972000 = ((1[&rate=0.013270124207514456]:4.572757962408112,2[&rate=0.005850341850215886]:2.462757962408112)[&rate=0.017017124901632586]:0.307671942598013,(((3[&rate=0.019023353888501036]:1.6622024833478903,((((4[&rate=0.011476842153129102]:7.722487161786816,(5[&rate=0.06102263954862912]:0.004674633170502318,(((((7[&rate=0.012190860316734256]:1.685015571865005,33[&rate=0.041640843563699…
tree STATE_973000 = ((1[&rate=0.023785525094131846]:4.624430036628858,(((3[&rate=0.017553323527933415]:2.2339428540374726,((((((4[&rate=0.00929359846227745]:7.684856400530769,5[&rate=0.03382065754865974]:0.08485640053076793)[&rate=0.07560059584791844]:0.037630761256046696,(((((7[&rate=0.011320391261884074]:1.685015571865005,33[&rate=0.02050272484828299]:1.685015571865005)[&rate=0.0086208837277856…
tree STATE_974000 = ((1[&rate=0.022027123713403863]:4.1908496137077975,2[&rate=0.012525531465599319]:2.080849613707798)[&rate=0.02031873814605653]:0.7737865615452364,(((3[&rate=0.03150858017224955]:2.3773945902885885,((((((4[&rate=0.011770006155210745]:7.600000000000001,5[&rate=0.011770006155210745]:0.0)[&rate=0.07615336153468384]:0.12248716178681462,(((((7[&rate=0.043285887113163654]:0.044633837…
tree STATE_975000 = ((1[&rate=0.013485885544564239]:3.4461689139146685,2[&rate=0.012014009956227353]:1.336168913914669)[&rate=0.04418079808549811]:1.5184672613383654,(((3[&rate=0.03190064087165145]:2.3773945902885885,((((4[&rate=0.011276648739761846]:7.695496338866221,5[&rate=0.011276648739761846]:0.09549633886621933)[&rate=0.06944320293275608]:0.259361371477965,((((7[&rate=0.07770713351637065]:0…
tree STATE_976000 = ((1[&rate=0.01266854432109282]:4.489793529836781,2[&rate=0.021395305057961833]:2.379793529836782)[&rate=0.055173333473948136]:0.47484264541625265,(((3[&rate=0.022221961672269055]:3.24925575836275,(((((4[&rate=0.009961873702640138]:7.395722713717717,(((((7[&rate=0.013344234841490046]:0.6054247950185392,33[&rate=0.11503177391472934]:0.6054247950185392)[&rate=0.013683510973856063…
tree STATE_977000 = ((1[&rate=0.0424732035293103]:3.4609214651193767,2[&rate=0.009859122292695482]:1.3509214651193773)[&rate=0.057976114994540626]:1.797492711112099,(((3[&rate=0.005389815793954094]:3.24925575836275,((((((4[&rate=0.008192044990369277]:7.465786739866118,(((((7[&rate=0.011201442195968138]:0.6054247950185392,33[&rate=0.13706978556307087]:0.6054247950185392)[&rate=0.005003063328800345…
tree STATE_978000 = ((1[&rate=0.038794131034658584]:2.482114497050702,2[&rate=0.01677245387133242]:0.37211449705070265)[&rate=0.03386816865279664]:2.7762996791807737,(((3[&rate=0.006148896962430578]:2.9146005262973063,((((((4[&rate=0.008933687903763803]:6.547407334234286,((((7[&rate=0.011810701563582647]:0.7919792556930396,33[&rate=0.07780687989482299]:0.7919792556930396)[&rate=0.0208686496250242…
tree STATE_979000 = ((1[&rate=0.03754806917494385]:2.482114497050702,2[&rate=0.06644172971382462]:0.37211449705070265)[&rate=0.008486111901776151]:2.67130127122185,(((3[&rate=0.022336159205414458]:2.9146005262973063,((((((4[&rate=0.008486111901776151]:6.547407334234286,((((7[&rate=0.010600898167737995]:0.10076075561077147,33[&rate=0.03316399158582813]:0.10076075561077147)[&rate=0.0437606536850018…
tree STATE_980000 = ((1[&rate=0.019288516722636845]:2.482114497050702,2[&rate=0.00918418104704207]:0.37211449705070265)[&rate=0.03411707674791078]:2.67130127122185,(((3[&rate=0.020923915213895142]:3.3673939392789194,(((((((4[&rate=0.009468908760456796]:6.229870281067424,((((7[&rate=0.0363981215820429]:0.10076075561077147,33[&rate=0.04583921472197597]:0.10076075561077147)[&rate=0.04166057475216012…
[truncated: 9,021 more rows]
