# Supplementary material for: Species delimitation and coexistence in an ancient, depauperate vertebrate clade
Source: BMC Ecol Evol. 2022 Jul 12;22:90. doi: 10.1186/s12862-022-02043-4 (PMC9277872; doi:10.1186/s12862-022-02043-4)
Supplement: Supplementary file 3 — Additional file 3. Phylogenetic data. [file 12862_2022_2043_MOESM3_ESM.zip › Phylogeny/Bayesian time-calibrated/run1/coelotime1.xml.state]

<itsabeastystatewerein version='2.0' sample='10000000'>
<statenode id='Tree.t:coelacanths'>((0:2.9347947847442626,1:0.8247947847442632)65:1.8736760380763684,(((2:1.7110451197702403,(((((3:7.382069285792099,((((10:3.187474330640786,((13:0.879618002715798,18:11.099618002715797)117:1.0018551433421052,26:2.901473146057903)98:2.496001184582884)78:0.33397670251490297,30:4.71145103315569)107:0.8815453043518175,(((12:1.5514388733226632,32:1.5514388733226632)79:0.6754543667942379,36:2.226893240116901)85:1.6671732914004025,((((15:2.040592162586435,(((((((20:0.48744878869159614,24:2.7274487886915963)110:5.812286595021039,37:0.4797353837126348)80:1.3904862820072648,40:0.730221665719899)115:2.349308838456544,27:5.449530504176444)74:1.1715516508549797,64:0.041082155031425316)103:3.563802842176596,(((((((46:0.01620405258475799,48:0.01620405258475799)66:0.17712988115152584,(55:0.03120607245913476,62:0.03120607245913476)99:0.16212786127714907)124:0.20205467089120077,(47:0.10578901563786758,49:0.10578901563786758)113:0.289599588989617)89:0.2653656461057352,(((51:0.1672201132898259,57:0.1672201132898259)109:0.16590234418082517,(54:0.07486485040199753,61:0.07486485040199753)108:0.2582576070686535)94:0.2960109295744715,56:0.6291333870451226)102:0.031620863688097245)69:0.5348131097203037,(50:0.47900134415924,(52:0.008306839542242983,53:0.008306839542242983)77:0.470694504616997)72:0.7165660162942835)96:0.36265463768680206,(58:1.383775576094603,(59:0.3286254094204075,60:0.3286254094204075)81:1.0551501666741956)86:0.17444642204572247)95:0.581778001859675,63:0.0)92:1.4648849972080207)73:0.3835405567789145,45:0.8484255539869352)84:0.19216660859949997)127:1.8709492882485819,((((((16:0.41708214084134454,(19:1.6068636687549507,33:8.89686366875495)91:3.390218472086392)101:0.6243132231219803,(17:3.2888335498632983,((21:0.9417624242697045,22:9.921762424269705)118:6.197319576459154,28:0.3890820007288589)116:1.669751549134439)76:2.332561814100025)122:0.532299807091853,41:1.5736951710551779)125:3.931390960709873,38:0.8850861317650498)119:0.42223353073341485,39:1.3073196624984647)75:1.2624283327987342,35:2.069747995297199)121:0.34179345553781815)105:0.6193129130347934,34:3.0308543638698104)104:0.8081429170430035,(29:4.027681513183726,31:2.0076815131837265)71:1.3113157677290879)93:0.5750692506044892)70:1.698929805990204)112:0.7021842803045679,(11:0.9709267649063911,14:3.5409267649063914)87:2.754253852905684)68:1.0868886679800234)120:0.35499639211533207,4:0.13706567790742952)88:1.0925287654868328,((5:0.0,6:7.600000000000001)100:0.547334997794529,7:0.547334997794529)90:0.6822594455997333)111:0.08085251467641541,8:1.3104469580706777)82:0.16558235120973563,(9:0.1941118706755347,43:6.684111870675537)67:1.2819174386048786)83:1.0050158104898301)123:4.437187893948483,23:2.018233013718728)97:2.7570826611301698,((25:2.762408984935675,42:1.7124089849356707)126:1.142359890386338,44:0.04476887532201346)106:0.8705467995268847)114:0.033155147971733356)128:0.0</statenode>
<statenode id='diversificationRateFBD.t:coelacanths'>diversificationRateFBD.t:coelacanths[1 1] (0.0,Infinity): 0.0730006676343761 </statenode>
<statenode id='turnoverFBD.t:coelacanths'>turnoverFBD.t:coelacanths[1 1] (0.0,1.0): 0.9680511998117793 </statenode>
<statenode id='samplingProportionFBD.t:coelacanths'>samplingProportionFBD.t:coelacanths[1 1] (0.0,1.0): 0.02174323963918343 </statenode>
<statenode id='originFBD.t:coelacanths'>originFBD.t:coelacanths[1 1] (0.0,Infinity): 43.67749535447783 </statenode>
<statenode id='ucldMean.c:coelacanths'>ucldMean.c:coelacanths[1 1] (-Infinity,Infinity): 0.044226293347776335 </statenode>
<statenode id='ucldStdev.c:coelacanths'>ucldStdev.c:coelacanths[1 1] (0.0,Infinity): 1.0033134128572327 </statenode>
<statenode id='rateCategories.c:coelacanths'>rateCategories.c:coelacanths[128 1] (0,127): 53 28 1 32 34 5 14 109 120 2 94 19 36 67 5 93 55 36 30 82 14 95 30 15 62 103 89 59 44 21 65 96 81 18 70 69 51 124 47 116 80 127 40 5 45 107 76 56 8 10 4 22 109 33 53 61 8 32 12 20 34 8 98 117 89 72 1 70 71 14 110 62 37 49 50 108 41 34 102 96 102 19 64 109 57 31 113 41 123 9 75 68 103 89 39 4 33 4 63 80 69 92 122 7 124 113 124 102 92 36 74 122 70 12 102 84 90 58 0 97 85 60 120 71 92 22 24 109 </statenode>
</itsabeastystatewerein>
<!--
{"operators":[
{"id":"originScalerFBD.t:coelacanths","p":0.8411722676752016,"accept":44062,"reject":179736,"acceptFC":43982,"rejectFC":179140,"rejectIv":79655,"rejectOp":0},
{"id":"divRateScalerFBD.t:coelacanths","p":0.5711451785169841,"accept":179540,"reject":567052,"acceptFC":178473,"rejectFC":565856,"rejectIv":0,"rejectOp":0},
{"id":"turnoverScalerFBD.t:coelacanths","p":0.741668357329313,"accept":5447,"reject":740905,"acceptFC":5439,"rejectFC":738601,"rejectIv":409211,"rejectOp":409143},
{"id":"samplingPScalerFBD.t:coelacanths","p":0.39469298388864665,"accept":191133,"reject":554229,"acceptFC":189638,"rejectFC":553488,"rejectIv":0,"rejectOp":0},
{"id":"LeafToSAFBD.t:coelacanths","p":"NaN","accept":27594,"reject":718045,"acceptFC":27540,"rejectFC":715738,"rejectIv":538973,"rejectOp":538973},
{"id":"SAUniformOperatorFBD.t:coelacanths","p":"NaN","accept":923071,"reject":569416,"acceptFC":920220,"rejectFC":567720,"rejectIv":0,"rejectOp":0},
{"id":"SATreeRootScalerFBD.t:coelacanths","p":0.8590649735662594,"accept":6103,"reject":68983,"acceptFC":6040,"rejectFC":68802,"rejectIv":62420,"rejectOp":31689},
{"id":"SATreeScalerFBD.t:coelacanths","p":0.8587146762355572,"accept":1423,"reject":222526,"acceptFC":1413,"rejectFC":221829,"rejectIv":203167,"rejectOp":163644},
{"id":"ucldMeanScaler.c:coelacanths","p":0.6779289496167478,"accept":16611,"reject":58072,"acceptFC":16571,"rejectFC":57900,"rejectIv":0,"rejectOp":0},
{"id":"ucldStdevScaler.c:coelacanths","p":0.6641391736730858,"accept":46158,"reject":177764,"acceptFC":46088,"rejectFC":177123,"rejectIv":0,"rejectOp":0},
{"id":"CategoriesRandomWalk.c:coelacanths","p":"NaN","accept":484815,"reject":261811,"acceptFC":483355,"rejectFC":261028,"rejectIv":252711,"rejectOp":252711},
{"id":"CategoriesSwapOperator.c:coelacanths","p":"NaN","accept":366843,"reject":379586,"acceptFC":365715,"rejectFC":378482,"rejectIv":0,"rejectOp":0},
{"id":"CategoriesUniform.c:coelacanths","p":"NaN","accept":470899,"reject":275118,"acceptFC":469561,"rejectFC":274296,"rejectIv":0,"rejectOp":0},
{"id":"relaxedUpDownOperator.c:coelacanths","p":0.5115455283320839,"accept":291,"reject":223167,"acceptFC":291,"rejectFC":222526,"rejectIv":218989,"rejectOp":192824},
{"id":"SAWilsonBaldingFBD.t:coelacanths","p":"NaN","accept":18665,"reject":727044,"acceptFC":18613,"rejectFC":724855,"rejectIv":100130,"rejectOp":5951},
{"id":"SAWideFBD.t:coelacanths","p":"NaN","accept":14739,"reject":731616,"acceptFC":14694,"rejectFC":729403,"rejectIv":654426,"rejectOp":653015},
{"id":"SANarrowFBD.t:coelacanths","p":"NaN","accept":210611,"reject":536926,"acceptFC":210021,"rejectFC":535240,"rejectIv":319349,"rejectOp":307929}
]}
-->
